# Supplementary material for: Challenging the control through a single-cell perspective on normal adjacent tissue in colorectal cancer
Source: iScience. 2026 Apr 9;29(6):115671. doi: 10.1016/j.isci.2026.115671 (PMC13276536; doi:10.1016/j.isci.2026.115671)
Supplement: Table S29. GSEA_sc_C5_Tregs [file mmc30.xlsx]

## Sheet: healthy_vs_NAT
	ID	Description	setSize	enrichmentScore	NES	pvalue	p.adjust	qvalue	rank	leading_edge	core_enrichment
GOBP_BARBED_END_ACTIN_FILAMENT_CAPPING	GOBP_BARBED_END_ACTIN_FILAMENT_CAPPING	GOBP_BARBED_END_ACTIN_FILAMENT_CAPPING	15	0.739601	1.99005	0.000104199	0.0547878	0.0539274	738	tags=47%, list=9%, signal=43%	CARMIL1/GSN/MTPN/ADD1/SVIL/CAPZA2/TRIOBP
GOBP_ATP_SYNTHESIS_COUPLED_PROTON_TRANSPORT	GOBP_ATP_SYNTHESIS_COUPLED_PROTON_TRANSPORT	GOBP_ATP_SYNTHESIS_COUPLED_PROTON_TRANSPORT	8	0.862244	1.97324	0.000101298	0.0547878	0.0539274	7	tags=38%, list=0%, signal=38%	ATP5F1E/ATP5MC3/ATP5MG
GOBP_NEGATIVE_REGULATION_OF_ACTIN_FILAMENT_DEPOLYMERIZATION	GOBP_NEGATIVE_REGULATION_OF_ACTIN_FILAMENT_DEPOLYMERIZATION	GOBP_NEGATIVE_REGULATION_OF_ACTIN_FILAMENT_DEPOLYMERIZATION	20	0.678121	1.95242	7.9058e-05	0.0505112	0.0497179	738	tags=35%, list=9%, signal=32%	CARMIL1/GSN/MTPN/ADD1/SVIL/CAPZA2/TRIOBP
HP_FURROWED_TONGUE	HP_FURROWED_TONGUE	HP_FURROWED_TONGUE	24	0.63063	1.91152	0.000245392	0.0746134	0.0734416	573	tags=29%, list=7%, signal=27%	CC2D2A/SDHD/RERE/TMEM107/TXNDC15/SDHB/MED25
GOBP_REGULATION_OF_SMOOTHENED_SIGNALING_PATHWAY	GOBP_REGULATION_OF_SMOOTHENED_SIGNALING_PATHWAY	GOBP_REGULATION_OF_SMOOTHENED_SIGNALING_PATHWAY	29	0.597348	1.89651	0.000210289	0.0712458	0.0701269	387	tags=21%, list=5%, signal=20%	RACK1/FUZ/DYNC2H1/MOSMO/WDR11/TXNDC15
GOBP_SMOOTHENED_SIGNALING_PATHWAY	GOBP_SMOOTHENED_SIGNALING_PATHWAY	GOBP_SMOOTHENED_SIGNALING_PATHWAY	52	0.526579	1.84848	0.000238176	0.0746134	0.0734416	847	tags=23%, list=10%, signal=21%	RACK1/CC2D2A/FUZ/HHAT/DYNC2H1/MOSMO/WDR11/HIPK2/TXNDC15/IFT57/NSDHL/FBXL17
GOCC_PROTON_TRANSPORTING_ATP_SYNTHASE_COMPLEX	GOCC_PROTON_TRANSPORTING_ATP_SYNTHASE_COMPLEX	GOCC_PROTON_TRANSPORTING_ATP_SYNTHASE_COMPLEX	5	0.92342	1.83689	4.84628e-05	0.0431308	0.0424534	7	tags=60%, list=0%, signal=60%	ATP5F1E/ATP5MC3/ATP5MG
GOBP_NON_MOTILE_CILIUM_ASSEMBLY	GOBP_NON_MOTILE_CILIUM_ASSEMBLY	GOBP_NON_MOTILE_CILIUM_ASSEMBLY	27	0.583488	1.81778	0.000950081	0.151388	0.149011	606	tags=26%, list=7%, signal=24%	CC2D2A/CEP131/FUZ/DYNC2H1/IFT74/TMEM107/IFT57
GOBP_ACTIN_FILAMENT_DEPOLYMERIZATION	GOBP_ACTIN_FILAMENT_DEPOLYMERIZATION	GOBP_ACTIN_FILAMENT_DEPOLYMERIZATION	28	0.570992	1.80072	0.00166247	0.186489	0.18356	931	tags=32%, list=11%, signal=29%	CARMIL1/GSN/MTPN/ADD1/SVIL/CAPZA2/CFL2/TRIOBP/PLEK
GOCC_PROTON_TRANSPORTING_TWO_SECTOR_ATPASE_COMPLEX	GOCC_PROTON_TRANSPORTING_TWO_SECTOR_ATPASE_COMPLEX	GOCC_PROTON_TRANSPORTING_TWO_SECTOR_ATPASE_COMPLEX	24	0.583036	1.76725	0.00194833	0.204505	0.201293	7	tags=12%, list=0%, signal=13%	ATP5F1E/ATP5MC3/ATP5MG
GOBP_REGULATION_OF_EXECUTION_PHASE_OF_APOPTOSIS	GOBP_REGULATION_OF_EXECUTION_PHASE_OF_APOPTOSIS	GOBP_REGULATION_OF_EXECUTION_PHASE_OF_APOPTOSIS	10	0.719861	1.75912	0.00329594	0.257187	0.253148	220	tags=30%, list=3%, signal=29%	MTRNR2L8/TP53BP2/MTRNR2L12
GOBP_NADP_METABOLIC_PROCESS	GOBP_NADP_METABOLIC_PROCESS	GOBP_NADP_METABOLIC_PROCESS	21	0.597573	1.7518	0.0044981	0.299093	0.294396	827	tags=33%, list=10%, signal=30%	TP53I3/NQO1/NADK2/TKT/DERA/NNT/IDH1
GOCC_INTRACILIARY_TRANSPORT_PARTICLE_B	GOCC_INTRACILIARY_TRANSPORT_PARTICLE_B	GOCC_INTRACILIARY_TRANSPORT_PARTICLE_B	10	0.715029	1.74731	0.00389977	0.283698	0.279243	1177	tags=50%, list=14%, signal=43%	IFT74/IFT57/IFT22/IFT46/TRIM59
GOCC_PLATELET_DENSE_GRANULE	GOCC_PLATELET_DENSE_GRANULE	GOCC_PLATELET_DENSE_GRANULE	11	0.695562	1.74604	0.00482958	0.30241	0.297661	749	tags=36%, list=9%, signal=33%	RAB27B/CTSW/ABCC4/CD63
GOCC_NBAF_COMPLEX	GOCC_NBAF_COMPLEX	GOCC_NBAF_COMPLEX	7	0.792136	1.74318	0.00257449	0.222004	0.218518	1065	tags=57%, list=13%, signal=50%	SMARCA2/ARID1B/SMARCC1/ARID1A
GOMF_PROTON_CHANNEL_ACTIVITY	GOMF_PROTON_CHANNEL_ACTIVITY	GOMF_PROTON_CHANNEL_ACTIVITY	5	0.875251	1.74107	0.000637215	0.126539	0.124551	7	tags=40%, list=0%, signal=40%	ATP5F1E/ATP5MG
GOMF_PROTON_TRANSPORTING_ATP_SYNTHASE_ACTIVITY_ROTATIONAL_MECHANISM	GOMF_PROTON_TRANSPORTING_ATP_SYNTHASE_ACTIVITY_ROTATIONAL_MECHANISM	GOMF_PROTON_TRANSPORTING_ATP_SYNTHASE_ACTIVITY_ROTATIONAL_MECHANISM	5	0.875251	1.74107	0.000637215	0.126539	0.124551	7	tags=40%, list=0%, signal=40%	ATP5F1E/ATP5MG
GOBP_VENTRAL_SPINAL_CORD_DEVELOPMENT	GOBP_VENTRAL_SPINAL_CORD_DEVELOPMENT	GOBP_VENTRAL_SPINAL_CORD_DEVELOPMENT	9	0.73222	1.73767	0.00421888	0.291063	0.286492	1524	tags=67%, list=18%, signal=55%	DYNC2H1/LRP8/SCYL1/SOX4/ZC4H2/LMO4
GOBP_MITOCHONDRIAL_ATP_SYNTHESIS_COUPLED_PROTON_TRANSPORT	GOBP_MITOCHONDRIAL_ATP_SYNTHESIS_COUPLED_PROTON_TRANSPORT	GOBP_MITOCHONDRIAL_ATP_SYNTHESIS_COUPLED_PROTON_TRANSPORT	6	0.823387	1.72146	0.00338465	0.260406	0.256316	7	tags=33%, list=0%, signal=33%	ATP5F1E/ATP5MG
GOBP_POSITIVE_REGULATION_OF_RIG_I_SIGNALING_PATHWAY	GOBP_POSITIVE_REGULATION_OF_RIG_I_SIGNALING_PATHWAY	GOBP_POSITIVE_REGULATION_OF_RIG_I_SIGNALING_PATHWAY	7	0.775667	1.70693	0.00344087	0.261987	0.257873	1611	tags=71%, list=19%, signal=58%	OASL/PUM2/ANKRD17/DDX60/DHX58
HP_EPISODIC_HYPERTENSION	HP_EPISODIC_HYPERTENSION	HP_EPISODIC_HYPERTENSION	6	0.815271	1.7045	0.00411192	0.289947	0.285393	845	tags=67%, list=10%, signal=60%	SDHD/TMEM127/SDHB/MAX
GOBP_NEGATIVE_REGULATION_OF_SMOOTHENED_SIGNALING_PATHWAY	GOBP_NEGATIVE_REGULATION_OF_SMOOTHENED_SIGNALING_PATHWAY	GOBP_NEGATIVE_REGULATION_OF_SMOOTHENED_SIGNALING_PATHWAY	13	0.647967	1.7036	0.00747331	0.374814	0.368927	69	tags=15%, list=1%, signal=15%	RACK1/MOSMO
GOBP_NEGATIVE_REGULATION_OF_SIGNALING_RECEPTOR_ACTIVITY	GOBP_NEGATIVE_REGULATION_OF_SIGNALING_RECEPTOR_ACTIVITY	GOBP_NEGATIVE_REGULATION_OF_SIGNALING_RECEPTOR_ACTIVITY	18	0.606948	1.70351	0.00625792	0.353693	0.348138	907	tags=39%, list=11%, signal=35%	MTRNR2L8/MTRNR2L12/CHMP6/DKK3/VPS25/GPRC5A/ESR2
GOMF_OXIDOREDUCTASE_ACTIVITY_ACTING_ON_NAD_P_H_HEME_PROTEIN_AS_ACCEPTOR	GOMF_OXIDOREDUCTASE_ACTIVITY_ACTING_ON_NAD_P_H_HEME_PROTEIN_AS_ACCEPTOR	GOMF_OXIDOREDUCTASE_ACTIVITY_ACTING_ON_NAD_P_H_HEME_PROTEIN_AS_ACCEPTOR	6	0.813939	1.70171	0.00433569	0.296339	0.291685	593	tags=33%, list=7%, signal=31%	NQO1/MTRR
GOBP_POSITIVE_REGULATION_OF_MONOCYTE_CHEMOTAXIS	GOBP_POSITIVE_REGULATION_OF_MONOCYTE_CHEMOTAXIS	GOBP_POSITIVE_REGULATION_OF_MONOCYTE_CHEMOTAXIS	10	0.694822	1.69793	0.00571422	0.339962	0.334622	1938	tags=70%, list=23%, signal=54%	CCR1/S100A14/CXCL12/MOSPD2/ANO6/HMGB1/SERPINE1
GOBP_AMINOACYL_TRNA_METABOLISM_INVOLVED_IN_TRANSLATIONAL_FIDELITY	GOBP_AMINOACYL_TRNA_METABOLISM_INVOLVED_IN_TRANSLATIONAL_FIDELITY	GOBP_AMINOACYL_TRNA_METABOLISM_INVOLVED_IN_TRANSLATIONAL_FIDELITY	6	0.810833	1.69522	0.00467135	0.302403	0.297654	1144	tags=67%, list=14%, signal=58%	IARS2/AARS2/TARS2/DTD2
GOMF_AMINOACYL_TRNA_EDITING_ACTIVITY	GOMF_AMINOACYL_TRNA_EDITING_ACTIVITY	GOMF_AMINOACYL_TRNA_EDITING_ACTIVITY	6	0.810833	1.69522	0.00467135	0.302403	0.297654	1144	tags=67%, list=14%, signal=58%	IARS2/AARS2/TARS2/DTD2
GOBP_MITOCHONDRIAL_PROTON_TRANSPORTING_ATP_SYNTHASE_COMPLEX_ASSEMBLY	GOBP_MITOCHONDRIAL_PROTON_TRANSPORTING_ATP_SYNTHASE_COMPLEX_ASSEMBLY	GOBP_MITOCHONDRIAL_PROTON_TRANSPORTING_ATP_SYNTHASE_COMPLEX_ASSEMBLY	5	0.851559	1.69394	0.00153322	0.185884	0.182965	138	tags=40%, list=2%, signal=39%	ATPAF2/ATPAF1
GOMF_PHOSPHOLIPASE_ACTIVITY	GOMF_PHOSPHOLIPASE_ACTIVITY	GOMF_PHOSPHOLIPASE_ACTIVITY	32	0.520791	1.69008	0.00466299	0.302403	0.297654	2944	tags=62%, list=35%, signal=41%	CCR1/PLCB1/ENPP2/LYPLAL1/PNPLA6/GDPD5/SMPD4/PLA2G6/NAPEPLD/PRDX6/PLCG1/PLBD2/PLCG2/SEC23IP/PLCL2/SMPD2/SMPDL3B/DDHD1/PLA2G2A/PLA2G12A
HP_BILE_DUCT_PROLIFERATION	HP_BILE_DUCT_PROLIFERATION	HP_BILE_DUCT_PROLIFERATION	7	0.767969	1.68999	0.00412378	0.289947	0.285393	292	tags=29%, list=4%, signal=28%	CC2D2A/FARSB
GOMF_METALLOCARBOXYPEPTIDASE_ACTIVITY	GOMF_METALLOCARBOXYPEPTIDASE_ACTIVITY	GOMF_METALLOCARBOXYPEPTIDASE_ACTIVITY	6	0.807454	1.68815	0.00506296	0.312606	0.307696	1393	tags=67%, list=17%, signal=56%	AGBL3/VASH1/AGTPBP1/CPXM1
GOBP_PHOSPHOLIPID_CATABOLIC_PROCESS	GOBP_PHOSPHOLIPID_CATABOLIC_PROCESS	GOBP_PHOSPHOLIPID_CATABOLIC_PROCESS	22	0.570832	1.68784	0.00733428	0.371792	0.365953	2576	tags=73%, list=31%, signal=50%	PLCB1/ENPP2/IDH1/PNPLA6/INPP5F/SMPD4/PLA2G6/NAPEPLD/PRDX6/PLCG1/PRKCD/PLBD2/PLPP6/PLCG2/SMPD2/SMPDL3B
GOBP_INTRACILIARY_TRANSPORT	GOBP_INTRACILIARY_TRANSPORT	GOBP_INTRACILIARY_TRANSPORT	17	0.606231	1.68775	0.00715915	0.369136	0.363338	1200	tags=35%, list=14%, signal=30%	CEP131/DYNC2H1/IFT74/IFT57/IFT46/KIF3B
GOBP_REGULATION_OF_VASCULAR_ASSOCIATED_SMOOTH_MUSCLE_CONTRACTION	GOBP_REGULATION_OF_VASCULAR_ASSOCIATED_SMOOTH_MUSCLE_CONTRACTION	GOBP_REGULATION_OF_VASCULAR_ASSOCIATED_SMOOTH_MUSCLE_CONTRACTION	4	0.903713	1.68391	0.00135849	0.178397	0.175595	109	tags=50%, list=1%, signal=49%	ZDHHC21/DOCK5
HP_CONGENITAL_HEPATIC_FIBROSIS	HP_CONGENITAL_HEPATIC_FIBROSIS	HP_CONGENITAL_HEPATIC_FIBROSIS	20	0.584729	1.68353	0.00696398	0.366795	0.361034	1632	tags=50%, list=20%, signal=40%	CC2D2A/DYNC2H1/TMEM107/CEP164/TXNDC15/PNPLA6/ARHGAP31/EOGT/SDCCAG8/INPP5E
HP_ABNORMALITY_OF_THE_AXILLARY_HAIR	HP_ABNORMALITY_OF_THE_AXILLARY_HAIR	HP_ABNORMALITY_OF_THE_AXILLARY_HAIR	13	0.638621	1.67902	0.00905704	0.401853	0.395541	728	tags=38%, list=9%, signal=35%	ZBTB20/WDR11/HLA-DRA/MAP3K1/CYB5A
GOMF_CYTOCHROME_B5_REDUCTASE_ACTIVITY_ACTING_ON_NAD_P_H	GOMF_CYTOCHROME_B5_REDUCTASE_ACTIVITY_ACTING_ON_NAD_P_H	GOMF_CYTOCHROME_B5_REDUCTASE_ACTIVITY_ACTING_ON_NAD_P_H	5	0.841179	1.67329	0.00226464	0.213326	0.209976	71	tags=20%, list=1%, signal=20%	NQO1
GOBP_NUCLEAR_TRANSCRIBED_MRNA_POLY_A_TAIL_SHORTENING	GOBP_NUCLEAR_TRANSCRIBED_MRNA_POLY_A_TAIL_SHORTENING	GOBP_NUCLEAR_TRANSCRIBED_MRNA_POLY_A_TAIL_SHORTENING	24	0.55124	1.67088	0.00635865	0.355175	0.349597	1040	tags=38%, list=12%, signal=33%	TUT7/SAMD4B/AGO2/EIF4ENIF1/CNOT6/SAMD4A/CPEB3/CNOT3/TNRC6A
GOBP_NAD_METABOLIC_PROCESS	GOBP_NAD_METABOLIC_PROCESS	GOBP_NAD_METABOLIC_PROCESS	16	0.610762	1.67062	0.00485667	0.30241	0.297661	362	tags=25%, list=4%, signal=24%	NQO1/PCK2/NADK2/FOXK1
GOBP_REGULATION_OF_MONOCYTE_CHEMOTAXIS	GOBP_REGULATION_OF_MONOCYTE_CHEMOTAXIS	GOBP_REGULATION_OF_MONOCYTE_CHEMOTAXIS	13	0.635372	1.67048	0.0102458	0.41707	0.41052	1938	tags=62%, list=23%, signal=47%	CCR1/S100A14/CXCL12/MOSPD2/LYN/ANO6/HMGB1/SERPINE1
GOCC_MITOCHONDRIAL_PROTON_TRANSPORTING_ATP_SYNTHASE_COMPLEX_COUPLING_FACTOR_F_O	GOCC_MITOCHONDRIAL_PROTON_TRANSPORTING_ATP_SYNTHASE_COMPLEX_COUPLING_FACTOR_F_O	GOCC_MITOCHONDRIAL_PROTON_TRANSPORTING_ATP_SYNTHASE_COMPLEX_COUPLING_FACTOR_F_O	3	0.968192	1.6684	0.000298526	0.0827705	0.0814705	7	tags=67%, list=0%, signal=67%	ATP5MC3/ATP5MG
HP_URETERAL_DUPLICATION	HP_URETERAL_DUPLICATION	HP_URETERAL_DUPLICATION	20	0.579136	1.66742	0.00899319	0.401687	0.395378	1240	tags=40%, list=15%, signal=34%	CC2D2A/FUZ/TMEM107/NSD1/TXNDC15/B3GLCT/PSMD12/PORCN
HP_TERATOMA	HP_TERATOMA	HP_TERATOMA	5	0.838021	1.66701	0.0024897	0.220398	0.216937	1041	tags=60%, list=12%, signal=53%	KIT/NSD1/STK11
GOBP_VASCULAR_ASSOCIATED_SMOOTH_MUSCLE_CONTRACTION	GOBP_VASCULAR_ASSOCIATED_SMOOTH_MUSCLE_CONTRACTION	GOBP_VASCULAR_ASSOCIATED_SMOOTH_MUSCLE_CONTRACTION	9	0.701594	1.66499	0.00949491	0.401853	0.395541	109	tags=22%, list=1%, signal=22%	ZDHHC21/DOCK5
HP_TONGUE_ATROPHY	HP_TONGUE_ATROPHY	HP_TONGUE_ATROPHY	5	0.835923	1.66284	0.00254596	0.222004	0.218518	482	tags=40%, list=6%, signal=38%	GSN/FRG1
GOCC_PLATELET_DENSE_GRANULE_MEMBRANE	GOCC_PLATELET_DENSE_GRANULE_MEMBRANE	GOCC_PLATELET_DENSE_GRANULE_MEMBRANE	4	0.89201	1.66211	0.00246759	0.220372	0.216911	749	tags=75%, list=9%, signal=68%	RAB27B/ABCC4/CD63
GOMF_METALLOCHAPERONE_ACTIVITY	GOMF_METALLOCHAPERONE_ACTIVITY	GOMF_METALLOCHAPERONE_ACTIVITY	7	0.754318	1.65995	0.00543758	0.331557	0.32635	1184	tags=57%, list=14%, signal=49%	COX17/FXN/SCO1/ATP7A
GOMF_LYSINE_N_METHYLTRANSFERASE_ACTIVITY	GOMF_LYSINE_N_METHYLTRANSFERASE_ACTIVITY	GOMF_LYSINE_N_METHYLTRANSFERASE_ACTIVITY	33	0.507166	1.6591	0.00638147	0.355175	0.349597	1768	tags=42%, list=21%, signal=34%	SETD3/SMYD3/NSD1/SETDB1/METTL22/SETDB2/SUV39H1/WDR5/KMT5C/CAMKMT/KMT2C/KMT2B/ASH2L/TTLL12
GOBP_BRANCHING_INVOLVED_IN_MAMMARY_GLAND_DUCT_MORPHOGENESIS	GOBP_BRANCHING_INVOLVED_IN_MAMMARY_GLAND_DUCT_MORPHOGENESIS	GOBP_BRANCHING_INVOLVED_IN_MAMMARY_GLAND_DUCT_MORPHOGENESIS	4	0.889541	1.65751	0.00261359	0.222004	0.218518	466	tags=50%, list=6%, signal=47%	KDM5B/AREG
GOBP_MAMMARY_GLAND_DUCT_MORPHOGENESIS	GOBP_MAMMARY_GLAND_DUCT_MORPHOGENESIS	GOBP_MAMMARY_GLAND_DUCT_MORPHOGENESIS	4	0.889541	1.65751	0.00261359	0.222004	0.218518	466	tags=50%, list=6%, signal=47%	KDM5B/AREG
GOBP_REGULATION_OF_SKELETAL_MUSCLE_CELL_DIFFERENTIATION	GOBP_REGULATION_OF_SKELETAL_MUSCLE_CELL_DIFFERENTIATION	GOBP_REGULATION_OF_SKELETAL_MUSCLE_CELL_DIFFERENTIATION	7	0.752454	1.65585	0.00575433	0.340967	0.335612	682	tags=43%, list=8%, signal=39%	MEF2C/ARNTL/NR1D2
GOMF_HISTONE_METHYLTRANSFERASE_ACTIVITY	GOMF_HISTONE_METHYLTRANSFERASE_ACTIVITY	GOMF_HISTONE_METHYLTRANSFERASE_ACTIVITY	36	0.494495	1.65313	0.0092774	0.401853	0.395541	1768	tags=42%, list=21%, signal=33%	NTMT1/SETD3/SMYD3/NSD1/PRMT1/PRMT7/SETDB1/SETDB2/SUV39H1/WDR5/KMT5C/KMT2C/KMT2B/ASH2L/TTLL12
HP_TRUE_HERMAPHRODITISM	HP_TRUE_HERMAPHRODITISM	HP_TRUE_HERMAPHRODITISM	10	0.675395	1.65046	0.00925393	0.401853	0.395541	387	tags=30%, list=5%, signal=29%	CC2D2A/TMEM107/TXNDC15
HP_URETHRAL_ATRESIA	HP_URETHRAL_ATRESIA	HP_URETHRAL_ATRESIA	10	0.675395	1.65046	0.00925393	0.401853	0.395541	387	tags=30%, list=5%, signal=29%	CC2D2A/TMEM107/TXNDC15
GOCC_INTRACILIARY_TRANSPORT_PARTICLE	GOCC_INTRACILIARY_TRANSPORT_PARTICLE	GOCC_INTRACILIARY_TRANSPORT_PARTICLE	12	0.6419	1.64741	0.00827625	0.383863	0.377834	1177	tags=42%, list=14%, signal=36%	IFT74/IFT57/IFT22/IFT46/TRIM59
HP_HYPOPLASTIC_FIFTH_TOENAIL	HP_HYPOPLASTIC_FIFTH_TOENAIL	HP_HYPOPLASTIC_FIFTH_TOENAIL	7	0.748086	1.64624	0.00670456	0.364902	0.359171	1065	tags=43%, list=13%, signal=37%	ARID1B/SOX4/ARID1A
GOCC_PROTON_TRANSPORTING_ATP_SYNTHASE_COMPLEX_COUPLING_FACTOR_F_O	GOCC_PROTON_TRANSPORTING_ATP_SYNTHASE_COMPLEX_COUPLING_FACTOR_F_O	GOCC_PROTON_TRANSPORTING_ATP_SYNTHASE_COMPLEX_COUPLING_FACTOR_F_O	4	0.883385	1.64604	0.00343355	0.261987	0.257873	7	tags=50%, list=0%, signal=50%	ATP5MC3/ATP5MG
GOMF_HISTONE_LYSINE_N_METHYLTRANSFERASE_ACTIVITY	GOMF_HISTONE_LYSINE_N_METHYLTRANSFERASE_ACTIVITY	GOMF_HISTONE_LYSINE_N_METHYLTRANSFERASE_ACTIVITY	28	0.520481	1.64142	0.00896956	0.401687	0.395378	1768	tags=43%, list=21%, signal=34%	SETD3/SMYD3/NSD1/SETDB1/SETDB2/SUV39H1/WDR5/KMT5C/KMT2C/KMT2B/ASH2L/TTLL12
GOCC_NPBAF_COMPLEX	GOCC_NPBAF_COMPLEX	GOCC_NPBAF_COMPLEX	7	0.744841	1.6391	0.00712688	0.368766	0.362974	1065	tags=43%, list=13%, signal=37%	SMARCA2/SMARCC1/ARID1A
GOBP_NEURON_PROJECTION_EXTENSION_INVOLVED_IN_NEURON_PROJECTION_GUIDANCE	GOBP_NEURON_PROJECTION_EXTENSION_INVOLVED_IN_NEURON_PROJECTION_GUIDANCE	GOBP_NEURON_PROJECTION_EXTENSION_INVOLVED_IN_NEURON_PROJECTION_GUIDANCE	9	0.690608	1.63892	0.011736	0.443777	0.436808	1897	tags=78%, list=23%, signal=60%	RYK/SEMA4B/CXCL12/VEGFA/SEMA4A/SEMA7A/BMPR2
HP_ATROPHY_DEGENERATION_INVOLVING_THE_SPINAL_CORD	HP_ATROPHY_DEGENERATION_INVOLVING_THE_SPINAL_CORD	HP_ATROPHY_DEGENERATION_INVOLVING_THE_SPINAL_CORD	10	0.670042	1.63737	0.0106718	0.427309	0.420598	1802	tags=60%, list=22%, signal=47%	SPG7/CCT5/FXN/PNPLA6/ALDH18A1/DNAJC3
GOBP_ATP_BIOSYNTHETIC_PROCESS	GOBP_ATP_BIOSYNTHETIC_PROCESS	GOBP_ATP_BIOSYNTHETIC_PROCESS	24	0.540165	1.63731	0.00938406	0.401853	0.395541	257	tags=17%, list=3%, signal=16%	ATP5F1E/ATP5MC3/ATP5MG/DGUOK
GOBP_POSITIVE_REGULATION_OF_MYOBLAST_DIFFERENTIATION	GOBP_POSITIVE_REGULATION_OF_MYOBLAST_DIFFERENTIATION	GOBP_POSITIVE_REGULATION_OF_MYOBLAST_DIFFERENTIATION	11	0.651385	1.63514	0.0146575	0.488532	0.48086	604	tags=36%, list=7%, signal=34%	MEF2C/IGFBP3/HIF1AN/PLCB1
GOBP_REGULATION_OF_PROTEIN_NEDDYLATION	GOBP_REGULATION_OF_PROTEIN_NEDDYLATION	GOBP_REGULATION_OF_PROTEIN_NEDDYLATION	8	0.713767	1.63345	0.0150856	0.491537	0.483817	42	tags=25%, list=1%, signal=25%	COPS9/DCUN1D2
GOMF_IMMUNOGLOBULIN_RECEPTOR_ACTIVITY	GOMF_IMMUNOGLOBULIN_RECEPTOR_ACTIVITY	GOMF_IMMUNOGLOBULIN_RECEPTOR_ACTIVITY	3	0.944578	1.6277	0.00179148	0.193573	0.190532	465	tags=100%, list=6%, signal=94%	FCER1G/PIGR/CD200R1
GOCC_MICROTUBULE_END	GOCC_MICROTUBULE_END	GOCC_MICROTUBULE_END	15	0.604736	1.62717	0.0149803	0.491375	0.483658	1596	tags=47%, list=19%, signal=38%	MAPRE3/CLASP1/CDK5RAP2/SVIL/NUMA1/KIF2C/MAPRE1
GOBP_POSITIVE_REGULATION_OF_NEURON_DIFFERENTIATION	GOBP_POSITIVE_REGULATION_OF_NEURON_DIFFERENTIATION	GOBP_POSITIVE_REGULATION_OF_NEURON_DIFFERENTIATION	28	0.515956	1.62716	0.0112337	0.433928	0.427113	1503	tags=39%, list=18%, signal=32%	MEF2C/SIN3A/EIF4G1/KDM4A/CXCL12/ZC4H2/PRPF19/IMPACT/BCL6/GDPD5/NAP1L2
GOBP_ACTIN_FILAMENT_REORGANIZATION	GOBP_ACTIN_FILAMENT_REORGANIZATION	GOBP_ACTIN_FILAMENT_REORGANIZATION	4	0.872292	1.62537	0.00449001	0.299093	0.294396	222	tags=50%, list=3%, signal=49%	CASS4/GSN
GOMF_CATALYTIC_ACTIVITY_ACTING_ON_A_TRNA	GOMF_CATALYTIC_ACTIVITY_ACTING_ON_A_TRNA	GOMF_CATALYTIC_ACTIVITY_ACTING_ON_A_TRNA	68	0.44709	1.6235	0.00256972	0.222004	0.218518	2792	tags=54%, list=33%, signal=36%	TRNT1/TRMT61A/FARSB/METTL2A/IARS2/METTL1/AARS2/TARS2/GATC/TRMT44/BCDIN3D/DTD2/DUS3L/ELAC1/THUMPD3/RPP40/MTFMT/TRMT10B/WDR4/PUS3/TRMU/PUS1/THUMPD2/METTL2B/NARS2/TRMT10A/CARS2/WARS2/POP5/TSEN2/TRMT61B/CDKAL1/PTRH2/ALKBH8/RPP14/ALKBH1/MARS2
GOBP_PROTEIN_PALMITOYLATION	GOBP_PROTEIN_PALMITOYLATION	GOBP_PROTEIN_PALMITOYLATION	19	0.569218	1.62297	0.0144143	0.488532	0.48086	112	tags=21%, list=1%, signal=21%	SELENOK/HHAT/ZDHHC21/ZDHHC23
GOBP_SPINAL_CORD_MOTOR_NEURON_DIFFERENTIATION	GOBP_SPINAL_CORD_MOTOR_NEURON_DIFFERENTIATION	GOBP_SPINAL_CORD_MOTOR_NEURON_DIFFERENTIATION	7	0.736487	1.62071	0.0081827	0.383863	0.377834	1524	tags=71%, list=18%, signal=58%	DYNC2H1/SCYL1/SOX4/ZC4H2/LMO4
GOBP_RESPONSE_TO_INTERLEUKIN_18	GOBP_RESPONSE_TO_INTERLEUKIN_18	GOBP_RESPONSE_TO_INTERLEUKIN_18	4	0.869581	1.62031	0.00495954	0.307513	0.302683	489	tags=50%, list=6%, signal=47%	RIPK2/IL18R1
GOBP_SCF_DEPENDENT_PROTEASOMAL_UBIQUITIN_DEPENDENT_PROTEIN_CATABOLIC_PROCESS	GOBP_SCF_DEPENDENT_PROTEASOMAL_UBIQUITIN_DEPENDENT_PROTEIN_CATABOLIC_PROCESS	GOBP_SCF_DEPENDENT_PROTEASOMAL_UBIQUITIN_DEPENDENT_PROTEIN_CATABOLIC_PROCESS	27	0.519388	1.61808	0.00954762	0.401853	0.395541	2861	tags=63%, list=34%, signal=41%	CUL2/FBXW4/FBXL6/CUL1/FBXL20/FBXL17/FBXO6/FBXO31/FBXW11/FBXO33/FBXL22/FBXO2/FBXO44/FBXL12/FBXL4/FBXO38/SKP2
HP_ABNORMALITY_OF_THE_ENDOMETRIUM	HP_ABNORMALITY_OF_THE_ENDOMETRIUM	HP_ABNORMALITY_OF_THE_ENDOMETRIUM	16	0.591299	1.61738	0.00956896	0.401853	0.395541	2231	tags=56%, list=27%, signal=41%	SDHD/THOC6/SDHB/NTHL1/PMS2/MSH6/MLH3/MSH2/DMPK
GOMF_LIPASE_ACTIVITY	GOMF_LIPASE_ACTIVITY	GOMF_LIPASE_ACTIVITY	39	0.478988	1.61718	0.0106028	0.425705	0.419019	2944	tags=56%, list=35%, signal=37%	CCR1/PLCB1/ENPP2/LYPLAL1/PNPLA6/GDPD5/SMPD4/LDAH/PLA2G6/NAPEPLD/PRDX6/PLCG1/PNPLA4/PLBD2/PLCG2/SEC23IP/PLCL2/SMPD2/SMPDL3B/DDHD1/PLA2G2A/PLA2G12A
HP_ANENCEPHALY	HP_ANENCEPHALY	HP_ANENCEPHALY	32	0.497351	1.61401	0.0109197	0.427905	0.421185	718	tags=22%, list=9%, signal=20%	CC2D2A/FUZ/TMEM107/TXNDC15/HIRA/HYLS1/FIG4
HP_ORAL_AVERSION	HP_ORAL_AVERSION	HP_ORAL_AVERSION	9	0.679409	1.61234	0.0145934	0.488532	0.48086	1065	tags=33%, list=13%, signal=29%	ARID1B/SOX4/ARID1A
GOBP_POSITIVE_REGULATION_OF_EMBRYONIC_DEVELOPMENT	GOBP_POSITIVE_REGULATION_OF_EMBRYONIC_DEVELOPMENT	GOBP_POSITIVE_REGULATION_OF_EMBRYONIC_DEVELOPMENT	7	0.732543	1.61204	0.0093441	0.401853	0.395541	604	tags=43%, list=7%, signal=40%	RACK1/RBM19/PLCB1
GOBP_PROTEIN_NEDDYLATION	GOBP_PROTEIN_NEDDYLATION	GOBP_PROTEIN_NEDDYLATION	13	0.612358	1.60997	0.0178056	0.5329	0.524531	894	tags=31%, list=11%, signal=28%	COPS9/DCUN1D2/UBE2M/DCUN1D4
GOBP_SYNAPTIC_TRANSMISSION_CHOLINERGIC	GOBP_SYNAPTIC_TRANSMISSION_CHOLINERGIC	GOBP_SYNAPTIC_TRANSMISSION_CHOLINERGIC	6	0.768739	1.60721	0.0138986	0.484103	0.4765	1759	tags=67%, list=21%, signal=53%	NQO1/COLQ/CHRNE/CHRNB1
GOMF_TRANSMEMBRANE_RECEPTOR_PROTEIN_PHOSPHATASE_ACTIVITY	GOMF_TRANSMEMBRANE_RECEPTOR_PROTEIN_PHOSPHATASE_ACTIVITY	GOMF_TRANSMEMBRANE_RECEPTOR_PROTEIN_PHOSPHATASE_ACTIVITY	4	0.86208	1.60634	0.00642916	0.355175	0.349597	314	tags=50%, list=4%, signal=48%	PTPN6/PTPRE
GOBP_MITOCHONDRION_DISTRIBUTION	GOBP_MITOCHONDRION_DISTRIBUTION	GOBP_MITOCHONDRION_DISTRIBUTION	8	0.700653	1.60344	0.0196632	0.553547	0.544853	1978	tags=75%, list=24%, signal=57%	TRAK1/MTM1/MSTO1/MEF2A/CLUH/TRAK2
GOBP_INTRACILIARY_TRANSPORT_INVOLVED_IN_CILIUM_ASSEMBLY	GOBP_INTRACILIARY_TRANSPORT_INVOLVED_IN_CILIUM_ASSEMBLY	GOBP_INTRACILIARY_TRANSPORT_INVOLVED_IN_CILIUM_ASSEMBLY	4	0.860056	1.60257	0.00642916	0.355175	0.349597	81	tags=50%, list=1%, signal=50%	CEP131/IFT74
GOMF_LIGASE_ACTIVITY	GOMF_LIGASE_ACTIVITY	GOMF_LIGASE_ACTIVITY	67	0.440674	1.60212	0.00421414	0.291063	0.286492	2080	tags=36%, list=25%, signal=27%	ATP5F1E/ATP5MG/FARSB/GART/IARS2/PAICS/CTPS2/AARS2/MCCC1/TARS2/GCLC/GATC/ACSL1/LIPT2/LIG1/TTLL12/MT-ATP6/ACACA/NARS2/GLUL/ACSL6/ASNS/CARS2/WARS2
HP_ABNORMAL_NASAL_BASE	HP_ABNORMAL_NASAL_BASE	HP_ABNORMAL_NASAL_BASE	15	0.595214	1.60155	0.0181134	0.537731	0.529286	1065	tags=40%, list=13%, signal=35%	SIN3A/SMARCA2/ARID1B/SOX4/FIG4/ARID1A
GOBP_REGULATION_OF_GOLGI_TO_PLASMA_MEMBRANE_PROTEIN_TRANSPORT	GOBP_REGULATION_OF_GOLGI_TO_PLASMA_MEMBRANE_PROTEIN_TRANSPORT	GOBP_REGULATION_OF_GOLGI_TO_PLASMA_MEMBRANE_PROTEIN_TRANSPORT	8	0.699624	1.60108	0.0204955	0.560793	0.551986	1	tags=12%, list=0%, signal=13%	RACK1
GOBP_N_TERMINAL_PROTEIN_LIPIDATION	GOBP_N_TERMINAL_PROTEIN_LIPIDATION	GOBP_N_TERMINAL_PROTEIN_LIPIDATION	5	0.804639	1.60061	0.00619359	0.353693	0.348138	390	tags=40%, list=5%, signal=38%	HHAT/NMT1
GOBP_MONOCYTE_CHEMOTAXIS	GOBP_MONOCYTE_CHEMOTAXIS	GOBP_MONOCYTE_CHEMOTAXIS	28	0.507483	1.60043	0.0141944	0.487353	0.479699	1938	tags=50%, list=23%, signal=39%	CCR1/S100A14/CCL4/CCL7/CCL19/CXCL12/MOSPD2/LYN/ANO6/XCL1/CCL21/HMGB1/CTSG/SERPINE1
GOBP_NEGATIVE_REGULATION_OF_OSSIFICATION	GOBP_NEGATIVE_REGULATION_OF_OSSIFICATION	GOBP_NEGATIVE_REGULATION_OF_OSSIFICATION	12	0.623264	1.59958	0.0134083	0.475297	0.467832	47	tags=17%, list=1%, signal=17%	CCR1/MEF2C
HP_CARDIAC_SHUNT	HP_CARDIAC_SHUNT	HP_CARDIAC_SHUNT	4	0.85811	1.59894	0.00701898	0.36706	0.361295	928	tags=75%, list=11%, signal=67%	THOC6/MED13L/ACVRL1
GOCC_CHITOSOME	GOCC_CHITOSOME	GOCC_CHITOSOME	8	0.696933	1.59493	0.0209117	0.561536	0.552716	2083	tags=88%, list=25%, signal=66%	RAB32/RAB38/ATP7A/MFSD12/GPNMB/RAB7A/DTNBP1
GOBP_SPECIFICATION_OF_SYMMETRY	GOBP_SPECIFICATION_OF_SYMMETRY	GOBP_SPECIFICATION_OF_SYMMETRY	40	0.469298	1.59441	0.01323	0.473299	0.465866	2407	tags=42%, list=29%, signal=30%	CC2D2A/MEF2C/DYNC2H1/IFT74/TMEM107/ALG5/IFT57/SETDB2/KIF3B/SRF/GAS8/AHI1/BBS7/MIB1/DDIT3/RNF207/ARL13B
GOCC_ORGANELLE_MEMBRANE_CONTACT_SITE	GOCC_ORGANELLE_MEMBRANE_CONTACT_SITE	GOCC_ORGANELLE_MEMBRANE_CONTACT_SITE	28	0.50474	1.59178	0.0150652	0.491537	0.483817	1710	tags=39%, list=21%, signal=31%	GRAMD1C/RAB32/PDZD8/SACM1L/CANX/RAB38/BCAP31/MOSPD2/PIK3R4/ATG14/ZFYVE1
GOBP_ESTABLISHMENT_OF_MITOCHONDRION_LOCALIZATION	GOBP_ESTABLISHMENT_OF_MITOCHONDRION_LOCALIZATION	GOBP_ESTABLISHMENT_OF_MITOCHONDRION_LOCALIZATION	16	0.581422	1.59036	0.0130472	0.471052	0.463654	2023	tags=56%, list=24%, signal=43%	MYO19/OPA1/TRAK1/AGTPBP1/LRPPRC/RHOT1/MAP1S/TRAK2/HDAC6
GOBP_REGULATION_OF_NMDA_RECEPTOR_ACTIVITY	GOBP_REGULATION_OF_NMDA_RECEPTOR_ACTIVITY	GOBP_REGULATION_OF_NMDA_RECEPTOR_ACTIVITY	6	0.760521	1.59003	0.0177405	0.5329	0.524531	218	tags=33%, list=3%, signal=32%	MEF2C/RASGRF2
HP_3_METHYLGLUTACONIC_ACIDURIA	HP_3_METHYLGLUTACONIC_ACIDURIA	HP_3_METHYLGLUTACONIC_ACIDURIA	14	0.594884	1.58858	0.0237804	0.595319	0.58597	540	tags=21%, list=6%, signal=20%	ATP5F1E/ATPAF2/AGK
GOMF_SIGNALING_RECEPTOR_INHIBITOR_ACTIVITY	GOMF_SIGNALING_RECEPTOR_INHIBITOR_ACTIVITY	GOMF_SIGNALING_RECEPTOR_INHIBITOR_ACTIVITY	7	0.721744	1.58827	0.0117777	0.443777	0.436808	907	tags=57%, list=11%, signal=51%	MTRNR2L8/MTRNR2L12/DKK3/ESR2
GOMF_RECEPTOR_ANTAGONIST_ACTIVITY	GOMF_RECEPTOR_ANTAGONIST_ACTIVITY	GOMF_RECEPTOR_ANTAGONIST_ACTIVITY	6	0.759486	1.58787	0.0181924	0.538922	0.530458	907	tags=67%, list=11%, signal=59%	MTRNR2L8/MTRNR2L12/DKK3/ESR2
GOBP_NEGATIVE_CHEMOTAXIS	GOBP_NEGATIVE_CHEMOTAXIS	GOBP_NEGATIVE_CHEMOTAXIS	9	0.668731	1.587	0.0180631	0.537322	0.528883	1287	tags=56%, list=15%, signal=47%	RYK/SEMA4B/ITGAV/SEMA4A/SEMA7A
GOBP_NEGATIVE_REGULATION_OF_PROTEIN_CONTAINING_COMPLEX_DISASSEMBLY	GOBP_NEGATIVE_REGULATION_OF_PROTEIN_CONTAINING_COMPLEX_DISASSEMBLY	GOBP_NEGATIVE_REGULATION_OF_PROTEIN_CONTAINING_COMPLEX_DISASSEMBLY	38	0.473011	1.5869	0.012903	0.468172	0.46082	739	tags=24%, list=9%, signal=22%	CARMIL1/GSN/CLASP1/MTPN/ADD1/SVIL/CAPZA2/TRIOBP/KATNB1
GOBP_SPINAL_CORD_DEVELOPMENT	GOBP_SPINAL_CORD_DEVELOPMENT	GOBP_SPINAL_CORD_DEVELOPMENT	24	0.522594	1.58405	0.0174274	0.53187	0.523517	1524	tags=42%, list=18%, signal=34%	DYNC2H1/LRP8/SCYL1/ERCC2/SOX4/PLXDC1/ZC4H2/PTBP2/PBX3/LMO4
GOBP_TRNA_METABOLIC_PROCESS	GOBP_TRNA_METABOLIC_PROCESS	GOBP_TRNA_METABOLIC_PROCESS	112	0.408791	1.58393	0.00236195	0.219676	0.216226	2376	tags=41%, list=28%, signal=30%	RTRAF/EXOSC7/TRNT1/TRMT61A/GTF3C1/FARSB/METTL2A/TRMT6/IARS2/METTL1/PTCD1/AARS2/TARS2/GATC/ADAT1/TRMT44/BCDIN3D/DTD2/DUS3L/ELAC1/THUMPD3/RPP40/MTFMT/TRMT10B/WDR4/PUS3/TRMU/PUS1/THUMPD2/METTL2B/GTF3C3/NARS2/EXOSC8/RPUSD4/TRMT10A/CARS2/WARS2/THUMPD1/POP5/TSEN2/GTF3C2/URM1/ELP3/TRMT61B/CDKAL1/NAT10
GOBP_PROTON_TRANSPORTING_TWO_SECTOR_ATPASE_COMPLEX_ASSEMBLY	GOBP_PROTON_TRANSPORTING_TWO_SECTOR_ATPASE_COMPLEX_ASSEMBLY	GOBP_PROTON_TRANSPORTING_TWO_SECTOR_ATPASE_COMPLEX_ASSEMBLY	10	0.647439	1.58214	0.0179895	0.536797	0.528366	138	tags=20%, list=2%, signal=20%	ATPAF2/ATPAF1
GOBP_REGULATION_OF_PROTEIN_DEPOLYMERIZATION	GOBP_REGULATION_OF_PROTEIN_DEPOLYMERIZATION	GOBP_REGULATION_OF_PROTEIN_DEPOLYMERIZATION	40	0.465135	1.58026	0.0175601	0.532583	0.524219	931	tags=28%, list=11%, signal=25%	CARMIL1/GSN/CLASP1/MTPN/ADD1/SVIL/CAPZA2/CFL2/TRIOBP/KATNB1/PLEK
GOBP_G_PROTEIN_COUPLED_RECEPTOR_SIGNALING_PATHWAY_COUPLED_TO_CYCLIC_NUCLEOTIDE_SECOND_MESSENGER	GOBP_G_PROTEIN_COUPLED_RECEPTOR_SIGNALING_PATHWAY_COUPLED_TO_CYCLIC_NUCLEOTIDE_SECOND_MESSENGER	GOBP_G_PROTEIN_COUPLED_RECEPTOR_SIGNALING_PATHWAY_COUPLED_TO_CYCLIC_NUCLEOTIDE_SECOND_MESSENGER	5	0.793376	1.5782	0.00892097	0.400898	0.394602	851	tags=60%, list=10%, signal=54%	CCR1/PTGIR/VIPR1
HP_LOBAR_HOLOPROSENCEPHALY	HP_LOBAR_HOLOPROSENCEPHALY	HP_LOBAR_HOLOPROSENCEPHALY	11	0.628375	1.57738	0.0249901	0.602657	0.593192	387	tags=27%, list=5%, signal=26%	CC2D2A/TMEM107/TXNDC15
GOBP_MEGAKARYOCYTE_DEVELOPMENT	GOBP_MEGAKARYOCYTE_DEVELOPMENT	GOBP_MEGAKARYOCYTE_DEVELOPMENT	11	0.627571	1.57536	0.0253964	0.606225	0.596704	1307	tags=45%, list=16%, signal=38%	PTPN6/FLI1/KIT/PIP4K2A/SRF
GOBP_POSITIVE_REGULATION_OF_MIRNA_MEDIATED_GENE_SILENCING_BY_INHIBITION_OF_TRANSLATION	GOBP_POSITIVE_REGULATION_OF_MIRNA_MEDIATED_GENE_SILENCING_BY_INHIBITION_OF_TRANSLATION	GOBP_POSITIVE_REGULATION_OF_MIRNA_MEDIATED_GENE_SILENCING_BY_INHIBITION_OF_TRANSLATION	7	0.715639	1.57484	0.0130509	0.471052	0.463654	594	tags=57%, list=7%, signal=53%	AGO2/EIF4E2/EIF4G1/EIF4ENIF1
GOBP_PLATELET_MORPHOGENESIS	GOBP_PLATELET_MORPHOGENESIS	GOBP_PLATELET_MORPHOGENESIS	13	0.598849	1.57446	0.0332447	0.679945	0.669266	1454	tags=38%, list=17%, signal=32%	MEF2C/PTPN6/CASP3/SRF/CASP9
GOCC_CILIARY_TIP	GOCC_CILIARY_TIP	GOCC_CILIARY_TIP	20	0.546745	1.57417	0.0217975	0.568832	0.559899	1200	tags=30%, list=14%, signal=26%	DYNC2H1/IFT74/IFT57/IFT22/IFT46/KIF3B
GOBP_LIPID_TRANSLOCATION	GOBP_LIPID_TRANSLOCATION	GOBP_LIPID_TRANSLOCATION	26	0.509459	1.57403	0.0360333	0.693209	0.682322	3585	tags=77%, list=43%, signal=44%	ATP8B4/ANO7/ATP11B/ABCB1/ANO6/FASLG/P2RX7/ABCA2/ATP11C/ABCA1/TMEM30B/PRKCD/VMP1/PLSCR1/RFT1/ABCC1/KCNN4/ATP11A/ATP10D/ABCA7
GOMF_SPECTRIN_BINDING	GOMF_SPECTRIN_BINDING	GOMF_SPECTRIN_BINDING	9	0.663213	1.5739	0.0201041	0.560354	0.551554	1951	tags=56%, list=23%, signal=43%	GBP1/ADD1/EPB41L2/ANK3/USH1C
GOBP_KERATINOCYTE_DEVELOPMENT	GOBP_KERATINOCYTE_DEVELOPMENT	GOBP_KERATINOCYTE_DEVELOPMENT	6	0.752742	1.57377	0.0206783	0.560793	0.551986	83	tags=33%, list=1%, signal=33%	IFT74/SFN
GOBP_RRNA_CATABOLIC_PROCESS	GOBP_RRNA_CATABOLIC_PROCESS	GOBP_RRNA_CATABOLIC_PROCESS	13	0.596698	1.5688	0.0345745	0.689378	0.678551	227	tags=23%, list=3%, signal=22%	EXOSC7/DDX49/XRN1
HP_ABNORMAL_RENAL_VASCULAR_MORPHOLOGY	HP_ABNORMAL_RENAL_VASCULAR_MORPHOLOGY	HP_ABNORMAL_RENAL_VASCULAR_MORPHOLOGY	13	0.595844	1.56656	0.037234	0.703054	0.692012	845	tags=38%, list=10%, signal=35%	SDHD/TMEM127/SDHB/FIG4/MAX
HP_PREAXIAL_HAND_POLYDACTYLY	HP_PREAXIAL_HAND_POLYDACTYLY	HP_PREAXIAL_HAND_POLYDACTYLY	24	0.515918	1.56381	0.0217347	0.568832	0.559899	600	tags=25%, list=7%, signal=23%	CC2D2A/DYNC2H1/TMEM107/TXNDC15/EFTUD2/HYLS1
GOBP_RESCUE_OF_STALLED_RIBOSOME	GOBP_RESCUE_OF_STALLED_RIBOSOME	GOBP_RESCUE_OF_STALLED_RIBOSOME	7	0.710016	1.56246	0.0155974	0.499354	0.491512	460	tags=29%, list=6%, signal=27%	RACK1/ASCC3
GOMF_UBIQUINONE_BINDING	GOMF_UBIQUINONE_BINDING	GOMF_UBIQUINONE_BINDING	6	0.74657	1.56086	0.0229382	0.586222	0.577015	425	tags=33%, list=5%, signal=32%	SDHD/SDHB
GOBP_MOTILE_CILIUM_ASSEMBLY	GOBP_MOTILE_CILIUM_ASSEMBLY	GOBP_MOTILE_CILIUM_ASSEMBLY	9	0.657306	1.55989	0.0368349	0.698438	0.687469	606	tags=33%, list=7%, signal=31%	CC2D2A/CEP131/IFT57
GOBP_PROTEIN_O_LINKED_GLYCOSYLATION	GOBP_PROTEIN_O_LINKED_GLYCOSYLATION	GOBP_PROTEIN_O_LINKED_GLYCOSYLATION	38	0.464924	1.55977	0.0162763	0.510171	0.502159	1662	tags=42%, list=20%, signal=34%	GALNT7/TET2/IL15/GALNT6/B3GLCT/GXYLT1/GCNT4/FKRP/TRAK1/VEGFB/XXYLT1/PGM3/B3GNT5/EOGT/ST6GALNAC4/TET3
HP_CURLY_EYELASHES	HP_CURLY_EYELASHES	HP_CURLY_EYELASHES	9	0.656997	1.55915	0.0368349	0.698438	0.687469	1210	tags=56%, list=15%, signal=48%	DVL3/STAG2/SMARCA2/RAD21/HDAC8
HP_CEREBRAL_HYPOPLASIA	HP_CEREBRAL_HYPOPLASIA	HP_CEREBRAL_HYPOPLASIA	26	0.504495	1.55869	0.0438819	0.746658	0.734932	1052	tags=27%, list=13%, signal=24%	HHAT/PHC1/MYSM1/NCAPD3/CDK5RAP2/FIG4/FDXR
GOBP_ZINC_ION_TRANSPORT	GOBP_ZINC_ION_TRANSPORT	GOBP_ZINC_ION_TRANSPORT	16	0.569114	1.5567	0.0171063	0.526068	0.517806	1540	tags=44%, list=18%, signal=36%	SLC39A7/SLC30A9/SLC30A4/SLC39A11/SLC39A9/SLC39A14/TRPM2
HP_ABNORMAL_GRANULOCYTOPOIETIC_CELL_MORPHOLOGY	HP_ABNORMAL_GRANULOCYTOPOIETIC_CELL_MORPHOLOGY	HP_ABNORMAL_GRANULOCYTOPOIETIC_CELL_MORPHOLOGY	8	0.679836	1.5558	0.0253018	0.606225	0.596704	558	tags=38%, list=7%, signal=35%	KIT/TET2/NUMA1
GOBP_MOLTING_CYCLE	GOBP_MOLTING_CYCLE	GOBP_MOLTING_CYCLE	33	0.475221	1.5546	0.0174742	0.53187	0.523517	2436	tags=52%, list=29%, signal=37%	FUZ/ZDHHC21/MYSM1/HDAC1/ARNTL/NUMA1/ERCC2/NSDHL/RELA/ATP7A/WNT10A/MPZL3/NGFR/SOS1/HPSE/EGFR/LDB1
HP_EMBRYONAL_NEOPLASM	HP_EMBRYONAL_NEOPLASM	HP_EMBRYONAL_NEOPLASM	36	0.464696	1.55351	0.0260376	0.606504	0.596979	1244	tags=31%, list=15%, signal=26%	KIT/NSD1/CEP57/ARID1B/BLM/SOX4/MAP3K1/CHEK2/STK11/ARID1A/PALB2
GOMF_LIGASE_ACTIVITY_FORMING_CARBON_NITROGEN_BONDS	GOMF_LIGASE_ACTIVITY_FORMING_CARBON_NITROGEN_BONDS	GOMF_LIGASE_ACTIVITY_FORMING_CARBON_NITROGEN_BONDS	23	0.520623	1.55286	0.0162696	0.510171	0.502159	2010	tags=39%, list=24%, signal=30%	GART/PAICS/CTPS2/MCCC1/GCLC/GATC/TTLL12/GLUL/ASNS
GOCC_PROTON_TRANSPORTING_TWO_SECTOR_ATPASE_COMPLEX_CATALYTIC_DOMAIN	GOCC_PROTON_TRANSPORTING_TWO_SECTOR_ATPASE_COMPLEX_CATALYTIC_DOMAIN	GOCC_PROTON_TRANSPORTING_TWO_SECTOR_ATPASE_COMPLEX_CATALYTIC_DOMAIN	10	0.635425	1.55278	0.0339674	0.6819	0.671191	2	tags=10%, list=0%, signal=10%	ATP5F1E
GOBP_PROTEIN_DENEDDYLATION	GOBP_PROTEIN_DENEDDYLATION	GOBP_PROTEIN_DENEDDYLATION	9	0.653587	1.55106	0.0381992	0.714169	0.702953	989	tags=33%, list=12%, signal=29%	COPS2/COPS4/COPS7B
GOCC_MITOCHONDRIA_ASSOCIATED_ENDOPLASMIC_RETICULUM_MEMBRANE	GOCC_MITOCHONDRIA_ASSOCIATED_ENDOPLASMIC_RETICULUM_MEMBRANE	GOCC_MITOCHONDRIA_ASSOCIATED_ENDOPLASMIC_RETICULUM_MEMBRANE	15	0.576255	1.55054	0.029715	0.655467	0.645173	1710	tags=47%, list=21%, signal=37%	RAB32/PDZD8/CANX/RAB38/BCAP31/ATG14/ZFYVE1
GOBP_KERATINOCYTE_APOPTOTIC_PROCESS	GOBP_KERATINOCYTE_APOPTOTIC_PROCESS	GOBP_KERATINOCYTE_APOPTOTIC_PROCESS	3	0.898279	1.54792	0.0112505	0.433928	0.427113	222	tags=33%, list=3%, signal=32%	GSN
GOBP_PIGMENTATION	GOBP_PIGMENTATION	GOBP_PIGMENTATION	50	0.442004	1.54684	0.00992466	0.408524	0.402108	1270	tags=28%, list=15%, signal=24%	RACK1/MEF2C/RAB27B/RAB32/MYSM1/KIT/ARCN1/FIG4/CD63/RAB38/SZT2/HPS5/ATP7A/MFSD12
GOBP_HOMOCYSTEINE_METABOLIC_PROCESS	GOBP_HOMOCYSTEINE_METABOLIC_PROCESS	GOBP_HOMOCYSTEINE_METABOLIC_PROCESS	4	0.829849	1.54628	0.0162411	0.510171	0.502159	593	tags=50%, list=7%, signal=46%	CTH/MTRR
HP_OCULAR_ALBINISM	HP_OCULAR_ALBINISM	HP_OCULAR_ALBINISM	19	0.5422	1.54594	0.0244266	0.599479	0.590064	2085	tags=47%, list=25%, signal=36%	EPG5/RERE/UBE4B/HSPG2/HPS5/LUZP1/HPS6/DTNBP1/BLOC1S3
HP_PATELLAR_HYPOPLASIA	HP_PATELLAR_HYPOPLASIA	HP_PATELLAR_HYPOPLASIA	3	0.897106	1.5459	0.0113722	0.437471	0.430601	641	tags=67%, list=8%, signal=62%	UBR7/PRMT7
GOCC_MICROTUBULE_PLUS_END	GOCC_MICROTUBULE_PLUS_END	GOCC_MICROTUBULE_PLUS_END	13	0.58747	1.54454	0.0452128	0.750736	0.738946	1596	tags=46%, list=19%, signal=37%	MAPRE3/CLASP1/CDK5RAP2/NUMA1/KIF2C/MAPRE1
GOMF_TRANSFERASE_ACTIVITY_TRANSFERRING_SULPHUR_CONTAINING_GROUPS	GOMF_TRANSFERASE_ACTIVITY_TRANSFERRING_SULPHUR_CONTAINING_GROUPS	GOMF_TRANSFERASE_ACTIVITY_TRANSFERRING_SULPHUR_CONTAINING_GROUPS	17	0.554673	1.54421	0.0318471	0.670478	0.659948	2907	tags=65%, list=35%, signal=42%	LIAS/HS2ST1/TSTD1/TRMU/MOCS2/HS6ST1/NFS1/CDKAL1/HS3ST3B1/NDST2/MOCS3
GOBP_REGULATION_OF_MICROVILLUS_ASSEMBLY	GOBP_REGULATION_OF_MICROVILLUS_ASSEMBLY	GOBP_REGULATION_OF_MICROVILLUS_ASSEMBLY	3	0.895439	1.54303	0.0121019	0.451365	0.444276	516	tags=67%, list=6%, signal=63%	PODXL/KLF5
HP_NOCTURNAL_HYPOVENTILATION	HP_NOCTURNAL_HYPOVENTILATION	HP_NOCTURNAL_HYPOVENTILATION	5	0.775669	1.54298	0.014504	0.488532	0.48086	1580	tags=80%, list=19%, signal=65%	CFL2/FKRP/TTN/COL6A2
HP_MALE_PSEUDOHERMAPHRODITISM	HP_MALE_PSEUDOHERMAPHRODITISM	HP_MALE_PSEUDOHERMAPHRODITISM	17	0.554041	1.54245	0.0318471	0.670478	0.659948	728	tags=35%, list=9%, signal=32%	CC2D2A/HHAT/TMEM107/TXNDC15/MAP3K1/CYB5A
GOBP_HYDROGEN_SULFIDE_BIOSYNTHETIC_PROCESS	GOBP_HYDROGEN_SULFIDE_BIOSYNTHETIC_PROCESS	GOBP_HYDROGEN_SULFIDE_BIOSYNTHETIC_PROCESS	3	0.894952	1.54219	0.0123452	0.453531	0.446408	625	tags=67%, list=7%, signal=62%	CTH/SP1
GOBP_NEGATIVE_REGULATION_OF_KERATINOCYTE_PROLIFERATION	GOBP_NEGATIVE_REGULATION_OF_KERATINOCYTE_PROLIFERATION	GOBP_NEGATIVE_REGULATION_OF_KERATINOCYTE_PROLIFERATION	5	0.775244	1.54213	0.0149608	0.491375	0.483658	83	tags=20%, list=1%, signal=20%	SFN
GOMF_QUINONE_BINDING	GOMF_QUINONE_BINDING	GOMF_QUINONE_BINDING	13	0.585288	1.5388	0.0465426	0.753534	0.741699	425	tags=23%, list=5%, signal=22%	TP53I3/SDHD/SDHB
GOMF_N_METHYLTRANSFERASE_ACTIVITY	GOMF_N_METHYLTRANSFERASE_ACTIVITY	GOMF_N_METHYLTRANSFERASE_ACTIVITY	51	0.437122	1.53858	0.0162156	0.510171	0.502159	1786	tags=41%, list=21%, signal=33%	SETD3/SMYD3/NSD1/METTL16/PRMT1/PRMT7/SETDB1/TFB2M/METTL22/SETDB2/SUV39H1/WDR5/KMT5C/CAMKMT/KMT2C/NDUFAF7/NNMT/KMT2B/ASH2L/TTLL12/PEMT
GOMF_JUN_KINASE_KINASE_KINASE_ACTIVITY	GOMF_JUN_KINASE_KINASE_KINASE_ACTIVITY	GOMF_JUN_KINASE_KINASE_KINASE_ACTIVITY	8	0.671726	1.53724	0.0324112	0.671961	0.661407	1358	tags=50%, list=16%, signal=42%	RIPK2/MLKL/RIPK1/MAP3K12
GOBP_NADH_OXIDATION	GOBP_NADH_OXIDATION	GOBP_NADH_OXIDATION	3	0.891785	1.53673	0.0130785	0.471052	0.463654	89	tags=67%, list=1%, signal=66%	NQO1/PCK2
HP_TICS	HP_TICS	HP_TICS	8	0.671251	1.53615	0.0328294	0.676618	0.665991	753	tags=38%, list=9%, signal=34%	ZBTB20/GATAD2B/EMC10
GOBP_INTRACELLULAR_LIPID_TRANSPORT	GOBP_INTRACELLULAR_LIPID_TRANSPORT	GOBP_INTRACELLULAR_LIPID_TRANSPORT	24	0.50654	1.53539	0.0298686	0.657064	0.646745	1647	tags=42%, list=20%, signal=34%	GRAMD1C/ARV1/ANXA2/PIP4K2A/SGPP1/ABCD3/OSBPL2/OSBP/ABCA2/ABCA1
HP_ABNORMAL_CIRCULATING_FATTY_ACID_CONCENTRATION	HP_ABNORMAL_CIRCULATING_FATTY_ACID_CONCENTRATION	HP_ABNORMAL_CIRCULATING_FATTY_ACID_CONCENTRATION	32	0.472342	1.53285	0.0250577	0.602657	0.593192	1890	tags=47%, list=23%, signal=36%	NADK2/ACAD8/NDUFAF6/SCO1/PEX13/PEX19/LTC4S/SLC34A1/PEX14/TRMU/HADH/MTX2/TANGO2/PEX10/HMGCL
HP_SLOPING_FOREHEAD	HP_SLOPING_FOREHEAD	HP_SLOPING_FOREHEAD	82	0.409764	1.53273	0.0103527	0.419958	0.413363	3630	tags=65%, list=44%, signal=37%	CC2D2A/PHC1/NCAPD3/COG4/TMEM107/TXNDC15/DYNC1I2/STAG2/CDK5RAP2/CEP57/KATNB1/FKRP/CTSD/EMG1/VIPAS39/RFWD3/PALB2/PAK3/SMPD4/GNAO1/NBN/STAMBP/PIGQ/ASNS/RRP7A/FANCF/CEP135/TSEN2/CENPE/PCNT/WDR73/GPKOW/UBE2T/SLX4/ERCC4/FANCA/TTI2/NUP107/EIF2S3/EXOC2/TMEM231/COPB2/FANCG/TMEM237/RUNX2/BRCA1/DDX11/POMT1/OSGEP/CASK/PHF8/CDK6/TCTN3
HP_POSTAXIAL_FOOT_POLYDACTYLY	HP_POSTAXIAL_FOOT_POLYDACTYLY	HP_POSTAXIAL_FOOT_POLYDACTYLY	29	0.482577	1.53213	0.0194505	0.551786	0.543121	387	tags=17%, list=5%, signal=16%	CC2D2A/DYNC2H1/IFT74/TMEM107/TXNDC15
GOBP_MITOCHONDRION_LOCALIZATION	GOBP_MITOCHONDRION_LOCALIZATION	GOBP_MITOCHONDRION_LOCALIZATION	27	0.491665	1.53172	0.0362998	0.693209	0.682322	2023	tags=48%, list=24%, signal=37%	MYO19/OPA1/TRAK1/MTM1/AGTPBP1/LRPPRC/MSTO1/MEF2A/RHOT1/MAP1S/CLUH/TRAK2/HDAC6
GOBP_SULFUR_AMINO_ACID_BIOSYNTHETIC_PROCESS	GOBP_SULFUR_AMINO_ACID_BIOSYNTHETIC_PROCESS	GOBP_SULFUR_AMINO_ACID_BIOSYNTHETIC_PROCESS	10	0.626253	1.53037	0.0339674	0.6819	0.671191	593	tags=40%, list=7%, signal=37%	CTH/MTAP/MRI1/MTRR
HP_LIPOMA	HP_LIPOMA	HP_LIPOMA	15	0.568282	1.52908	0.0353403	0.69311	0.682224	1209	tags=33%, list=14%, signal=29%	FUZ/SDHD/SDHB/TAF1/MSTO1
GOCC_ELONGIN_COMPLEX	GOCC_ELONGIN_COMPLEX	GOCC_ELONGIN_COMPLEX	2	0.99892	1.52882	2.4363e-06	0.0179007	0.0176196	11	tags=100%, list=0%, signal=100%	ELOB/ELOA
HP_HYPOPLASTIC_HEART	HP_HYPOPLASTIC_HEART	HP_HYPOPLASTIC_HEART	15	0.567737	1.52761	0.0353403	0.69311	0.682224	2488	tags=60%, list=30%, signal=42%	DVL3/FLI1/STAG2/B3GLCT/MCTP2/ARHGAP31/SPOP/CRELD1/CDK8
GOCC_VESICLE_TETHERING_COMPLEX	GOCC_VESICLE_TETHERING_COMPLEX	GOCC_VESICLE_TETHERING_COMPLEX	38	0.455257	1.52733	0.0232215	0.590381	0.581109	1953	tags=39%, list=23%, signal=30%	VPS52/EXOC6/TRAPPC13/COG2/COG4/EXOC1/TRAPPC12/VIPAS39/TRAPPC2/EXOC6B/NBAS/VPS11/COG5/EXOC4/COG6
GOBP_NEGATIVE_REGULATION_OF_PROTEIN_TYROSINE_KINASE_ACTIVITY	GOBP_NEGATIVE_REGULATION_OF_PROTEIN_TYROSINE_KINASE_ACTIVITY	GOBP_NEGATIVE_REGULATION_OF_PROTEIN_TYROSINE_KINASE_ACTIVITY	24	0.50373	1.52687	0.0310633	0.665563	0.655111	2320	tags=50%, list=28%, signal=36%	RACK1/CHMP6/VPS25/PTK6/SH3BP5L/GPRC5A/THY1/IBTK/SH3BP5/SRCIN1/CAV1/SOCS4
GOBP_ACTIN_MODIFICATION	GOBP_ACTIN_MODIFICATION	GOBP_ACTIN_MODIFICATION	3	0.885832	1.52647	0.0162564	0.510171	0.502159	738	tags=67%, list=9%, signal=61%	SETD3/TRIOBP
HP_DISTAL_ARTHROGRYPOSIS	HP_DISTAL_ARTHROGRYPOSIS	HP_DISTAL_ARTHROGRYPOSIS	7	0.693382	1.52586	0.035461	0.69311	0.682224	718	tags=43%, list=9%, signal=39%	PI4KA/MED13L/FIG4
GOBP_MEGAKARYOCYTE_DIFFERENTIATION	GOBP_MEGAKARYOCYTE_DIFFERENTIATION	GOBP_MEGAKARYOCYTE_DIFFERENTIATION	22	0.515856	1.52529	0.0342717	0.685201	0.67444	721	tags=27%, list=9%, signal=25%	MEF2C/PTPN6/FLI1/KIT/PRMT1/PIP4K2A
GOMF_UDP_XYLOSYLTRANSFERASE_ACTIVITY	GOMF_UDP_XYLOSYLTRANSFERASE_ACTIVITY	GOMF_UDP_XYLOSYLTRANSFERASE_ACTIVITY	4	0.818116	1.52442	0.0207459	0.560793	0.551986	1520	tags=100%, list=18%, signal=82%	GXYLT1/XYLT2/XXYLT1/XYLT1
GOCC_F_ACTIN_CAPPING_PROTEIN_COMPLEX	GOCC_F_ACTIN_CAPPING_PROTEIN_COMPLEX	GOCC_F_ACTIN_CAPPING_PROTEIN_COMPLEX	6	0.727492	1.52097	0.0297514	0.655467	0.645173	617	tags=50%, list=7%, signal=46%	MTPN/ADD1/CAPZA2
GOBP_POSITIVE_REGULATION_OF_CELL_ADHESION_MEDIATED_BY_INTEGRIN	GOBP_POSITIVE_REGULATION_OF_CELL_ADHESION_MEDIATED_BY_INTEGRIN	GOBP_POSITIVE_REGULATION_OF_CELL_ADHESION_MEDIATED_BY_INTEGRIN	10	0.62207	1.52015	0.0394022	0.7292	0.717748	283	tags=30%, list=3%, signal=29%	IFT74/PTPN6/PODXL
GOCC_INTERCELLULAR_BRIDGE	GOCC_INTERCELLULAR_BRIDGE	GOCC_INTERCELLULAR_BRIDGE	33	0.464663	1.52006	0.0275087	0.625759	0.615931	1008	tags=24%, list=12%, signal=21%	CEP131/GSTM2/SNRNP25/NUDCD2/SETX/WAPL/NISCH/NUPR1
HP_CHORIORETINAL_COLOBOMA	HP_CHORIORETINAL_COLOBOMA	HP_CHORIORETINAL_COLOBOMA	25	0.495994	1.51901	0.0331754	0.679933	0.669254	280	tags=16%, list=3%, signal=16%	CC2D2A/HHAT/GZF1/RERE
GOBP_LYMPH_VESSEL_DEVELOPMENT	GOBP_LYMPH_VESSEL_DEVELOPMENT	GOBP_LYMPH_VESSEL_DEVELOPMENT	9	0.639989	1.51879	0.047749	0.759432	0.747504	2173	tags=67%, list=26%, signal=49%	VASH1/ACVRL1/VEGFA/BMPR2/HEG1/PKD1
GOBP_NEGATIVE_REGULATION_OF_ACTIN_FILAMENT_POLYMERIZATION	GOBP_NEGATIVE_REGULATION_OF_ACTIN_FILAMENT_POLYMERIZATION	GOBP_NEGATIVE_REGULATION_OF_ACTIN_FILAMENT_POLYMERIZATION	29	0.47811	1.51794	0.0291375	0.648752	0.638563	738	tags=24%, list=9%, signal=22%	CARMIL1/GSN/MTPN/ADD1/SVIL/CAPZA2/TRIOBP
GOCC_CYTOPLASMIC_SIDE_OF_LYSOSOMAL_MEMBRANE	GOCC_CYTOPLASMIC_SIDE_OF_LYSOSOMAL_MEMBRANE	GOCC_CYTOPLASMIC_SIDE_OF_LYSOSOMAL_MEMBRANE	4	0.814015	1.51678	0.0240652	0.597361	0.587979	441	tags=25%, list=5%, signal=24%	BORCS5
GOBP_NATURAL_KILLER_CELL_MEDIATED_IMMUNE_RESPONSE_TO_TUMOR_CELL	GOBP_NATURAL_KILLER_CELL_MEDIATED_IMMUNE_RESPONSE_TO_TUMOR_CELL	GOBP_NATURAL_KILLER_CELL_MEDIATED_IMMUNE_RESPONSE_TO_TUMOR_CELL	4	0.813542	1.5159	0.0250182	0.602657	0.593192	597	tags=50%, list=7%, signal=46%	HAVCR2/NKG7
GOBP_NEGATIVE_REGULATION_OF_RESPONSE_TO_WOUNDING	GOBP_NEGATIVE_REGULATION_OF_RESPONSE_TO_WOUNDING	GOBP_NEGATIVE_REGULATION_OF_RESPONSE_TO_WOUNDING	27	0.486354	1.51517	0.0398126	0.733141	0.721627	2181	tags=48%, list=26%, signal=36%	CLASP1/TSPAN8/ABAT/LRIG2/PHLDB2/CERS2/INPP5F/GIT1/SERPINE1/SERPINE2/ADTRP/PLAT/PRKCD
GOBP_PROTEIN_KINASE_C_SIGNALING	GOBP_PROTEIN_KINASE_C_SIGNALING	GOBP_PROTEIN_KINASE_C_SIGNALING	12	0.590226	1.51479	0.0498652	0.768908	0.756832	2682	tags=75%, list=32%, signal=51%	FLOT1/PLEK/VEGFA/SPHK2/PLA2G6/CD40/ULK4/DGKD/GPD1L
GOBP_SKELETAL_MUSCLE_CELL_DIFFERENTIATION	GOBP_SKELETAL_MUSCLE_CELL_DIFFERENTIATION	GOBP_SKELETAL_MUSCLE_CELL_DIFFERENTIATION	31	0.469647	1.51452	0.0335067	0.681551	0.670847	1008	tags=26%, list=12%, signal=23%	MEF2C/COPS2/ARNTL/KLF5/NR1D2/EGR2/SAP30/NUPR1
GOMF_COPPER_CHAPERONE_ACTIVITY	GOMF_COPPER_CHAPERONE_ACTIVITY	GOMF_COPPER_CHAPERONE_ACTIVITY	6	0.724161	1.51401	0.0306598	0.660624	0.650249	1184	tags=50%, list=14%, signal=43%	COX17/SCO1/ATP7A
GOBP_NEGATIVE_REGULATION_OF_CELL_DIVISION	GOBP_NEGATIVE_REGULATION_OF_CELL_DIVISION	GOBP_NEGATIVE_REGULATION_OF_CELL_DIVISION	5	0.761013	1.51383	0.0206709	0.560793	0.551986	632	tags=60%, list=8%, signal=55%	TXNIP/ZFYVE19/BLM
HP_PERIPHERAL_HYPOMYELINATION	HP_PERIPHERAL_HYPOMYELINATION	HP_PERIPHERAL_HYPOMYELINATION	4	0.811806	1.51266	0.0250182	0.602657	0.593192	741	tags=50%, list=9%, signal=46%	FIG4/EGR2
GOMF_TRANSFERASE_ACTIVITY_TRANSFERRING_ONE_CARBON_GROUPS	GOMF_TRANSFERASE_ACTIVITY_TRANSFERRING_ONE_CARBON_GROUPS	GOMF_TRANSFERASE_ACTIVITY_TRANSFERRING_ONE_CARBON_GROUPS	123	0.387372	1.51233	0.00302366	0.246273	0.242405	2663	tags=46%, list=32%, signal=31%	TRMT61A/METTL14/NTMT1/METTL2A/SETD3/SMYD3/GART/NSD1/METTL16/METTL1/PRMT1/PRMT7/SETDB1/TFB2M/METTL22/SETDB2/SUV39H1/EMG1/WDR5/KMT5C/CAMKMT/KMT2C/TRMT44/BCDIN3D/THUMPD3/NDUFAF7/DNMT3A/MTFMT/NNMT/TRMT10B/WDR4/SHMT2/KMT2B/ASH2L/THUMPD2/METTL2B/ARMT1/TGS1/TTLL12/PEMT/HENMT1/TRMT10A/DPH5/METTL3/PRDM4/METTL15/METTL13/TRMT61B/ICMT/PRDM8/FAM98A/SHMT1/ATIC/DOT1L/ALKBH8/SETD9
GOBP_RESPONSE_TO_TOXIC_SUBSTANCE	GOBP_RESPONSE_TO_TOXIC_SUBSTANCE	GOBP_RESPONSE_TO_TOXIC_SUBSTANCE	93	0.39937	1.51228	0.00774411	0.381878	0.375881	1348	tags=32%, list=16%, signal=27%	SELENOT/SELENOF/NQO1/MT1G/GSTM2/KDM5B/ABCB1/BAK1/UBIAD1/DHFR/GSTP1/ADH5/MGST2/CCL4/SESN1/GPX7/SLC30A4/PRDX5/MT1F/WAPL/LTC4S/NUPR1/LYN/SOD3/S100A9/EPHX1/ATP7A/DNMT3A/SRF/FBLN5
HP_HYPOPLASIA_OF_THE_VAGINA	HP_HYPOPLASIA_OF_THE_VAGINA	HP_HYPOPLASIA_OF_THE_VAGINA	4	0.811586	1.51225	0.0250182	0.602657	0.593192	728	tags=75%, list=9%, signal=68%	B3GLCT/MAP3K1/CYB5A
GOBP_NEGATIVE_REGULATION_OF_AXON_EXTENSION_INVOLVED_IN_AXON_GUIDANCE	GOBP_NEGATIVE_REGULATION_OF_AXON_EXTENSION_INVOLVED_IN_AXON_GUIDANCE	GOBP_NEGATIVE_REGULATION_OF_AXON_EXTENSION_INVOLVED_IN_AXON_GUIDANCE	6	0.722334	1.51019	0.0407855	0.73978	0.728161	1287	tags=67%, list=15%, signal=56%	RYK/SEMA4B/SEMA4A/SEMA7A
HP_DECREASED_PLASMA_CARNITINE	HP_DECREASED_PLASMA_CARNITINE	HP_DECREASED_PLASMA_CARNITINE	13	0.573793	1.50858	0.0531915	0.790855	0.778435	1890	tags=62%, list=23%, signal=48%	NADK2/ACAD8/NDUFAF6/SCO1/SLC34A1/TRMU/HADH/HMGCL
HP_EXTERNAL_OPHTHALMOPLEGIA	HP_EXTERNAL_OPHTHALMOPLEGIA	HP_EXTERNAL_OPHTHALMOPLEGIA	38	0.449615	1.50841	0.0304397	0.65891	0.648562	1259	tags=26%, list=15%, signal=22%	POLG2/DGUOK/SDHD/OPA1/MT-ND6/SDHB/FRG1/MTM1/TK2/DNM2
GOMF_S_ADENOSYLMETHIONINE_DEPENDENT_METHYLTRANSFERASE_ACTIVITY	GOMF_S_ADENOSYLMETHIONINE_DEPENDENT_METHYLTRANSFERASE_ACTIVITY	GOMF_S_ADENOSYLMETHIONINE_DEPENDENT_METHYLTRANSFERASE_ACTIVITY	92	0.398645	1.50444	0.00879592	0.397711	0.391465	1786	tags=36%, list=21%, signal=29%	TRMT61A/METTL14/METTL2A/SETD3/SMYD3/NSD1/METTL16/METTL1/PRMT1/PRMT7/SETDB1/TFB2M/METTL22/SETDB2/SUV39H1/EMG1/WDR5/KMT5C/CAMKMT/KMT2C/THUMPD3/NDUFAF7/DNMT3A/NNMT/TRMT10B/WDR4/KMT2B/ASH2L/THUMPD2/METTL2B/ARMT1/TTLL12/PEMT
GOBP_PLATELET_DEGRANULATION	GOBP_PLATELET_DEGRANULATION	GOBP_PLATELET_DEGRANULATION	3	0.872841	1.50409	0.0226122	0.581937	0.572798	1063	tags=100%, list=13%, signal=87%	ABCC4/PLEK/LYN
GOBP_MELANOCYTE_DIFFERENTIATION	GOBP_MELANOCYTE_DIFFERENTIATION	GOBP_MELANOCYTE_DIFFERENTIATION	8	0.657188	1.50397	0.0486787	0.764575	0.752567	276	tags=25%, list=3%, signal=24%	MEF2C/KIT
HP_PREAXIAL_POLYDACTYLY	HP_PREAXIAL_POLYDACTYLY	HP_PREAXIAL_POLYDACTYLY	33	0.459707	1.50384	0.0287687	0.64519	0.635057	740	tags=24%, list=9%, signal=22%	CC2D2A/DYNC2H1/TMEM107/TXNDC15/EFTUD2/HYLS1/IFT57/NEK9
HP_ABNORMAL_MYELOID_CELL_MORPHOLOGY	HP_ABNORMAL_MYELOID_CELL_MORPHOLOGY	HP_ABNORMAL_MYELOID_CELL_MORPHOLOGY	5	0.7559	1.50366	0.0236424	0.594369	0.585034	557	tags=40%, list=7%, signal=37%	MYSM1/SLC19A1
GOBP_REGULATION_OF_FEAR_RESPONSE	GOBP_REGULATION_OF_FEAR_RESPONSE	GOBP_REGULATION_OF_FEAR_RESPONSE	2	0.982414	1.50355	0.000809944	0.141692	0.139467	47	tags=50%, list=1%, signal=50%	MEF2C
GOBP_REGULATION_OF_MEMBRANE_LIPID_DISTRIBUTION	GOBP_REGULATION_OF_MEMBRANE_LIPID_DISTRIBUTION	GOBP_REGULATION_OF_MEMBRANE_LIPID_DISTRIBUTION	30	0.469646	1.50314	0.043617	0.746658	0.734932	1647	tags=40%, list=20%, signal=32%	ATP8B4/ANO7/ATP11B/ABCB1/ARV1/ANO6/FASLG/P2RX7/ABCA2/ATP11C/TLCD1/ABCA1
GOBP_SKIN_EPIDERMIS_DEVELOPMENT	GOBP_SKIN_EPIDERMIS_DEVELOPMENT	GOBP_SKIN_EPIDERMIS_DEVELOPMENT	31	0.465968	1.50265	0.0288684	0.64519	0.635057	2436	tags=48%, list=29%, signal=34%	FUZ/ZDHHC21/MYSM1/HDAC1/NUMA1/ERCC2/NSDHL/RELA/ATP7A/WNT10A/NGFR/SOS1/HPSE/EGFR/LDB1
HP_PARTIAL_AGENESIS_OF_THE_CORPUS_CALLOSUM	HP_PARTIAL_AGENESIS_OF_THE_CORPUS_CALLOSUM	HP_PARTIAL_AGENESIS_OF_THE_CORPUS_CALLOSUM	21	0.512228	1.50161	0.0431566	0.746658	0.734932	1776	tags=43%, list=21%, signal=34%	FUZ/NSD1/TRAPPC12/ARID1B/ERCC2/KATNB1/CDC40/WDR4/FRMD4A
GOBP_NCRNA_CATABOLIC_PROCESS	GOBP_NCRNA_CATABOLIC_PROCESS	GOBP_NCRNA_CATABOLIC_PROCESS	28	0.47604	1.50127	0.0372526	0.703054	0.692012	227	tags=14%, list=3%, signal=14%	MTREX/EXOSC7/DDX49/XRN1
GOBP_RIBONUCLEOSIDE_TRIPHOSPHATE_BIOSYNTHETIC_PROCESS	GOBP_RIBONUCLEOSIDE_TRIPHOSPHATE_BIOSYNTHETIC_PROCESS	GOBP_RIBONUCLEOSIDE_TRIPHOSPHATE_BIOSYNTHETIC_PROCESS	35	0.452312	1.50112	0.0361174	0.693209	0.682322	257	tags=11%, list=3%, signal=11%	ATP5F1E/ATP5MC3/ATP5MG/DGUOK
GOCC_PINOSOME	GOCC_PINOSOME	GOCC_PINOSOME	5	0.75365	1.49918	0.0381679	0.714169	0.702953	614	tags=40%, list=7%, signal=37%	CARMIL1/ANKFY1
HP_HIP_CONTRACTURE	HP_HIP_CONTRACTURE	HP_HIP_CONTRACTURE	22	0.506934	1.49891	0.0440636	0.746658	0.734932	1724	tags=45%, list=21%, signal=36%	ZBTB20/NSD1/ERGIC1/F8/HS2ST1/HSPG2/ZC4H2/TTN/HACD1/BICD2
GOBP_RESPONSE_TO_ALKALOID	GOBP_RESPONSE_TO_ALKALOID	GOBP_RESPONSE_TO_ALKALOID	33	0.457774	1.49752	0.0310702	0.665563	0.655111	1341	tags=33%, list=16%, signal=28%	NQO1/GSTM2/MT-ND6/EFTUD2/BLM/CASP3/ABAT/SLC34A1/DNM2/DNMT3A/PRKCE
GOCC_CUL2_RING_UBIQUITIN_LIGASE_COMPLEX	GOCC_CUL2_RING_UBIQUITIN_LIGASE_COMPLEX	GOCC_CUL2_RING_UBIQUITIN_LIGASE_COMPLEX	14	0.560676	1.49723	0.0444444	0.746658	0.734932	1021	tags=21%, list=12%, signal=19%	ELOB/CUL2/ZYG11B
HP_URETHROVAGINAL_FISTULA	HP_URETHROVAGINAL_FISTULA	HP_URETHROVAGINAL_FISTULA	2	0.978209	1.49712	0.00144971	0.183651	0.180767	65	tags=50%, list=1%, signal=50%	DYNC2H1
GOBP_REGULATION_OF_SMOOTH_MUSCLE_CONTRACTION	GOBP_REGULATION_OF_SMOOTH_MUSCLE_CONTRACTION	GOBP_REGULATION_OF_SMOOTH_MUSCLE_CONTRACTION	17	0.537616	1.49672	0.0420382	0.746658	0.734932	755	tags=29%, list=9%, signal=27%	ZDHHC21/DOCK5/KIT/SETD3/ABAT
GOBP_ARF_PROTEIN_SIGNAL_TRANSDUCTION	GOBP_ARF_PROTEIN_SIGNAL_TRANSDUCTION	GOBP_ARF_PROTEIN_SIGNAL_TRANSDUCTION	14	0.560403	1.4965	0.0444444	0.746658	0.734932	468	tags=29%, list=6%, signal=27%	IQSEC1/CYTH3/PSD4/ARFGEF2
GOBP_SERINE_FAMILY_AMINO_ACID_METABOLIC_PROCESS	GOBP_SERINE_FAMILY_AMINO_ACID_METABOLIC_PROCESS	GOBP_SERINE_FAMILY_AMINO_ACID_METABOLIC_PROCESS	14	0.560395	1.49648	0.0444444	0.746658	0.734932	1507	tags=43%, list=18%, signal=35%	CTH/GART/DHFR/GCLC/PSPH/SHMT2
GOCC_MKS_COMPLEX	GOCC_MKS_COMPLEX	GOCC_MKS_COMPLEX	7	0.679826	1.49603	0.0510638	0.779214	0.766976	335	tags=29%, list=4%, signal=27%	CC2D2A/TMEM107
HP_POSTERIOR_PITUITARY_DYSGENESIS	HP_POSTERIOR_PITUITARY_DYSGENESIS	HP_POSTERIOR_PITUITARY_DYSGENESIS	5	0.751977	1.49585	0.0381679	0.714169	0.702953	345	tags=40%, list=4%, signal=38%	PI4KA/WDR11
HP_LACTICACIDURIA	HP_LACTICACIDURIA	HP_LACTICACIDURIA	14	0.560127	1.49576	0.0444444	0.746658	0.734932	2547	tags=57%, list=31%, signal=40%	SDHD/NDUFB10/MT-ND6/MT-ND3/PET117/MT-ATP6/NFS1/MT-ND1
GOBP_NEGATIVE_REGULATION_OF_EXECUTION_PHASE_OF_APOPTOSIS	GOBP_NEGATIVE_REGULATION_OF_EXECUTION_PHASE_OF_APOPTOSIS	GOBP_NEGATIVE_REGULATION_OF_EXECUTION_PHASE_OF_APOPTOSIS	6	0.715407	1.49571	0.0438066	0.746658	0.734932	220	tags=33%, list=3%, signal=32%	MTRNR2L8/MTRNR2L12
HP_CORTICAL_CATARACT	HP_CORTICAL_CATARACT	HP_CORTICAL_CATARACT	3	0.867753	1.49532	0.0248123	0.602657	0.593192	101	tags=33%, list=1%, signal=33%	KIAA1549
HP_EXAGGERATED_CUPID_S_BOW	HP_EXAGGERATED_CUPID_S_BOW	HP_EXAGGERATED_CUPID_S_BOW	10	0.611675	1.49474	0.048913	0.764575	0.752567	1066	tags=40%, list=13%, signal=35%	SMARCA2/MED25/B3GLCT/PIGT
HP_OPTIC_DISC_COLOBOMA	HP_OPTIC_DISC_COLOBOMA	HP_OPTIC_DISC_COLOBOMA	13	0.568526	1.49473	0.0558511	0.804064	0.791436	529	tags=23%, list=6%, signal=22%	CC2D2A/HHAT/IGBP1
HP_TINNITUS	HP_TINNITUS	HP_TINNITUS	30	0.466953	1.49452	0.0288684	0.64519	0.635057	2225	tags=47%, list=27%, signal=34%	SDHD/TET2/TMEM127/SDHB/MAX/DIABLO/OSBPL2/SLC39A14/DNMT3A/BAP1/PMP22/FH/SLC44A4/EPAS1
GOBP_POSITIVE_REGULATION_OF_ALKALINE_PHOSPHATASE_ACTIVITY	GOBP_POSITIVE_REGULATION_OF_ALKALINE_PHOSPHATASE_ACTIVITY	GOBP_POSITIVE_REGULATION_OF_ALKALINE_PHOSPHATASE_ACTIVITY	2	0.976132	1.49394	0.00183942	0.197301	0.194202	47	tags=50%, list=1%, signal=50%	MEF2C
GOBP_POSITIVE_REGULATION_OF_GOLGI_TO_PLASMA_MEMBRANE_PROTEIN_TRANSPORT	GOBP_POSITIVE_REGULATION_OF_GOLGI_TO_PLASMA_MEMBRANE_PROTEIN_TRANSPORT	GOBP_POSITIVE_REGULATION_OF_GOLGI_TO_PLASMA_MEMBRANE_PROTEIN_TRANSPORT	5	0.750779	1.49347	0.0412214	0.741023	0.729385	1	tags=20%, list=0%, signal=20%	RACK1
GOMF_PROTEIN_METHYLTRANSFERASE_ACTIVITY	GOMF_PROTEIN_METHYLTRANSFERASE_ACTIVITY	GOMF_PROTEIN_METHYLTRANSFERASE_ACTIVITY	54	0.423362	1.4933	0.0165958	0.515591	0.507494	1768	tags=37%, list=21%, signal=29%	NTMT1/SETD3/SMYD3/NSD1/PRMT1/PRMT7/SETDB1/METTL22/SETDB2/SUV39H1/WDR5/KMT5C/CAMKMT/KMT2C/NDUFAF7/DNMT3A/KMT2B/ASH2L/ARMT1/TTLL12
GOMF_COPPER_ION_BINDING	GOMF_COPPER_ION_BINDING	GOMF_COPPER_ION_BINDING	24	0.492512	1.49287	0.041816	0.746658	0.734932	1767	tags=38%, list=21%, signal=30%	CUTC/SNAI3/COX17/F8/SCO1/SOD3/ATP7A/F5/SUMF1
GOBP_CELL_DIFFERENTIATION_IN_SPINAL_CORD	GOBP_CELL_DIFFERENTIATION_IN_SPINAL_CORD	GOBP_CELL_DIFFERENTIATION_IN_SPINAL_CORD	9	0.628814	1.49227	0.0545703	0.798406	0.785867	1524	tags=56%, list=18%, signal=45%	DYNC2H1/SCYL1/SOX4/ZC4H2/LMO4
GOMF_TRANSMEMBRANE_RECEPTOR_PROTEIN_KINASE_ACTIVITY	GOMF_TRANSMEMBRANE_RECEPTOR_PROTEIN_KINASE_ACTIVITY	GOMF_TRANSMEMBRANE_RECEPTOR_PROTEIN_KINASE_ACTIVITY	19	0.52324	1.49188	0.0415617	0.744432	0.732741	1897	tags=53%, list=23%, signal=41%	RYK/KIT/ACVRL1/NTRK2/TGFBR3L/EPHB6/EFEMP1/NTRK1/FGFRL1/BMPR2
GOBP_CORONARY_VASCULATURE_DEVELOPMENT	GOBP_CORONARY_VASCULATURE_DEVELOPMENT	GOBP_CORONARY_VASCULATURE_DEVELOPMENT	17	0.535823	1.49173	0.044586	0.746658	0.734932	2700	tags=59%, list=32%, signal=40%	DYNC2H1/ADAMTS6/VEGFA/VEGFB/TAB1/SRF/PTK7/AP2B1/SEC24B/PLXND1
GOMF_NADPLUS_KINASE_ACTIVITY	GOMF_NADPLUS_KINASE_ACTIVITY	GOMF_NADPLUS_KINASE_ACTIVITY	9	0.627921	1.49015	0.0545703	0.798406	0.785867	1145	tags=44%, list=14%, signal=38%	NADK2/AGK/DGKE/SPHK2
GOBP_NEGATIVE_REGULATION_OF_CILIUM_ASSEMBLY	GOBP_NEGATIVE_REGULATION_OF_CILIUM_ASSEMBLY	GOBP_NEGATIVE_REGULATION_OF_CILIUM_ASSEMBLY	7	0.67701	1.48983	0.0567376	0.809475	0.796762	1259	tags=57%, list=15%, signal=49%	GDI2/TCHP/CDK10/DNM2
GOBP_SYNAPTIC_VESICLE_ENDOSOMAL_PROCESSING	GOBP_SYNAPTIC_VESICLE_ENDOSOMAL_PROCESSING	GOBP_SYNAPTIC_VESICLE_ENDOSOMAL_PROCESSING	7	0.675832	1.48724	0.0567376	0.809475	0.796762	213	tags=29%, list=3%, signal=28%	VAMP4/EEA1
HP_NONCOMPACTION_CARDIOMYOPATHY	HP_NONCOMPACTION_CARDIOMYOPATHY	HP_NONCOMPACTION_CARDIOMYOPATHY	8	0.649841	1.48716	0.0528512	0.790855	0.778435	425	tags=38%, list=5%, signal=36%	MYSM1/SDHD/SDHB
GOBP_DETOXIFICATION	GOBP_DETOXIFICATION	GOBP_DETOXIFICATION	61	0.414336	1.48668	0.0134202	0.475297	0.467832	1184	tags=31%, list=14%, signal=27%	SELENOT/SELENOF/NQO1/MT1G/GSTM2/ABCB1/UBIAD1/DHFR/GSTP1/ADH5/MGST2/SESN1/GPX7/PRDX5/MT1F/LTC4S/SOD3/S100A9/ATP7A
GOBP_HYDROGEN_SULFIDE_METABOLIC_PROCESS	GOBP_HYDROGEN_SULFIDE_METABOLIC_PROCESS	GOBP_HYDROGEN_SULFIDE_METABOLIC_PROCESS	4	0.797344	1.48571	0.0316895	0.669924	0.659403	625	tags=50%, list=7%, signal=46%	CTH/SP1
GOCC_CILIARY_TRANSITION_ZONE	GOCC_CILIARY_TRANSITION_ZONE	GOCC_CILIARY_TRANSITION_ZONE	26	0.48072	1.48523	0.0472255	0.753534	0.741699	606	tags=19%, list=7%, signal=18%	CC2D2A/CEP131/KIAA1549/TMEM107/IFT57
GOBP_REGULATION_OF_DEACETYLASE_ACTIVITY	GOBP_REGULATION_OF_DEACETYLASE_ACTIVITY	GOBP_REGULATION_OF_DEACETYLASE_ACTIVITY	6	0.710055	1.48452	0.0468278	0.753534	0.741699	1145	tags=50%, list=14%, signal=43%	CAMK2D/VEGFA/SPHK2
GOCC_MITOTIC_SPINDLE_MIDZONE	GOCC_MITOTIC_SPINDLE_MIDZONE	GOCC_MITOTIC_SPINDLE_MIDZONE	6	0.710039	1.48449	0.0468278	0.753534	0.741699	2189	tags=83%, list=26%, signal=62%	NUMA1/MAP9/RCC2/PRC1/CENPE
GOBP_POSITIVE_REGULATION_OF_T_HELPER_1_CELL_DIFFERENTIATION	GOBP_POSITIVE_REGULATION_OF_T_HELPER_1_CELL_DIFFERENTIATION	GOBP_POSITIVE_REGULATION_OF_T_HELPER_1_CELL_DIFFERENTIATION	3	0.86129	1.48418	0.0277602	0.630504	0.620601	844	tags=67%, list=10%, signal=60%	RIPK2/CCL19
GOBP_NEURON_DEATH_IN_RESPONSE_TO_HYDROGEN_PEROXIDE	GOBP_NEURON_DEATH_IN_RESPONSE_TO_HYDROGEN_PEROXIDE	GOBP_NEURON_DEATH_IN_RESPONSE_TO_HYDROGEN_PEROXIDE	4	0.796427	1.48401	0.0321661	0.671421	0.660876	1	tags=25%, list=0%, signal=25%	RACK1
GOBP_VASCULOGENESIS	GOBP_VASCULOGENESIS	GOBP_VASCULOGENESIS	30	0.46348	1.4834	0.0323326	0.671961	0.661407	2409	tags=50%, list=29%, signal=36%	TEAD2/EMP2/HIF1AN/VEGFA/ITGAV/NTRK2/MYO1E/RAPGEF2/RRAS/WARS2/HEG1/CAV1/HDAC7/QKI/ITGB8
HP_ENLARGED_OVARIES	HP_ENLARGED_OVARIES	HP_ENLARGED_OVARIES	11	0.590915	1.48335	0.0554054	0.802742	0.790135	1041	tags=36%, list=12%, signal=32%	SDHD/SDHB/CYB5A/STK11
HP_ABNORMAL_PIGMENTATION_OF_THE_ORAL_MUCOSA	HP_ABNORMAL_PIGMENTATION_OF_THE_ORAL_MUCOSA	HP_ABNORMAL_PIGMENTATION_OF_THE_ORAL_MUCOSA	4	0.795801	1.48284	0.0321661	0.671421	0.660876	1706	tags=100%, list=20%, signal=80%	XYLT2/STK11/XYLT1/MTX2
GOBP_PEPTIDYL_HISTIDINE_MODIFICATION	GOBP_PEPTIDYL_HISTIDINE_MODIFICATION	GOBP_PEPTIDYL_HISTIDINE_MODIFICATION	9	0.624359	1.4817	0.0600273	0.820687	0.807798	2768	tags=89%, list=33%, signal=59%	SETD3/HIF1AN/DPH5/DPH2/DNAJC24/NME2/DPH7/METTL18
GOBP_PIGMENT_ACCUMULATION	GOBP_PIGMENT_ACCUMULATION	GOBP_PIGMENT_ACCUMULATION	10	0.606281	1.48156	0.0543478	0.797047	0.784529	2575	tags=70%, list=31%, signal=48%	RAB32/CD63/RAB38/ANKRD27/BLOC1S3/SHROOM3/AP1G1
GOBP_REGULATION_OF_SIGNALING_RECEPTOR_ACTIVITY	GOBP_REGULATION_OF_SIGNALING_RECEPTOR_ACTIVITY	GOBP_REGULATION_OF_SIGNALING_RECEPTOR_ACTIVITY	52	0.421865	1.4809	0.0274725	0.625759	0.615931	907	tags=25%, list=11%, signal=22%	MEF2C/MTRNR2L8/RASGRF2/MTRNR2L12/CHMP6/HDAC1/AREG/DKK3/VPS25/TAF1/KLHL24/GPRC5A/ESR2
GOBP_REGULATION_OF_ALKALINE_PHOSPHATASE_ACTIVITY	GOBP_REGULATION_OF_ALKALINE_PHOSPHATASE_ACTIVITY	GOBP_REGULATION_OF_ALKALINE_PHOSPHATASE_ACTIVITY	4	0.794471	1.48036	0.0331191	0.679728	0.669053	47	tags=25%, list=1%, signal=25%	MEF2C
GOBP_RIBONUCLEOSIDE_TRIPHOSPHATE_METABOLIC_PROCESS	GOBP_RIBONUCLEOSIDE_TRIPHOSPHATE_METABOLIC_PROCESS	GOBP_RIBONUCLEOSIDE_TRIPHOSPHATE_METABOLIC_PROCESS	45	0.428771	1.48032	0.0299667	0.658237	0.647899	648	tags=16%, list=8%, signal=14%	ATP5F1E/ATP5MC3/ATP5MG/DGUOK/OPA1/ENTPD4/CTPS2
GOBP_REGULATION_OF_HISTONE_DEACETYLASE_ACTIVITY	GOBP_REGULATION_OF_HISTONE_DEACETYLASE_ACTIVITY	GOBP_REGULATION_OF_HISTONE_DEACETYLASE_ACTIVITY	4	0.794302	1.48005	0.0331191	0.679728	0.669053	1145	tags=75%, list=14%, signal=65%	CAMK2D/VEGFA/SPHK2
GOBP_POSITIVE_REGULATION_OF_PROTEIN_NEDDYLATION	GOBP_POSITIVE_REGULATION_OF_PROTEIN_NEDDYLATION	GOBP_POSITIVE_REGULATION_OF_PROTEIN_NEDDYLATION	3	0.858729	1.47977	0.0297255	0.655467	0.645173	894	tags=67%, list=11%, signal=60%	DCUN1D2/DCUN1D4
GOBP_INORGANIC_ANION_TRANSMEMBRANE_TRANSPORT	GOBP_INORGANIC_ANION_TRANSMEMBRANE_TRANSPORT	GOBP_INORGANIC_ANION_TRANSMEMBRANE_TRANSPORT	24	0.488058	1.47937	0.0442055	0.746658	0.734932	3530	tags=71%, list=42%, signal=41%	ANO7/SLC37A3/SLC4A8/ANO6/SLC34A1/SLC12A7/APOL1/XPR1/SLC12A9/CLCN7/SLC25A14/CLCN3/SLC5A6/SLC37A1/SLC26A11/SLC26A2/SLC12A6
HP_METAPHYSEAL_SPURS	HP_METAPHYSEAL_SPURS	HP_METAPHYSEAL_SPURS	3	0.858325	1.47907	0.0297255	0.655467	0.645173	1184	tags=100%, list=14%, signal=86%	DYNC2H1/TRAPPC2/ATP7A
GOBP_MEMBRANE_RAFT_ASSEMBLY	GOBP_MEMBRANE_RAFT_ASSEMBLY	GOBP_MEMBRANE_RAFT_ASSEMBLY	8	0.646101	1.4786	0.054242	0.797047	0.784529	2391	tags=62%, list=29%, signal=45%	FLOT1/EMP2/ANXA2/CAV1/S100A10
GOCC_CONDENSED_NUCLEAR_CHROMOSOME	GOCC_CONDENSED_NUCLEAR_CHROMOSOME	GOCC_CONDENSED_NUCLEAR_CHROMOSOME	30	0.461977	1.47859	0.0323326	0.671961	0.661407	1883	tags=40%, list=23%, signal=31%	STAG3/STAG2/BLM/RCC1/RAD21/WAPL/SUV39H1/NOL6/LRPPRC/TTN/NIFK/MLH3
GOBP_REGULATION_OF_PROTEIN_KINASE_C_SIGNALING	GOBP_REGULATION_OF_PROTEIN_KINASE_C_SIGNALING	GOBP_REGULATION_OF_PROTEIN_KINASE_C_SIGNALING	8	0.646098	1.47859	0.054242	0.797047	0.784529	2682	tags=88%, list=32%, signal=59%	VEGFA/SPHK2/PLA2G6/CD40/ULK4/DGKD/GPD1L
HP_ABNORMAL_MUSCLE_FIBER_TYPE_DISTRIBUTION	HP_ABNORMAL_MUSCLE_FIBER_TYPE_DISTRIBUTION	HP_ABNORMAL_MUSCLE_FIBER_TYPE_DISTRIBUTION	18	0.526657	1.47816	0.0530973	0.790855	0.778435	2812	tags=67%, list=34%, signal=44%	DYNC1H1/COLQ/CFL2/DNM2/CHRNE/TTN/COL6A2/CHRNB1/ALG2/AK9/GFPT1/PNPT1
GOBP_HISTONE_MRNA_CATABOLIC_PROCESS	GOBP_HISTONE_MRNA_CATABOLIC_PROCESS	GOBP_HISTONE_MRNA_CATABOLIC_PROCESS	9	0.622751	1.47788	0.0627558	0.826341	0.813363	357	tags=33%, list=4%, signal=32%	TUT7/XRN1/DCP2
GOBP_REGULATION_OF_TRANSLATIONAL_FIDELITY	GOBP_REGULATION_OF_TRANSLATIONAL_FIDELITY	GOBP_REGULATION_OF_TRANSLATIONAL_FIDELITY	12	0.575812	1.47779	0.0606469	0.820687	0.807798	1144	tags=42%, list=14%, signal=36%	IARS2/AARS2/TARS2/GATC/DTD2
HP_METAPHYSEAL_STRIATIONS	HP_METAPHYSEAL_STRIATIONS	HP_METAPHYSEAL_STRIATIONS	7	0.671138	1.47691	0.0609929	0.820687	0.807798	1240	tags=29%, list=15%, signal=24%	MTAP/PORCN
HP_ERYTHEMATOUS_PLAQUE	HP_ERYTHEMATOUS_PLAQUE	HP_ERYTHEMATOUS_PLAQUE	3	0.857067	1.4769	0.0302168	0.65891	0.648562	259	tags=67%, list=3%, signal=65%	HAVCR2/SDHD
GOCC_SWI_SNF_COMPLEX	GOCC_SWI_SNF_COMPLEX	GOCC_SWI_SNF_COMPLEX	17	0.530475	1.47684	0.0496815	0.768908	0.756832	1065	tags=29%, list=13%, signal=26%	BICRAL/SMARCA2/ARID1B/SMARCC1/ARID1A
HP_LIMB_HYPERTONIA	HP_LIMB_HYPERTONIA	HP_LIMB_HYPERTONIA	64	0.409681	1.47594	0.018335	0.538922	0.530458	3195	tags=59%, list=38%, signal=37%	PI4KA/NCAPD3/SDHD/FAR1/SPG7/COG4/SLC30A9/SDHB/ARV1/MTRR/KATNB1/TRAK1/POLR3A/TARS2/DHDDS/SZT2/RHOBTB2/NTRK2/MTPAP/EMC1/UBTF/ALDH18A1/FRMD4A/WARS2/TSEN2/UBA5/ATL1/YWHAG/SLC35C1/BRF1/SLC33A1/LBR/PNPT1/PCCB/KDM1A/PLAA/KIDINS220/VPS37A
GOBP_REGULATION_OF_PROTEIN_DEACETYLATION	GOBP_REGULATION_OF_PROTEIN_DEACETYLATION	GOBP_REGULATION_OF_PROTEIN_DEACETYLATION	34	0.446425	1.47575	0.0421412	0.746658	0.734932	1929	tags=38%, list=23%, signal=30%	CAMK2D/SUV39H1/VEGFA/WDR5/AKAP8/SPHK2/TPPP/BCL6/NNMT/TADA2A/SPRED2/SGF29/SREBF1
HP_SLOWED_SLURRED_SPEECH	HP_SLOWED_SLURRED_SPEECH	HP_SLOWED_SLURRED_SPEECH	2	0.964016	1.4754	0.00565997	0.339962	0.334622	302	tags=100%, list=4%, signal=96%	PODXL/SPG7
HP_PANCREATIC_FIBROSIS	HP_PANCREATIC_FIBROSIS	HP_PANCREATIC_FIBROSIS	12	0.574597	1.47467	0.0606469	0.820687	0.807798	387	tags=25%, list=5%, signal=24%	CC2D2A/TMEM107/TXNDC15
HP_COMPLEX_FEBRILE_SEIZURE	HP_COMPLEX_FEBRILE_SEIZURE	HP_COMPLEX_FEBRILE_SEIZURE	2	0.963536	1.47466	0.00585626	0.34286	0.337475	306	tags=100%, list=4%, signal=96%	FAR1/COG4
HP_OSTEOMALACIA	HP_OSTEOMALACIA	HP_OSTEOMALACIA	6	0.705333	1.47465	0.0498489	0.768908	0.756832	1184	tags=67%, list=14%, signal=57%	AP2S1/NDUFAF6/SLC34A1/ATP7A
GOBP_REGULATION_OF_SECONDARY_METABOLIC_PROCESS	GOBP_REGULATION_OF_SECONDARY_METABOLIC_PROCESS	GOBP_REGULATION_OF_SECONDARY_METABOLIC_PROCESS	5	0.740888	1.47379	0.0427481	0.746658	0.734932	1383	tags=60%, list=17%, signal=50%	ATP7A/MFSD12/RAPGEF2
HP_ABNORMAL_MEGAKARYOCYTE_MORPHOLOGY	HP_ABNORMAL_MEGAKARYOCYTE_MORPHOLOGY	HP_ABNORMAL_MEGAKARYOCYTE_MORPHOLOGY	12	0.574229	1.47373	0.0606469	0.820687	0.807798	1231	tags=33%, list=15%, signal=28%	MYSM1/TET2/ANKRD26/RFWD3
HP_ARRHINENCEPHALY	HP_ARRHINENCEPHALY	HP_ARRHINENCEPHALY	16	0.538368	1.4726	0.0478036	0.759432	0.747504	718	tags=25%, list=9%, signal=23%	FUZ/HIRA/HYLS1/FIG4
GOBP_REGULATION_OF_HISTONE_DEACETYLATION	GOBP_REGULATION_OF_HISTONE_DEACETYLATION	GOBP_REGULATION_OF_HISTONE_DEACETYLATION	24	0.48557	1.47182	0.0501792	0.771322	0.759208	1929	tags=42%, list=23%, signal=32%	CAMK2D/SUV39H1/VEGFA/WDR5/AKAP8/SPHK2/BCL6/TADA2A/SGF29/SREBF1
GOBP_MEMBRANE_BIOGENESIS	GOBP_MEMBRANE_BIOGENESIS	GOBP_MEMBRANE_BIOGENESIS	38	0.438525	1.4712	0.0405862	0.739052	0.727445	1568	tags=34%, list=19%, signal=28%	CHMP6/FLOT1/EMP2/ANXA2/RCC1/BANF1/ANK3/STX2/GAK/DMKN/REEP4/STX4/TLCD1
HP_ANONYCHIA	HP_ANONYCHIA	HP_ANONYCHIA	22	0.497562	1.4712	0.0538556	0.794189	0.781716	3034	tags=73%, list=36%, signal=46%	ZBTB20/ARID1B/ARID1A/PORCN/ARHGAP31/EOGT/WNT10A/GNAO1/APC/SLC25A24/JUP/PIGQ/ATP2A2/LBR/PIGF/ITGA6
GOMF_OLIGOPEPTIDE_BINDING	GOMF_OLIGOPEPTIDE_BINDING	GOMF_OLIGOPEPTIDE_BINDING	6	0.703679	1.47119	0.0498489	0.768908	0.756832	1448	tags=50%, list=17%, signal=41%	GSTM2/MGST2/LANCL1
GOMF_EXCITATORY_EXTRACELLULAR_LIGAND_GATED_ION_CHANNEL_ACTIVITY	GOMF_EXCITATORY_EXTRACELLULAR_LIGAND_GATED_ION_CHANNEL_ACTIVITY	GOMF_EXCITATORY_EXTRACELLULAR_LIGAND_GATED_ION_CHANNEL_ACTIVITY	4	0.789442	1.47099	0.0355018	0.69311	0.682224	1759	tags=100%, list=21%, signal=79%	P2RX5/CHRNE/P2RX7/CHRNB1
GOMF_NEUROTROPHIN_BINDING	GOMF_NEUROTROPHIN_BINDING	GOMF_NEUROTROPHIN_BINDING	5	0.739261	1.47056	0.0442748	0.746658	0.734932	2178	tags=100%, list=26%, signal=74%	FURIN/NTRK2/NTRK1/NGFR/A2M
GOBP_SULFUR_AMINO_ACID_METABOLIC_PROCESS	GOBP_SULFUR_AMINO_ACID_METABOLIC_PROCESS	GOBP_SULFUR_AMINO_ACID_METABOLIC_PROCESS	16	0.537582	1.47045	0.0478036	0.759432	0.747504	937	tags=31%, list=11%, signal=28%	CTH/MTAP/MRI1/MTRR/GCLC
GOBP_REGULATION_OF_POSITIVE_CHEMOTAXIS	GOBP_REGULATION_OF_POSITIVE_CHEMOTAXIS	GOBP_REGULATION_OF_POSITIVE_CHEMOTAXIS	9	0.619458	1.47007	0.0627558	0.826341	0.813363	3099	tags=89%, list=37%, signal=56%	F3/CXCL12/VEGFA/VEGFB/S1PR1/CCR4/CXCL8/ANGPT2
GOBP_TRNA_PROCESSING	GOBP_TRNA_PROCESSING	GOBP_TRNA_PROCESSING	84	0.392344	1.46972	0.0151945	0.492898	0.485157	2376	tags=39%, list=28%, signal=28%	RTRAF/TRNT1/TRMT61A/METTL2A/TRMT6/METTL1/PTCD1/AARS2/ADAT1/TRMT44/BCDIN3D/DUS3L/ELAC1/THUMPD3/RPP40/MTFMT/TRMT10B/WDR4/PUS3/TRMU/PUS1/THUMPD2/METTL2B/RPUSD4/TRMT10A/THUMPD1/POP5/TSEN2/URM1/ELP3/TRMT61B/CDKAL1/NAT10
GOBP_REGULATION_OF_BARBED_END_ACTIN_FILAMENT_CAPPING	GOBP_REGULATION_OF_BARBED_END_ACTIN_FILAMENT_CAPPING	GOBP_REGULATION_OF_BARBED_END_ACTIN_FILAMENT_CAPPING	2	0.960178	1.46952	0.00756202	0.376691	0.370775	334	tags=100%, list=4%, signal=96%	CARMIL1/MTPN
GOBP_PROTEIN_LOCALIZATION_TO_CILIARY_TRANSITION_ZONE	GOBP_PROTEIN_LOCALIZATION_TO_CILIARY_TRANSITION_ZONE	GOBP_PROTEIN_LOCALIZATION_TO_CILIARY_TRANSITION_ZONE	2	0.960058	1.46934	0.00769353	0.381878	0.375881	335	tags=100%, list=4%, signal=96%	CC2D2A/TMEM107
HP_ANIRIDIA	HP_ANIRIDIA	HP_ANIRIDIA	24	0.484466	1.46848	0.0525687	0.790855	0.778435	1240	tags=29%, list=15%, signal=25%	SEM1/SDHD/TMEM127/SDHB/MAX/FAM111A/PORCN
HP_ELEVATED_LACTATE_PYRUVATE_RATIO	HP_ELEVATED_LACTATE_PYRUVATE_RATIO	HP_ELEVATED_LACTATE_PYRUVATE_RATIO	5	0.737949	1.46795	0.0458015	0.752015	0.740204	438	tags=40%, list=5%, signal=38%	NDUFB10/MRPL3
HP_FLARED_NOSTRILS	HP_FLARED_NOSTRILS	HP_FLARED_NOSTRILS	4	0.787797	1.46792	0.0396197	0.730503	0.71903	882	tags=50%, list=11%, signal=45%	SIN3A/ANKRD17
GOCC_COP9_SIGNALOSOME	GOCC_COP9_SIGNALOSOME	GOCC_COP9_SIGNALOSOME	13	0.558205	1.4676	0.0625	0.826341	0.813363	989	tags=31%, list=12%, signal=27%	COPS9/COPS2/COPS4/COPS7B
GOBP_INTRACELLULAR_STEROL_TRANSPORT	GOBP_INTRACELLULAR_STEROL_TRANSPORT	GOBP_INTRACELLULAR_STEROL_TRANSPORT	19	0.514708	1.46755	0.0604534	0.820687	0.807798	1647	tags=42%, list=20%, signal=34%	GRAMD1C/ARV1/ANXA2/PIP4K2A/OSBPL2/OSBP/ABCA2/ABCA1
GOCC_MYOSIN_COMPLEX	GOCC_MYOSIN_COMPLEX	GOCC_MYOSIN_COMPLEX	14	0.549106	1.46633	0.0627451	0.826341	0.813363	2036	tags=50%, list=24%, signal=38%	MYO19/MYO1F/MYL6B/MYO1E/MYO18A/MYL5/MYH7B
GOBP_RETROGRADE_TRANSPORT_VESICLE_RECYCLING_WITHIN_GOLGI	GOBP_RETROGRADE_TRANSPORT_VESICLE_RECYCLING_WITHIN_GOLGI	GOBP_RETROGRADE_TRANSPORT_VESICLE_RECYCLING_WITHIN_GOLGI	8	0.640426	1.46561	0.0639777	0.82984	0.816807	2206	tags=75%, list=26%, signal=55%	COG2/COG4/GOLGA5/COG5/COG6/COG8
GOBP_PIGMENT_CELL_DIFFERENTIATION	GOBP_PIGMENT_CELL_DIFFERENTIATION	GOBP_PIGMENT_CELL_DIFFERENTIATION	17	0.526205	1.46496	0.0522293	0.787189	0.774826	759	tags=29%, list=9%, signal=27%	MEF2C/RAB32/KIT/CD63/RAB38
GOBP_PURINERGIC_NUCLEOTIDE_RECEPTOR_SIGNALING_PATHWAY	GOBP_PURINERGIC_NUCLEOTIDE_RECEPTOR_SIGNALING_PATHWAY	GOBP_PURINERGIC_NUCLEOTIDE_RECEPTOR_SIGNALING_PATHWAY	10	0.59944	1.46485	0.0597826	0.820687	0.807798	2235	tags=70%, list=27%, signal=51%	P2RX5/P2RY11/GNAI2/ANO6/P2RX7/CTSG/GPR171
GOBP_SMOOTH_MUSCLE_CONTRACTION	GOBP_SMOOTH_MUSCLE_CONTRACTION	GOBP_SMOOTH_MUSCLE_CONTRACTION	29	0.461265	1.46446	0.044289	0.746658	0.734932	1869	tags=34%, list=22%, signal=27%	ZDHHC21/DOCK5/KIT/SETD3/ABAT/SMTN/SRF/PLA2G6/CD38/DAPK3
HP_KNEE_FLEXION_CONTRACTURE	HP_KNEE_FLEXION_CONTRACTURE	HP_KNEE_FLEXION_CONTRACTURE	36	0.437758	1.46345	0.0536313	0.79343	0.780969	1724	tags=36%, list=21%, signal=29%	ZBTB20/NT5C2/SDHD/FDFT1/SDHB/ERGIC1/SVIL/HS2ST1/ERLIN1/ESCO2/COL6A2/HACD1/BICD2
GOBP_POSITIVE_REGULATION_OF_PROTEIN_KINASE_C_SIGNALING	GOBP_POSITIVE_REGULATION_OF_PROTEIN_KINASE_C_SIGNALING	GOBP_POSITIVE_REGULATION_OF_PROTEIN_KINASE_C_SIGNALING	4	0.785123	1.46294	0.0412044	0.741023	0.729385	1795	tags=100%, list=22%, signal=79%	VEGFA/SPHK2/PLA2G6/CD40
GOCC_PROTON_TRANSPORTING_TWO_SECTOR_ATPASE_COMPLEX_PROTON_TRANSPORTING_DOMAIN	GOCC_PROTON_TRANSPORTING_TWO_SECTOR_ATPASE_COMPLEX_PROTON_TRANSPORTING_DOMAIN	GOCC_PROTON_TRANSPORTING_TWO_SECTOR_ATPASE_COMPLEX_PROTON_TRANSPORTING_DOMAIN	12	0.569913	1.46266	0.0673854	0.841445	0.82823	7	tags=17%, list=0%, signal=17%	ATP5MC3/ATP5MG
HP_FRONTAL_CORTICAL_ATROPHY	HP_FRONTAL_CORTICAL_ATROPHY	HP_FRONTAL_CORTICAL_ATROPHY	35	0.440483	1.46187	0.0451467	0.750678	0.738888	1942	tags=34%, list=23%, signal=26%	MEF2C/AGO2/MED13/UBR7/CYB5A/HS2ST1/CNOT3/PSMD12/TANC2/FBXW11/MAPK8IP3/HUWE1
GOBP_CYSTEINE_METABOLIC_PROCESS	GOBP_CYSTEINE_METABOLIC_PROCESS	GOBP_CYSTEINE_METABOLIC_PROCESS	4	0.783806	1.46049	0.0427892	0.746658	0.734932	937	tags=50%, list=11%, signal=44%	CTH/GCLC
GOBP_ATTACHMENT_OF_MITOTIC_SPINDLE_MICROTUBULES_TO_KINETOCHORE	GOBP_ATTACHMENT_OF_MITOTIC_SPINDLE_MICROTUBULES_TO_KINETOCHORE	GOBP_ATTACHMENT_OF_MITOTIC_SPINDLE_MICROTUBULES_TO_KINETOCHORE	11	0.5816	1.45996	0.0648649	0.834638	0.82153	2284	tags=64%, list=27%, signal=46%	SEH1L/NUF2/KIF2C/CENPC/RMDN1/CENPE/CHAMP1
HP_HAMARTOMATOUS_POLYPOSIS	HP_HAMARTOMATOUS_POLYPOSIS	HP_HAMARTOMATOUS_POLYPOSIS	10	0.597393	1.45984	0.0611413	0.820687	0.807798	1041	tags=30%, list=12%, signal=26%	SDHD/SDHB/STK11
GOBP_EXONUCLEOLYTIC_CATABOLISM_OF_DEADENYLATED_MRNA	GOBP_EXONUCLEOLYTIC_CATABOLISM_OF_DEADENYLATED_MRNA	GOBP_EXONUCLEOLYTIC_CATABOLISM_OF_DEADENYLATED_MRNA	11	0.581518	1.45976	0.0648649	0.834638	0.82153	724	tags=27%, list=9%, signal=25%	EXOSC7/DCP2/CNOT6
GOBP_POSITIVE_REGULATION_OF_MYELOID_CELL_APOPTOTIC_PROCESS	GOBP_POSITIVE_REGULATION_OF_MYELOID_CELL_APOPTOTIC_PROCESS	GOBP_POSITIVE_REGULATION_OF_MYELOID_CELL_APOPTOTIC_PROCESS	6	0.698137	1.4596	0.0528701	0.790855	0.778435	47	tags=17%, list=1%, signal=17%	MEF2C
GOBP_POSITIVE_REGULATION_OF_SKELETAL_MUSCLE_CELL_DIFFERENTIATION	GOBP_POSITIVE_REGULATION_OF_SKELETAL_MUSCLE_CELL_DIFFERENTIATION	GOBP_POSITIVE_REGULATION_OF_SKELETAL_MUSCLE_CELL_DIFFERENTIATION	2	0.953101	1.45869	0.0100607	0.411817	0.405349	393	tags=100%, list=5%, signal=95%	MEF2C/ARNTL
GOBP_MATURATION_OF_5_8S_RRNA	GOBP_MATURATION_OF_5_8S_RRNA	GOBP_MATURATION_OF_5_8S_RRNA	26	0.472014	1.45833	0.0543093	0.797047	0.784529	2480	tags=50%, list=30%, signal=35%	MTREX/EXOSC7/RRP15/C1D/RCL1/RPP40/PES1/EXOSC8/UTP20/MAK16/WDR12/RPS21/RPF1
HP_BROAD_LONG_BONES	HP_BROAD_LONG_BONES	HP_BROAD_LONG_BONES	80	0.390181	1.45777	0.0239614	0.596596	0.587227	2004	tags=34%, list=24%, signal=26%	HHAT/DVL3/OTUD6B/FLI1/NSD1/AGO2/MED13/SMARCA2/MED25/UBR7/GATAD2B/HS2ST1/HSPG2/CNOT3/PSMD12/EXTL3/TANC2/DNMT3A/XYLT1/FBXW11/AMMECR1/GNAO1/COL1A2/SUMF1/MAPK8IP3/HUWE1/PIGQ
GOBP_REGULATION_OF_ANIMAL_ORGAN_MORPHOGENESIS	GOBP_REGULATION_OF_ANIMAL_ORGAN_MORPHOGENESIS	GOBP_REGULATION_OF_ANIMAL_ORGAN_MORPHOGENESIS	28	0.46224	1.45775	0.0500582	0.770267	0.75817	2358	tags=50%, list=28%, signal=36%	DVL3/RYK/BTBD7/FRS2/TIAM1/VEGFA/PTK7/FZD7/WNT10A/MAGED1/NGFR/AHI1/DVL2/SEC24B
GOMF_BH_DOMAIN_BINDING	GOMF_BH_DOMAIN_BINDING	GOMF_BH_DOMAIN_BINDING	5	0.732541	1.45719	0.0503817	0.773625	0.761475	391	tags=40%, list=5%, signal=38%	RACK1/BAK1
HP_ABNORMAL_LEVELS_OF_ALPHA_FETOPROTEIN	HP_ABNORMAL_LEVELS_OF_ALPHA_FETOPROTEIN	HP_ABNORMAL_LEVELS_OF_ALPHA_FETOPROTEIN	15	0.541285	1.45644	0.0628272	0.826342	0.813364	1041	tags=33%, list=12%, signal=29%	ZBTB20/FLI1/KIT/SETX/STK11
HP_MACULAR_THICKENING	HP_MACULAR_THICKENING	HP_MACULAR_THICKENING	18	0.518836	1.45621	0.0606827	0.820687	0.807798	2469	tags=61%, list=30%, signal=43%	KIAA1549/TRNT1/PRPF31/ARHGEF18/RP9/DHDDS/REEP6/PRPF8/APC/ZNF408/ARL3
GOMF_VITAMIN_BINDING	GOMF_VITAMIN_BINDING	GOMF_VITAMIN_BINDING	40	0.428423	1.45554	0.0433815	0.746658	0.734932	3997	tags=72%, list=48%, signal=38%	CTH/TKT/PDXDC1/DHFR/SLC19A1/ABAT/MCCC1/HACL1/P3H1/SHMT2/ALKBH3/NFS1/EGLN3/ILVBL/SHMT1/MMAB/TPK1/MTR/OGFOD1/GOT1/PANK3/GOT2/PLOD3/OAT/SPTLC2/MTHFS/FASN/PYGB/SGPL1
HP_VERY_LONG_CHAIN_FATTY_ACID_ACCUMULATION	HP_VERY_LONG_CHAIN_FATTY_ACID_ACCUMULATION	HP_VERY_LONG_CHAIN_FATTY_ACID_ACCUMULATION	11	0.579624	1.455	0.0675676	0.841445	0.82823	1848	tags=45%, list=22%, signal=35%	ACBD5/PEX13/PEX19/PEX14/PEX10
HP_FACIAL_DIPLEGIA	HP_FACIAL_DIPLEGIA	HP_FACIAL_DIPLEGIA	21	0.49631	1.45494	0.0554871	0.802742	0.790135	1647	tags=43%, list=20%, signal=34%	POLG2/PI4KA/CFL2/FKRP/TK2/GLE1/SHMT2/TTN/ABCA1
GOMF_ATPASE_COUPLED_INTRAMEMBRANE_LIPID_TRANSPORTER_ACTIVITY	GOMF_ATPASE_COUPLED_INTRAMEMBRANE_LIPID_TRANSPORTER_ACTIVITY	GOMF_ATPASE_COUPLED_INTRAMEMBRANE_LIPID_TRANSPORTER_ACTIVITY	13	0.553285	1.45466	0.0678191	0.841725	0.828505	1647	tags=46%, list=20%, signal=37%	ATP8B4/ATP11B/ABCB1/ABCA2/ATP11C/ABCA1
HP_ABNORMAL_URINE_CARBOXYLIC_ACID_LEVEL	HP_ABNORMAL_URINE_CARBOXYLIC_ACID_LEVEL	HP_ABNORMAL_URINE_CARBOXYLIC_ACID_LEVEL	23	0.487322	1.45353	0.0607533	0.820687	0.807798	3169	tags=57%, list=38%, signal=35%	ATP5F1E/ATPAF2/NDUFB10/AGK/AUH/HMGCL/ATAD3A/ALAD/ASL/PPOX/PCCB/DNAJC19/UMPS
GOBP_POSITIVE_REGULATION_OF_MUSCLE_TISSUE_DEVELOPMENT	GOBP_POSITIVE_REGULATION_OF_MUSCLE_TISSUE_DEVELOPMENT	GOBP_POSITIVE_REGULATION_OF_MUSCLE_TISSUE_DEVELOPMENT	8	0.635114	1.45345	0.0723227	0.853905	0.840495	852	tags=38%, list=10%, signal=34%	MEF2C/FLOT1/MTM1
HP_ANNULAR_PANCREAS	HP_ANNULAR_PANCREAS	HP_ANNULAR_PANCREAS	11	0.578992	1.45342	0.0675676	0.841445	0.82823	2387	tags=55%, list=29%, signal=39%	FLI1/RERE/UBE4B/HSPG2/LUZP1/TELO2
GOMF_HEPARIN_BINDING	GOMF_HEPARIN_BINDING	GOMF_HEPARIN_BINDING	34	0.439538	1.45298	0.0444191	0.746658	0.734932	3021	tags=59%, list=36%, signal=38%	COLQ/CCL7/VEGFA/VEGFB/SOD3/ZNF146/NELL2/GPNMB/FGFRL1/CTSG/SERPINE2/FGF9/FN1/EVA1C/FGFR1/ZNF207/CFH/CCL8/CXCL8/LRPAP1
GOMF_NADP_BINDING	GOMF_NADP_BINDING	GOMF_NADP_BINDING	25	0.474092	1.45193	0.056872	0.810606	0.797875	3831	tags=76%, list=46%, signal=41%	TP53I3/DHFR/MTRR/NNT/IDH1/CBR3/DECR1/H6PD/TM7SF2/HMGCR/LBR/DHCR7/DUOX1/PGD/GSR/CBR4/GMDS/CRYZ/GLYR1
GOMF_EXTRACELLULAR_MATRIX_STRUCTURAL_CONSTITUENT	GOMF_EXTRACELLULAR_MATRIX_STRUCTURAL_CONSTITUENT	GOMF_EXTRACELLULAR_MATRIX_STRUCTURAL_CONSTITUENT	22	0.490978	1.45173	0.0673195	0.841445	0.82823	2597	tags=59%, list=31%, signal=41%	COLQ/TINAGL1/HSPG2/COL9A2/MUC17/FBLN5/EFEMP1/FBLN1/COL6A2/COL1A2/MFGE8/CRELD1/FN1
HP_ANASARCA	HP_ANASARCA	HP_ANASARCA	3	0.842422	1.45167	0.0441176	0.746658	0.734932	292	tags=33%, list=4%, signal=32%	FARSB
HP_PORTAL_FIBROSIS	HP_PORTAL_FIBROSIS	HP_PORTAL_FIBROSIS	7	0.659394	1.45106	0.0680851	0.84289	0.829652	916	tags=43%, list=11%, signal=38%	CC2D2A/ABCD3/PHKA2
HP_ABNORMAL_CIRCULATING_FATTY_ACID_ANION_CONCENTRATION	HP_ABNORMAL_CIRCULATING_FATTY_ACID_ANION_CONCENTRATION	HP_ABNORMAL_CIRCULATING_FATTY_ACID_ANION_CONCENTRATION	19	0.508795	1.45069	0.070529	0.845462	0.832184	1890	tags=47%, list=23%, signal=37%	NADK2/ACAD8/NDUFAF6/SCO1/SLC34A1/TRMU/HADH/TANGO2/HMGCL
HP_EMG_IMPAIRED_NEUROMUSCULAR_TRANSMISSION	HP_EMG_IMPAIRED_NEUROMUSCULAR_TRANSMISSION	HP_EMG_IMPAIRED_NEUROMUSCULAR_TRANSMISSION	12	0.565068	1.45022	0.0754717	0.863751	0.850186	2669	tags=75%, list=32%, signal=51%	OPA1/COLQ/SLC25A1/CHRNE/TTN/CHRNB1/ALG2/AK9/GFPT1
GOMF_14_3_3_PROTEIN_BINDING	GOMF_14_3_3_PROTEIN_BINDING	GOMF_14_3_3_PROTEIN_BINDING	22	0.490334	1.44983	0.0673195	0.841445	0.82823	2367	tags=50%, list=28%, signal=36%	TBC1D22A/SRPK2/FOXK1/PRKCE/TBC1D22B/KIF13B/KSR1/PPP1R12A/TMCC3/NEK1/HDAC7
HP_SEVERE_INTRAUTERINE_GROWTH_RETARDATION	HP_SEVERE_INTRAUTERINE_GROWTH_RETARDATION	HP_SEVERE_INTRAUTERINE_GROWTH_RETARDATION	5	0.728792	1.44973	0.0519084	0.785576	0.773238	1472	tags=80%, list=18%, signal=66%	CEP57/POLR3A/EMG1/ESCO2
GOMF_ANTIPORTER_ACTIVITY	GOMF_ANTIPORTER_ACTIVITY	GOMF_ANTIPORTER_ACTIVITY	36	0.433593	1.44953	0.0558659	0.804064	0.791436	3738	tags=75%, list=45%, signal=42%	SLC41A1/SLC9A9/SLC37A3/SLC35E1/SLC19A1/SLC4A8/SLC11A1/SLC8B1/SLC9B1/SLC25A16/SLC4A2/SLC35E3/CLCN7/SLC35C1/SLC25A14/CLCN3/TMCO3/SLC9A8/SLC35D1/SLC37A1/SLC26A11/SLC26A2/SLC25A5/SLC25A6/SLC35D2/SLC9A1/SLC22A18
GOMF_SELENIUM_BINDING	GOMF_SELENIUM_BINDING	GOMF_SELENIUM_BINDING	3	0.840837	1.44894	0.0441176	0.746658	0.734932	51	tags=67%, list=1%, signal=66%	SELENOT/SELENOF
HP_APLASIA_HYPOPLASIA_OF_THE_SACRUM	HP_APLASIA_HYPOPLASIA_OF_THE_SACRUM	HP_APLASIA_HYPOPLASIA_OF_THE_SACRUM	3	0.839462	1.44657	0.0441176	0.746658	0.734932	43	tags=33%, list=1%, signal=33%	FUZ
GOBP_LYMPH_VESSEL_MORPHOGENESIS	GOBP_LYMPH_VESSEL_MORPHOGENESIS	GOBP_LYMPH_VESSEL_MORPHOGENESIS	7	0.657315	1.44649	0.0695035	0.843398	0.830152	2173	tags=71%, list=26%, signal=53%	VASH1/ACVRL1/VEGFA/BMPR2/PKD1
GOBP_SMOOTH_MUSCLE_CELL_DIFFERENTIATION	GOBP_SMOOTH_MUSCLE_CELL_DIFFERENTIATION	GOBP_SMOOTH_MUSCLE_CELL_DIFFERENTIATION	23	0.484813	1.44605	0.0631835	0.827185	0.814194	1315	tags=35%, list=16%, signal=29%	MEF2C/CTH/KIT/MED28/ANKRD17/VEGFA/SRF/OLFM2
HP_INCOMPREHENSIBLE_SPEECH	HP_INCOMPREHENSIBLE_SPEECH	HP_INCOMPREHENSIBLE_SPEECH	3	0.83895	1.44569	0.0441176	0.746658	0.734932	686	tags=67%, list=8%, signal=61%	GATAD2B/FXN
GOMF_ADENYLYLTRANSFERASE_ACTIVITY	GOMF_ADENYLYLTRANSFERASE_ACTIVITY	GOMF_ADENYLYLTRANSFERASE_ACTIVITY	13	0.549646	1.4451	0.0744681	0.859824	0.84632	2907	tags=77%, list=35%, signal=50%	OASL/TRNT1/MTPAP/PAPOLG/FHIT/OAS2/OAS3/PAPOLA/ABL1/MOCS3
HP_ROD_CONE_DYSTROPHY	HP_ROD_CONE_DYSTROPHY	HP_ROD_CONE_DYSTROPHY	88	0.384006	1.44387	0.0290456	0.647687	0.637515	2547	tags=41%, list=31%, signal=29%	IFT74/ACBD5/TRNT1/PRPF3/ARL2/PRPF31/MT-ND6/RP9/BCS1L/PEX13/PEX19/CTSD/DHDDS/PDE6A/SEMA4A/FDXR/KIF3B/SPAG1/RP2/MT-ND3/GAS8/PEX14/SDCCAG8/REEP6/PRPF8/PEX10/MT-ATP6/USH1C/BBS7/WARS2/SH2B1/FLVCR1/ZNF408/TELO2/ARL3/MT-ND1
GOBP_CELLULAR_RESPONSE_TO_MAGNESIUM_ION	GOBP_CELLULAR_RESPONSE_TO_MAGNESIUM_ION	GOBP_CELLULAR_RESPONSE_TO_MAGNESIUM_ION	3	0.837812	1.44372	0.0441176	0.746658	0.734932	1355	tags=100%, list=16%, signal=84%	SLC41A1/ANK3/FBP1
GOMF_CARBOXYPEPTIDASE_ACTIVITY	GOMF_CARBOXYPEPTIDASE_ACTIVITY	GOMF_CARBOXYPEPTIDASE_ACTIVITY	14	0.539976	1.44195	0.0705882	0.845462	0.832184	1393	tags=29%, list=17%, signal=24%	AGBL3/VASH1/AGTPBP1/CPXM1
HP_ABNORMAL_OVARIAN_PHYSIOLOGY	HP_ABNORMAL_OVARIAN_PHYSIOLOGY	HP_ABNORMAL_OVARIAN_PHYSIOLOGY	42	0.421208	1.44126	0.045505	0.752015	0.740204	3081	tags=60%, list=37%, signal=38%	POLG2/STAG3/THOC6/WDR11/CEP164/BLM/AARS2/DCAF17/FASLG/EIF2B1/SDCCAG8/EIF2B3/NBN/MEN1/GALK1/ATM/SPIDR/HS6ST1/PRKCD/ERAL1/FMR1/FGFR1/TTI2/NUP107/MCM3AP
GOBP_FEAR_RESPONSE	GOBP_FEAR_RESPONSE	GOBP_FEAR_RESPONSE	10	0.589561	1.44071	0.0692935	0.843398	0.830152	1508	tags=40%, list=18%, signal=33%	MEF2C/EIF4G1/FBXL20/USP46
GOMF_CATION_CHANNEL_ACTIVITY	GOMF_CATION_CHANNEL_ACTIVITY	GOMF_CATION_CHANNEL_ACTIVITY	49	0.41268	1.44067	0.0439078	0.746658	0.734932	3523	tags=61%, list=42%, signal=36%	ATP5F1E/ATP5MG/P2RX5/ANXA2/MCOLN3/TRPV2/ITGAV/TRPM7/TMEM63B/ANO6/CHRNE/P2RX7/TRPM2/KCNK5/MCOLN2/CHRNB1/MT-ATP6/PKD1/KCNC4/PIEZO1/SEC61A1/MCOLN1/CATSPER2/RASA3/PANX1/KCNN4/KCNA3/CACNA2D4/TMEM175/CCDC51
GOBP_TRNA_MODIFICATION	GOBP_TRNA_MODIFICATION	GOBP_TRNA_MODIFICATION	55	0.408482	1.44051	0.0350493	0.69311	0.682224	2376	tags=45%, list=28%, signal=33%	TRMT61A/METTL2A/TRMT6/METTL1/AARS2/TRMT44/BCDIN3D/DUS3L/THUMPD3/MTFMT/TRMT10B/WDR4/PUS3/TRMU/PUS1/THUMPD2/METTL2B/RPUSD4/TRMT10A/THUMPD1/URM1/ELP3/TRMT61B/CDKAL1/NAT10
GOMF_LIGASE_ACTIVITY_FORMING_CARBON_OXYGEN_BONDS	GOMF_LIGASE_ACTIVITY_FORMING_CARBON_OXYGEN_BONDS	GOMF_LIGASE_ACTIVITY_FORMING_CARBON_OXYGEN_BONDS	12	0.561101	1.44004	0.083558	0.879142	0.865335	2080	tags=58%, list=25%, signal=44%	FARSB/IARS2/AARS2/TARS2/NARS2/CARS2/WARS2
GOBP_AMINO_ACID_ACTIVATION	GOBP_AMINO_ACID_ACTIVATION	GOBP_AMINO_ACID_ACTIVATION	15	0.534886	1.43922	0.0680628	0.84289	0.829652	2931	tags=67%, list=35%, signal=43%	FARSB/IARS2/AARS2/TARS2/GATC/NARS2/CARS2/WARS2/MARS2/AASDH
GOMF_HISTONE_METHYLTRANSFERASE_ACTIVITY_H3_K36_SPECIFIC	GOMF_HISTONE_METHYLTRANSFERASE_ACTIVITY_H3_K36_SPECIFIC	GOMF_HISTONE_METHYLTRANSFERASE_ACTIVITY_H3_K36_SPECIFIC	5	0.723483	1.43917	0.0610687	0.820687	0.807798	353	tags=40%, list=4%, signal=38%	SETD3/NSD1
GOBP_REGULATION_OF_SYNAPSE_ASSEMBLY	GOBP_REGULATION_OF_SYNAPSE_ASSEMBLY	GOBP_REGULATION_OF_SYNAPSE_ASSEMBLY	21	0.490721	1.43856	0.0653514	0.838724	0.825552	1042	tags=33%, list=12%, signal=29%	MEF2C/ABI3/EIF4G1/COLQ/EEF2K/SEMA4A/NTRK2
GOBP_POSITIVE_REGULATION_OF_SKELETAL_MUSCLE_TISSUE_DEVELOPMENT	GOBP_POSITIVE_REGULATION_OF_SKELETAL_MUSCLE_TISSUE_DEVELOPMENT	GOBP_POSITIVE_REGULATION_OF_SKELETAL_MUSCLE_TISSUE_DEVELOPMENT	7	0.653583	1.43828	0.070922	0.845462	0.832184	852	tags=43%, list=10%, signal=39%	MEF2C/FLOT1/MTM1
GOMF_EXTRACELLULAR_LIGAND_GATED_ION_CHANNEL_ACTIVITY	GOMF_EXTRACELLULAR_LIGAND_GATED_ION_CHANNEL_ACTIVITY	GOMF_EXTRACELLULAR_LIGAND_GATED_ION_CHANNEL_ACTIVITY	5	0.723029	1.43827	0.0610687	0.820687	0.807798	1759	tags=80%, list=21%, signal=63%	P2RX5/CHRNE/P2RX7/CHRNB1
GOCC_TIM22_MITOCHONDRIAL_IMPORT_INNER_MEMBRANE_INSERTION_COMPLEX	GOCC_TIM22_MITOCHONDRIAL_IMPORT_INNER_MEMBRANE_INSERTION_COMPLEX	GOCC_TIM22_MITOCHONDRIAL_IMPORT_INNER_MEMBRANE_INSERTION_COMPLEX	6	0.687906	1.43821	0.0634441	0.827185	0.814194	1466	tags=50%, list=18%, signal=41%	TIMM10B/AGK/TRMT10B
HP_CORTICAL_MYOCLONUS	HP_CORTICAL_MYOCLONUS	HP_CORTICAL_MYOCLONUS	3	0.834453	1.43794	0.0457516	0.752015	0.740204	1383	tags=100%, list=17%, signal=83%	TNRC6A/PGM3/RAPGEF2
HP_ABNORMAL_URINE_SODIUM_CONCENTRATION	HP_ABNORMAL_URINE_SODIUM_CONCENTRATION	HP_ABNORMAL_URINE_SODIUM_CONCENTRATION	4	0.771686	1.4379	0.0538827	0.794189	0.781716	1907	tags=100%, list=23%, signal=77%	NDUFAF6/NNT/SLC34A1/TXNRD2
GOMF_CARBOHYDRATE_DERIVATIVE_TRANSMEMBRANE_TRANSPORTER_ACTIVITY	GOMF_CARBOHYDRATE_DERIVATIVE_TRANSMEMBRANE_TRANSPORTER_ACTIVITY	GOMF_CARBOHYDRATE_DERIVATIVE_TRANSMEMBRANE_TRANSPORTER_ACTIVITY	25	0.4691	1.43665	0.0675355	0.841445	0.82823	3649	tags=72%, list=44%, signal=41%	SLC37A3/SLC19A1/SLC25A25/SLC35A5/SLC28A2/SLC35B2/SLC25A24/SLC35E3/SLC35C1/SLC50A1/SLC33A1/SLC35A3/SLC35D1/SLC37A1/SLC25A5/SLC35B4/SLC25A6/SLC35D2
GOCC_MPP7_DLG1_LIN7_COMPLEX	GOCC_MPP7_DLG1_LIN7_COMPLEX	GOCC_MPP7_DLG1_LIN7_COMPLEX	3	0.833611	1.43649	0.0457516	0.752015	0.740204	1205	tags=67%, list=14%, signal=57%	LIN7C/MPP7
GOMF_FMN_BINDING	GOMF_FMN_BINDING	GOMF_FMN_BINDING	4	0.770839	1.43633	0.0554675	0.802742	0.790135	593	tags=50%, list=7%, signal=46%	PPCDC/MTRR
GOBP_HEPOXILIN_METABOLIC_PROCESS	GOBP_HEPOXILIN_METABOLIC_PROCESS	GOBP_HEPOXILIN_METABOLIC_PROCESS	2	0.938467	1.43629	0.017049	0.526068	0.517806	515	tags=100%, list=6%, signal=94%	GSTM2/GSTP1
GOCC_COHESIN_COMPLEX	GOCC_COHESIN_COMPLEX	GOCC_COHESIN_COMPLEX	7	0.65242	1.43572	0.070922	0.845462	0.832184	672	tags=43%, list=8%, signal=39%	STAG3/STAG2/RAD21
HP_RENAL_STEATOSIS	HP_RENAL_STEATOSIS	HP_RENAL_STEATOSIS	4	0.770325	1.43537	0.0570523	0.810837	0.798102	89	tags=25%, list=1%, signal=25%	PCK2
HP_SUPERNUMERARY_SPLEENS	HP_SUPERNUMERARY_SPLEENS	HP_SUPERNUMERARY_SPLEENS	25	0.468536	1.43492	0.0699052	0.845462	0.832184	1643	tags=36%, list=20%, signal=29%	CC2D2A/TMEM107/TXNDC15/HYLS1/SPAG1/RFWD3/GAS8/ESCO2/FGFRL1
GOBP_HINDBRAIN_MATURATION	GOBP_HINDBRAIN_MATURATION	GOBP_HINDBRAIN_MATURATION	2	0.936908	1.43391	0.0175776	0.532583	0.524219	528	tags=100%, list=6%, signal=94%	RERE/ARCN1
GOCC_CYTOPLASMIC_DYNEIN_COMPLEX	GOCC_CYTOPLASMIC_DYNEIN_COMPLEX	GOCC_CYTOPLASMIC_DYNEIN_COMPLEX	14	0.53694	1.43384	0.075817	0.865255	0.851665	476	tags=29%, list=6%, signal=27%	DYNC2H1/DCTN4/DYNC1I2/DYNC1H1
HP_DUPLICATION_INVOLVING_BONES_OF_THE_FEET	HP_DUPLICATION_INVOLVING_BONES_OF_THE_FEET	HP_DUPLICATION_INVOLVING_BONES_OF_THE_FEET	55	0.406581	1.4338	0.0361446	0.693209	0.682322	2532	tags=40%, list=30%, signal=28%	CC2D2A/DYNC2H1/IFT74/RERE/TMEM107/TXNDC15/HIRA/HYLS1/UBE4B/HSPG2/EXTL3/PORCN/INPP5E/FGFRL1/DDX59/LUZP1/AHI1/KIAA0586/NEK1/ARL13B/ARL3/TMEM138
HP_AGANGLIONIC_MEGACOLON	HP_AGANGLIONIC_MEGACOLON	HP_AGANGLIONIC_MEGACOLON	50	0.409679	1.43372	0.0427632	0.746658	0.734932	3392	tags=60%, list=41%, signal=36%	CC2D2A/KIT/NSD1/HIRA/HYLS1/ATP7A/RFWD3/PALB2/PGAP2/INPP5E/PIGO/DDX59/SREBF1/AHI1/FANCF/SH2B1/KIAA0586/ARL13B/ARL3/TMEM138/UBE2T/SLX4/ERCC4/FANCA/DHCR7/ECE1/TMEM231/FANCG/TMEM237/BRCA1
HP_HYPOPLASTIC_FIFTH_FINGERNAIL	HP_HYPOPLASTIC_FIFTH_FINGERNAIL	HP_HYPOPLASTIC_FIFTH_FINGERNAIL	8	0.626467	1.43367	0.077886	0.870368	0.856699	1065	tags=38%, list=13%, signal=33%	ARID1B/SOX4/ARID1A
GOBP_CARDIAC_CHAMBER_FORMATION	GOBP_CARDIAC_CHAMBER_FORMATION	GOBP_CARDIAC_CHAMBER_FORMATION	3	0.831951	1.43362	0.0490196	0.764575	0.752567	647	tags=67%, list=8%, signal=62%	MEF2C/SOX4
GOBP_CARDIAC_VENTRICLE_FORMATION	GOBP_CARDIAC_VENTRICLE_FORMATION	GOBP_CARDIAC_VENTRICLE_FORMATION	3	0.831951	1.43362	0.0490196	0.764575	0.752567	647	tags=67%, list=8%, signal=62%	MEF2C/SOX4
GOBP_MICROTUBULE_ANCHORING	GOBP_MICROTUBULE_ANCHORING	GOBP_MICROTUBULE_ANCHORING	15	0.532659	1.43323	0.0706806	0.845462	0.832184	1905	tags=40%, list=23%, signal=31%	CLASP1/CEP57/PEX14/BICD2/DAG1/GCC2
GOBP_POLYOL_METABOLIC_PROCESS	GOBP_POLYOL_METABOLIC_PROCESS	GOBP_POLYOL_METABOLIC_PROCESS	51	0.406955	1.4324	0.0446623	0.746658	0.734932	2617	tags=43%, list=31%, signal=30%	PCK2/PPIP5K2/DHFR/BPNT1/PLCB1/SGPP1/PLEK/TKFC/GK5/SPHK2/SLC34A1/ABCA2/INPP5B/PCBD2/INPP5E/GALK1/SGPP2/ISYNA1/MTMR2/PLCG2/MECP2/ITPKB
HP_NOCTURIA	HP_NOCTURIA	HP_NOCTURIA	4	0.768586	1.43213	0.0586371	0.820687	0.807798	98	tags=25%, list=1%, signal=25%	POLG2
GOMF_RNA_7_METHYLGUANOSINE_CAP_BINDING	GOMF_RNA_7_METHYLGUANOSINE_CAP_BINDING	GOMF_RNA_7_METHYLGUANOSINE_CAP_BINDING	10	0.585857	1.43165	0.0747283	0.860881	0.84736	1762	tags=40%, list=21%, signal=32%	AGO2/EIF4E2/NCBP1/EIF4E3
GOBP_PATTERN_SPECIFICATION_PROCESS	GOBP_PATTERN_SPECIFICATION_PROCESS	GOBP_PATTERN_SPECIFICATION_PROCESS	111	0.37024	1.43151	0.0118675	0.444881	0.437894	2727	tags=41%, list=33%, signal=28%	BHLHE41/CC2D2A/FUZ/MEF2C/DYNC2H1/IFT74/TMEM107/ALG5/HIPK2/C1QA/IFT57/EGR2/FRS2/SETDB2/HOXB3/ACVRL1/SCMH1/RFNG/KIF3B/PALB2/SRF/HOXA9/WDR77/GAS8/PBX3/NLE1/BMPR2/APC/ATM/AHI1/BBS7/SHROOM3/MIB1/DDIT3/FKBP8/RNF207/DVL2/ARL13B/ASPH/LDB1/HIPK1/RNF111/EFNB1/HES1/RFX3
GOMF_RNA_METHYLTRANSFERASE_ACTIVITY	GOMF_RNA_METHYLTRANSFERASE_ACTIVITY	GOMF_RNA_METHYLTRANSFERASE_ACTIVITY	43	0.415029	1.43141	0.049505	0.767379	0.755327	2330	tags=47%, list=28%, signal=34%	TRMT61A/METTL14/METTL2A/METTL16/METTL1/TFB2M/EMG1/TRMT44/BCDIN3D/THUMPD3/TRMT10B/WDR4/THUMPD2/METTL2B/TGS1/HENMT1/TRMT10A/METTL3/METTL15/TRMT61B
GOBP_POSITIVE_REGULATION_OF_PROTEIN_DEPOLYMERIZATION	GOBP_POSITIVE_REGULATION_OF_PROTEIN_DEPOLYMERIZATION	GOBP_POSITIVE_REGULATION_OF_PROTEIN_DEPOLYMERIZATION	7	0.650374	1.43121	0.070922	0.845462	0.832184	931	tags=57%, list=11%, signal=51%	CARMIL1/CFL2/KATNB1/PLEK
GOBP_REGULATION_OF_ELECTRON_TRANSFER_ACTIVITY	GOBP_REGULATION_OF_ELECTRON_TRANSFER_ACTIVITY	GOBP_REGULATION_OF_ELECTRON_TRANSFER_ACTIVITY	6	0.684172	1.43041	0.0694864	0.843398	0.830152	1184	tags=50%, list=14%, signal=43%	COX17/SPHK2/ATP7A
GOCC_UNCONVENTIONAL_MYOSIN_COMPLEX	GOCC_UNCONVENTIONAL_MYOSIN_COMPLEX	GOCC_UNCONVENTIONAL_MYOSIN_COMPLEX	4	0.767636	1.43036	0.0602219	0.820687	0.807798	444	tags=50%, list=5%, signal=47%	MYO1F/MYL6B
GOBP_REGULATION_OF_MDA_5_SIGNALING_PATHWAY	GOBP_REGULATION_OF_MDA_5_SIGNALING_PATHWAY	GOBP_REGULATION_OF_MDA_5_SIGNALING_PATHWAY	6	0.683998	1.43004	0.0694864	0.843398	0.830152	1611	tags=83%, list=19%, signal=67%	RIOK3/ANKRD17/TKFC/DDX60/DHX58
HP_IRIS_HYPOPIGMENTATION	HP_IRIS_HYPOPIGMENTATION	HP_IRIS_HYPOPIGMENTATION	31	0.443417	1.42993	0.0508083	0.777738	0.765523	2087	tags=42%, list=25%, signal=32%	EPG5/RERE/UBE4B/HSPG2/XYLT2/HPS5/CEP78/LUZP1/HPS6/USH1C/DTNBP1/BLOC1S3/ESPN
GOBP_NEGATIVE_REGULATION_OF_DENDRITIC_CELL_DIFFERENTIATION	GOBP_NEGATIVE_REGULATION_OF_DENDRITIC_CELL_DIFFERENTIATION	GOBP_NEGATIVE_REGULATION_OF_DENDRITIC_CELL_DIFFERENTIATION	2	0.934029	1.4295	0.0188992	0.545626	0.537057	552	tags=100%, list=7%, signal=93%	TMEM176B/HLA-G
HP_FACIAL_SHAPE_DEFORMATION	HP_FACIAL_SHAPE_DEFORMATION	HP_FACIAL_SHAPE_DEFORMATION	4	0.767146	1.42944	0.0602219	0.820687	0.807798	1790	tags=75%, list=21%, signal=59%	HIBCH/MTX2/MAN2B1
GOBP_SHORT_CHAIN_FATTY_ACID_METABOLIC_PROCESS	GOBP_SHORT_CHAIN_FATTY_ACID_METABOLIC_PROCESS	GOBP_SHORT_CHAIN_FATTY_ACID_METABOLIC_PROCESS	5	0.718343	1.42895	0.0656489	0.83925	0.82607	1174	tags=60%, list=14%, signal=52%	PCK2/CRAT/MCEE
HP_LIMITED_HIP_MOVEMENT	HP_LIMITED_HIP_MOVEMENT	HP_LIMITED_HIP_MOVEMENT	27	0.458551	1.42855	0.0644028	0.832365	0.819293	1753	tags=44%, list=21%, signal=35%	ZBTB20/NSD1/ERGIC1/F8/NIPA1/HS2ST1/HSPG2/ZC4H2/TTN/HACD1/BICD2/EXT2
GOBP_POSITIVE_REGULATION_OF_SPINDLE_ASSEMBLY	GOBP_POSITIVE_REGULATION_OF_SPINDLE_ASSEMBLY	GOBP_POSITIVE_REGULATION_OF_SPINDLE_ASSEMBLY	2	0.933309	1.4284	0.0194278	0.551786	0.543121	558	tags=100%, list=7%, signal=93%	DYNC1H1/NUMA1
GOCC_MICROTUBULE_MINUS_END	GOCC_MICROTUBULE_MINUS_END	GOCC_MICROTUBULE_MINUS_END	2	0.933309	1.4284	0.0194278	0.551786	0.543121	558	tags=100%, list=7%, signal=93%	SVIL/NUMA1
GOBP_NUCLEAR_BODY_ORGANIZATION	GOBP_NUCLEAR_BODY_ORGANIZATION	GOBP_NUCLEAR_BODY_ORGANIZATION	11	0.568298	1.42657	0.0837838	0.879142	0.865335	2726	tags=73%, list=33%, signal=49%	SRPK2/HIPK2/FAM118B/ETS1/HABP4/SUMO1/WRAP53/USPL1
GOCC_COLLAGEN_TRIMER	GOCC_COLLAGEN_TRIMER	GOCC_COLLAGEN_TRIMER	8	0.623284	1.42638	0.0792768	0.873948	0.860222	1746	tags=62%, list=21%, signal=49%	COLQ/C1QA/COL9A2/COL6A2/COL1A2
GOMF_SULFURTRANSFERASE_ACTIVITY	GOMF_SULFURTRANSFERASE_ACTIVITY	GOMF_SULFURTRANSFERASE_ACTIVITY	8	0.623261	1.42633	0.0792768	0.873948	0.860222	2907	tags=75%, list=35%, signal=49%	LIAS/TSTD1/TRMU/MOCS2/NFS1/MOCS3
GOBP_DNA_LIGATION	GOBP_DNA_LIGATION	GOBP_DNA_LIGATION	5	0.716541	1.42536	0.0671756	0.841445	0.82823	2074	tags=80%, list=25%, signal=60%	LIG1/HMGB1/TOP2A/XRCC1
GOBP_POSITIVE_REGULATION_OF_CHROMATIN_ORGANIZATION	GOBP_POSITIVE_REGULATION_OF_CHROMATIN_ORGANIZATION	GOBP_POSITIVE_REGULATION_OF_CHROMATIN_ORGANIZATION	10	0.583261	1.42531	0.0774457	0.868751	0.855107	941	tags=40%, list=11%, signal=36%	SIN3A/SETDB1/SETDB2/MPHOSPH8
HP_APNEIC_EPISODES_IN_INFANCY	HP_APNEIC_EPISODES_IN_INFANCY	HP_APNEIC_EPISODES_IN_INFANCY	5	0.716508	1.4253	0.0671756	0.841445	0.82823	1729	tags=60%, list=21%, signal=48%	CC2D2A/FBP1/PLA2G6
HP_THIN_BONY_CORTEX	HP_THIN_BONY_CORTEX	HP_THIN_BONY_CORTEX	2	0.931239	1.42523	0.0204851	0.560793	0.551986	292	tags=50%, list=4%, signal=48%	FARSB
GOBP_NEGATIVE_REGULATION_OF_TRANSCRIPTION_BY_COMPETITIVE_PROMOTER_BINDING	GOBP_NEGATIVE_REGULATION_OF_TRANSCRIPTION_BY_COMPETITIVE_PROMOTER_BINDING	GOBP_NEGATIVE_REGULATION_OF_TRANSCRIPTION_BY_COMPETITIVE_PROMOTER_BINDING	5	0.716461	1.4252	0.0671756	0.841445	0.82823	22	tags=20%, list=0%, signal=20%	BHLHE41
GOBP_LOW_DENSITY_LIPOPROTEIN_RECEPTOR_PARTICLE_METABOLIC_PROCESS	GOBP_LOW_DENSITY_LIPOPROTEIN_RECEPTOR_PARTICLE_METABOLIC_PROCESS	GOBP_LOW_DENSITY_LIPOPROTEIN_RECEPTOR_PARTICLE_METABOLIC_PROCESS	5	0.716164	1.42461	0.070229	0.845462	0.832184	1510	tags=60%, list=18%, signal=49%	ANXA2/FURIN/ABCA2
HP_RICKETS	HP_RICKETS	HP_RICKETS	11	0.567511	1.4246	0.0837838	0.879142	0.865335	1184	tags=45%, list=14%, signal=39%	STAT6/FARSB/NDUFAF6/SLC34A1/ATP7A
HP_ANKLE_FLEXION_CONTRACTURE	HP_ANKLE_FLEXION_CONTRACTURE	HP_ANKLE_FLEXION_CONTRACTURE	22	0.481691	1.42427	0.0734394	0.857182	0.84372	2812	tags=59%, list=34%, signal=39%	NT5C2/NSD1/ERGIC1/SVIL/FIG4/ESCO2/COL6A2/HACD1/DAG1/C19orf12/ALAD/KLHL9/PNPT1
GOMF_PALMITOYLTRANSFERASE_ACTIVITY	GOMF_PALMITOYLTRANSFERASE_ACTIVITY	GOMF_PALMITOYLTRANSFERASE_ACTIVITY	20	0.494474	1.42367	0.0743494	0.859721	0.846219	2723	tags=55%, list=33%, signal=37%	HHAT/ZDHHC21/ZDHHC23/ZDHHC16/ZDHHC13/GLUL/ZDHHC18/YKT6/ZDHHC7/ZDHHC17/ZDHHC4
GOBP_NEGATIVE_REGULATION_OF_MAST_CELL_ACTIVATION	GOBP_NEGATIVE_REGULATION_OF_MAST_CELL_ACTIVATION	GOBP_NEGATIVE_REGULATION_OF_MAST_CELL_ACTIVATION	4	0.763834	1.42327	0.0633914	0.827185	0.814194	1170	tags=50%, list=14%, signal=43%	PTPN6/RABGEF1
GOBP_NEGATIVE_REGULATION_OF_MAST_CELL_ACTIVATION_INVOLVED_IN_IMMUNE_RESPONSE	GOBP_NEGATIVE_REGULATION_OF_MAST_CELL_ACTIVATION_INVOLVED_IN_IMMUNE_RESPONSE	GOBP_NEGATIVE_REGULATION_OF_MAST_CELL_ACTIVATION_INVOLVED_IN_IMMUNE_RESPONSE	4	0.763834	1.42327	0.0633914	0.827185	0.814194	1170	tags=50%, list=14%, signal=43%	PTPN6/RABGEF1
HP_ABNORMALITY_OF_THE_5TH_TOE	HP_ABNORMALITY_OF_THE_5TH_TOE	HP_ABNORMALITY_OF_THE_5TH_TOE	36	0.425589	1.42277	0.0603352	0.820687	0.807798	1122	tags=22%, list=13%, signal=19%	CC2D2A/DYNC2H1/IFT74/TMEM107/TXNDC15/ARID1B/PPP1R15B/EXTL3
GOBP_EXCITATORY_SYNAPSE_ASSEMBLY	GOBP_EXCITATORY_SYNAPSE_ASSEMBLY	GOBP_EXCITATORY_SYNAPSE_ASSEMBLY	6	0.680471	1.42267	0.070997	0.845462	0.832184	1113	tags=50%, list=13%, signal=43%	ABI3/SEMA4A/PLXNB2
GOBP_DETECTION_OF_CHEMICAL_STIMULUS_INVOLVED_IN_SENSORY_PERCEPTION_OF_TASTE	GOBP_DETECTION_OF_CHEMICAL_STIMULUS_INVOLVED_IN_SENSORY_PERCEPTION_OF_TASTE	GOBP_DETECTION_OF_CHEMICAL_STIMULUS_INVOLVED_IN_SENSORY_PERCEPTION_OF_TASTE	3	0.82538	1.4223	0.0555556	0.802742	0.790135	502	tags=67%, list=6%, signal=63%	PIGR/RTP4
GOBP_SENSORY_PERCEPTION_OF_BITTER_TASTE	GOBP_SENSORY_PERCEPTION_OF_BITTER_TASTE	GOBP_SENSORY_PERCEPTION_OF_BITTER_TASTE	3	0.82538	1.4223	0.0555556	0.802742	0.790135	502	tags=67%, list=6%, signal=63%	PIGR/RTP4
GOBP_REGULATION_OF_METAPHASE_PLATE_CONGRESSION	GOBP_REGULATION_OF_METAPHASE_PLATE_CONGRESSION	GOBP_REGULATION_OF_METAPHASE_PLATE_CONGRESSION	4	0.762985	1.42169	0.0649762	0.834638	0.82153	558	tags=50%, list=7%, signal=47%	DYNC1H1/NUMA1
GOCC_MITOTIC_SPINDLE	GOCC_MITOTIC_SPINDLE	GOCC_MITOTIC_SPINDLE	87	0.378639	1.42157	0.0365344	0.694533	0.683625	2189	tags=33%, list=26%, signal=25%	RTRAF/CEP170/MAPRE3/CLASP1/TACC3/NUDCD2/TBL1XR1/STAG2/CDK5RAP2/NUMA1/MAP9/NEIL2/WAPL/TNKS/SLC34A1/TPPP/RCC2/RMDN1/MAPRE1/TMEM9/RACGAP1/GIT1/NCOR1/CDK1/HAUS8/HAUS5/PRC1/CDC16/CENPE
HP_MULTICYSTIC_KIDNEY_DYSPLASIA	HP_MULTICYSTIC_KIDNEY_DYSPLASIA	HP_MULTICYSTIC_KIDNEY_DYSPLASIA	52	0.404952	1.42153	0.0461538	0.753534	0.741699	2216	tags=38%, list=27%, signal=28%	CC2D2A/IFT74/FLI1/TMEM107/TXNDC15/CEP57/B3GLCT/RAD21/PEX13/PEX19/HDAC8/PORCN/MCTP2/PEX14/SDCCAG8/INPP5E/PEX10/BBS7/SH2B1/SPOP
HP_PROGRESSIVE_MUSCLE_WEAKNESS	HP_PROGRESSIVE_MUSCLE_WEAKNESS	HP_PROGRESSIVE_MUSCLE_WEAKNESS	30	0.444072	1.42128	0.0554273	0.802742	0.790135	1848	tags=37%, list=22%, signal=29%	POLG2/PEX13/PEX19/PHKA2/TK2/PEX14/TTN/PUS1/COL6A2/HACD1/PEX10
GOMF_INORGANIC_ANION_TRANSMEMBRANE_TRANSPORTER_ACTIVITY	GOMF_INORGANIC_ANION_TRANSMEMBRANE_TRANSPORTER_ACTIVITY	GOMF_INORGANIC_ANION_TRANSMEMBRANE_TRANSPORTER_ACTIVITY	43	0.412088	1.42127	0.0561056	0.806724	0.794054	3334	tags=65%, list=40%, signal=39%	ANO7/FXYD3/SLC37A3/ABCC4/SLC4A8/CLIC3/ANO6/SLC39A14/SLC12A7/GPR89B/APOL1/LRRC8B/XPR1/SLC12A9/SLC4A2/SLC1A4/CLCN7/SLC25A14/ABCC10/CLCN3/LRRC8D/SLC4A7/ABCC1/SLC37A1/LRRC8C/SLC26A11/CLCC1/SLC26A2
HP_LOWER_LIMB_PAIN	HP_LOWER_LIMB_PAIN	HP_LOWER_LIMB_PAIN	12	0.55378	1.42125	0.0916442	0.889774	0.8758	1859	tags=58%, list=22%, signal=45%	FAR1/SPG7/TRAPPC2/COL9A2/ERLIN1/ALDH18A1/MT-ATP6
GOBP_GLYCEROPHOSPHOLIPID_CATABOLIC_PROCESS	GOBP_GLYCEROPHOSPHOLIPID_CATABOLIC_PROCESS	GOBP_GLYCEROPHOSPHOLIPID_CATABOLIC_PROCESS	12	0.553478	1.42047	0.0929919	0.894317	0.880271	2079	tags=58%, list=25%, signal=44%	PLCB1/ENPP2/PNPLA6/INPP5F/SMPD4/PLA2G6/PRDX6
GOMF_INTRACELLULAR_CALCIUM_ACTIVATED_CHLORIDE_CHANNEL_ACTIVITY	GOMF_INTRACELLULAR_CALCIUM_ACTIVATED_CHLORIDE_CHANNEL_ACTIVITY	GOMF_INTRACELLULAR_CALCIUM_ACTIVATED_CHLORIDE_CHANNEL_ACTIVITY	4	0.762124	1.42009	0.0649762	0.834638	0.82153	1119	tags=50%, list=13%, signal=43%	ANO7/ANO6
GOBP_CELLULAR_OXIDANT_DETOXIFICATION	GOBP_CELLULAR_OXIDANT_DETOXIFICATION	GOBP_CELLULAR_OXIDANT_DETOXIFICATION	47	0.409139	1.41988	0.0529801	0.790855	0.778435	1348	tags=34%, list=16%, signal=29%	SELENOT/SELENOF/NQO1/GSTM2/UBIAD1/DHFR/GSTP1/MGST2/SESN1/GPX7/PRDX5/LTC4S/SOD3/S100A9/ATP7A/FBLN5
GOMF_MAP_KINASE_KINASE_KINASE_ACTIVITY	GOMF_MAP_KINASE_KINASE_KINASE_ACTIVITY	GOMF_MAP_KINASE_KINASE_KINASE_ACTIVITY	19	0.497974	1.41984	0.0831234	0.878776	0.864975	2842	tags=58%, list=34%, signal=38%	RIPK2/MAP3K14/MAP3K1/MLKL/RIPK1/MAP3K12/TAOK2/MAP3K8/EGFR/MAP3K7/MAP3K9
GOBP_PIGMENT_GRANULE_MATURATION	GOBP_PIGMENT_GRANULE_MATURATION	GOBP_PIGMENT_GRANULE_MATURATION	9	0.598237	1.41971	0.0763984	0.865255	0.851665	2575	tags=67%, list=31%, signal=46%	RAB32/CD63/RAB38/ANKRD27/BLOC1S3/AP1G1
GOBP_NADPH_OXIDATION	GOBP_NADPH_OXIDATION	GOBP_NADPH_OXIDATION	2	0.927247	1.41912	0.022864	0.585343	0.57615	71	tags=50%, list=1%, signal=50%	NQO1
GOMF_OXIDOREDUCTASE_ACTIVITY_ACTING_ON_PEROXIDE_AS_ACCEPTOR	GOMF_OXIDOREDUCTASE_ACTIVITY_ACTING_ON_PEROXIDE_AS_ACCEPTOR	GOMF_OXIDOREDUCTASE_ACTIVITY_ACTING_ON_PEROXIDE_AS_ACCEPTOR	27	0.455416	1.41879	0.0690867	0.843398	0.830152	935	tags=33%, list=11%, signal=30%	SELENOF/GSTM2/GSTP1/MGST2/SESN1/GPX7/PRDX5/LTC4S/SESN3
GOBP_REGULATION_OF_GASTRULATION	GOBP_REGULATION_OF_GASTRULATION	GOBP_REGULATION_OF_GASTRULATION	6	0.678103	1.41772	0.0770393	0.866778	0.853165	239	tags=33%, list=3%, signal=32%	RACK1/CLASP1
GOCC_SIN3_COMPLEX	GOCC_SIN3_COMPLEX	GOCC_SIN3_COMPLEX	9	0.597396	1.41771	0.0777626	0.870296	0.856628	1155	tags=33%, list=14%, signal=29%	HDAC1/SIN3A/SIN3B
GOMF_PHOSPHOLIPASE_C_ACTIVITY	GOMF_PHOSPHOLIPASE_C_ACTIVITY	GOMF_PHOSPHOLIPASE_C_ACTIVITY	10	0.579964	1.41725	0.0828804	0.878776	0.864975	2519	tags=60%, list=30%, signal=42%	CCR1/PLCB1/GDPD5/PLCG1/PLCG2/PLCL2
GOBP_SENSORY_PERCEPTION_OF_TASTE	GOBP_SENSORY_PERCEPTION_OF_TASTE	GOBP_SENSORY_PERCEPTION_OF_TASTE	5	0.712197	1.41672	0.0732824	0.857182	0.84372	502	tags=40%, list=6%, signal=38%	PIGR/RTP4
GOMF_TRANSMEMBRANE_RECEPTOR_PROTEIN_TYROSINE_KINASE_ACTIVITY	GOMF_TRANSMEMBRANE_RECEPTOR_PROTEIN_TYROSINE_KINASE_ACTIVITY	GOMF_TRANSMEMBRANE_RECEPTOR_PROTEIN_TYROSINE_KINASE_ACTIVITY	13	0.53874	1.41642	0.0864362	0.886714	0.872788	1643	tags=54%, list=20%, signal=43%	RYK/KIT/NTRK2/EPHB6/EFEMP1/NTRK1/FGFRL1
GOBP_DE_NOVO_AMP_BIOSYNTHETIC_PROCESS	GOBP_DE_NOVO_AMP_BIOSYNTHETIC_PROCESS	GOBP_DE_NOVO_AMP_BIOSYNTHETIC_PROCESS	5	0.71202	1.41637	0.0732824	0.857182	0.84372	746	tags=60%, list=9%, signal=55%	GART/PAICS/PPAT
GOMF_SULFUR_COMPOUND_BINDING	GOMF_SULFUR_COMPOUND_BINDING	GOMF_SULFUR_COMPOUND_BINDING	77	0.381637	1.4163	0.0405405	0.739052	0.727445	3078	tags=52%, list=37%, signal=33%	ACBD5/GSTM2/SOAT1/METTL14/TKT/GSTP1/COLQ/MGST2/PRMT1/RCC1/CCL7/MCCC1/TAF1/VEGFA/VEGFB/HACL1/KMT5C/SOD3/ZNF146/NELL2/LANCL1/GPNMB/FGFRL1/CTSG/SERPINE2/METTL3/FGF9/ILVBL/FN1/EVA1C/ACAD9/FGFR1/TPK1/ZNF207/CFH/CCL8/ECI2/CXCL8/LRPAP1/TSR3
GOMF_U4_SNRNA_BINDING	GOMF_U4_SNRNA_BINDING	GOMF_U4_SNRNA_BINDING	4	0.759826	1.41581	0.066561	0.841445	0.82823	788	tags=50%, list=9%, signal=45%	PRPF31/SART3
GOCC_MANCHETTE	GOCC_MANCHETTE	GOCC_MANCHETTE	4	0.759771	1.4157	0.066561	0.841445	0.82823	40	tags=25%, list=0%, signal=25%	CEP131
GOBP_EPITHELIAL_TUBE_FORMATION	GOBP_EPITHELIAL_TUBE_FORMATION	GOBP_EPITHELIAL_TUBE_FORMATION	54	0.401168	1.41501	0.0437158	0.746658	0.734932	837	tags=20%, list=10%, signal=18%	CC2D2A/FUZ/TEAD2/DVL3/PODXL/OPA1/IFT57/SOX4/CASP3/SPINT1/LIAS
GOBP_HISTONE_H3_K4_DEMETHYLATION_TRIMETHYL_H3_K4_SPECIFIC	GOBP_HISTONE_H3_K4_DEMETHYLATION_TRIMETHYL_H3_K4_SPECIFIC	GOBP_HISTONE_H3_K4_DEMETHYLATION_TRIMETHYL_H3_K4_SPECIFIC	4	0.758946	1.41417	0.0713154	0.848549	0.835222	730	tags=50%, list=9%, signal=46%	KDM5B/KDM5D
GOBP_NEGATIVE_REGULATION_OF_CELL_CYCLE_CHECKPOINT	GOBP_NEGATIVE_REGULATION_OF_CELL_CYCLE_CHECKPOINT	GOBP_NEGATIVE_REGULATION_OF_CELL_CYCLE_CHECKPOINT	7	0.642566	1.41403	0.0808511	0.87431	0.860578	1780	tags=57%, list=21%, signal=45%	PPP1R10/CHEK2/PRAP1/THOC5
GOCC_MEIOTIC_COHESIN_COMPLEX	GOCC_MEIOTIC_COHESIN_COMPLEX	GOCC_MEIOTIC_COHESIN_COMPLEX	6	0.676256	1.41386	0.0800604	0.87431	0.860578	672	tags=50%, list=8%, signal=46%	STAG3/STAG2/RAD21
GOMF_LEUCINE_BINDING	GOMF_LEUCINE_BINDING	GOMF_LEUCINE_BINDING	6	0.675762	1.41282	0.0800604	0.87431	0.860578	935	tags=33%, list=11%, signal=30%	SESN1/SESN3
GOBP_NEGATIVE_REGULATION_OF_TORC1_SIGNALING	GOBP_NEGATIVE_REGULATION_OF_TORC1_SIGNALING	GOBP_NEGATIVE_REGULATION_OF_TORC1_SIGNALING	9	0.595317	1.41278	0.0859482	0.886714	0.872788	1933	tags=56%, list=23%, signal=43%	SESN1/SESN3/SZT2/STK11/ATM
HP_MATERNAL_DIABETES	HP_MATERNAL_DIABETES	HP_MATERNAL_DIABETES	6	0.675677	1.41264	0.0800604	0.87431	0.860578	472	tags=33%, list=6%, signal=31%	FUZ/MED13L
GOMF_CYTOSKELETAL_MOTOR_ACTIVITY	GOMF_CYTOSKELETAL_MOTOR_ACTIVITY	GOMF_CYTOSKELETAL_MOTOR_ACTIVITY	35	0.425244	1.41129	0.0609481	0.820687	0.807798	2471	tags=46%, list=30%, signal=32%	DYNC2H1/KIF21B/MYO19/MYO1F/DYNC1I2/MYL6B/DYNC1H1/KIF19/KIF3B/MYO1E/KIF2C/KIF13B/MYH7B/CENPE/STARD9/DNAH8
GOMF_HISTONE_METHYLTRANSFERASE_ACTIVITY_H3_K9_SPECIFIC	GOMF_HISTONE_METHYLTRANSFERASE_ACTIVITY_H3_K9_SPECIFIC	GOMF_HISTONE_METHYLTRANSFERASE_ACTIVITY_H3_K9_SPECIFIC	7	0.641295	1.41123	0.0822695	0.878776	0.864975	881	tags=43%, list=11%, signal=38%	SETDB1/SETDB2/SUV39H1
HP_GENERALIZED_AMINOACIDURIA	HP_GENERALIZED_AMINOACIDURIA	HP_GENERALIZED_AMINOACIDURIA	7	0.641263	1.41116	0.0822695	0.878776	0.864975	1146	tags=43%, list=14%, signal=37%	DGUOK/NDUFAF6/SLC34A1
GOBP_MICROTUBULE_BUNDLE_FORMATION	GOBP_MICROTUBULE_BUNDLE_FORMATION	GOBP_MICROTUBULE_BUNDLE_FORMATION	29	0.444456	1.41109	0.0641026	0.830677	0.81763	2991	tags=59%, list=36%, signal=38%	CC2D2A/CEP131/CLASP1/CDK5RAP2/NUMA1/TPPP/SPAG1/GAS8/MAPRE1/MAP1S/FES/PRC1/DNAH8/AAAS/ZNF207/DNAL1/SPAST
GOBP_TORC1_SIGNALING	GOBP_TORC1_SIGNALING	GOBP_TORC1_SIGNALING	27	0.452864	1.41084	0.0737705	0.859489	0.845991	2438	tags=52%, list=29%, signal=37%	SESN1/MFSD8/CARD11/SEH1L/SESN3/SZT2/STK11/CLEC16A/MIOS/ATM/LAMTOR5/TELO2/C9orf72/MLST8
GOBP_ACTIN_FILAMENT_NETWORK_FORMATION	GOBP_ACTIN_FILAMENT_NETWORK_FORMATION	GOBP_ACTIN_FILAMENT_NETWORK_FORMATION	5	0.708988	1.41034	0.0763359	0.865255	0.851665	1180	tags=60%, list=14%, signal=52%	CARMIL1/FHOD1/LCP1
HP_INTERMITTENT_CLAUDICATION	HP_INTERMITTENT_CLAUDICATION	HP_INTERMITTENT_CLAUDICATION	3	0.818018	1.40962	0.0669935	0.841445	0.82823	1520	tags=100%, list=18%, signal=82%	TET2/XYLT2/XYLT1
HP_RESTRICTIVE_CARDIOMYOPATHY	HP_RESTRICTIVE_CARDIOMYOPATHY	HP_RESTRICTIVE_CARDIOMYOPATHY	3	0.818018	1.40962	0.0669935	0.841445	0.82823	1520	tags=100%, list=18%, signal=82%	XYLT2/PIGT/XYLT1
GOBP_REGULATION_OF_NATURAL_KILLER_CELL_MEDIATED_IMMUNE_RESPONSE_TO_TUMOR_CELL	GOBP_REGULATION_OF_NATURAL_KILLER_CELL_MEDIATED_IMMUNE_RESPONSE_TO_TUMOR_CELL	GOBP_REGULATION_OF_NATURAL_KILLER_CELL_MEDIATED_IMMUNE_RESPONSE_TO_TUMOR_CELL	3	0.817859	1.40934	0.0669935	0.841445	0.82823	153	tags=33%, list=2%, signal=33%	HAVCR2
GOCC_SCF_UBIQUITIN_LIGASE_COMPLEX	GOCC_SCF_UBIQUITIN_LIGASE_COMPLEX	GOCC_SCF_UBIQUITIN_LIGASE_COMPLEX	35	0.424607	1.40918	0.0632054	0.827185	0.814194	2861	tags=54%, list=34%, signal=36%	CUL2/FBXW4/FBXL6/CUL1/FBXL20/FBXO45/FBXL17/FBXO6/FBXO31/FBXW11/FBXO33/FBXL22/FBXO2/SPSB1/FBXO44/FBXL12/FBXL4/FBXO38/SKP2
GOBP_NEURAL_TUBE_FORMATION	GOBP_NEURAL_TUBE_FORMATION	GOBP_NEURAL_TUBE_FORMATION	49	0.403519	1.40868	0.0548847	0.800925	0.788346	837	tags=20%, list=10%, signal=18%	CC2D2A/FUZ/TEAD2/DVL3/OPA1/IFT57/SOX4/CASP3/SPINT1/LIAS
HP_ABNORMAL_NUMBER_OF_GRANULOCYTE_PRECURSORS	HP_ABNORMAL_NUMBER_OF_GRANULOCYTE_PRECURSORS	HP_ABNORMAL_NUMBER_OF_GRANULOCYTE_PRECURSORS	6	0.67374	1.4086	0.0845921	0.882486	0.868626	339	tags=33%, list=4%, signal=32%	KIT/TET2
GOMF_LYSOPHOSPHOLIPASE_ACTIVITY	GOMF_LYSOPHOSPHOLIPASE_ACTIVITY	GOMF_LYSOPHOSPHOLIPASE_ACTIVITY	9	0.593459	1.40837	0.0859482	0.886714	0.872788	1729	tags=44%, list=21%, signal=35%	ENPP2/LYPLAL1/PNPLA6/PLA2G6
GOBP_VESICLE_MEDIATED_TRANSPORT_TO_THE_PLASMA_MEMBRANE	GOBP_VESICLE_MEDIATED_TRANSPORT_TO_THE_PLASMA_MEMBRANE	GOBP_VESICLE_MEDIATED_TRANSPORT_TO_THE_PLASMA_MEMBRANE	85	0.375307	1.40827	0.0384615	0.71816	0.706882	471	tags=13%, list=6%, signal=12%	RACK1/VPS52/EIPR1/EXOC6/VAMP4/EPG5/VPS26A/EXOC1/GOLPH3/ARFGEF2/VPS29
HP_CEREBRAL_HYPOMYELINATION	HP_CEREBRAL_HYPOMYELINATION	HP_CEREBRAL_HYPOMYELINATION	18	0.501702	1.40812	0.0771176	0.866778	0.853165	2504	tags=56%, list=30%, signal=39%	CYB5A/BCAP31/EIF2B1/PGAP2/VPS11/EIF2B3/PIGO/SLC25A12/ALG2/SLC1A4
GOBP_CEREBELLAR_PURKINJE_CELL_LAYER_DEVELOPMENT	GOBP_CEREBELLAR_PURKINJE_CELL_LAYER_DEVELOPMENT	GOBP_CEREBELLAR_PURKINJE_CELL_LAYER_DEVELOPMENT	13	0.535567	1.40808	0.0890957	0.889774	0.8758	1184	tags=38%, list=14%, signal=33%	RERE/ARCN1/FAIM2/AGTPBP1/ATP7A
GOBP_LATERAL_MESODERM_DEVELOPMENT	GOBP_LATERAL_MESODERM_DEVELOPMENT	GOBP_LATERAL_MESODERM_DEVELOPMENT	3	0.817098	1.40803	0.0718954	0.850219	0.836866	52	tags=33%, list=1%, signal=33%	TEAD2
GOMF_LIM_DOMAIN_BINDING	GOMF_LIM_DOMAIN_BINDING	GOMF_LIM_DOMAIN_BINDING	4	0.755364	1.40749	0.0744849	0.859824	0.84632	1001	tags=75%, list=12%, signal=66%	RIPK2/TLN1/MKRN2
HP_AGENESIS_OF_CORPUS_CALLOSUM	HP_AGENESIS_OF_CORPUS_CALLOSUM	HP_AGENESIS_OF_CORPUS_CALLOSUM	152	0.353928	1.40691	0.0079338	0.383863	0.377834	904	tags=20%, list=11%, signal=19%	CC2D2A/FUZ/DYNC2H1/ZBTB18/PHC1/EPG5/FLI1/NCAPD3/RERE/NSD1/HIBCH/MT-ND6/DYNC1I2/STAG2/CDK5RAP2/IGBP1/MED25/TRAPPC12/ARID1B/HYLS1/ERCC2/SOX4/B3GLCT/FIG4/UBE4B/KATNB1/ABAT/FKRP/POLR3A/HS2ST1/HSPG2
HP_MILD_MICROCEPHALY	HP_MILD_MICROCEPHALY	HP_MILD_MICROCEPHALY	11	0.559937	1.40558	0.0905405	0.889774	0.8758	2176	tags=55%, list=26%, signal=40%	SDHD/THOC6/SDHB/CWF19L1/COG6/RIC1
GOBP_VASCULAR_ASSOCIATED_SMOOTH_MUSCLE_CELL_MIGRATION	GOBP_VASCULAR_ASSOCIATED_SMOOTH_MUSCLE_CELL_MIGRATION	GOBP_VASCULAR_ASSOCIATED_SMOOTH_MUSCLE_CELL_MIGRATION	11	0.559801	1.40524	0.0905405	0.889774	0.8758	1184	tags=36%, list=14%, signal=31%	MEF2C/DOCK5/GRB10/ATP7A
GOCC_RNAI_EFFECTOR_COMPLEX	GOCC_RNAI_EFFECTOR_COMPLEX	GOCC_RNAI_EFFECTOR_COMPLEX	13	0.534403	1.40502	0.0904255	0.889774	0.8758	1382	tags=38%, list=17%, signal=32%	DCP2/AGO2/LIMD1/TNRC6A/SND1
GOMF_CHITIN_BINDING	GOMF_CHITIN_BINDING	GOMF_CHITIN_BINDING	2	0.917951	1.4049	0.0305476	0.659172	0.64882	99	tags=50%, list=1%, signal=49%	CTBS
GOBP_REGULATION_OF_PLATELET_ACTIVATION	GOBP_REGULATION_OF_PLATELET_ACTIVATION	GOBP_REGULATION_OF_PLATELET_ACTIVATION	18	0.500498	1.40474	0.079646	0.87431	0.860578	2181	tags=44%, list=26%, signal=33%	TEC/FCER1G/ABAT/PLEK/LYN/CTSG/SERPINE2/PRKCD
GOCC_SYMMETRIC_SYNAPSE	GOCC_SYMMETRIC_SYNAPSE	GOCC_SYMMETRIC_SYNAPSE	2	0.917716	1.40454	0.0305476	0.659172	0.64882	688	tags=100%, list=8%, signal=92%	ARFGEF2/SLC4A8
GOMF_PLATELET_DERIVED_GROWTH_FACTOR_RECEPTOR_BINDING	GOMF_PLATELET_DERIVED_GROWTH_FACTOR_RECEPTOR_BINDING	GOMF_PLATELET_DERIVED_GROWTH_FACTOR_RECEPTOR_BINDING	6	0.671322	1.40354	0.0876133	0.889227	0.875262	1721	tags=67%, list=21%, signal=53%	VEGFA/LYN/ERN1/ITGA5
HP_MACULAR_DEGENERATION	HP_MACULAR_DEGENERATION	HP_MACULAR_DEGENERATION	36	0.419825	1.4035	0.0670391	0.841445	0.82823	1640	tags=33%, list=20%, signal=27%	PRPF31/RP9/ERCC2/SEMA4A/ELOVL4/XYLT2/SH3BP2/FBLN5/EFEMP1/XYLT1/FBLN1/CEP78
HP_PROGRESSIVE_NIGHT_BLINDNESS	HP_PROGRESSIVE_NIGHT_BLINDNESS	HP_PROGRESSIVE_NIGHT_BLINDNESS	35	0.422804	1.40319	0.0688488	0.843398	0.830152	3127	tags=57%, list=37%, signal=36%	KIAA1549/PRPF3/PRPF31/ARHGEF18/RP9/DHDDS/PDE6A/SEMA4A/RP2/INPP5E/REEP6/PRPF8/AHI1/IFT88/ZNF408/ARL3/CYP4V2/KIZ/TOPORS/IMPDH1
GOCC_GOLGI_TRANSPORT_COMPLEX	GOCC_GOLGI_TRANSPORT_COMPLEX	GOCC_GOLGI_TRANSPORT_COMPLEX	8	0.613056	1.40297	0.0876217	0.889227	0.875262	2206	tags=62%, list=26%, signal=46%	COG2/COG4/COG5/COG6/COG8
GOBP_CELLULAR_RESPONSE_TO_TOXIC_SUBSTANCE	GOBP_CELLULAR_RESPONSE_TO_TOXIC_SUBSTANCE	GOBP_CELLULAR_RESPONSE_TO_TOXIC_SUBSTANCE	53	0.397739	1.40243	0.0469945	0.753534	0.741699	1184	tags=30%, list=14%, signal=26%	SELENOT/SELENOF/NQO1/GSTM2/UBIAD1/DHFR/GSTP1/ADH5/MGST2/SESN1/GPX7/PRDX5/LTC4S/SOD3/S100A9/ATP7A
GOMF_MRF_BINDING	GOMF_MRF_BINDING	GOMF_MRF_BINDING	5	0.704811	1.40203	0.080916	0.87431	0.860578	516	tags=40%, list=6%, signal=38%	BHLHE41/KLF5
HP_ACCESSORY_SPLEEN	HP_ACCESSORY_SPLEEN	HP_ACCESSORY_SPLEEN	17	0.503593	1.402	0.0853503	0.884501	0.87061	1643	tags=35%, list=20%, signal=28%	CC2D2A/TMEM107/TXNDC15/HYLS1/ESCO2/FGFRL1
GOBP_SECONDARY_METABOLITE_BIOSYNTHETIC_PROCESS	GOBP_SECONDARY_METABOLITE_BIOSYNTHETIC_PROCESS	GOBP_SECONDARY_METABOLITE_BIOSYNTHETIC_PROCESS	7	0.636244	1.40012	0.0851064	0.884115	0.87023	2513	tags=71%, list=30%, signal=50%	ATP7A/MFSD12/RAPGEF2/DDT/BDH2
GOMF_NADPH_BINDING	GOMF_NADPH_BINDING	GOMF_NADPH_BINDING	10	0.572384	1.39873	0.0883152	0.889774	0.8758	2749	tags=70%, list=33%, signal=47%	TP53I3/DHFR/MTRR/CBR3/DECR1/HMGCR/LBR
GOMF_TRANSFORMING_GROWTH_FACTOR_BETA_BINDING	GOMF_TRANSFORMING_GROWTH_FACTOR_BETA_BINDING	GOMF_TRANSFORMING_GROWTH_FACTOR_BETA_BINDING	7	0.635366	1.39819	0.0865248	0.886714	0.872788	1352	tags=43%, list=16%, signal=36%	ACVRL1/ITGAV/TGFBR3L
GOBP_NUCLEAR_TRANSCRIBED_MRNA_CATABOLIC_PROCESS_DEADENYLATION_DEPENDENT_DECAY	GOBP_NUCLEAR_TRANSCRIBED_MRNA_CATABOLIC_PROCESS_DEADENYLATION_DEPENDENT_DECAY	GOBP_NUCLEAR_TRANSCRIBED_MRNA_CATABOLIC_PROCESS_DEADENYLATION_DEPENDENT_DECAY	51	0.39719	1.39802	0.0555556	0.802742	0.790135	1645	tags=27%, list=20%, signal=22%	TUT7/EXOSC7/SAMD4B/DCP2/AGO2/EIF4ENIF1/CNOT6/SAMD4A/CPEB3/CNOT3/TNRC6A/DCP1B/PAN2/PATL1
GOBP_RESPONSE_TO_ATP	GOBP_RESPONSE_TO_ATP	GOBP_RESPONSE_TO_ATP	8	0.610866	1.39796	0.0890125	0.889774	0.8758	1576	tags=62%, list=19%, signal=51%	P2RX5/P2RY11/TAF1/P2RX7/SSH1
GOBP_RESPONSE_TO_PEPTIDOGLYCAN	GOBP_RESPONSE_TO_PEPTIDOGLYCAN	GOBP_RESPONSE_TO_PEPTIDOGLYCAN	3	0.811055	1.39762	0.0767974	0.866107	0.852505	1014	tags=67%, list=12%, signal=59%	RIPK2/RELA
GOBP_REGULATION_OF_DNA_DAMAGE_CHECKPOINT	GOBP_REGULATION_OF_DNA_DAMAGE_CHECKPOINT	GOBP_REGULATION_OF_DNA_DAMAGE_CHECKPOINT	12	0.544485	1.39739	0.103774	0.90622	0.891987	2851	tags=58%, list=34%, signal=38%	PPP1R10/CHEK2/RFWD3/CRY1/THOC5/CCAR2/FEM1B
GOBP_RESPONSE_TO_THYROID_HORMONE	GOBP_RESPONSE_TO_THYROID_HORMONE	GOBP_RESPONSE_TO_THYROID_HORMONE	16	0.510868	1.39738	0.0904393	0.889774	0.8758	1146	tags=31%, list=14%, signal=27%	KIT/CAB39/GCLC/STK11/SLC34A1
GOBP_PROTEIN_DEPOLYMERIZATION	GOBP_PROTEIN_DEPOLYMERIZATION	GOBP_PROTEIN_DEPOLYMERIZATION	55	0.396101	1.39685	0.0470975	0.753534	0.741699	2419	tags=38%, list=29%, signal=27%	CARMIL1/GSN/CLASP1/MTPN/ADD1/SVIL/CAPZA2/CFL2/TRIOBP/KATNB1/KIF19/PLEK/GAK/KIF2C/MAP1S/APC/HDAC6/EPS8/VPS4B/MAP1A/ASPH
GOBP_PROTEIN_TRANSPORT_ALONG_MICROTUBULE	GOBP_PROTEIN_TRANSPORT_ALONG_MICROTUBULE	GOBP_PROTEIN_TRANSPORT_ALONG_MICROTUBULE	9	0.58853	1.39667	0.095498	0.900353	0.886212	74	tags=22%, list=1%, signal=22%	CEP131/RAB27B
GOBP_REGULATION_OF_ADHERENS_JUNCTION_ORGANIZATION	GOBP_REGULATION_OF_ADHERENS_JUNCTION_ORGANIZATION	GOBP_REGULATION_OF_ADHERENS_JUNCTION_ORGANIZATION	3	0.810241	1.39621	0.0784314	0.871728	0.858037	940	tags=67%, list=11%, signal=59%	ADD1/VEGFA
GOBP_BONE_CELL_DEVELOPMENT	GOBP_BONE_CELL_DEVELOPMENT	GOBP_BONE_CELL_DEVELOPMENT	18	0.497379	1.39599	0.0872314	0.888333	0.874382	721	tags=28%, list=9%, signal=25%	PTPN6/FLI1/KIT/ANXA2/PIP4K2A
GOBP_SYNAPTIC_TRANSMISSION_GLUTAMATERGIC	GOBP_SYNAPTIC_TRANSMISSION_GLUTAMATERGIC	GOBP_SYNAPTIC_TRANSMISSION_GLUTAMATERGIC	23	0.467993	1.39588	0.0874848	0.889066	0.875103	3252	tags=65%, list=39%, signal=40%	MEF2C/NAPB/NAPA/NTRK1/PLA2G6/GLUL/SERPINE2/PLAT/DTNBP1/SLC1A4/CLCN3/NF1/RAB3GAP1/CCL2/CLSTN3
GOBP_POSITIVE_REGULATION_OF_HISTONE_DEACETYLATION	GOBP_POSITIVE_REGULATION_OF_HISTONE_DEACETYLATION	GOBP_POSITIVE_REGULATION_OF_HISTONE_DEACETYLATION	11	0.555822	1.39526	0.0959459	0.900353	0.886212	1929	tags=45%, list=23%, signal=35%	SUV39H1/VEGFA/AKAP8/BCL6/SREBF1
GOBP_NEUROMUSCULAR_JUNCTION_DEVELOPMENT	GOBP_NEUROMUSCULAR_JUNCTION_DEVELOPMENT	GOBP_NEUROMUSCULAR_JUNCTION_DEVELOPMENT	11	0.555613	1.39473	0.0959459	0.900353	0.886212	1222	tags=45%, list=15%, signal=39%	COLQ/SNTA1/ZC4H2/ANK3/DNAJA3
HP_GERM_CELL_NEOPLASIA	HP_GERM_CELL_NEOPLASIA	HP_GERM_CELL_NEOPLASIA	17	0.500918	1.39456	0.0904459	0.889774	0.8758	1041	tags=29%, list=12%, signal=26%	KIT/NSD1/MAP3K1/CHEK2/STK11
GOBP_N_TERMINAL_PROTEIN_AMINO_ACID_MODIFICATION	GOBP_N_TERMINAL_PROTEIN_AMINO_ACID_MODIFICATION	GOBP_N_TERMINAL_PROTEIN_AMINO_ACID_MODIFICATION	19	0.489027	1.39433	0.0894207	0.889774	0.8758	647	tags=21%, list=8%, signal=19%	HHAT/NTMT1/NMT1/SOX4
GOBP_CELLULAR_RESPONSE_TO_RETINOIC_ACID	GOBP_CELLULAR_RESPONSE_TO_RETINOIC_ACID	GOBP_CELLULAR_RESPONSE_TO_RETINOIC_ACID	25	0.455261	1.39426	0.0864929	0.886714	0.872788	1933	tags=40%, list=23%, signal=31%	TEAD2/PTK6/SETX/SERPINF1/YES1/LYN/PTK7/FZD7/ABCA1/ATM
GOMF_MYOSIN_BINDING	GOMF_MYOSIN_BINDING	GOMF_MYOSIN_BINDING	26	0.450783	1.39274	0.0873672	0.888485	0.874531	1078	tags=27%, list=13%, signal=24%	RAB27B/MYO19/GSN/ARFGEF2/TRIOBP/TRAK1/TRPM7
GOMF_SEMAPHORIN_RECEPTOR_BINDING	GOMF_SEMAPHORIN_RECEPTOR_BINDING	GOMF_SEMAPHORIN_RECEPTOR_BINDING	6	0.666029	1.39247	0.0936556	0.897762	0.883662	1588	tags=67%, list=19%, signal=54%	SEMA4B/SEMA4A/SEMA7A/PLXNB1
GOBP_POSITIVE_REGULATION_OF_POSTTRANSCRIPTIONAL_GENE_SILENCING	GOBP_POSITIVE_REGULATION_OF_POSTTRANSCRIPTIONAL_GENE_SILENCING	GOBP_POSITIVE_REGULATION_OF_POSTTRANSCRIPTIONAL_GENE_SILENCING	22	0.470881	1.39231	0.0832313	0.879142	0.865335	1157	tags=32%, list=14%, signal=27%	PUM2/AGO2/EIF4E2/EIF4G1/EIF4ENIF1/LIMD1/RIPK1
GOBP_UTERINE_SMOOTH_MUSCLE_CONTRACTION	GOBP_UTERINE_SMOOTH_MUSCLE_CONTRACTION	GOBP_UTERINE_SMOOTH_MUSCLE_CONTRACTION	2	0.90968	1.39224	0.0358601	0.693209	0.682322	755	tags=100%, list=9%, signal=91%	SETD3/ABAT
GOMF_PHOTORECEPTOR_ACTIVITY	GOMF_PHOTORECEPTOR_ACTIVITY	GOMF_PHOTORECEPTOR_ACTIVITY	3	0.807821	1.39204	0.0800654	0.87431	0.860578	1605	tags=100%, list=19%, signal=81%	ELOVL4/CRY1/CRY2
HP_OROMOTOR_APRAXIA	HP_OROMOTOR_APRAXIA	HP_OROMOTOR_APRAXIA	9	0.586543	1.39195	0.0982265	0.90622	0.891987	1479	tags=44%, list=18%, signal=37%	PI4KA/STAG2/DDOST/VPS11
GOBP_GROWTH_HORMONE_SECRETION	GOBP_GROWTH_HORMONE_SECRETION	GOBP_GROWTH_HORMONE_SECRETION	7	0.632497	1.39187	0.0865248	0.886714	0.872788	559	tags=29%, list=7%, signal=27%	SELENOT/CDK16
GOBP_NEGATIVE_REGULATION_OF_INTERFERON_ALPHA_PRODUCTION	GOBP_NEGATIVE_REGULATION_OF_INTERFERON_ALPHA_PRODUCTION	GOBP_NEGATIVE_REGULATION_OF_INTERFERON_ALPHA_PRODUCTION	4	0.746898	1.39172	0.0776545	0.870145	0.856479	255	tags=50%, list=3%, signal=48%	HAVCR2/NMI
GOBP_NEUROTRANSMITTER_CATABOLIC_PROCESS	GOBP_NEUROTRANSMITTER_CATABOLIC_PROCESS	GOBP_NEUROTRANSMITTER_CATABOLIC_PROCESS	3	0.807451	1.39141	0.0800654	0.87431	0.860578	755	tags=67%, list=9%, signal=61%	COLQ/ABAT
GOBP_CELLULAR_AMINO_ACID_METABOLIC_PROCESS	GOBP_CELLULAR_AMINO_ACID_METABOLIC_PROCESS	GOBP_CELLULAR_AMINO_ACID_METABOLIC_PROCESS	111	0.359722	1.39084	0.0348004	0.68945	0.678622	2685	tags=42%, list=32%, signal=29%	CTH/MTAP/MRI1/FARSB/GART/HIBCH/IARS2/DHFR/ACAD8/MTRR/CTPS2/AARS2/PPAT/ABAT/MCCC1/TARS2/GCLC/GATC/PSPH/ATP7A/SARDH/ADHFE1/SHMT2/PCBD2/APIP/ALDH18A1/GSTZ1/AUH/IVD/HMGCL/NARS2/GLUL/ASNS/FN3K/CARS2/WARS2/SLC25A12/AZIN2/ARG2/BCAT2/MECP2/ICMT/ASL/ILVBL/SHMT1/GFPT1/ARHGAP11B
HP_AZOOSPERMIA	HP_AZOOSPERMIA	HP_AZOOSPERMIA	30	0.43451	1.39068	0.073903	0.859489	0.845991	2941	tags=60%, list=35%, signal=39%	KIT/WDR11/BLM/MAP3K1/NNT/KDM5D/STK11/RFWD3/PALB2/TXNRD2/FANCF/HS6ST1/UBE2T/SLX4/ERCC4/FGFR1/CATSPER2/FANCA
GOBP_EMBRYONIC_BODY_MORPHOGENESIS	GOBP_EMBRYONIC_BODY_MORPHOGENESIS	GOBP_EMBRYONIC_BODY_MORPHOGENESIS	6	0.665022	1.39037	0.0951662	0.900353	0.886212	1827	tags=67%, list=22%, signal=52%	FUZ/CLASP1/PHLDB2/DAG1
GOCC_CUL5_RING_UBIQUITIN_LIGASE_COMPLEX	GOCC_CUL5_RING_UBIQUITIN_LIGASE_COMPLEX	GOCC_CUL5_RING_UBIQUITIN_LIGASE_COMPLEX	5	0.698742	1.38996	0.0900763	0.889774	0.8758	9	tags=20%, list=0%, signal=20%	ELOB
GOBP_POSITIVE_REGULATION_OF_PROTEIN_DEACETYLATION	GOBP_POSITIVE_REGULATION_OF_PROTEIN_DEACETYLATION	GOBP_POSITIVE_REGULATION_OF_PROTEIN_DEACETYLATION	15	0.516544	1.38987	0.0981675	0.90622	0.891987	1929	tags=40%, list=23%, signal=31%	SUV39H1/VEGFA/AKAP8/BCL6/NNMT/SREBF1
GOMF_MINUS_END_DIRECTED_MICROTUBULE_MOTOR_ACTIVITY	GOMF_MINUS_END_DIRECTED_MICROTUBULE_MOTOR_ACTIVITY	GOMF_MINUS_END_DIRECTED_MICROTUBULE_MOTOR_ACTIVITY	3	0.80641	1.38961	0.0816993	0.87633	0.862567	476	tags=67%, list=6%, signal=63%	DYNC2H1/DYNC1H1
GOMF_ANTIOXIDANT_ACTIVITY	GOMF_ANTIOXIDANT_ACTIVITY	GOMF_ANTIOXIDANT_ACTIVITY	42	0.406092	1.38954	0.0654828	0.839026	0.825849	1132	tags=29%, list=14%, signal=25%	SELENOT/SELENOF/NQO1/GSTM2/UBIAD1/GSTP1/MGST2/GPX7/PRDX5/LTC4S/SOD3/S100A9
GOMF_PASSIVE_TRANSMEMBRANE_TRANSPORTER_ACTIVITY	GOMF_PASSIVE_TRANSMEMBRANE_TRANSPORTER_ACTIVITY	GOMF_PASSIVE_TRANSMEMBRANE_TRANSPORTER_ACTIVITY	82	0.371447	1.3894	0.0530697	0.790855	0.778435	3002	tags=49%, list=36%, signal=32%	ATP5F1E/ATP5MG/ANO7/P2RX5/FXYD3/TMEM120B/ANXA2/MCOLN3/TRPV2/AQP8/CLIC3/ITGAV/TMEM120A/TRPM7/TMEM63B/ANO6/CHRNE/P2RX7/TRPM2/KCNK5/MCOLN2/GPR89B/CHRNB1/MT-ATP6/APOL1/LRRC8B/TMC6/PKD1/KCNC4/SLC1A4/PIEZO1/CLCN7/SEC61A1/CLCN3/LRRC8D/MCOLN1/CATSPER2/SLC14A1/RASA3/PANX1
HP_TACHYPNEA	HP_TACHYPNEA	HP_TACHYPNEA	38	0.414109	1.38929	0.0766629	0.865255	0.851665	3363	tags=61%, list=40%, signal=36%	CC2D2A/FARSB/MED13L/HYLS1/LRPPRC/IGHMBP2/FBP1/BTD/INPP5E/HMGCL/AHI1/KIAA0586/NEK1/NHLRC2/ARL13B/MECP2/ARL3/TMEM138/PLXND1/PCCB/TMEM231/TMEM237/MT-CYB
HP_WIDE_NASAL_RIDGE	HP_WIDE_NASAL_RIDGE	HP_WIDE_NASAL_RIDGE	7	0.631315	1.38927	0.0879433	0.889774	0.8758	801	tags=29%, list=10%, signal=26%	TBL1XR1/POLR3A
GOMF_INTRAMEMBRANE_LIPID_TRANSPORTER_ACTIVITY	GOMF_INTRAMEMBRANE_LIPID_TRANSPORTER_ACTIVITY	GOMF_INTRAMEMBRANE_LIPID_TRANSPORTER_ACTIVITY	20	0.482489	1.38916	0.0966543	0.900353	0.886212	3585	tags=70%, list=43%, signal=40%	ATP8B4/ATP11B/ABCB1/ANO6/ABCA2/ATP11C/ABCA1/TMEM30B/VMP1/PLSCR1/RFT1/ATP11A/ATP10D/ABCA7
GOBP_REGULATION_OF_LEUKOCYTE_ADHESION_TO_ARTERIAL_ENDOTHELIAL_CELL	GOBP_REGULATION_OF_LEUKOCYTE_ADHESION_TO_ARTERIAL_ENDOTHELIAL_CELL	GOBP_REGULATION_OF_LEUKOCYTE_ADHESION_TO_ARTERIAL_ENDOTHELIAL_CELL	3	0.806085	1.38905	0.0816993	0.87633	0.862567	92	tags=33%, list=1%, signal=33%	ZDHHC21
HP_DELAYED_GROSS_MOTOR_DEVELOPMENT	HP_DELAYED_GROSS_MOTOR_DEVELOPMENT	HP_DELAYED_GROSS_MOTOR_DEVELOPMENT	186	0.344717	1.38863	0.0101493	0.414288	0.407781	2545	tags=39%, list=31%, signal=28%	TRNT1/IQSEC1/OTUD6B/FAR1/KDM5B/AGO2/SDHB/DYNC1I2/STAG2/MED13/SMARCA2/DYNC1H1/DHX30/UBR7/ARID1B/PRMT7/CFL2/FIG4/NDUFA1/FKRP/TAF1/HS2ST1/PHKA2/SLC25A1/CNOT3/PSMD12/FDXR/KMT2C/ZC4H2/EXTL3/TANC2/TK2/CDC40/DNM2/MTPAP/PAK3/CHRNE/PACS2/NDUFA12/WDR4/SHMT2/ABCA2/XYLT1/FBLN1/TRMU/TTN/FBXW11/BRPF1/INPP5E/TET3/PIGO/COL1A2/CHRNB1/TANGO2/ALG12/DAG1/MAPK8IP3/HUWE1/AHI1/DSE/LMNB2/TMEM94/FLVCR1/SPOP/ARL13B/KLC2/L…
HP_SPONDYLOEPIPHYSEAL_DYSPLASIA	HP_SPONDYLOEPIPHYSEAL_DYSPLASIA	HP_SPONDYLOEPIPHYSEAL_DYSPLASIA	4	0.745071	1.38831	0.0808241	0.87431	0.860578	991	tags=50%, list=12%, signal=44%	IARS2/TRAPPC2
GOBP_POSITIVE_REGULATION_OF_BONE_MINERALIZATION	GOBP_POSITIVE_REGULATION_OF_BONE_MINERALIZATION	GOBP_POSITIVE_REGULATION_OF_BONE_MINERALIZATION	11	0.553018	1.38822	0.0986486	0.90622	0.891987	1897	tags=45%, list=23%, signal=35%	MEF2C/ATRAID/ANO6/P2RX7/BMPR2
HP_BROAD_PHALANX_OF_THE_TOES	HP_BROAD_PHALANX_OF_THE_TOES	HP_BROAD_PHALANX_OF_THE_TOES	12	0.540758	1.38783	0.105121	0.907872	0.893614	2816	tags=67%, list=34%, signal=44%	FLI1/MED25/HS2ST1/GNAO1/SUMF1/PIGQ/EFNB1/FGFR1
HP_ABNORMAL_QRS_COMPLEX	HP_ABNORMAL_QRS_COMPLEX	HP_ABNORMAL_QRS_COMPLEX	6	0.663714	1.38764	0.0981873	0.90622	0.891987	2231	tags=67%, list=27%, signal=49%	MED13L/SVIL/JUP/DMPK
GOBP_POSITIVE_REGULATION_OF_EXTRACELLULAR_MATRIX_DISASSEMBLY	GOBP_POSITIVE_REGULATION_OF_EXTRACELLULAR_MATRIX_DISASSEMBLY	GOBP_POSITIVE_REGULATION_OF_EXTRACELLULAR_MATRIX_DISASSEMBLY	2	0.906499	1.38737	0.0374538	0.70562	0.694538	239	tags=50%, list=3%, signal=49%	CLASP1
GOMF_LIGAND_GATED_CATION_CHANNEL_ACTIVITY	GOMF_LIGAND_GATED_CATION_CHANNEL_ACTIVITY	GOMF_LIGAND_GATED_CATION_CHANNEL_ACTIVITY	15	0.515249	1.38639	0.100785	0.90622	0.891987	1759	tags=47%, list=21%, signal=37%	P2RX5/MCOLN3/CHRNE/P2RX7/TRPM2/MCOLN2/CHRNB1
HP_OPTIC_DISC_DRUSEN	HP_OPTIC_DISC_DRUSEN	HP_OPTIC_DISC_DRUSEN	3	0.804463	1.38626	0.0816993	0.87633	0.862567	1633	tags=100%, list=20%, signal=80%	XYLT2/XYLT1/TMEM98
GOBP_ALPHA_AMINO_ACID_METABOLIC_PROCESS	GOBP_ALPHA_AMINO_ACID_METABOLIC_PROCESS	GOBP_ALPHA_AMINO_ACID_METABOLIC_PROCESS	84	0.370062	1.38625	0.0520833	0.787189	0.774826	2685	tags=44%, list=32%, signal=30%	CTH/MTAP/MRI1/GART/HIBCH/DHFR/ACAD8/MTRR/CTPS2/PPAT/MCCC1/GCLC/PSPH/ATP7A/SARDH/ADHFE1/SHMT2/PCBD2/APIP/ALDH18A1/GSTZ1/AUH/IVD/HMGCL/GLUL/ASNS/SLC25A12/AZIN2/ARG2/BCAT2/MECP2/ICMT/ASL/ILVBL/SHMT1/GFPT1/ARHGAP11B
GOCC_NUCLEAR_INNER_MEMBRANE	GOCC_NUCLEAR_INNER_MEMBRANE	GOCC_NUCLEAR_INNER_MEMBRANE	32	0.426813	1.3851	0.0678161	0.841725	0.828505	2145	tags=38%, list=26%, signal=28%	P2RX5/ATP11B/IFI27/TMEM120B/TMEM120A/LRPPRC/P2RX7/ERN1/EMD/UNC50/LMNB2/CBX3
GOBP_PYRIDINE_CONTAINING_COMPOUND_METABOLIC_PROCESS	GOBP_PYRIDINE_CONTAINING_COMPOUND_METABOLIC_PROCESS	GOBP_PYRIDINE_CONTAINING_COMPOUND_METABOLIC_PROCESS	13	0.526773	1.38496	0.0970745	0.900353	0.886212	1788	tags=38%, list=21%, signal=30%	NADK2/MTAP/PARP16/NNMT/PARP9
GOBP_REGULATION_OF_EMBRYONIC_DEVELOPMENT	GOBP_REGULATION_OF_EMBRYONIC_DEVELOPMENT	GOBP_REGULATION_OF_EMBRYONIC_DEVELOPMENT	24	0.456886	1.38488	0.103943	0.906991	0.892747	1827	tags=38%, list=22%, signal=29%	RACK1/CLASP1/RBM19/PLCB1/PHLDB2/NR2C2/RACGAP1/CDK1/DAG1
GOCC_MMXD_COMPLEX	GOCC_MMXD_COMPLEX	GOCC_MMXD_COMPLEX	4	0.743084	1.38461	0.0824089	0.878776	0.864975	602	tags=50%, list=7%, signal=46%	MMS19/ERCC2
GOBP_CELLULAR_RESPONSE_TO_ALKALOID	GOBP_CELLULAR_RESPONSE_TO_ALKALOID	GOBP_CELLULAR_RESPONSE_TO_ALKALOID	11	0.551355	1.38404	0.101351	0.90622	0.891987	3705	tags=91%, list=44%, signal=51%	GSTM2/BLM/CASP3/SLC34A1/CASP6/SPIDR/EHMT2/CASP7/PPP1R9B/TMEM38B
HP_APLASIA_HYPOPLASIA_AFFECTING_THE_ANTERIOR_SEGMENT_OF_THE_EYE	HP_APLASIA_HYPOPLASIA_AFFECTING_THE_ANTERIOR_SEGMENT_OF_THE_EYE	HP_APLASIA_HYPOPLASIA_AFFECTING_THE_ANTERIOR_SEGMENT_OF_THE_EYE	69	0.380604	1.38402	0.0551432	0.802742	0.790135	1675	tags=29%, list=20%, signal=23%	CC2D2A/HHAT/SEM1/SDHD/TMEM107/TMEM127/TXNDC15/SDHB/LIMK1/MAX/FAM111A/HS2ST1/XYLT2/RFWD3/PORCN/PALB2/FBXW11/ABHD11/FGFRL1/LAT2
GOCC_SIN3_TYPE_COMPLEX	GOCC_SIN3_TYPE_COMPLEX	GOCC_SIN3_TYPE_COMPLEX	10	0.566167	1.38354	0.09375	0.898081	0.883976	1155	tags=30%, list=14%, signal=26%	HDAC1/SIN3A/SIN3B
GOBP_PURINE_NUCLEOSIDE_MONOPHOSPHATE_METABOLIC_PROCESS	GOBP_PURINE_NUCLEOSIDE_MONOPHOSPHATE_METABOLIC_PROCESS	GOBP_PURINE_NUCLEOSIDE_MONOPHOSPHATE_METABOLIC_PROCESS	31	0.428984	1.38339	0.0727483	0.856243	0.842795	905	tags=26%, list=11%, signal=23%	NT5C2/DGUOK/GART/GMPR2/PAICS/CARD11/PPAT/MPP1
HP_PREMATURE_OVARIAN_INSUFFICIENCY	HP_PREMATURE_OVARIAN_INSUFFICIENCY	HP_PREMATURE_OVARIAN_INSUFFICIENCY	33	0.422812	1.38315	0.0632911	0.827185	0.814194	3081	tags=61%, list=37%, signal=38%	POLG2/STAG3/THOC6/CEP164/BLM/AARS2/DCAF17/FASLG/EIF2B1/SDCCAG8/EIF2B3/NBN/GALK1/SPIDR/PRKCD/ERAL1/FMR1/TTI2/NUP107/MCM3AP
GOMF_GTP_DEPENDENT_PROTEIN_BINDING	GOMF_GTP_DEPENDENT_PROTEIN_BINDING	GOMF_GTP_DEPENDENT_PROTEIN_BINDING	13	0.526067	1.3831	0.0970745	0.900353	0.886212	759	tags=23%, list=9%, signal=21%	RAB32/EEA1/RAB38
HP_ABNORMALITY_OF_SECONDARY_SEXUAL_HAIR	HP_ABNORMALITY_OF_SECONDARY_SEXUAL_HAIR	HP_ABNORMALITY_OF_SECONDARY_SEXUAL_HAIR	18	0.492788	1.3831	0.0935525	0.897762	0.883662	728	tags=28%, list=9%, signal=25%	ZBTB20/WDR11/HLA-DRA/MAP3K1/CYB5A
GOBP_ESTABLISHMENT_OF_TISSUE_POLARITY	GOBP_ESTABLISHMENT_OF_TISSUE_POLARITY	GOBP_ESTABLISHMENT_OF_TISSUE_POLARITY	19	0.485086	1.38309	0.0944584	0.900353	0.886212	1436	tags=32%, list=17%, signal=26%	FUZ/DVL3/RYK/TIAM1/PTK7/FZD7
HP_ABSENT_TOENAIL	HP_ABSENT_TOENAIL	HP_ABSENT_TOENAIL	7	0.628446	1.38296	0.0921986	0.889774	0.8758	2951	tags=86%, list=35%, signal=55%	ARID1A/PORCN/APC/JUP/LBR/PIGF
GOMF_SECONDARY_ACTIVE_TRANSMEMBRANE_TRANSPORTER_ACTIVITY	GOMF_SECONDARY_ACTIVE_TRANSMEMBRANE_TRANSPORTER_ACTIVITY	GOMF_SECONDARY_ACTIVE_TRANSMEMBRANE_TRANSPORTER_ACTIVITY	68	0.380837	1.38292	0.0603814	0.820687	0.807798	3738	tags=66%, list=45%, signal=37%	SLC41A1/SLC9A9/SLC37A3/SLC16A7/SLC35E1/SLC1A5/SLC19A1/SLC4A8/SLC23A2/SLC25A1/SLC34A1/SLC39A14/MFSD12/SLC28A2/SLC12A7/SLC11A1/SLC36A4/SLC8B1/SLC12A9/SLC9B1/SLC25A16/SLC4A2/SLC35E3/SLC1A4/CLCN7/SLC35C1/SLC25A14/SLC33A1/CLCN3/TMCO3/SLC9A8/SLC4A7/SLC35D1/SLC5A6/SLC11A2/SLC37A1/SLC26A11/SLC26A2/SLC25A5/SLC25A6/SLC12A6/SLC10A3/SLC35D2/SLC9A1/SLC22A18
GOBP_CALCIUM_ACTIVATED_PHOSPHOLIPID_SCRAMBLING	GOBP_CALCIUM_ACTIVATED_PHOSPHOLIPID_SCRAMBLING	GOBP_CALCIUM_ACTIVATED_PHOSPHOLIPID_SCRAMBLING	3	0.802351	1.38262	0.0816993	0.87633	0.862567	1119	tags=67%, list=13%, signal=58%	ANO7/ANO6
GOBP_NEGATIVE_REGULATION_OF_OXIDATIVE_STRESS_INDUCED_NEURON_DEATH	GOBP_NEGATIVE_REGULATION_OF_OXIDATIVE_STRESS_INDUCED_NEURON_DEATH	GOBP_NEGATIVE_REGULATION_OF_OXIDATIVE_STRESS_INDUCED_NEURON_DEATH	13	0.525873	1.38259	0.0970745	0.900353	0.886212	1	tags=8%, list=0%, signal=8%	RACK1
HP_EMG_DECREMENTAL_RESPONSE_OF_COMPOUND_MUSCLE_ACTION_POTENTIAL_TO_REPETITIVE_NERVE_STIMULATION	HP_EMG_DECREMENTAL_RESPONSE_OF_COMPOUND_MUSCLE_ACTION_POTENTIAL_TO_REPETITIVE_NERVE_STIMULATION	HP_EMG_DECREMENTAL_RESPONSE_OF_COMPOUND_MUSCLE_ACTION_POTENTIAL_TO_REPETITIVE_NERVE_STIMULATION	9	0.582591	1.38258	0.102319	0.90622	0.891987	2669	tags=78%, list=32%, signal=53%	COLQ/CHRNE/TTN/CHRNB1/ALG2/AK9/GFPT1
GOBP_NEURAL_TUBE_DEVELOPMENT	GOBP_NEURAL_TUBE_DEVELOPMENT	GOBP_NEURAL_TUBE_DEVELOPMENT	62	0.385118	1.38235	0.0617021	0.822795	0.809873	3001	tags=48%, list=36%, signal=31%	CC2D2A/FUZ/TEAD2/DVL3/TMEM107/OPA1/IFT57/SOX4/CASP3/SPINT1/LIAS/PLXNB2/PTK7/LMO4/LUZP1/SHROOM3/PKD1/MIB1/FKBP8/DVL2/SEC24B/ARL13B/TRAF6/HES1/ABL1/RGMA/TSC1/NF1/STK4/NUP133
GOMF_BHLH_TRANSCRIPTION_FACTOR_BINDING	GOMF_BHLH_TRANSCRIPTION_FACTOR_BINDING	GOMF_BHLH_TRANSCRIPTION_FACTOR_BINDING	13	0.52575	1.38227	0.0970745	0.900353	0.886212	625	tags=23%, list=7%, signal=21%	BHLHE41/KLF5/SP1
GOBP_HISTONE_EXCHANGE	GOBP_HISTONE_EXCHANGE	GOBP_HISTONE_EXCHANGE	9	0.582278	1.38183	0.102319	0.90622	0.891987	760	tags=44%, list=9%, signal=40%	ACTR6/ITGB3BP/SPTY2D1/ZNHIT1
GOMF_DYNEIN_LIGHT_INTERMEDIATE_CHAIN_BINDING	GOMF_DYNEIN_LIGHT_INTERMEDIATE_CHAIN_BINDING	GOMF_DYNEIN_LIGHT_INTERMEDIATE_CHAIN_BINDING	12	0.538112	1.38104	0.105121	0.907872	0.893614	848	tags=33%, list=10%, signal=30%	DYNC2H1/DYNC1H1/HOOK2/RILP
GOBP_REGULATION_OF_DEFENSE_RESPONSE_TO_VIRUS_BY_HOST	GOBP_REGULATION_OF_DEFENSE_RESPONSE_TO_VIRUS_BY_HOST	GOBP_REGULATION_OF_DEFENSE_RESPONSE_TO_VIRUS_BY_HOST	25	0.450867	1.38081	0.100711	0.90622	0.891987	2867	tags=52%, list=34%, signal=34%	SELENOK/AIM2/SIN3A/IL15/RNF216/DTX3L/PARP9/MAVS/MICB/DDX58/APOBEC3G/PTPN22/STAT1
GOMF_AP_1_ADAPTOR_COMPLEX_BINDING	GOMF_AP_1_ADAPTOR_COMPLEX_BINDING	GOMF_AP_1_ADAPTOR_COMPLEX_BINDING	4	0.740966	1.38066	0.0855784	0.885656	0.871747	1631	tags=75%, list=20%, signal=60%	RAB32/RAB38/SIDT2
HP_ALBINISM	HP_ALBINISM	HP_ALBINISM	9	0.581709	1.38048	0.103683	0.90622	0.891987	2085	tags=56%, list=25%, signal=42%	EPG5/HPS5/HPS6/DTNBP1/BLOC1S3
GOCC_PHOSPHOLIPID_TRANSLOCATING_ATPASE_COMPLEX	GOCC_PHOSPHOLIPID_TRANSLOCATING_ATPASE_COMPLEX	GOCC_PHOSPHOLIPID_TRANSLOCATING_ATPASE_COMPLEX	7	0.627201	1.38022	0.093617	0.897762	0.883662	245	tags=29%, list=3%, signal=28%	ATP8B4/ATP11B
GOBP_CILIUM_ORGANIZATION	GOBP_CILIUM_ORGANIZATION	GOBP_CILIUM_ORGANIZATION	156	0.346433	1.38004	0.0207845	0.560793	0.551986	2833	tags=43%, list=34%, signal=29%	CC2D2A/CEP131/FUZ/DYNC2H1/IFT74/GSN/ABLIM1/TBC1D22A/GDI2/TMEM107/WDR11/CEP164/TXNDC15/ABCC4/TTC17/HYLS1/IFT57/TCHP/RILP/KIF19/CDK10/EVI5/TBC1D14/TBC1D8/IFT46/NUDCD3/KIF3B/SPAG1/DNM2/POC1B/PARVA/RP2/TBC1D22B/GAS8/SDCCAG8/MAPRE1/CNTROB/CEP78/UNC119B/CROCC/RFX2/EXOC4/AHI1/HDAC6/BBS7/RABEP2/DTNBP1/CEP135/CEP83/KIAA0586/NEK1/IFT88/PCNT/CSNK1D/ARL13B/CEP162/ARL3/DNAH8/CEP250/TMEM138/GBF1/TBC1D5/RFX3/CE…
GOMF_ION_GATED_CHANNEL_ACTIVITY	GOMF_ION_GATED_CHANNEL_ACTIVITY	GOMF_ION_GATED_CHANNEL_ACTIVITY	8	0.60293	1.3798	0.0959666	0.900353	0.886212	1119	tags=38%, list=13%, signal=32%	ANO7/TMEM63B/ANO6
GOBP_REGULATION_OF_PROTEIN_TYROSINE_KINASE_ACTIVITY	GOBP_REGULATION_OF_PROTEIN_TYROSINE_KINASE_ACTIVITY	GOBP_REGULATION_OF_PROTEIN_TYROSINE_KINASE_ACTIVITY	45	0.399477	1.37918	0.0788013	0.871728	0.858037	1096	tags=22%, list=13%, signal=19%	RACK1/CASS4/CHMP6/AREG/LRP8/VPS25/PTK6/SH3BP5L/GPRC5A/THY1
GOBP_HISTONE_MRNA_METABOLIC_PROCESS	GOBP_HISTONE_MRNA_METABOLIC_PROCESS	GOBP_HISTONE_MRNA_METABOLIC_PROCESS	15	0.512488	1.37896	0.103403	0.90622	0.891987	1933	tags=47%, list=23%, signal=36%	TUT7/XRN1/DCP2/MTPAP/NCBP1/CPSF3/ATM
GOMF_UBIQUITIN_UBIQUITIN_LIGASE_ACTIVITY	GOMF_UBIQUITIN_UBIQUITIN_LIGASE_ACTIVITY	GOMF_UBIQUITIN_UBIQUITIN_LIGASE_ACTIVITY	11	0.549189	1.3786	0.102703	0.90622	0.891987	1681	tags=55%, list=20%, signal=44%	UBR5/UBE4B/PPIL2/AMFR/PRPF19/ANAPC11
GOMF_IGG_BINDING	GOMF_IGG_BINDING	GOMF_IGG_BINDING	2	0.900706	1.3785	0.0441696	0.746658	0.734932	90	tags=50%, list=1%, signal=49%	FCER1G
HP_HYPERREFLEXIA_IN_UPPER_LIMBS	HP_HYPERREFLEXIA_IN_UPPER_LIMBS	HP_HYPERREFLEXIA_IN_UPPER_LIMBS	14	0.516137	1.37829	0.0993464	0.90622	0.891987	425	tags=29%, list=5%, signal=27%	SDHD/FAR1/UBAP1/SDHB
HP_MULTIFOCAL_SEIZURES	HP_MULTIFOCAL_SEIZURES	HP_MULTIFOCAL_SEIZURES	8	0.602081	1.37786	0.0987483	0.90622	0.891987	3201	tags=88%, list=38%, signal=54%	TANGO2/PIGQ/CARS2/WARS2/PIGS/GALNT2/BRAT1
GOMF_NERVE_GROWTH_FACTOR_BINDING	GOMF_NERVE_GROWTH_FACTOR_BINDING	GOMF_NERVE_GROWTH_FACTOR_BINDING	4	0.739172	1.37732	0.088748	0.889774	0.8758	2178	tags=100%, list=26%, signal=74%	FURIN/NTRK1/NGFR/A2M
GOBP_RESPONSE_TO_CARBOHYDRATE	GOBP_RESPONSE_TO_CARBOHYDRATE	GOBP_RESPONSE_TO_CARBOHYDRATE	91	0.364878	1.37708	0.0477674	0.759432	0.747504	1985	tags=37%, list=24%, signal=29%	RACK1/SELENOT/NQO1/PCK2/ZBTB20/TXNIP/SIN3A/CDK16/PLCB1/SOX4/CASP3/SERPINF1/GCLC/LYN/OSBP/SLC39A14/EIF2B1/SRF/KLF7/PRKCE/UBTF/STX4/ERN1/COL6A2/MAPK13/EIF2B3/SIDT2/PLA2G6/MEN1/ICAM1/SREBF1/GLUL/ENDOG/STXBP4
GOBP_MRNA_METHYLATION	GOBP_MRNA_METHYLATION	GOBP_MRNA_METHYLATION	14	0.515624	1.37692	0.101961	0.90622	0.891987	418	tags=29%, list=5%, signal=27%	TRMT61A/METTL14/METTL16/TRMT6
HP_BICORNUATE_UTERUS	HP_BICORNUATE_UTERUS	HP_BICORNUATE_UTERUS	14	0.515556	1.37674	0.101961	0.90622	0.891987	3392	tags=79%, list=41%, signal=47%	RFWD3/PALB2/ESCO2/FANCF/UBE2T/SLX4/ERCC4/FANCA/DHCR7/FANCG/BRCA1
HP_DEEP_VENOUS_THROMBOSIS	HP_DEEP_VENOUS_THROMBOSIS	HP_DEEP_VENOUS_THROMBOSIS	9	0.579937	1.37628	0.103683	0.90622	0.891987	2563	tags=67%, list=31%, signal=46%	MTRR/F5/PLAT/EPAS1/PIEZO1/PIGA
GOBP_ORGANISM_EMERGENCE_FROM_PROTECTIVE_STRUCTURE	GOBP_ORGANISM_EMERGENCE_FROM_PROTECTIVE_STRUCTURE	GOBP_ORGANISM_EMERGENCE_FROM_PROTECTIVE_STRUCTURE	14	0.515326	1.37612	0.101961	0.90622	0.891987	386	tags=21%, list=5%, signal=20%	ZFP14/SMIM14/TBL1XR1
GOBP_REGULATION_OF_PLASMA_MEMBRANE_ORGANIZATION	GOBP_REGULATION_OF_PLASMA_MEMBRANE_ORGANIZATION	GOBP_REGULATION_OF_PLASMA_MEMBRANE_ORGANIZATION	6	0.6582	1.3761	0.101208	0.90622	0.891987	2181	tags=83%, list=26%, signal=62%	GSN/DNM2/FASLG/PLEKHM2/PRKCD
GOBP_LEUCINE_CATABOLIC_PROCESS	GOBP_LEUCINE_CATABOLIC_PROCESS	GOBP_LEUCINE_CATABOLIC_PROCESS	5	0.691241	1.37503	0.100763	0.90622	0.891987	1890	tags=80%, list=23%, signal=62%	MCCC1/AUH/IVD/HMGCL
GOCC_EARLY_ENDOSOME_LUMEN	GOCC_EARLY_ENDOSOME_LUMEN	GOCC_EARLY_ENDOSOME_LUMEN	4	0.737827	1.37481	0.0919176	0.889774	0.8758	759	tags=50%, list=9%, signal=45%	RAB32/RAB38
HP_DELAYED_FINE_MOTOR_DEVELOPMENT	HP_DELAYED_FINE_MOTOR_DEVELOPMENT	HP_DELAYED_FINE_MOTOR_DEVELOPMENT	14	0.514779	1.37466	0.101961	0.90622	0.891987	1662	tags=36%, list=20%, signal=29%	FIG4/CNOT3/FDXR/CDC40/TET3
HP_ABNORMALITY_OF_MASTICATORY_MUSCLE	HP_ABNORMALITY_OF_MASTICATORY_MUSCLE	HP_ABNORMALITY_OF_MASTICATORY_MUSCLE	6	0.657312	1.37425	0.10423	0.907872	0.893614	2457	tags=83%, list=29%, signal=59%	PI4KA/CHRNE/CHRNB1/DMPK/AK9
HP_KETOTIC_HYPOGLYCEMIA	HP_KETOTIC_HYPOGLYCEMIA	HP_KETOTIC_HYPOGLYCEMIA	5	0.690645	1.37385	0.100763	0.90622	0.891987	1907	tags=60%, list=23%, signal=46%	ACAD8/NNT/TXNRD2
HP_GASTROINTESTINAL_ATRESIA	HP_GASTROINTESTINAL_ATRESIA	HP_GASTROINTESTINAL_ATRESIA	31	0.426021	1.37383	0.0808314	0.87431	0.860578	2223	tags=42%, list=27%, signal=31%	DYNC2H1/FLI1/RERE/SIN3A/EFTUD2/STAG2/CEP57/RFWD3/PORCN/PPP1R12A/FANCF/TTC7A/CENPF
HP_CENTRAL_SLEEP_APNEA	HP_CENTRAL_SLEEP_APNEA	HP_CENTRAL_SLEEP_APNEA	10	0.562162	1.37375	0.100543	0.90622	0.891987	1075	tags=40%, list=13%, signal=35%	NADK2/SLC25A1/PIGT/LRPPRC
GOBP_RESPONSE_TO_LEUCINE	GOBP_RESPONSE_TO_LEUCINE	GOBP_RESPONSE_TO_LEUCINE	8	0.600192	1.37353	0.10153	0.90622	0.891987	935	tags=25%, list=11%, signal=22%	SESN1/SESN3
GOMF_FLOPPASE_ACTIVITY	GOMF_FLOPPASE_ACTIVITY	GOMF_FLOPPASE_ACTIVITY	10	0.562013	1.37339	0.100543	0.90622	0.891987	1647	tags=50%, list=20%, signal=40%	ATP11B/ABCB1/ABCA2/ATP11C/ABCA1
GOBP_LEUKOCYTE_ADHESION_TO_ARTERIAL_ENDOTHELIAL_CELL	GOBP_LEUKOCYTE_ADHESION_TO_ARTERIAL_ENDOTHELIAL_CELL	GOBP_LEUKOCYTE_ADHESION_TO_ARTERIAL_ENDOTHELIAL_CELL	4	0.737052	1.37337	0.0919176	0.889774	0.8758	92	tags=25%, list=1%, signal=25%	ZDHHC21
GOBP_CELLULAR_GLUCOSE_HOMEOSTASIS	GOBP_CELLULAR_GLUCOSE_HOMEOSTASIS	GOBP_CELLULAR_GLUCOSE_HOMEOSTASIS	67	0.377668	1.37306	0.0645503	0.833538	0.820447	1985	tags=39%, list=24%, signal=30%	RACK1/SELENOT/PCK2/ZBTB20/SIN3A/FOXK1/CDK16/SOX4/SERPINF1/GCLC/OSBP/SLC39A14/SRF/KLF7/PRKCE/UBTF/STX4/ERN1/SIDT2/PLA2G6/MEN1/ICAM1/NGFR/FOXK2/ENDOG/STXBP4
HP_MODERATE_GLOBAL_DEVELOPMENTAL_DELAY	HP_MODERATE_GLOBAL_DEVELOPMENTAL_DELAY	HP_MODERATE_GLOBAL_DEVELOPMENTAL_DELAY	13	0.52221	1.37296	0.103723	0.90622	0.891987	1787	tags=38%, list=21%, signal=30%	SDHD/TET2/SDHB/PGM3/TANGO2
GOMF_ASPARTIC_TYPE_ENDOPEPTIDASE_INHIBITOR_ACTIVITY	GOMF_ASPARTIC_TYPE_ENDOPEPTIDASE_INHIBITOR_ACTIVITY	GOMF_ASPARTIC_TYPE_ENDOPEPTIDASE_INHIBITOR_ACTIVITY	4	0.736794	1.37289	0.0919176	0.889774	0.8758	93	tags=25%, list=1%, signal=25%	WFDC2
GOBP_INORGANIC_ANION_TRANSPORT	GOBP_INORGANIC_ANION_TRANSPORT	GOBP_INORGANIC_ANION_TRANSPORT	57	0.387832	1.37281	0.0536692	0.79343	0.780969	3334	tags=61%, list=40%, signal=37%	ANO7/ABCB1/FXYD3/SLC37A3/ABCC4/SLC4A8/CLIC3/ANO6/SLC34A1/SLC39A14/CLNS1A/SLC12A7/SLC11A1/CRY2/RACGAP1/GPR89B/APOL1/LRRC8B/XPR1/SLC12A9/SLC4A2/SLC1A4/CLCN7/SLC25A14/ABCC10/CLCN3/LRRC8D/SLC4A7/SLC5A6/ABCC1/SLC37A1/LRRC8C/SLC26A11/CLCC1/SLC26A2
GOCC_SYNAPTIC_CLEFT	GOCC_SYNAPTIC_CLEFT	GOCC_SYNAPTIC_CLEFT	2	0.89685	1.3726	0.0459364	0.753388	0.741555	566	tags=50%, list=7%, signal=47%	COLQ
GOMF_CARBOXYLIC_ESTER_HYDROLASE_ACTIVITY	GOMF_CARBOXYLIC_ESTER_HYDROLASE_ACTIVITY	GOMF_CARBOXYLIC_ESTER_HYDROLASE_ACTIVITY	51	0.389961	1.37258	0.0740741	0.859489	0.845991	3023	tags=51%, list=36%, signal=33%	IARS2/ENPP2/AARS2/TARS2/LYPLAL1/ABHD8/DTD2/CES4A/PNPLA6/PLA2G6/CA1/PPME1/PRDX6/PON2/PNPLA4/H6PD/ALDH2/AOAH/ESD/PTRH2/DPH7/ACOT8/CHKA/PLA2G2A/PLA2G12A/PAFAH2
GOBP_NUCLEOSIDE_TRIPHOSPHATE_BIOSYNTHETIC_PROCESS	GOBP_NUCLEOSIDE_TRIPHOSPHATE_BIOSYNTHETIC_PROCESS	GOBP_NUCLEOSIDE_TRIPHOSPHATE_BIOSYNTHETIC_PROCESS	41	0.402927	1.37243	0.0824972	0.878776	0.864975	257	tags=10%, list=3%, signal=10%	ATP5F1E/ATP5MC3/ATP5MG/DGUOK
GOBP_VENTRICULAR_CARDIAC_MUSCLE_CELL_ACTION_POTENTIAL	GOBP_VENTRICULAR_CARDIAC_MUSCLE_CELL_ACTION_POTENTIAL	GOBP_VENTRICULAR_CARDIAC_MUSCLE_CELL_ACTION_POTENTIAL	8	0.599419	1.37176	0.102921	0.90622	0.891987	2682	tags=75%, list=32%, signal=51%	SNTA1/JUP/NEDD4L/CAV1/RNF207/GPD1L
GOMF_O_ACYLTRANSFERASE_ACTIVITY	GOMF_O_ACYLTRANSFERASE_ACTIVITY	GOMF_O_ACYLTRANSFERASE_ACTIVITY	19	0.480928	1.37123	0.0994962	0.90622	0.891987	1529	tags=26%, list=18%, signal=22%	HHAT/SOAT1/CRAT/LCLAT1/GPAT3
GOBP_MAST_CELL_MIGRATION	GOBP_MAST_CELL_MIGRATION	GOBP_MAST_CELL_MIGRATION	6	0.655402	1.37026	0.107251	0.907872	0.893614	957	tags=50%, list=11%, signal=44%	KIT/VEGFA/VEGFB
GOMF_HYDROXYMETHYL_FORMYL_AND_RELATED_TRANSFERASE_ACTIVITY	GOMF_HYDROXYMETHYL_FORMYL_AND_RELATED_TRANSFERASE_ACTIVITY	GOMF_HYDROXYMETHYL_FORMYL_AND_RELATED_TRANSFERASE_ACTIVITY	5	0.688745	1.37007	0.105344	0.907872	0.893614	2599	tags=100%, list=31%, signal=69%	GART/MTFMT/SHMT2/SHMT1/ATIC
GOBP_NEGATIVE_REGULATION_OF_DNA_DAMAGE_CHECKPOINT	GOBP_NEGATIVE_REGULATION_OF_DNA_DAMAGE_CHECKPOINT	GOBP_NEGATIVE_REGULATION_OF_DNA_DAMAGE_CHECKPOINT	5	0.688664	1.36991	0.105344	0.907872	0.893614	1780	tags=60%, list=21%, signal=47%	PPP1R10/CHEK2/THOC5
HP_ABSENT_FINGERNAIL	HP_ABSENT_FINGERNAIL	HP_ABSENT_FINGERNAIL	13	0.520784	1.36921	0.105053	0.907872	0.893614	2004	tags=62%, list=24%, signal=47%	ARID1A/PORCN/ARHGAP31/EOGT/GNAO1/APC/JUP/PIGQ
HP_LEFT_TO_RIGHT_SHUNT	HP_LEFT_TO_RIGHT_SHUNT	HP_LEFT_TO_RIGHT_SHUNT	2	0.894567	1.36911	0.0512367	0.77969	0.767444	299	tags=50%, list=4%, signal=48%	THOC6
GOBP_POSITIVE_REGULATION_OF_DNA_METHYLATION_DEPENDENT_HETEROCHROMATIN_ASSEMBLY	GOBP_POSITIVE_REGULATION_OF_DNA_METHYLATION_DEPENDENT_HETEROCHROMATIN_ASSEMBLY	GOBP_POSITIVE_REGULATION_OF_DNA_METHYLATION_DEPENDENT_HETEROCHROMATIN_ASSEMBLY	8	0.598247	1.36908	0.105702	0.907872	0.893614	941	tags=38%, list=11%, signal=33%	SETDB1/SETDB2/MPHOSPH8
GOMF_PROTEIN_ARGININE_OMEGA_N_MONOMETHYLTRANSFERASE_ACTIVITY	GOMF_PROTEIN_ARGININE_OMEGA_N_MONOMETHYLTRANSFERASE_ACTIVITY	GOMF_PROTEIN_ARGININE_OMEGA_N_MONOMETHYLTRANSFERASE_ACTIVITY	3	0.794319	1.36878	0.0866013	0.886714	0.872788	641	tags=67%, list=8%, signal=62%	PRMT1/PRMT7
HP_ABNORMALITY_OF_THE_DORSAL_COLUMN_OF_THE_SPINAL_CORD	HP_ABNORMALITY_OF_THE_DORSAL_COLUMN_OF_THE_SPINAL_CORD	HP_ABNORMALITY_OF_THE_DORSAL_COLUMN_OF_THE_SPINAL_CORD	4	0.734562	1.36873	0.0950872	0.900353	0.886212	1613	tags=75%, list=19%, signal=61%	FAR1/SETX/ALDH18A1
GOBP_XMP_METABOLIC_PROCESS	GOBP_XMP_METABOLIC_PROCESS	GOBP_XMP_METABOLIC_PROCESS	6	0.654238	1.36782	0.110272	0.911387	0.897073	746	tags=50%, list=9%, signal=46%	GART/PAICS/PPAT
GOMF_INOSITOL_1_3_4_5_6_PENTAKISPHOSPHATE_KINASE_ACTIVITY	GOMF_INOSITOL_1_3_4_5_6_PENTAKISPHOSPHATE_KINASE_ACTIVITY	GOMF_INOSITOL_1_3_4_5_6_PENTAKISPHOSPHATE_KINASE_ACTIVITY	3	0.793572	1.36749	0.0898693	0.889774	0.8758	277	tags=33%, list=3%, signal=32%	PPIP5K2
GOBP_INTRACILIARY_RETROGRADE_TRANSPORT	GOBP_INTRACILIARY_RETROGRADE_TRANSPORT	GOBP_INTRACILIARY_RETROGRADE_TRANSPORT	3	0.793496	1.36736	0.0898693	0.889774	0.8758	65	tags=33%, list=1%, signal=33%	DYNC2H1
GOBP_INTERMEDIATE_FILAMENT_ORGANIZATION	GOBP_INTERMEDIATE_FILAMENT_ORGANIZATION	GOBP_INTERMEDIATE_FILAMENT_ORGANIZATION	7	0.621091	1.36677	0.100709	0.90622	0.891987	1024	tags=43%, list=12%, signal=38%	KLHL24/MTM1/KRT20
GOMF_MINOR_GROOVE_OF_ADENINE_THYMINE_RICH_DNA_BINDING	GOMF_MINOR_GROOVE_OF_ADENINE_THYMINE_RICH_DNA_BINDING	GOMF_MINOR_GROOVE_OF_ADENINE_THYMINE_RICH_DNA_BINDING	4	0.733137	1.36608	0.0950872	0.900353	0.886212	47	tags=25%, list=1%, signal=25%	MEF2C
HP_HYPOPLASIA_OF_THE_FRONTAL_LOBES	HP_HYPOPLASIA_OF_THE_FRONTAL_LOBES	HP_HYPOPLASIA_OF_THE_FRONTAL_LOBES	17	0.490543	1.36567	0.112102	0.913571	0.899223	1052	tags=29%, list=13%, signal=26%	PHC1/NCAPD3/CDK5RAP2/FIG4/FDXR
GOMF_BH3_DOMAIN_BINDING	GOMF_BH3_DOMAIN_BINDING	GOMF_BH3_DOMAIN_BINDING	4	0.732887	1.36561	0.0950872	0.900353	0.886212	1	tags=25%, list=0%, signal=25%	RACK1
GOBP_REGULATION_OF_ESTABLISHMENT_OR_MAINTENANCE_OF_CELL_POLARITY	GOBP_REGULATION_OF_ESTABLISHMENT_OR_MAINTENANCE_OF_CELL_POLARITY	GOBP_REGULATION_OF_ESTABLISHMENT_OR_MAINTENANCE_OF_CELL_POLARITY	13	0.5194	1.36558	0.105053	0.907872	0.893614	222	tags=15%, list=3%, signal=15%	RACK1/GSN
GOBP_REGULATION_OF_VASCULOGENESIS	GOBP_REGULATION_OF_VASCULOGENESIS	GOBP_REGULATION_OF_VASCULOGENESIS	7	0.620537	1.36555	0.102128	0.90622	0.891987	1398	tags=57%, list=17%, signal=48%	EMP2/HIF1AN/RAPGEF2/RRAS
GOBP_CHLORIDE_TRANSMEMBRANE_TRANSPORT	GOBP_CHLORIDE_TRANSMEMBRANE_TRANSPORT	GOBP_CHLORIDE_TRANSMEMBRANE_TRANSPORT	14	0.511324	1.36544	0.109804	0.90964	0.895354	2672	tags=57%, list=32%, signal=39%	ANO7/SLC4A8/ANO6/SLC12A7/APOL1/SLC12A9/CLCN7/CLCN3
GOMF_PROTEASOME_ACTIVATING_ACTIVITY	GOMF_PROTEASOME_ACTIVATING_ACTIVITY	GOMF_PROTEASOME_ACTIVATING_ACTIVITY	6	0.652851	1.36492	0.113293	0.915754	0.901372	737	tags=50%, list=9%, signal=46%	PSMC6/PSMC1/PSMC4
HP_LOW_FRUSTRATION_TOLERANCE	HP_LOW_FRUSTRATION_TOLERANCE	HP_LOW_FRUSTRATION_TOLERANCE	8	0.596184	1.36436	0.109875	0.90964	0.895354	628	tags=38%, list=8%, signal=35%	EIF4G1/SMARCA2/GATAD2B
HP_RETINAL_ATROPHY	HP_RETINAL_ATROPHY	HP_RETINAL_ATROPHY	68	0.375725	1.36436	0.065678	0.83925	0.82607	1942	tags=32%, list=23%, signal=25%	KIAA1549/TRNT1/PRPF31/AGO2/MED13/RP9/UBR7/FKRP/HS2ST1/CTSD/CNOT3/ELOVL4/PSMD12/SH3BP2/TANC2/EFEMP1/FBXW11/INPP5E/CEP78/REEP6/MAPK8IP3/HUWE1
GOBP_MAMMARY_GLAND_MORPHOGENESIS	GOBP_MAMMARY_GLAND_MORPHOGENESIS	GOBP_MAMMARY_GLAND_MORPHOGENESIS	10	0.558255	1.3642	0.103261	0.90622	0.891987	466	tags=30%, list=6%, signal=28%	STAT6/KDM5B/AREG
HP_ABNORMAL_URETER_MORPHOLOGY	HP_ABNORMAL_URETER_MORPHOLOGY	HP_ABNORMAL_URETER_MORPHOLOGY	53	0.386824	1.36394	0.0688525	0.843398	0.830152	1244	tags=26%, list=15%, signal=23%	CC2D2A/FUZ/EPG5/TMEM107/NSD1/TXNDC15/ARID1B/B3GLCT/HS2ST1/PSMD12/PIGT/RFWD3/PORCN/PALB2
GOCC_PHAGOCYTIC_VESICLE_LUMEN	GOCC_PHAGOCYTIC_VESICLE_LUMEN	GOCC_PHAGOCYTIC_VESICLE_LUMEN	2	0.890729	1.36323	0.0583039	0.818315	0.805463	331	tags=50%, list=4%, signal=48%	GNLY
HP_STAGE_5_CHRONIC_KIDNEY_DISEASE	HP_STAGE_5_CHRONIC_KIDNEY_DISEASE	HP_STAGE_5_CHRONIC_KIDNEY_DISEASE	49	0.39038	1.36282	0.079034	0.873237	0.859522	2181	tags=43%, list=26%, signal=32%	CC2D2A/GSN/CEP164/EMP2/DSTYK/NDUFAF6/ANKFY1/DGKE/SLC34A1/MYO1E/XPNPEP3/GANAB/SDCCAG8/APOL1/AHI1/NUP85/ACTN4/CEP83/NUP205/PKD1/PRKCD
GOBP_CELLULAR_RESPONSE_TO_CARBOHYDRATE_STIMULUS	GOBP_CELLULAR_RESPONSE_TO_CARBOHYDRATE_STIMULUS	GOBP_CELLULAR_RESPONSE_TO_CARBOHYDRATE_STIMULUS	65	0.376697	1.36278	0.0677966	0.841725	0.828505	1985	tags=38%, list=24%, signal=30%	RACK1/SELENOT/PCK2/ZBTB20/SIN3A/CDK16/PLCB1/SOX4/SERPINF1/GCLC/OSBP/SLC39A14/SRF/KLF7/PRKCE/UBTF/STX4/ERN1/MAPK13/SIDT2/PLA2G6/MEN1/ICAM1/ENDOG/STXBP4
GOBP_PROTEIN_DEGLUTAMYLATION	GOBP_PROTEIN_DEGLUTAMYLATION	GOBP_PROTEIN_DEGLUTAMYLATION	2	0.890008	1.36213	0.0600707	0.820687	0.807798	919	tags=100%, list=11%, signal=89%	AGBL3/AGTPBP1
GOBP_PROTEIN_SIDE_CHAIN_DEGLUTAMYLATION	GOBP_PROTEIN_SIDE_CHAIN_DEGLUTAMYLATION	GOBP_PROTEIN_SIDE_CHAIN_DEGLUTAMYLATION	2	0.890008	1.36213	0.0600707	0.820687	0.807798	919	tags=100%, list=11%, signal=89%	AGBL3/AGTPBP1
GOBP_AXONEME_ASSEMBLY	GOBP_AXONEME_ASSEMBLY	GOBP_AXONEME_ASSEMBLY	12	0.530671	1.36194	0.113208	0.915567	0.901188	40	tags=17%, list=0%, signal=17%	CC2D2A/CEP131
GOCC_CULLIN_RING_UBIQUITIN_LIGASE_COMPLEX	GOCC_CULLIN_RING_UBIQUITIN_LIGASE_COMPLEX	GOCC_CULLIN_RING_UBIQUITIN_LIGASE_COMPLEX	102	0.355272	1.3619	0.0452675	0.750797	0.739005	2861	tags=44%, list=34%, signal=29%	ELOB/DCAF16/CUL2/FBXW4/FBXL6/CUL1/KLHL20/DCAF8/FBXL20/DCAF11/FBXO45/DCAF17/KLHL24/FBXL17/FBXO6/KCTD13/FBXO31/ZYG11B/FBXW11/KLHL25/ANAPC11/FBXO33/FBXL22/CUL9/KCTD10/DCAF7/ZER1/FBXO2/CDC16/SPSB1/FBXO44/SPOP/DCAF12/KBTBD8/FBXL12/KLHL42/DCAF10/ANKRD9/KLHL9/FBXL4/FBXO38/KCTD5/ENC1/FEM1B/SKP2
HP_ABNORMAL_RENAL_ECHOGENICITY	HP_ABNORMAL_RENAL_ECHOGENICITY	HP_ABNORMAL_RENAL_ECHOGENICITY	6	0.651194	1.36146	0.114804	0.915963	0.901578	328	tags=33%, list=4%, signal=32%	CC2D2A/SLC30A9
GOBP_REGULATION_OF_ESTABLISHMENT_OF_PLANAR_POLARITY	GOBP_REGULATION_OF_ESTABLISHMENT_OF_PLANAR_POLARITY	GOBP_REGULATION_OF_ESTABLISHMENT_OF_PLANAR_POLARITY	14	0.509829	1.36145	0.109804	0.90964	0.895354	2358	tags=50%, list=28%, signal=36%	DVL3/RYK/TIAM1/PTK7/FZD7/DVL2/SEC24B
GOBP_NEGATIVE_REGULATION_OF_LIPID_KINASE_ACTIVITY	GOBP_NEGATIVE_REGULATION_OF_LIPID_KINASE_ACTIVITY	GOBP_NEGATIVE_REGULATION_OF_LIPID_KINASE_ACTIVITY	6	0.651118	1.3613	0.114804	0.915963	0.901578	1989	tags=83%, list=24%, signal=64%	PPP2R5A/PIP4K2A/PIP4K2B/PIP4K2C/PIK3IP1
HP_RIGHT_VENTRICULAR_HYPERTROPHY	HP_RIGHT_VENTRICULAR_HYPERTROPHY	HP_RIGHT_VENTRICULAR_HYPERTROPHY	9	0.57343	1.36084	0.111869	0.912935	0.898597	1897	tags=67%, list=23%, signal=52%	MED13L/COLQ/VIPAS39/TTN/STAMBP/BMPR2
GOBP_REGULATION_OF_VASOCONSTRICTION	GOBP_REGULATION_OF_VASOCONSTRICTION	GOBP_REGULATION_OF_VASOCONSTRICTION	16	0.497343	1.36038	0.114987	0.915963	0.901578	4030	tags=88%, list=48%, signal=45%	ZDHHC21/DOCK5/SNTA1/CYSLTR1/CD38/BMPR2/CAV1/ABL1/ECE1/MMP2/ADM/F2R/RHOA/PER2
HP_ANOMALOUS_TRICHROMACY	HP_ANOMALOUS_TRICHROMACY	HP_ANOMALOUS_TRICHROMACY	3	0.78941	1.36032	0.0915033	0.889774	0.8758	407	tags=33%, list=5%, signal=32%	OPA1
HP_TRITANOMALY	HP_TRITANOMALY	HP_TRITANOMALY	3	0.78941	1.36032	0.0915033	0.889774	0.8758	407	tags=33%, list=5%, signal=32%	OPA1
HP_CONGENITAL_MALFORMATION_OF_THE_LEFT_HEART	HP_CONGENITAL_MALFORMATION_OF_THE_LEFT_HEART	HP_CONGENITAL_MALFORMATION_OF_THE_LEFT_HEART	16	0.497247	1.36012	0.114987	0.915963	0.901578	2488	tags=56%, list=30%, signal=40%	FLI1/STAG2/B3GLCT/POLR3A/MCTP2/ARHGAP31/SPOP/CRELD1/CDK8
HP_CONICAL_INCISOR	HP_CONICAL_INCISOR	HP_CONICAL_INCISOR	8	0.594313	1.36008	0.109875	0.90964	0.895354	2816	tags=62%, list=34%, signal=41%	B3GLCT/WNT10A/NEK1/SUMO1/FGFR1
GOBP_POSITIVE_REGULATION_OF_EXECUTION_PHASE_OF_APOPTOSIS	GOBP_POSITIVE_REGULATION_OF_EXECUTION_PHASE_OF_APOPTOSIS	GOBP_POSITIVE_REGULATION_OF_EXECUTION_PHASE_OF_APOPTOSIS	4	0.729808	1.35987	0.0966719	0.900353	0.886212	217	tags=25%, list=3%, signal=24%	TP53BP2
HP_ABNORMALITY_OF_THE_OVARY	HP_ABNORMALITY_OF_THE_OVARY	HP_ABNORMALITY_OF_THE_OVARY	125	0.349083	1.35986	0.0408163	0.73978	0.728161	2231	tags=37%, list=27%, signal=27%	IFT74/POLG2/FLI1/SDHD/STAG3/THOC6/WDR11/CEP164/SDHB/LIMK1/BLM/MAP3K1/AARS2/CYB5A/NTHL1/DCAF17/IDH1/PHKA2/CHEK2/RELA/STK11/PALB2/FASLG/EIF2B1/PMS2/MSH6/SDCCAG8/ABHD11/EIF2B3/LAT2/WNT10A/NBN/MEN1/MLH3/GALK1/ATM/PPP1R12A/BBS7/SPIDR/HS6ST1/LMNB2/RABL3/MSH2/CAV1/PRKCD/DMPK
GOMF_CHEMOREPELLENT_ACTIVITY	GOMF_CHEMOREPELLENT_ACTIVITY	GOMF_CHEMOREPELLENT_ACTIVITY	5	0.683392	1.35942	0.108397	0.908104	0.893842	1287	tags=60%, list=15%, signal=51%	SEMA4B/SEMA4A/SEMA7A
GOBP_REGULATION_OF_POSTSYNAPTIC_DENSITY_ORGANIZATION	GOBP_REGULATION_OF_POSTSYNAPTIC_DENSITY_ORGANIZATION	GOBP_REGULATION_OF_POSTSYNAPTIC_DENSITY_ORGANIZATION	2	0.888218	1.35939	0.0600707	0.820687	0.807798	337	tags=50%, list=4%, signal=48%	ABI3
GOMF_SH2_DOMAIN_BINDING	GOMF_SH2_DOMAIN_BINDING	GOMF_SH2_DOMAIN_BINDING	20	0.471904	1.35869	0.114002	0.915963	0.901578	898	tags=25%, list=11%, signal=22%	RACK1/PTPN6/KIT/AFAP1/SLAMF1
HP_HIGH_ANTERIOR_HAIRLINE	HP_HIGH_ANTERIOR_HAIRLINE	HP_HIGH_ANTERIOR_HAIRLINE	28	0.430711	1.35832	0.101281	0.90622	0.891987	1121	tags=32%, list=13%, signal=28%	RERE/THOC6/NSD1/SIN3A/TBL1XR1/STAG2/ANKRD17/HS2ST1/ZC4H2
GOBP_REGULATION_OF_BLOOD_BRAIN_BARRIER_PERMEABILITY	GOBP_REGULATION_OF_BLOOD_BRAIN_BARRIER_PERMEABILITY	GOBP_REGULATION_OF_BLOOD_BRAIN_BARRIER_PERMEABILITY	2	0.88749	1.35827	0.0600707	0.820687	0.807798	940	tags=100%, list=11%, signal=89%	TJP3/VEGFA
GOBP_NEGATIVE_REGULATION_OF_POTASSIUM_ION_TRANSMEMBRANE_TRANSPORT	GOBP_NEGATIVE_REGULATION_OF_POTASSIUM_ION_TRANSMEMBRANE_TRANSPORT	GOBP_NEGATIVE_REGULATION_OF_POTASSIUM_ION_TRANSMEMBRANE_TRANSPORT	9	0.572325	1.35821	0.117326	0.915963	0.901578	2416	tags=67%, list=29%, signal=47%	CAB39/ANK3/STK39/NEDD4L/CAV1/SUMO1
HP_PROGRESSIVE_EXTERNAL_OPHTHALMOPLEGIA	HP_PROGRESSIVE_EXTERNAL_OPHTHALMOPLEGIA	HP_PROGRESSIVE_EXTERNAL_OPHTHALMOPLEGIA	22	0.459139	1.35759	0.105263	0.907872	0.893614	419	tags=18%, list=5%, signal=17%	POLG2/DGUOK/OPA1/MT-ND6
GOBP_NEGATIVE_REGULATION_OF_MYOTUBE_DIFFERENTIATION	GOBP_NEGATIVE_REGULATION_OF_MYOTUBE_DIFFERENTIATION	GOBP_NEGATIVE_REGULATION_OF_MYOTUBE_DIFFERENTIATION	8	0.593185	1.3575	0.109875	0.90964	0.895354	832	tags=38%, list=10%, signal=34%	BHLHE41/HDAC1/CEACAM5
GOBP_PRIMARY_ALCOHOL_METABOLIC_PROCESS	GOBP_PRIMARY_ALCOHOL_METABOLIC_PROCESS	GOBP_PRIMARY_ALCOHOL_METABOLIC_PROCESS	29	0.427561	1.35745	0.0862471	0.886714	0.872788	3664	tags=66%, list=44%, signal=37%	ADH5/THTPA/DKK3/RDH14/NAPEPLD/PECR/PNPLA4/H6PD/ALDH2/RETSAT/TPK1/RDH13/CYP3A5/ALDH3A2/DHRS13/DHRS4/DGAT1/DHRS3/CBR4
GOBP_AUTOPHAGY_OF_PEROXISOME	GOBP_AUTOPHAGY_OF_PEROXISOME	GOBP_AUTOPHAGY_OF_PEROXISOME	4	0.728468	1.35738	0.0966719	0.900353	0.886212	1137	tags=50%, list=14%, signal=43%	ACBD5/PIK3R4
GOMF_GLYCEROPHOSPHOLIPID_FLIPPASE_ACTIVITY	GOMF_GLYCEROPHOSPHOLIPID_FLIPPASE_ACTIVITY	GOMF_GLYCEROPHOSPHOLIPID_FLIPPASE_ACTIVITY	5	0.682326	1.3573	0.108397	0.908104	0.893842	1546	tags=60%, list=19%, signal=49%	ATP11B/ABCB1/ATP11C
GOBP_WOUND_HEALING_SPREADING_OF_EPIDERMAL_CELLS	GOBP_WOUND_HEALING_SPREADING_OF_EPIDERMAL_CELLS	GOBP_WOUND_HEALING_SPREADING_OF_EPIDERMAL_CELLS	8	0.593027	1.35714	0.109875	0.90964	0.895354	1721	tags=50%, list=21%, signal=40%	CLASP1/ACVRL1/PHLDB2/ITGA5
GOCC_CORE_MEDIATOR_COMPLEX	GOCC_CORE_MEDIATOR_COMPLEX	GOCC_CORE_MEDIATOR_COMPLEX	23	0.454899	1.35682	0.109356	0.90964	0.895354	2270	tags=43%, list=27%, signal=32%	MED7/MED11/MED28/MED25/MED6/MED23/MED14/MED22/MED9/MED31
HP_GYNECOMASTIA	HP_GYNECOMASTIA	HP_GYNECOMASTIA	36	0.40576	1.35648	0.0938547	0.898499	0.884388	2816	tags=50%, list=34%, signal=33%	ZBTB20/SDHD/WDR11/SDHB/MAP3K1/CYB5A/POLR3A/STK11/HDAC8/RNF216/PNPLA6/MEN1/PHF6/HS6ST1/MECP2/RBM28/FMR1/FGFR1
HP_PSEUDOBULBAR_SIGNS	HP_PSEUDOBULBAR_SIGNS	HP_PSEUDOBULBAR_SIGNS	15	0.504088	1.35636	0.108639	0.908104	0.893842	2030	tags=47%, list=24%, signal=35%	PI4KA/SPG7/FIG4/PUS3/FBLN1/ALDH18A1/HTRA1
GOBP_EMBRYONIC_HEART_TUBE_MORPHOGENESIS	GOBP_EMBRYONIC_HEART_TUBE_MORPHOGENESIS	GOBP_EMBRYONIC_HEART_TUBE_MORPHOGENESIS	24	0.447442	1.35625	0.11589	0.915963	0.901578	2407	tags=42%, list=29%, signal=30%	MEF2C/TEAD2/IFT57/SETDB2/SRF/AHI1/BBS7/MIB1/RNF207/ARL13B
HP_NEPHRONOPHTHISIS	HP_NEPHRONOPHTHISIS	HP_NEPHRONOPHTHISIS	13	0.515854	1.35625	0.111702	0.912935	0.898597	2532	tags=54%, list=30%, signal=38%	DYNC2H1/CEP164/XPNPEP3/SDCCAG8/AHI1/CEP83/TMEM138
GOBP_SENSORY_PERCEPTION_OF_TEMPERATURE_STIMULUS	GOBP_SENSORY_PERCEPTION_OF_TEMPERATURE_STIMULUS	GOBP_SENSORY_PERCEPTION_OF_TEMPERATURE_STIMULUS	4	0.727748	1.35603	0.0966719	0.900353	0.886212	1626	tags=75%, list=19%, signal=60%	BTBD9/CXCL12/NTRK1
GOBP_RESPONSE_TO_MONOSACCHARIDE	GOBP_RESPONSE_TO_MONOSACCHARIDE	GOBP_RESPONSE_TO_MONOSACCHARIDE	80	0.362858	1.35569	0.0677083	0.841725	0.828505	1985	tags=39%, list=24%, signal=30%	RACK1/SELENOT/PCK2/ZBTB20/TXNIP/SIN3A/CDK16/PLCB1/SOX4/CASP3/SERPINF1/GCLC/OSBP/SLC39A14/EIF2B1/SRF/KLF7/PRKCE/UBTF/STX4/ERN1/COL6A2/EIF2B3/SIDT2/PLA2G6/MEN1/ICAM1/SREBF1/GLUL/ENDOG/STXBP4
GOBP_POSITIVE_REGULATION_OF_VESICLE_FUSION	GOBP_POSITIVE_REGULATION_OF_VESICLE_FUSION	GOBP_POSITIVE_REGULATION_OF_VESICLE_FUSION	4	0.727512	1.35559	0.0982567	0.90622	0.891987	1059	tags=50%, list=13%, signal=44%	ANXA2/C2CD5
GOBP_DETECTION_OF_ABIOTIC_STIMULUS	GOBP_DETECTION_OF_ABIOTIC_STIMULUS	GOBP_DETECTION_OF_ABIOTIC_STIMULUS	30	0.423514	1.35549	0.095843	0.900353	0.886212	2692	tags=60%, list=32%, signal=41%	KIT/NMT1/CXCL12/ELOVL4/TMEM120A/CAMKMT/TTN/NTRK1/REEP6/NGFR/JUP/SERPINE2/PKD1/PLEKHB1/CEP250/PIEZO1/PITPNM1/GRK4
HP_RED_GREEN_DYSCHROMATOPSIA	HP_RED_GREEN_DYSCHROMATOPSIA	HP_RED_GREEN_DYSCHROMATOPSIA	3	0.786603	1.35548	0.0931373	0.894544	0.880495	407	tags=33%, list=5%, signal=32%	OPA1
GOBP_OLIGODENDROCYTE_DEVELOPMENT	GOBP_OLIGODENDROCYTE_DEVELOPMENT	GOBP_OLIGODENDROCYTE_DEVELOPMENT	15	0.503658	1.3552	0.108639	0.908104	0.893842	1668	tags=47%, list=20%, signal=37%	ERCC2/LYN/TPPP/EIF2B1/ABCA2/EIF2B3/HDAC11
GOBP_POSITIVE_REGULATION_OF_MAST_CELL_CHEMOTAXIS	GOBP_POSITIVE_REGULATION_OF_MAST_CELL_CHEMOTAXIS	GOBP_POSITIVE_REGULATION_OF_MAST_CELL_CHEMOTAXIS	2	0.88545	1.35515	0.0618375	0.822795	0.809873	957	tags=100%, list=11%, signal=89%	VEGFA/VEGFB
HP_LOWER_LIMB_HYPERTONIA	HP_LOWER_LIMB_HYPERTONIA	HP_LOWER_LIMB_HYPERTONIA	24	0.447009	1.35494	0.11589	0.915963	0.901578	3195	tags=67%, list=38%, signal=41%	SDHD/FAR1/SPG7/SDHB/MTRR/MTPAP/ALDH18A1/TSEN2/ATL1/SLC35C1/SLC33A1/LBR/PNPT1/KDM1A/KIDINS220/VPS37A
GOBP_SNRNA_METABOLIC_PROCESS	GOBP_SNRNA_METABOLIC_PROCESS	GOBP_SNRNA_METABOLIC_PROCESS	40	0.398749	1.35472	0.0967742	0.900353	0.886212	410	tags=15%, list=5%, signal=14%	MTREX/EXOSC7/SNAPC2/INTS5/ICE2/METTL16
GOBP_MELANOSOME_ASSEMBLY	GOBP_MELANOSOME_ASSEMBLY	GOBP_MELANOSOME_ASSEMBLY	5	0.680828	1.35432	0.108397	0.908104	0.893842	759	tags=40%, list=9%, signal=36%	RAB32/RAB38
GOBP_POSITIVE_REGULATION_OF_SPHINGOLIPID_BIOSYNTHETIC_PROCESS	GOBP_POSITIVE_REGULATION_OF_SPHINGOLIPID_BIOSYNTHETIC_PROCESS	GOBP_POSITIVE_REGULATION_OF_SPHINGOLIPID_BIOSYNTHETIC_PROCESS	4	0.726695	1.35407	0.0998415	0.90622	0.891987	2282	tags=100%, list=27%, signal=73%	SPHK2/PLA2G6/PRKCD/SIRT3
HP_ABNORMAL_RENAL_MEDULLA_MORPHOLOGY	HP_ABNORMAL_RENAL_MEDULLA_MORPHOLOGY	HP_ABNORMAL_RENAL_MEDULLA_MORPHOLOGY	20	0.470279	1.35401	0.116481	0.915963	0.901578	2116	tags=40%, list=25%, signal=30%	DYNC2H1/CEP164/COQ7/AP2S1/XPNPEP3/SDCCAG8/AHI1/CEP83
GOBP_LEUCINE_METABOLIC_PROCESS	GOBP_LEUCINE_METABOLIC_PROCESS	GOBP_LEUCINE_METABOLIC_PROCESS	6	0.647399	1.35352	0.117825	0.915963	0.901578	2364	tags=83%, list=28%, signal=60%	MCCC1/AUH/IVD/HMGCL/BCAT2
HP_DECREASED_SIZE_OF_NERVE_TERMINALS	HP_DECREASED_SIZE_OF_NERVE_TERMINALS	HP_DECREASED_SIZE_OF_NERVE_TERMINALS	5	0.680346	1.35336	0.108397	0.908104	0.893842	2669	tags=100%, list=32%, signal=68%	COLQ/CHRNE/CHRNB1/AK9/GFPT1
GOMF_FRIZZLED_BINDING	GOMF_FRIZZLED_BINDING	GOMF_FRIZZLED_BINDING	7	0.614845	1.35303	0.11773	0.915963	0.901578	2350	tags=71%, list=28%, signal=51%	DVL3/RYK/FZD7/WNT10A/DVL2
HP_ABNORMAL_URINE_PH	HP_ABNORMAL_URINE_PH	HP_ABNORMAL_URINE_PH	57	0.382104	1.35253	0.0646221	0.833733	0.820639	2936	tags=46%, list=35%, signal=30%	NADK2/SDHD/NDUFB10/MT-ND6/ACAD8/MPC1/SCO1/MCCC1/SLC25A1/MCEE/BTD/MT-ND3/PET117/HADH/MT-ATP6/HMGCL/NFS1/ALAD/MT-ND1/MMAB/D2HGDH/ACAD9/PPOX/HCFC1/PCCB/DNAJC19
GOBP_INDUCTION_OF_POSITIVE_CHEMOTAXIS	GOBP_INDUCTION_OF_POSITIVE_CHEMOTAXIS	GOBP_INDUCTION_OF_POSITIVE_CHEMOTAXIS	4	0.72571	1.35224	0.101426	0.90622	0.891987	957	tags=75%, list=11%, signal=66%	CXCL12/VEGFA/VEGFB
GOBP_CENTRAL_NERVOUS_SYSTEM_NEURON_DIFFERENTIATION	GOBP_CENTRAL_NERVOUS_SYSTEM_NEURON_DIFFERENTIATION	GOBP_CENTRAL_NERVOUS_SYSTEM_NEURON_DIFFERENTIATION	50	0.386384	1.3522	0.0811404	0.875695	0.861942	1524	tags=30%, list=18%, signal=25%	DYNC2H1/MTPN/SIN3A/SCYL1/SOX4/FBXO45/FAIM2/AGTPBP1/SZT2/NTRK2/ZC4H2/ATP7A/EPHB6/RAPGEF2/LMO4
GOMF_Y_FORM_DNA_BINDING	GOMF_Y_FORM_DNA_BINDING	GOMF_Y_FORM_DNA_BINDING	3	0.784669	1.35215	0.0964052	0.900353	0.886212	1798	tags=100%, list=22%, signal=78%	BLM/MEN1/RAD18
GOBP_CELLULAR_RESPONSE_TO_ETHER	GOBP_CELLULAR_RESPONSE_TO_ETHER	GOBP_CELLULAR_RESPONSE_TO_ETHER	5	0.679676	1.35203	0.11145	0.912935	0.898597	604	tags=40%, list=7%, signal=37%	GOLPH3/PLCB1
GOBP_TERPENOID_METABOLIC_PROCESS	GOBP_TERPENOID_METABOLIC_PROCESS	GOBP_TERPENOID_METABOLIC_PROCESS	27	0.433916	1.35181	0.107728	0.907872	0.893614	3423	tags=67%, list=41%, signal=39%	FDFT1/LRP8/ADH5/RDH14/NAPEPLD/PECR/PNPLA4/PLPP6/LSS/RETSAT/CYP4V2/RDH13/CYP3A5/ALDH3A2/DHRS13/DHRS4/DGAT1/DHRS3
HP_ABNORMALITY_OF_CANINE	HP_ABNORMALITY_OF_CANINE	HP_ABNORMALITY_OF_CANINE	7	0.614243	1.3517	0.119149	0.915963	0.901578	3026	tags=86%, list=36%, signal=55%	WNT10A/DDX59/APC/SUMO1/FGFR1/KDM1A
GOBP_GOLGI_TO_PLASMA_MEMBRANE_TRANSPORT	GOBP_GOLGI_TO_PLASMA_MEMBRANE_TRANSPORT	GOBP_GOLGI_TO_PLASMA_MEMBRANE_TRANSPORT	42	0.394941	1.35138	0.0954495	0.900353	0.886212	468	tags=14%, list=6%, signal=14%	RACK1/EXOC6/VAMP4/EXOC1/GOLPH3/ARFGEF2
GOBP_REGULATION_OF_BONE_MINERALIZATION	GOBP_REGULATION_OF_BONE_MINERALIZATION	GOBP_REGULATION_OF_BONE_MINERALIZATION	22	0.456968	1.35117	0.107711	0.907872	0.893614	1897	tags=32%, list=23%, signal=25%	CCR1/MEF2C/ATRAID/ANO6/P2RX7/S1PR1/BMPR2
HP_PSYCHOGENIC_NON_EPILEPTIC_SEIZURE	HP_PSYCHOGENIC_NON_EPILEPTIC_SEIZURE	HP_PSYCHOGENIC_NON_EPILEPTIC_SEIZURE	56	0.381859	1.35078	0.0687023	0.843398	0.830152	2225	tags=34%, list=27%, signal=25%	SDHD/PODXL/TMEM127/AGO2/SDHB/MED13/UBR7/MAX/HS2ST1/CNOT3/PSMD12/TANC2/DNMT3A/CIZ1/FBXW11/MAPK8IP3/HUWE1/FH/EPAS1
HP_ABNORMALITY_OF_THE_HEPATIC_VASCULATURE	HP_ABNORMALITY_OF_THE_HEPATIC_VASCULATURE	HP_ABNORMALITY_OF_THE_HEPATIC_VASCULATURE	29	0.425404	1.35061	0.0944056	0.900353	0.886212	1726	tags=38%, list=21%, signal=30%	CC2D2A/DGUOK/FARSB/TET2/ABCD3/ACVRL1/KRIT1/ARHGAP31/EOGT/INPP5E/F5
GOBP_POSITIVE_REGULATION_OF_GROWTH_HORMONE_SECRETION	GOBP_POSITIVE_REGULATION_OF_GROWTH_HORMONE_SECRETION	GOBP_POSITIVE_REGULATION_OF_GROWTH_HORMONE_SECRETION	3	0.783724	1.35052	0.0996732	0.90622	0.891987	16	tags=33%, list=0%, signal=33%	SELENOT
HP_TALIPES_EQUINOVARUS	HP_TALIPES_EQUINOVARUS	HP_TALIPES_EQUINOVARUS	143	0.342463	1.35049	0.0355691	0.693209	0.682322	1797	tags=27%, list=22%, signal=22%	CC2D2A/FUZ/DYNC2H1/PI4KA/CTH/NT5C2/GZF1/OTUD6B/COG4/NSD1/NKAP/ERGIC1/MED13L/SMARCA2/SCYL1/COLQ/HIRA/HYLS1/NEK9/TAF1/HSPG2/EXOC6B/AP4S1/ZC4H2/GLE1/IGHMBP2/MCTP2/ARHGAP31/TTN/COL6A2/HACD1/BRPF1/ALDH18A1/FGFRL1/AMMECR1/BICD2/COL1A2/MAN2B1/ALG12
GOBP_REGULATION_OF_DNA_DIRECTED_DNA_POLYMERASE_ACTIVITY	GOBP_REGULATION_OF_DNA_DIRECTED_DNA_POLYMERASE_ACTIVITY	GOBP_REGULATION_OF_DNA_DIRECTED_DNA_POLYMERASE_ACTIVITY	6	0.645916	1.35042	0.120846	0.915963	0.901578	168	tags=33%, list=2%, signal=33%	POLG2/CHTF8
HP_BRAIN_STEM_COMPRESSION	HP_BRAIN_STEM_COMPRESSION	HP_BRAIN_STEM_COMPRESSION	7	0.613645	1.35039	0.119149	0.915963	0.901578	43	tags=14%, list=1%, signal=14%	FUZ
GOBP_MAGNESIUM_ION_HOMEOSTASIS	GOBP_MAGNESIUM_ION_HOMEOSTASIS	GOBP_MAGNESIUM_ION_HOMEOSTASIS	4	0.724712	1.35038	0.103011	0.90622	0.891987	1188	tags=75%, list=14%, signal=64%	SLC41A1/TRPM7/ANK3
GOBP_NEGATIVE_REGULATION_OF_NEURON_PROJECTION_REGENERATION	GOBP_NEGATIVE_REGULATION_OF_NEURON_PROJECTION_REGENERATION	GOBP_NEGATIVE_REGULATION_OF_NEURON_PROJECTION_REGENERATION	6	0.645868	1.35032	0.120846	0.915963	0.901578	1553	tags=67%, list=19%, signal=54%	LRIG2/THY1/CERS2/INPP5F
GOBP_RIBOSOME_DISASSEMBLY	GOBP_RIBOSOME_DISASSEMBLY	GOBP_RIBOSOME_DISASSEMBLY	7	0.613537	1.35015	0.119149	0.915963	0.901578	13	tags=14%, list=0%, signal=14%	MTIF2
HP_BIFID_TONGUE	HP_BIFID_TONGUE	HP_BIFID_TONGUE	9	0.568726	1.34967	0.11869	0.915963	0.901578	2167	tags=56%, list=26%, signal=41%	DYNC2H1/DVL3/MCTP2/DDX59/NEK1
GOBP_RESPONSE_TO_REDOX_STATE	GOBP_RESPONSE_TO_REDOX_STATE	GOBP_RESPONSE_TO_REDOX_STATE	4	0.724318	1.34964	0.103011	0.90622	0.891987	538	tags=50%, list=6%, signal=47%	ARNTL/ADH5
GOBP_REGULATION_OF_EXCITATORY_SYNAPSE_ASSEMBLY	GOBP_REGULATION_OF_EXCITATORY_SYNAPSE_ASSEMBLY	GOBP_REGULATION_OF_EXCITATORY_SYNAPSE_ASSEMBLY	2	0.881732	1.34946	0.0636042	0.827185	0.814194	988	tags=100%, list=12%, signal=88%	ABI3/SEMA4A
HP_THIN_LOWER_LIP_VERMILION	HP_THIN_LOWER_LIP_VERMILION	HP_THIN_LOWER_LIP_VERMILION	3	0.782975	1.34923	0.0996732	0.90622	0.891987	891	tags=67%, list=11%, signal=60%	THOC6/HS2ST1
GOBP_CELLULAR_RESPONSE_TO_LEUCINE	GOBP_CELLULAR_RESPONSE_TO_LEUCINE	GOBP_CELLULAR_RESPONSE_TO_LEUCINE	6	0.645242	1.34902	0.120846	0.915963	0.901578	935	tags=33%, list=11%, signal=30%	SESN1/SESN3
HP_RETINAL_DEGENERATION	HP_RETINAL_DEGENERATION	HP_RETINAL_DEGENERATION	126	0.346058	1.34891	0.0478615	0.75953	0.747601	1942	tags=32%, list=23%, signal=25%	KIAA1549/TRNT1/PRPF31/CEP164/AGO2/OPA1/MED13/ARV1/RP9/UBR7/ERCC2/FKRP/TRAK1/HS2ST1/CTSD/DHDDS/SZT2/CNOT3/SEMA4A/ELOVL4/XYLT2/PSMD12/NTRK2/SH3BP2/TANC2/PNPLA6/FBLN5/EFEMP1/XYLT1/FBLN1/SDCCAG8/FBXW11/INPP5E/CEP78/REEP6/SUMF1/MAN2B1/PRPF8/MAPK8IP3/HUWE1
HP_INCREASED_ARM_SPAN	HP_INCREASED_ARM_SPAN	HP_INCREASED_ARM_SPAN	2	0.881372	1.34891	0.0636042	0.827185	0.814194	991	tags=100%, list=12%, signal=88%	NSD1/TRAPPC2
GOMF_MICROFILAMENT_MOTOR_ACTIVITY	GOMF_MICROFILAMENT_MOTOR_ACTIVITY	GOMF_MICROFILAMENT_MOTOR_ACTIVITY	7	0.612782	1.34849	0.119149	0.915963	0.901578	1234	tags=43%, list=15%, signal=37%	MYO19/MYO1F/MYO1E
GOCC_AIM2_INFLAMMASOME_COMPLEX	GOCC_AIM2_INFLAMMASOME_COMPLEX	GOCC_AIM2_INFLAMMASOME_COMPLEX	3	0.78246	1.34834	0.0996732	0.90622	0.891987	995	tags=67%, list=12%, signal=59%	AIM2/CASP4
GOCC_ENDOSOME_LUMEN	GOCC_ENDOSOME_LUMEN	GOCC_ENDOSOME_LUMEN	15	0.501103	1.34832	0.113874	0.915963	0.901578	1036	tags=27%, list=12%, signal=23%	RAB32/CD63/RAB38/AP4S1
GOBP_POSITIVE_REGULATION_OF_ACTIN_FILAMENT_DEPOLYMERIZATION	GOBP_POSITIVE_REGULATION_OF_ACTIN_FILAMENT_DEPOLYMERIZATION	GOBP_POSITIVE_REGULATION_OF_ACTIN_FILAMENT_DEPOLYMERIZATION	5	0.677389	1.34748	0.116031	0.915963	0.901578	931	tags=60%, list=11%, signal=53%	CARMIL1/CFL2/PLEK
HP_AMBIGUOUS_GENITALIA	HP_AMBIGUOUS_GENITALIA	HP_AMBIGUOUS_GENITALIA	38	0.401588	1.34728	0.096956	0.900353	0.886212	728	tags=21%, list=9%, signal=19%	CC2D2A/FUZ/DYNC2H1/TMEM107/TXNDC15/CEP57/MAP3K1/CYB5A
GOBP_MACROPHAGE_COLONY_STIMULATING_FACTOR_PRODUCTION	GOBP_MACROPHAGE_COLONY_STIMULATING_FACTOR_PRODUCTION	GOBP_MACROPHAGE_COLONY_STIMULATING_FACTOR_PRODUCTION	2	0.880238	1.34718	0.0671378	0.841445	0.82823	153	tags=50%, list=2%, signal=49%	HAVCR2
HP_AGENESIS_OF_CEREBELLAR_VERMIS	HP_AGENESIS_OF_CEREBELLAR_VERMIS	HP_AGENESIS_OF_CEREBELLAR_VERMIS	7	0.61192	1.34659	0.119149	0.915963	0.901578	47	tags=14%, list=1%, signal=14%	MEF2C
GOCC_CIA_COMPLEX	GOCC_CIA_COMPLEX	GOCC_CIA_COMPLEX	2	0.879785	1.34648	0.0671378	0.841445	0.82823	162	tags=50%, list=2%, signal=49%	MMS19
GOMF_TRNA_METHYLTRANSFERASE_ACTIVITY	GOMF_TRNA_METHYLTRANSFERASE_ACTIVITY	GOMF_TRNA_METHYLTRANSFERASE_ACTIVITY	24	0.444196	1.34641	0.121864	0.916186	0.901797	2330	tags=50%, list=28%, signal=36%	TRMT61A/METTL2A/METTL1/TRMT44/BCDIN3D/THUMPD3/TRMT10B/WDR4/THUMPD2/METTL2B/TRMT10A/TRMT61B
GOBP_REGULATION_OF_HISTONE_H2B_UBIQUITINATION	GOBP_REGULATION_OF_HISTONE_H2B_UBIQUITINATION	GOBP_REGULATION_OF_HISTONE_H2B_UBIQUITINATION	5	0.676817	1.34634	0.119084	0.915963	0.901578	50	tags=20%, list=1%, signal=20%	RNF20
GOBP_COMMISSURAL_NEURON_AXON_GUIDANCE	GOBP_COMMISSURAL_NEURON_AXON_GUIDANCE	GOBP_COMMISSURAL_NEURON_AXON_GUIDANCE	3	0.78119	1.34615	0.101307	0.90622	0.891987	1827	tags=100%, list=22%, signal=78%	RYK/VEGFA/DAG1
GOMF_SERINE_TYPE_ENDOPEPTIDASE_INHIBITOR_ACTIVITY	GOMF_SERINE_TYPE_ENDOPEPTIDASE_INHIBITOR_ACTIVITY	GOMF_SERINE_TYPE_ENDOPEPTIDASE_INHIBITOR_ACTIVITY	20	0.467443	1.34584	0.121437	0.916186	0.901797	2770	tags=65%, list=33%, signal=44%	WFDC2/ANXA2/SERPINB1/FURIN/SERPINF1/SPINT1/SERPINE1/SERPINE2/A2M/SPINK1/SERPINH1/SERPINB8/SLPI
GOBP_AXONAL_TRANSPORT_OF_MITOCHONDRION	GOBP_AXONAL_TRANSPORT_OF_MITOCHONDRION	GOBP_AXONAL_TRANSPORT_OF_MITOCHONDRION	9	0.567065	1.34573	0.11869	0.915963	0.901578	2023	tags=56%, list=24%, signal=42%	OPA1/TRAK1/AGTPBP1/TRAK2/HDAC6
HP_SENSORY_ATAXIA	HP_SENSORY_ATAXIA	HP_SENSORY_ATAXIA	6	0.643594	1.34557	0.125378	0.916693	0.902296	2191	tags=67%, list=26%, signal=49%	EGR2/DNAJC3/PMP22/FLVCR1
GOBP_PURINE_DEOXYRIBONUCLEOTIDE_BIOSYNTHETIC_PROCESS	GOBP_PURINE_DEOXYRIBONUCLEOTIDE_BIOSYNTHETIC_PROCESS	GOBP_PURINE_DEOXYRIBONUCLEOTIDE_BIOSYNTHETIC_PROCESS	5	0.676327	1.34537	0.119084	0.915963	0.901578	809	tags=40%, list=10%, signal=36%	DGUOK/AK5
HP_APLASIA_HYPOPLASIA_OF_THE_PATELLA	HP_APLASIA_HYPOPLASIA_OF_THE_PATELLA	HP_APLASIA_HYPOPLASIA_OF_THE_PATELLA	10	0.550543	1.34536	0.112772	0.913571	0.899223	1472	tags=40%, list=18%, signal=33%	UBR7/ARID1B/PRMT7/ESCO2
GOBP_PLASMA_MEMBRANE_PHOSPHOLIPID_SCRAMBLING	GOBP_PLASMA_MEMBRANE_PHOSPHOLIPID_SCRAMBLING	GOBP_PLASMA_MEMBRANE_PHOSPHOLIPID_SCRAMBLING	10	0.550505	1.34526	0.112772	0.913571	0.899223	2694	tags=60%, list=32%, signal=41%	ANO7/ANO6/FASLG/P2RX7/VMP1/PLSCR1
GOBP_KERATINIZATION	GOBP_KERATINIZATION	GOBP_KERATINIZATION	2	0.878966	1.34523	0.0689046	0.843398	0.830152	83	tags=50%, list=1%, signal=50%	SFN
GOMF_HISTONE_METHYLTRANSFERASE_ACTIVITY_H3_K4_SPECIFIC	GOMF_HISTONE_METHYLTRANSFERASE_ACTIVITY_H3_K4_SPECIFIC	GOMF_HISTONE_METHYLTRANSFERASE_ACTIVITY_H3_K4_SPECIFIC	12	0.524138	1.34517	0.119946	0.915963	0.901578	1604	tags=42%, list=19%, signal=34%	SETD3/WDR5/KMT2C/KMT2B/ASH2L
GOBP_CELLULAR_RESPONSE_TO_PEPTIDOGLYCAN	GOBP_CELLULAR_RESPONSE_TO_PEPTIDOGLYCAN	GOBP_CELLULAR_RESPONSE_TO_PEPTIDOGLYCAN	2	0.878613	1.34469	0.0706714	0.845462	0.832184	1014	tags=100%, list=12%, signal=88%	RIPK2/RELA
GOBP_NEGATIVE_REGULATION_OF_BONE_MINERALIZATION	GOBP_NEGATIVE_REGULATION_OF_BONE_MINERALIZATION	GOBP_NEGATIVE_REGULATION_OF_BONE_MINERALIZATION	7	0.610734	1.34398	0.119149	0.915963	0.901578	23	tags=14%, list=0%, signal=14%	CCR1
GOBP_NEURAL_RETINA_DEVELOPMENT	GOBP_NEURAL_RETINA_DEVELOPMENT	GOBP_NEURAL_RETINA_DEVELOPMENT	14	0.503263	1.34391	0.122876	0.916693	0.902296	3793	tags=71%, list=45%, signal=39%	HIPK2/NTRK2/THY1/USH1C/AHI1/HIPK1/RDH13/TOPORS/CASP2/BBS4
GOBP_SPERM_DNA_CONDENSATION	GOBP_SPERM_DNA_CONDENSATION	GOBP_SPERM_DNA_CONDENSATION	3	0.779823	1.3438	0.107843	0.907872	0.893614	51	tags=33%, list=1%, signal=33%	SELENOF
GOBP_POSITIVE_REGULATION_OF_PROTEIN_MATURATION	GOBP_POSITIVE_REGULATION_OF_PROTEIN_MATURATION	GOBP_POSITIVE_REGULATION_OF_PROTEIN_MATURATION	11	0.535289	1.34371	0.118919	0.915963	0.901578	3058	tags=64%, list=37%, signal=40%	GSN/ANXA2/SOX4/S100A10/BAG2/RHBDD1/ENO1
GOBP_GLUCOSAMINE_CONTAINING_COMPOUND_METABOLIC_PROCESS	GOBP_GLUCOSAMINE_CONTAINING_COMPOUND_METABOLIC_PROCESS	GOBP_GLUCOSAMINE_CONTAINING_COMPOUND_METABOLIC_PROCESS	7	0.610537	1.34355	0.120567	0.915963	0.901578	1085	tags=43%, list=13%, signal=37%	CTBS/NANP/PGM3
HP_SEGMENTAL_PERIPHERAL_DEMYELINATION_REMYELINATION	HP_SEGMENTAL_PERIPHERAL_DEMYELINATION_REMYELINATION	HP_SEGMENTAL_PERIPHERAL_DEMYELINATION_REMYELINATION	13	0.510905	1.34324	0.12234	0.916227	0.901837	2547	tags=54%, list=31%, signal=37%	MT-ND6/EGR2/DNM2/MT-ND3/MT-ATP6/PMP22/MT-ND1
GOBP_REGULATION_OF_CELL_JUNCTION_ASSEMBLY	GOBP_REGULATION_OF_CELL_JUNCTION_ASSEMBLY	GOBP_REGULATION_OF_CELL_JUNCTION_ASSEMBLY	68	0.369806	1.34286	0.0752119	0.86212	0.848581	3775	tags=65%, list=45%, signal=36%	MEF2C/CLASP1/ABI3/SLK/FLOT1/EIF4G1/COLQ/EEF2K/DUSP3/ACVRL1/VEGFA/SEMA4A/NTRK2/THY1/PHLDB2/RAPGEF2/RCC2/NTRK1/RAP1B/DAPK3/CAV1/PPM1F/S100A10/LDB1/VCL/MACF1/CORO1C/APOD/STAU2/ABL1/MDGA1/TSC1/PRKACA/DUSP22/CLSTN3/F11R/POLDIP2/FARP1/SLC9A1/GHRL/CLSTN1/RAC1/RAPGEF1/ACTG1
GOBP_MORPHOGENESIS_OF_EMBRYONIC_EPITHELIUM	GOBP_MORPHOGENESIS_OF_EMBRYONIC_EPITHELIUM	GOBP_MORPHOGENESIS_OF_EMBRYONIC_EPITHELIUM	52	0.382364	1.34224	0.0868132	0.887443	0.873505	837	tags=19%, list=10%, signal=17%	CC2D2A/FUZ/TEAD2/DVL3/OPA1/IFT57/SOX4/CASP3/SPINT1/LIAS
GOCC_CYTOPLASMIC_UBIQUITIN_LIGASE_COMPLEX	GOCC_CYTOPLASMIC_UBIQUITIN_LIGASE_COMPLEX	GOCC_CYTOPLASMIC_UBIQUITIN_LIGASE_COMPLEX	11	0.534644	1.34209	0.121622	0.916186	0.901797	237	tags=18%, list=3%, signal=18%	ELOB/CUL2
GOBP_REGULATION_OF_PROTEIN_LOCALIZATION_TO_CILIUM	GOBP_REGULATION_OF_PROTEIN_LOCALIZATION_TO_CILIUM	GOBP_REGULATION_OF_PROTEIN_LOCALIZATION_TO_CILIUM	7	0.609802	1.34193	0.120567	0.915963	0.901578	1734	tags=57%, list=21%, signal=45%	GDI2/GAS8/INPP5E/CROCC
GOBP_CARNITINE_METABOLIC_PROCESS	GOBP_CARNITINE_METABOLIC_PROCESS	GOBP_CARNITINE_METABOLIC_PROCESS	4	0.720099	1.34178	0.110935	0.912935	0.898597	939	tags=50%, list=11%, signal=44%	ALDH9A1/CRAT
GOMF_DNA_CLAMP_LOADER_ACTIVITY	GOMF_DNA_CLAMP_LOADER_ACTIVITY	GOMF_DNA_CLAMP_LOADER_ACTIVITY	4	0.720024	1.34164	0.110935	0.912935	0.898597	1660	tags=75%, list=20%, signal=60%	CHTF8/RFC1/CHTF18
HP_REDUCED_SYSTOLIC_FUNCTION	HP_REDUCED_SYSTOLIC_FUNCTION	HP_REDUCED_SYSTOLIC_FUNCTION	4	0.720015	1.34163	0.110935	0.912935	0.898597	2084	tags=75%, list=25%, signal=56%	TKFC/JUP/PLN
GOBP_TRANSLATIONAL_READTHROUGH	GOBP_TRANSLATIONAL_READTHROUGH	GOBP_TRANSLATIONAL_READTHROUGH	5	0.674375	1.34148	0.122137	0.916186	0.901797	16	tags=20%, list=0%, signal=20%	SELENOT
GOBP_SYNAPSE_ASSEMBLY	GOBP_SYNAPSE_ASSEMBLY	GOBP_SYNAPSE_ASSEMBLY	37	0.400415	1.34103	0.100784	0.90622	0.891987	1626	tags=32%, list=19%, signal=26%	MEF2C/RYK/ABI3/EIF4G1/COLQ/EEF2K/FBXO45/SEMA4A/NTRK2/PLXNB2/PLXNB1/NTRK1
GOBP_RESPONSE_TO_FIBROBLAST_GROWTH_FACTOR	GOBP_RESPONSE_TO_FIBROBLAST_GROWTH_FACTOR	GOBP_RESPONSE_TO_FIBROBLAST_GROWTH_FACTOR	40	0.394661	1.34083	0.104561	0.907872	0.893614	1884	tags=38%, list=23%, signal=29%	FUZ/KDM5B/CHURC1/DSTYK/CEP57/SETX/FRS2/GCLC/ELK1/EGR3/FGF18/IQGAP1/FGFRL1/EXT2/NGFR
GOBP_VASOCONSTRICTION	GOBP_VASOCONSTRICTION	GOBP_VASOCONSTRICTION	20	0.465679	1.34076	0.126394	0.917819	0.903405	4036	tags=75%, list=48%, signal=39%	ZDHHC21/DOCK5/SNTA1/CYSLTR1/CD38/BMPR2/CAV1/ABL1/ECE1/MMP2/ADM/F2R/RHOA/PER2/ACTA2
GOMF_UDP_GLYCOSYLTRANSFERASE_ACTIVITY	GOMF_UDP_GLYCOSYLTRANSFERASE_ACTIVITY	GOMF_UDP_GLYCOSYLTRANSFERASE_ACTIVITY	48	0.385941	1.34067	0.0992282	0.90622	0.891987	1753	tags=35%, list=21%, signal=28%	GALNT7/ALG5/GALNT6/B3GLCT/GXYLT1/GCNT4/COLGALT1/XYLT2/UGGT1/XXYLT1/RFNG/EXTL3/B3GNT5/XYLT1/EOGT/B3GALT2/EXT2
GOBP_PROTEIN_MATURATION_BY_IRON_SULFUR_CLUSTER_TRANSFER	GOBP_PROTEIN_MATURATION_BY_IRON_SULFUR_CLUSTER_TRANSFER	GOBP_PROTEIN_MATURATION_BY_IRON_SULFUR_CLUSTER_TRANSFER	9	0.56491	1.34062	0.11869	0.915963	0.901578	1108	tags=33%, list=13%, signal=29%	HSCB/MMS19/NFU1
GOMF_PROTEIN_TYROSINE_KINASE_ACTIVITY	GOMF_PROTEIN_TYROSINE_KINASE_ACTIVITY	GOMF_PROTEIN_TYROSINE_KINASE_ACTIVITY	60	0.375049	1.34027	0.0729614	0.857048	0.843588	2904	tags=55%, list=35%, signal=36%	TEC/RIPK2/RYK/MATK/KIT/HIPK2/DSTYK/SCYL1/WEE1/PTK6/DYRK1B/YES1/NTRK2/LYN/DYRK4/EPHB6/EFEMP1/TTN/NTRK1/FGFRL1/MAP2K5/FES/CLK3/CLK2/NEK1/PRKCD/EGFR/EIF2AK2/HIPK1/CLK1/TNK2/FGFR1/ABL1
HP_PETERS_ANOMALY	HP_PETERS_ANOMALY	HP_PETERS_ANOMALY	7	0.609006	1.34018	0.120567	0.915963	0.901578	2223	tags=71%, list=27%, signal=52%	RERE/B3GLCT/FKRP/WDR37/CENPF
GOCC_PHAGOCYTIC_CUP	GOCC_PHAGOCYTIC_CUP	GOCC_PHAGOCYTIC_CUP	18	0.477412	1.33995	0.120101	0.915963	0.901578	1259	tags=28%, list=15%, signal=24%	RACK1/ARHGAP25/BIN2/LCP1/DNM2
GOBP_MONOCYTE_CHEMOTACTIC_PROTEIN_1_PRODUCTION	GOBP_MONOCYTE_CHEMOTACTIC_PROTEIN_1_PRODUCTION	GOBP_MONOCYTE_CHEMOTACTIC_PROTEIN_1_PRODUCTION	8	0.58548	1.33987	0.122392	0.916227	0.901837	2691	tags=62%, list=32%, signal=42%	SELENOK/GSTP1/MCOLN2/OAS3/APOD
GOBP_REGULATION_OF_VESICLE_TRANSPORT_ALONG_MICROTUBULE	GOBP_REGULATION_OF_VESICLE_TRANSPORT_ALONG_MICROTUBULE	GOBP_REGULATION_OF_VESICLE_TRANSPORT_ALONG_MICROTUBULE	2	0.875375	1.33973	0.0742049	0.859489	0.845991	1041	tags=100%, list=12%, signal=88%	BORCS5/STK11
GOBP_SPLICEOSOMAL_TRI_SNRNP_COMPLEX_ASSEMBLY	GOBP_SPLICEOSOMAL_TRI_SNRNP_COMPLEX_ASSEMBLY	GOBP_SPLICEOSOMAL_TRI_SNRNP_COMPLEX_ASSEMBLY	10	0.548187	1.3396	0.116848	0.915963	0.901578	1812	tags=50%, list=22%, signal=39%	PRPF3/PRPF31/SART3/PRPF19/PRPF8
GOBP_NEGATIVE_REGULATION_OF_PLASMA_MEMBRANE_BOUNDED_CELL_PROJECTION_ASSEMBLY	GOBP_NEGATIVE_REGULATION_OF_PLASMA_MEMBRANE_BOUNDED_CELL_PROJECTION_ASSEMBLY	GOBP_NEGATIVE_REGULATION_OF_PLASMA_MEMBRANE_BOUNDED_CELL_PROJECTION_ASSEMBLY	14	0.501577	1.33941	0.124183	0.916693	0.902296	2386	tags=57%, list=29%, signal=41%	GDI2/ABI3/TCHP/CDK10/DNM2/CCL21/PRKCD/SRGAP2C
HP_SOFT_SKIN	HP_SOFT_SKIN	HP_SOFT_SKIN	15	0.497439	1.33846	0.117801	0.915963	0.901578	2004	tags=40%, list=24%, signal=30%	MTAP/ATP7A/XYLT1/COL1A2/MAN2B1/PIGQ
GOMF_PHOSPHATIDYLINOSITOL_4_5_BISPHOSPHATE_BINDING	GOMF_PHOSPHATIDYLINOSITOL_4_5_BISPHOSPHATE_BINDING	GOMF_PHOSPHATIDYLINOSITOL_4_5_BISPHOSPHATE_BINDING	28	0.424332	1.3382	0.112922	0.91376	0.899409	2086	tags=39%, list=25%, signal=30%	GSN/EXOC1/SVIL/ANXA2/PLCB1/SNX21/OSBPL2/KRIT1/FZD7/SDCBP2/HIP1R
GOBP_CYTOSKELETON_DEPENDENT_INTRACELLULAR_TRANSPORT	GOBP_CYTOSKELETON_DEPENDENT_INTRACELLULAR_TRANSPORT	GOBP_CYTOSKELETON_DEPENDENT_INTRACELLULAR_TRANSPORT	111	0.346052	1.33798	0.0522006	0.787189	0.774826	2352	tags=36%, list=28%, signal=26%	CEP131/DYNC2H1/RAB27B/IFT74/MYO19/SPG7/MYO1F/OPA1/AP3M2/BORCS5/DYNC1I2/DYNC1H1/IFT57/HOOK2/TRAK1/AGTPBP1/STK11/LRPPRC/TANC2/IFT46/KIF3B/MYO1E/TUBB/PEX14/RHOT1/FBXW11/FYCO1/MAP1S/BICD2/MAPK8IP3/TRAK2/HDAC6/ACTN4/DTNBP1/BLOC1S3/COPG1/IFT88/MAP1A/TERF2/DLG2
HP_PROMINENT_EYELASHES	HP_PROMINENT_EYELASHES	HP_PROMINENT_EYELASHES	10	0.547355	1.33757	0.116848	0.915963	0.901578	2916	tags=50%, list=35%, signal=33%	ARID1B/SOX4/ARID1A/KDM6A/KMT2D
HP_SIMPLIFIED_GYRAL_PATTERN	HP_SIMPLIFIED_GYRAL_PATTERN	HP_SIMPLIFIED_GYRAL_PATTERN	37	0.39938	1.33756	0.101904	0.90622	0.891987	2216	tags=38%, list=27%, signal=28%	DYNC1I2/CDK5RAP2/IER3IP1/ARID1B/SOX4/KATNB1/ARID1A/CDC40/SMPD4/ASNS/LMNB2/TSEN2/CENPE/SPOP
HP_HEMOLYTIC_UREMIC_SYNDROME	HP_HEMOLYTIC_UREMIC_SYNDROME	HP_HEMOLYTIC_UREMIC_SYNDROME	5	0.672341	1.33744	0.129771	0.925934	0.911392	833	tags=60%, list=10%, signal=54%	CD46/MTRR/DGKE
GOMF_HISTONE_H3_TRI_DI_MONOMETHYL_LYSINE_4_DEMETHYLASE_ACTIVITY	GOMF_HISTONE_H3_TRI_DI_MONOMETHYL_LYSINE_4_DEMETHYLASE_ACTIVITY	GOMF_HISTONE_H3_TRI_DI_MONOMETHYL_LYSINE_4_DEMETHYLASE_ACTIVITY	5	0.67217	1.3371	0.131298	0.925934	0.911392	730	tags=40%, list=9%, signal=37%	KDM5B/KDM5D
GOBP_ESTABLISHMENT_OF_PLANAR_POLARITY_INVOLVED_IN_NEURAL_TUBE_CLOSURE	GOBP_ESTABLISHMENT_OF_PLANAR_POLARITY_INVOLVED_IN_NEURAL_TUBE_CLOSURE	GOBP_ESTABLISHMENT_OF_PLANAR_POLARITY_INVOLVED_IN_NEURAL_TUBE_CLOSURE	4	0.717576	1.33708	0.115689	0.915963	0.901578	2358	tags=100%, list=28%, signal=72%	DVL3/PTK7/DVL2/SEC24B
GOMF_UDP_GLUCOSYLTRANSFERASE_ACTIVITY	GOMF_UDP_GLUCOSYLTRANSFERASE_ACTIVITY	GOMF_UDP_GLUCOSYLTRANSFERASE_ACTIVITY	3	0.775864	1.33697	0.114379	0.915963	0.901578	1002	tags=67%, list=12%, signal=59%	ALG5/UGGT1
GOBP_POSITIVE_REGULATION_OF_GTPASE_ACTIVITY	GOBP_POSITIVE_REGULATION_OF_GTPASE_ACTIVITY	GOBP_POSITIVE_REGULATION_OF_GTPASE_ACTIVITY	134	0.340463	1.33657	0.0488301	0.764575	0.752567	3034	tags=49%, list=36%, signal=31%	RACK1/ARHGAP45/DVL3/SIPA1L3/IQSEC1/RASGRF2/RASGEF1B/TBC1D22A/RSU1/ARHGAP25/RALGAPA2/CCL4/RASGRP3/CCL7/CCDC125/CCL19/TIAM1/ELMOD2/EVI5/TBC1D14/TBC1D8/THY1/SIPA1L2/GRTP1/ADAP1/GMIP/RAPGEF2/RCC2/TBC1D22B/XCL1/SRGAP2/PLXNB1/SNX13/NTRK1/S1PR1/CCL21/CD40/ARHGEF26/RALGAPB/RGS6/SGSM2/SOS1/RAPGEFL1/ARHGEF10/RIC1/ABR/DVL2/S100A10/C9orf72/ARAP2/RAB11FIP2/CCL3L3/ARHGAP11B/CORO1C/TBC1D5/TBC1D20/PIP5K1A/TBC1D2…
HP_DISTAL_MUSCLE_WEAKNESS	HP_DISTAL_MUSCLE_WEAKNESS	HP_DISTAL_MUSCLE_WEAKNESS	95	0.352319	1.33647	0.0622407	0.826221	0.813245	2455	tags=43%, list=29%, signal=31%	DGUOK/RFC1/DCAF8/DYNC1H1/SCYL1/COLQ/MED25/FIG4/EGR2/SETX/PPP1R15B/SLC25A1/RELA/ZC4H2/EXTL3/TK2/ATP7A/SARDH/DNM2/IGHMBP2/PNPLA6/FBLN5/TTN/COL6A2/TBK1/ABCA1/BICD2/COA7/MT-ATP6/RAB7A/PMP22/TRMT10A/XRCC1/FLVCR1/DMPK/ALG2/MTMR2/ATL1/C9orf72/C19orf12/PTRH2
HP_ABNORMALITY_OF_THE_PUBIC_HAIR	HP_ABNORMALITY_OF_THE_PUBIC_HAIR	HP_ABNORMALITY_OF_THE_PUBIC_HAIR	13	0.508317	1.33644	0.12367	0.916693	0.902296	728	tags=31%, list=9%, signal=28%	WDR11/HLA-DRA/MAP3K1/CYB5A
HP_ABNORMAL_BLOOD_TRANSITION_ELEMENT_CATION_CONCENTRATION	HP_ABNORMAL_BLOOD_TRANSITION_ELEMENT_CATION_CONCENTRATION	HP_ABNORMAL_BLOOD_TRANSITION_ELEMENT_CATION_CONCENTRATION	15	0.496562	1.3361	0.117801	0.915963	0.901578	2563	tags=47%, list=31%, signal=32%	TRNT1/COG2/BCS1L/ABCD3/TMPRSS6/ATP6V0A2/PIGA
GOMF_3_5_DNA_HELICASE_ACTIVITY	GOMF_3_5_DNA_HELICASE_ACTIVITY	GOMF_3_5_DNA_HELICASE_ACTIVITY	8	0.583804	1.33603	0.123783	0.916693	0.902296	632	tags=25%, list=8%, signal=23%	ASCC3/BLM
GOBP_ACTIN_MYOSIN_FILAMENT_SLIDING	GOBP_ACTIN_MYOSIN_FILAMENT_SLIDING	GOBP_ACTIN_MYOSIN_FILAMENT_SLIDING	2	0.872762	1.33573	0.0812721	0.875695	0.861942	444	tags=50%, list=5%, signal=47%	MYL6B
GOBP_IMMUNE_RESPONSE_INHIBITING_CELL_SURFACE_RECEPTOR_SIGNALING_PATHWAY	GOBP_IMMUNE_RESPONSE_INHIBITING_CELL_SURFACE_RECEPTOR_SIGNALING_PATHWAY	GOBP_IMMUNE_RESPONSE_INHIBITING_CELL_SURFACE_RECEPTOR_SIGNALING_PATHWAY	2	0.872736	1.3357	0.0830389	0.878776	0.864975	1063	tags=100%, list=13%, signal=87%	HLA-G/LYN
GOBP_IMMUNE_RESPONSE_INHIBITING_SIGNAL_TRANSDUCTION	GOBP_IMMUNE_RESPONSE_INHIBITING_SIGNAL_TRANSDUCTION	GOBP_IMMUNE_RESPONSE_INHIBITING_SIGNAL_TRANSDUCTION	2	0.872736	1.3357	0.0830389	0.878776	0.864975	1063	tags=100%, list=13%, signal=87%	HLA-G/LYN
GOBP_MAST_CELL_PROLIFERATION	GOBP_MAST_CELL_PROLIFERATION	GOBP_MAST_CELL_PROLIFERATION	2	0.872736	1.3357	0.0830389	0.878776	0.864975	1063	tags=100%, list=13%, signal=87%	KIT/LYN
GOBP_NEGATIVE_REGULATION_OF_PROTEIN_POLYMERIZATION	GOBP_NEGATIVE_REGULATION_OF_PROTEIN_POLYMERIZATION	GOBP_NEGATIVE_REGULATION_OF_PROTEIN_POLYMERIZATION	37	0.398817	1.33568	0.101904	0.90622	0.891987	738	tags=19%, list=9%, signal=17%	CARMIL1/GSN/MTPN/ADD1/SVIL/CAPZA2/TRIOBP
GOBP_NUCLEOTIDE_BINDING_OLIGOMERIZATION_DOMAIN_CONTAINING_1_SIGNALING_PATHWAY	GOBP_NUCLEOTIDE_BINDING_OLIGOMERIZATION_DOMAIN_CONTAINING_1_SIGNALING_PATHWAY	GOBP_NUCLEOTIDE_BINDING_OLIGOMERIZATION_DOMAIN_CONTAINING_1_SIGNALING_PATHWAY	3	0.775069	1.33561	0.116013	0.915963	0.901578	103	tags=33%, list=1%, signal=33%	RIPK2
HP_APLASIA_HYPOPLASIA_OF_THE_CAPITAL_FEMORAL_EPIPHYSIS	HP_APLASIA_HYPOPLASIA_OF_THE_CAPITAL_FEMORAL_EPIPHYSIS	HP_APLASIA_HYPOPLASIA_OF_THE_CAPITAL_FEMORAL_EPIPHYSIS	8	0.583471	1.33527	0.125174	0.916693	0.902296	1122	tags=38%, list=13%, signal=32%	HS2ST1/TRAPPC2/EXTL3
GOMF_HISTONE_ARGININE_N_METHYLTRANSFERASE_ACTIVITY	GOMF_HISTONE_ARGININE_N_METHYLTRANSFERASE_ACTIVITY	GOMF_HISTONE_ARGININE_N_METHYLTRANSFERASE_ACTIVITY	3	0.774514	1.33465	0.117647	0.915963	0.901578	641	tags=67%, list=8%, signal=62%	PRMT1/PRMT7
GOBP_POSITIVE_REGULATION_OF_GLYCOPROTEIN_METABOLIC_PROCESS	GOBP_POSITIVE_REGULATION_OF_GLYCOPROTEIN_METABOLIC_PROCESS	GOBP_POSITIVE_REGULATION_OF_GLYCOPROTEIN_METABOLIC_PROCESS	15	0.49593	1.3344	0.11911	0.915963	0.901578	1655	tags=47%, list=20%, signal=37%	SOAT1/RAB1B/IL15/PLCB1/CCL19/ABCA2/CCL21
HP_POSTEXERTIONAL_MALAISE	HP_POSTEXERTIONAL_MALAISE	HP_POSTEXERTIONAL_MALAISE	2	0.871656	1.33404	0.0848057	0.883474	0.869599	1072	tags=100%, list=13%, signal=87%	SVIL/COL9A2
GOBP_RESPONSE_TO_MAGNESIUM_ION	GOBP_RESPONSE_TO_MAGNESIUM_ION	GOBP_RESPONSE_TO_MAGNESIUM_ION	8	0.582629	1.33334	0.125174	0.916693	0.902296	3265	tags=88%, list=39%, signal=53%	SLC41A1/SLC34A1/ANK3/FBP1/CD14/D2HGDH/ENTPD6
GOBP_TRNA_3_END_PROCESSING	GOBP_TRNA_3_END_PROCESSING	GOBP_TRNA_3_END_PROCESSING	8	0.582502	1.33305	0.125174	0.916693	0.902296	1212	tags=38%, list=15%, signal=32%	TRNT1/PTCD1/ELAC1
GOBP_PROTEIN_LOCALIZATION_TO_MICROTUBULE_ORGANIZING_CENTER	GOBP_PROTEIN_LOCALIZATION_TO_MICROTUBULE_ORGANIZING_CENTER	GOBP_PROTEIN_LOCALIZATION_TO_MICROTUBULE_ORGANIZING_CENTER	23	0.446915	1.33301	0.125152	0.916693	0.902296	2489	tags=35%, list=30%, signal=24%	CEP131/NUMA1/NUDCD3/MAPRE1/APC/CEP83/CSNK1D/CEP250
GOBP_CELLULAR_MAGNESIUM_ION_HOMEOSTASIS	GOBP_CELLULAR_MAGNESIUM_ION_HOMEOSTASIS	GOBP_CELLULAR_MAGNESIUM_ION_HOMEOSTASIS	2	0.870937	1.33294	0.0865724	0.886714	0.872788	1078	tags=100%, list=13%, signal=87%	SLC41A1/TRPM7
HP_MENORRHAGIA	HP_MENORRHAGIA	HP_MENORRHAGIA	11	0.530869	1.33262	0.122973	0.916693	0.902296	2085	tags=55%, list=25%, signal=41%	FLI1/F8/HPS5/F5/SERPINE1/BLOC1S3
HP_PERSISTENT_BLEEDING_AFTER_TRAUMA	HP_PERSISTENT_BLEEDING_AFTER_TRAUMA	HP_PERSISTENT_BLEEDING_AFTER_TRAUMA	4	0.715174	1.3326	0.117274	0.915963	0.901578	1938	tags=75%, list=23%, signal=58%	F8/F5/SERPINE1
HP_OLIGODACTYLY	HP_OLIGODACTYLY	HP_OLIGODACTYLY	14	0.498936	1.33236	0.126797	0.918938	0.904506	1914	tags=43%, list=23%, signal=33%	SEM1/RAD21/HDAC8/PORCN/ESCO2/APC
GOBP_AMINO_ACID_BETAINE_METABOLIC_PROCESS	GOBP_AMINO_ACID_BETAINE_METABOLIC_PROCESS	GOBP_AMINO_ACID_BETAINE_METABOLIC_PROCESS	5	0.669548	1.33188	0.131298	0.925934	0.911392	1696	tags=60%, list=20%, signal=48%	ALDH9A1/CRAT/CHDH
HP_ORTHOPNEA	HP_ORTHOPNEA	HP_ORTHOPNEA	5	0.669525	1.33184	0.131298	0.925934	0.911392	2457	tags=80%, list=29%, signal=56%	CHRNE/TTN/CHRNB1/AK9
GOBP_TRNA_METHYLATION	GOBP_TRNA_METHYLATION	GOBP_TRNA_METHYLATION	29	0.419492	1.33184	0.107226	0.907872	0.893614	1676	tags=38%, list=20%, signal=30%	TRMT61A/METTL2A/TRMT6/METTL1/TRMT44/BCDIN3D/THUMPD3/TRMT10B/WDR4/THUMPD2/METTL2B
HP_CHORIOCARCINOMA	HP_CHORIOCARCINOMA	HP_CHORIOCARCINOMA	7	0.60521	1.33183	0.124823	0.916693	0.902296	1041	tags=43%, list=12%, signal=38%	KIT/CHEK2/STK11
GOBP_C4_DICARBOXYLATE_TRANSPORT	GOBP_C4_DICARBOXYLATE_TRANSPORT	GOBP_C4_DICARBOXYLATE_TRANSPORT	10	0.544955	1.3317	0.126359	0.917819	0.903405	3143	tags=70%, list=38%, signal=44%	SLC1A5/ABAT/SLC25A12/SLC1A4/SLC25A14/LRRC8D/LRRC8C
GOBP_POSITIVE_REGULATION_OF_AXON_EXTENSION_INVOLVED_IN_AXON_GUIDANCE	GOBP_POSITIVE_REGULATION_OF_AXON_EXTENSION_INVOLVED_IN_AXON_GUIDANCE	GOBP_POSITIVE_REGULATION_OF_AXON_EXTENSION_INVOLVED_IN_AXON_GUIDANCE	3	0.772793	1.33168	0.119281	0.915963	0.901578	1897	tags=100%, list=23%, signal=77%	CXCL12/VEGFA/BMPR2
GOBP_ATTACHMENT_OF_SPINDLE_MICROTUBULES_TO_KINETOCHORE	GOBP_ATTACHMENT_OF_SPINDLE_MICROTUBULES_TO_KINETOCHORE	GOBP_ATTACHMENT_OF_SPINDLE_MICROTUBULES_TO_KINETOCHORE	21	0.4542	1.3315	0.134402	0.930116	0.915508	2284	tags=48%, list=27%, signal=35%	SEH1L/NUF2/KIF2C/CENPC/RCC2/RMDN1/RACGAP1/APC/CENPE/CHAMP1
GOBP_REGULATION_OF_GERMINAL_CENTER_FORMATION	GOBP_REGULATION_OF_GERMINAL_CENTER_FORMATION	GOBP_REGULATION_OF_GERMINAL_CENTER_FORMATION	8	0.581794	1.33143	0.125174	0.916693	0.902296	47	tags=12%, list=1%, signal=12%	MEF2C
HP_BROAD_FINGER	HP_BROAD_FINGER	HP_BROAD_FINGER	68	0.366463	1.33072	0.0805085	0.87431	0.860578	2131	tags=32%, list=26%, signal=24%	DVL3/OTUD6B/NSD1/AGO2/MED13/SMARCA2/UBR7/GATAD2B/HS2ST1/CNOT3/PSMD12/EXTL3/TANC2/XYLT1/FBXW11/AMMECR1/GNAO1/SUMF1/MAPK8IP3/HUWE1/PIGQ/SIAH1
HP_CALCIFICATION_OF_CARTILAGE	HP_CALCIFICATION_OF_CARTILAGE	HP_CALCIFICATION_OF_CARTILAGE	4	0.714152	1.3307	0.118859	0.915963	0.901578	165	tags=25%, list=2%, signal=25%	ZBTB20
GOBP_RETINA_VASCULATURE_DEVELOPMENT_IN_CAMERA_TYPE_EYE	GOBP_RETINA_VASCULATURE_DEVELOPMENT_IN_CAMERA_TYPE_EYE	GOBP_RETINA_VASCULATURE_DEVELOPMENT_IN_CAMERA_TYPE_EYE	4	0.714074	1.33055	0.118859	0.915963	0.901578	1897	tags=75%, list=23%, signal=58%	VSTM4/ACVRL1/BMPR2
GOBP_ALPHA_AMINO_ACID_CATABOLIC_PROCESS	GOBP_ALPHA_AMINO_ACID_CATABOLIC_PROCESS	GOBP_ALPHA_AMINO_ACID_CATABOLIC_PROCESS	32	0.409948	1.33037	0.105747	0.907872	0.893614	2685	tags=50%, list=32%, signal=34%	HIBCH/ACAD8/MTRR/MCCC1/SARDH/ADHFE1/SHMT2/GSTZ1/AUH/IVD/HMGCL/GLUL/ARG2/BCAT2/SHMT1/ARHGAP11B
GOBP_SPHINGOLIPID_BIOSYNTHETIC_PROCESS	GOBP_SPHINGOLIPID_BIOSYNTHETIC_PROCESS	GOBP_SPHINGOLIPID_BIOSYNTHETIC_PROCESS	53	0.377164	1.32988	0.0939891	0.899199	0.885077	2282	tags=40%, list=27%, signal=29%	AGK/SGPP1/ELOVL4/SPHK2/OSBP/ST8SIA1/CERS2/P2RX7/ABCA2/B3GALT2/HACD1/ST6GALNAC4/SMPD4/PLA2G6/PEMT/SGPP2/HACD2/ST3GAL2/PRKCD/CYP4F22/SIRT3
GOBP_POSITIVE_REGULATION_OF_GASTRULATION	GOBP_POSITIVE_REGULATION_OF_GASTRULATION	GOBP_POSITIVE_REGULATION_OF_GASTRULATION	1	1	1.32982	0.000225172	0.0735313	0.0723765	1	tags=100%, list=0%, signal=100%	RACK1
HP_MISSING_RIBS	HP_MISSING_RIBS	HP_MISSING_RIBS	26	0.430378	1.3297	0.134593	0.930116	0.915508	2023	tags=31%, list=24%, signal=23%	FUZ/FLI1/RERE/UBE4B/HSPG2/DNMT3A/LUZP1/HDAC6
GOCC_PROTON_TRANSPORTING_ATP_SYNTHASE_COMPLEX_CATALYTIC_CORE_F_1	GOCC_PROTON_TRANSPORTING_ATP_SYNTHASE_COMPLEX_CATALYTIC_CORE_F_1	GOCC_PROTON_TRANSPORTING_ATP_SYNTHASE_COMPLEX_CATALYTIC_CORE_F_1	1	0.99988	1.32966	0.000542183	0.118916	0.117049	2	tags=100%, list=0%, signal=100%	ATP5F1E
HP_TOENAIL_DYSPLASIA	HP_TOENAIL_DYSPLASIA	HP_TOENAIL_DYSPLASIA	3	0.77156	1.32956	0.120915	0.915963	0.901578	1544	tags=67%, list=19%, signal=54%	TAF1/EOGT
HP_ABSENT_EPIPHYSES	HP_ABSENT_EPIPHYSES	HP_ABSENT_EPIPHYSES	9	0.560221	1.32949	0.129604	0.925871	0.91133	1122	tags=33%, list=13%, signal=29%	HS2ST1/TRAPPC2/EXTL3
GOBP_GLOMERULUS_MORPHOGENESIS	GOBP_GLOMERULUS_MORPHOGENESIS	GOBP_GLOMERULUS_MORPHOGENESIS	2	0.868465	1.32916	0.0883392	0.889774	0.8758	47	tags=50%, list=1%, signal=50%	MEF2C
GOBP_DNA_METHYLATION_DEPENDENT_HETEROCHROMATIN_ASSEMBLY	GOBP_DNA_METHYLATION_DEPENDENT_HETEROCHROMATIN_ASSEMBLY	GOBP_DNA_METHYLATION_DEPENDENT_HETEROCHROMATIN_ASSEMBLY	16	0.485889	1.32905	0.130491	0.925934	0.911392	2453	tags=50%, list=29%, signal=35%	HDAC1/SETDB1/SETDB2/MPHOSPH8/DNMT3A/SAMD1/HELLS/L3MBTL3
GOBP_POSITIVE_REGULATION_OF_MONOCYTE_CHEMOTACTIC_PROTEIN_1_PRODUCTION	GOBP_POSITIVE_REGULATION_OF_MONOCYTE_CHEMOTACTIC_PROTEIN_1_PRODUCTION	GOBP_POSITIVE_REGULATION_OF_MONOCYTE_CHEMOTACTIC_PROTEIN_1_PRODUCTION	6	0.635646	1.32895	0.137462	0.930116	0.915508	2041	tags=50%, list=24%, signal=38%	SELENOK/MCOLN2/OAS3
GOBP_CELL_DIFFERENTIATION_IN_HINDBRAIN	GOBP_CELL_DIFFERENTIATION_IN_HINDBRAIN	GOBP_CELL_DIFFERENTIATION_IN_HINDBRAIN	9	0.559983	1.32892	0.129604	0.925871	0.91133	1184	tags=44%, list=14%, signal=38%	MTPN/FAIM2/AGTPBP1/ATP7A
HP_ABNORMAL_SUPERIOR_CEREBELLAR_PEDUNCLE_MORPHOLOGY	HP_ABNORMAL_SUPERIOR_CEREBELLAR_PEDUNCLE_MORPHOLOGY	HP_ABNORMAL_SUPERIOR_CEREBELLAR_PEDUNCLE_MORPHOLOGY	8	0.580631	1.32877	0.125174	0.916693	0.902296	2469	tags=62%, list=30%, signal=44%	FLI1/INPP5E/AHI1/KIAA0586/ARL3
GOBP_T_HELPER_1_CELL_DIFFERENTIATION	GOBP_T_HELPER_1_CELL_DIFFERENTIATION	GOBP_T_HELPER_1_CELL_DIFFERENTIATION	16	0.485716	1.32858	0.130491	0.925934	0.911392	1669	tags=44%, list=20%, signal=35%	RIPK2/STAT6/IL18R1/CCL19/SEMA4A/TMEM98/HMGB1
GOBP_POSITIVE_REGULATION_OF_DEFENSE_RESPONSE_TO_VIRUS_BY_HOST	GOBP_POSITIVE_REGULATION_OF_DEFENSE_RESPONSE_TO_VIRUS_BY_HOST	GOBP_POSITIVE_REGULATION_OF_DEFENSE_RESPONSE_TO_VIRUS_BY_HOST	18	0.473296	1.3284	0.125158	0.916693	0.902296	2867	tags=56%, list=34%, signal=37%	SELENOK/AIM2/SIN3A/DTX3L/PARP9/MAVS/DDX58/APOBEC3G/PTPN22/STAT1
GOBP_POSITIVE_REGULATION_OF_CARDIOCYTE_DIFFERENTIATION	GOBP_POSITIVE_REGULATION_OF_CARDIOCYTE_DIFFERENTIATION	GOBP_POSITIVE_REGULATION_OF_CARDIOCYTE_DIFFERENTIATION	5	0.667659	1.32812	0.132824	0.930116	0.915508	47	tags=20%, list=1%, signal=20%	MEF2C
HP_ABNORMAL_UTERUS_MORPHOLOGY	HP_ABNORMAL_UTERUS_MORPHOLOGY	HP_ABNORMAL_UTERUS_MORPHOLOGY	60	0.371613	1.32799	0.0815451	0.87633	0.862567	2231	tags=38%, list=27%, signal=28%	DYNC2H1/FLI1/SDHD/STAT6/THOC6/SDHB/HYLS1/NTHL1/SEMA4A/CHEK2/STK11/RFWD3/PALB2/PMS2/ESCO2/MSH6/MLH3/APC/PPP1R12A/FANCF/FH/MSH2/DMPK
GOBP_PLASMA_MEMBRANE_RAFT_ASSEMBLY	GOBP_PLASMA_MEMBRANE_RAFT_ASSEMBLY	GOBP_PLASMA_MEMBRANE_RAFT_ASSEMBLY	4	0.712505	1.32763	0.118859	0.915963	0.901578	2179	tags=75%, list=26%, signal=55%	FLOT1/EMP2/CAV1
HP_ABNORMAL_CIRCULATING_SERINE_FAMILY_AMINO_ACID_CONCENTRATION	HP_ABNORMAL_CIRCULATING_SERINE_FAMILY_AMINO_ACID_CONCENTRATION	HP_ABNORMAL_CIRCULATING_SERINE_FAMILY_AMINO_ACID_CONCENTRATION	11	0.528871	1.3276	0.125676	0.916693	0.902296	3063	tags=73%, list=37%, signal=46%	PSPH/SARDH/PET117/NFS1/MMAB/COX8A/PCCB/GLYCTK
HP_PRIMITIVE_NEUROECTODERMAL_TUMOR	HP_PRIMITIVE_NEUROECTODERMAL_TUMOR	HP_PRIMITIVE_NEUROECTODERMAL_TUMOR	39	0.393142	1.32734	0.107143	0.907872	0.893614	1883	tags=36%, list=23%, signal=28%	FLI1/RERE/NSD1/SDHB/UBE4B/HSPG2/SEMA4A/CHEK2/PALB2/TUBB/PMS2/MSH6/LUZP1/MLH3
GOBP_NEGATIVE_REGULATION_OF_WOUND_HEALING	GOBP_NEGATIVE_REGULATION_OF_WOUND_HEALING	GOBP_NEGATIVE_REGULATION_OF_WOUND_HEALING	22	0.448899	1.32731	0.127295	0.919666	0.905222	2181	tags=41%, list=26%, signal=30%	CLASP1/TSPAN8/ABAT/PHLDB2/SERPINE1/SERPINE2/ADTRP/PLAT/PRKCD
GOCC_HISTONE_DEACETYLASE_COMPLEX	GOCC_HISTONE_DEACETYLASE_COMPLEX	GOCC_HISTONE_DEACETYLASE_COMPLEX	52	0.377976	1.32683	0.0956044	0.900353	0.886212	2804	tags=40%, list=34%, signal=27%	ACTR6/RERE/HDAC1/SIN3A/TBL1XR1/GATAD2B/ZNHIT1/SAP30/SIN3B/HDAC8/HDAC11/NCOR1/RCOR3/DNTTIP1/TAF6L/HDAC6/TRERF1/HDAC7/TRRAP/MTA1/HDAC4
HP_FEMALE_REPRODUCTIVE_SYSTEM_NEOPLASM	HP_FEMALE_REPRODUCTIVE_SYSTEM_NEOPLASM	HP_FEMALE_REPRODUCTIVE_SYSTEM_NEOPLASM	38	0.395444	1.32667	0.107103	0.907872	0.893614	2231	tags=42%, list=27%, signal=31%	FLI1/SDHD/STAT6/SDHB/CEP57/NTHL1/SEMA4A/CHEK2/STK11/PMS2/MSH6/MLH3/APC/FH/MSH2/DMPK
GOMF_PHOSPHATIDYLETHANOLAMINE_FLIPPASE_ACTIVITY	GOMF_PHOSPHATIDYLETHANOLAMINE_FLIPPASE_ACTIVITY	GOMF_PHOSPHATIDYLETHANOLAMINE_FLIPPASE_ACTIVITY	4	0.71176	1.32624	0.120444	0.915963	0.901578	1546	tags=75%, list=19%, signal=61%	ATP11B/ABCB1/ATP11C
GOBP_POSITIVE_REGULATION_OF_CARDIAC_MUSCLE_CELL_DIFFERENTIATION	GOBP_POSITIVE_REGULATION_OF_CARDIAC_MUSCLE_CELL_DIFFERENTIATION	GOBP_POSITIVE_REGULATION_OF_CARDIAC_MUSCLE_CELL_DIFFERENTIATION	4	0.711739	1.3262	0.120444	0.915963	0.901578	47	tags=25%, list=1%, signal=25%	MEF2C
HP_ABNORMALITY_OF_THE_CURVATURE_OF_THE_CORNEA	HP_ABNORMALITY_OF_THE_CURVATURE_OF_THE_CORNEA	HP_ABNORMALITY_OF_THE_CURVATURE_OF_THE_CORNEA	150	0.334105	1.32595	0.0445344	0.746658	0.734932	2314	tags=36%, list=28%, signal=26%	CC2D2A/KIAA1549/PRPF3/RERE/PRPF31/KDM5B/NSD1/AGO2/MED13/ARHGEF18/ARCN1/RP9/UBR7/LIMK1/ARID1B/ERCC2/GATAD2B/PRMT7/HS2ST1/DHDDS/PDE6A/CNOT3/SEMA4A/PSMD12/PIGT/COL9A2/TANC2/RFWD3/PALB2/EMC1/RP2/PACS2/KMT2B/FBXW11/ABHD11/CEP78/LAT2/REEP6/COL1A2/MAN2B1/PRPF8/MAPK8IP3/SLC25A24/HUWE1/AHI1/PPP1R12A/PIGQ/DSE/FANCF/BLOC1S3/DMPK/IFT88/UBE3B/ZNF408
GOMF_1_PHOSPHATIDYLINOSITOL_4_KINASE_ACTIVITY	GOMF_1_PHOSPHATIDYLINOSITOL_4_KINASE_ACTIVITY	GOMF_1_PHOSPHATIDYLINOSITOL_4_KINASE_ACTIVITY	3	0.769341	1.32574	0.127451	0.919888	0.905441	114	tags=33%, list=1%, signal=33%	PI4KA
GOBP_DEOXYRIBONUCLEOSIDE_METABOLIC_PROCESS	GOBP_DEOXYRIBONUCLEOSIDE_METABOLIC_PROCESS	GOBP_DEOXYRIBONUCLEOSIDE_METABOLIC_PROCESS	7	0.602309	1.32544	0.129078	0.925269	0.910737	1141	tags=43%, list=14%, signal=37%	DGUOK/DERA/TK2
GOMF_FOLIC_ACID_BINDING	GOMF_FOLIC_ACID_BINDING	GOMF_FOLIC_ACID_BINDING	3	0.769044	1.32522	0.127451	0.919888	0.905441	557	tags=67%, list=7%, signal=62%	DHFR/SLC19A1
GOBP_PHOSPHOLIPID_DEPHOSPHORYLATION	GOBP_PHOSPHOLIPID_DEPHOSPHORYLATION	GOBP_PHOSPHOLIPID_DEPHOSPHORYLATION	21	0.451917	1.3248	0.134402	0.930116	0.915508	2511	tags=52%, list=30%, signal=37%	SACM1L/FIG4/SGPP1/MTM1/INPP5B/INPP5F/INPP5E/SGPP2/MTMR2/PLPP6/MTMR4
HP_MULTIPLE_MYELOMA	HP_MULTIPLE_MYELOMA	HP_MULTIPLE_MYELOMA	6	0.633555	1.32458	0.138973	0.931663	0.917031	339	tags=33%, list=4%, signal=32%	KIT/TET2
HP_RENAL_TUBULAR_ACIDOSIS	HP_RENAL_TUBULAR_ACIDOSIS	HP_RENAL_TUBULAR_ACIDOSIS	23	0.444037	1.32443	0.138518	0.9312	0.916576	1146	tags=30%, list=14%, signal=26%	NADK2/EPG5/BCS1L/NDUFAF6/PHKA2/VIPAS39/SLC34A1
HP_METHEMOGLOBINEMIA	HP_METHEMOGLOBINEMIA	HP_METHEMOGLOBINEMIA	2	0.865294	1.32431	0.090106	0.889774	0.8758	728	tags=50%, list=9%, signal=46%	CYB5A
GOBP_EPITHELIAL_TUBE_MORPHOGENESIS	GOBP_EPITHELIAL_TUBE_MORPHOGENESIS	GOBP_EPITHELIAL_TUBE_MORPHOGENESIS	106	0.343998	1.32413	0.0626283	0.826341	0.813363	2452	tags=34%, list=29%, signal=24%	CC2D2A/FUZ/MEF2C/TEAD2/DVL3/GZF1/PODXL/KDM5B/OPA1/AREG/IFT57/SOX4/CASP3/SPINT1/SETDB2/LIAS/ACVRL1/VEGFA/PLXNB2/SRF/PTK7/LMO4/FKBPL/MAGED1/DAG1/LUZP1/AHI1/BBS7/SHROOM3/PKD1/MIB1/RNF207/DVL2/SEC24B/ARL13B/TRAF6
HP_DECREASED_CIRCULATING_COPPER_CONCENTRATION	HP_DECREASED_CIRCULATING_COPPER_CONCENTRATION	HP_DECREASED_CIRCULATING_COPPER_CONCENTRATION	5	0.665614	1.32406	0.135878	0.930116	0.915508	1550	tags=40%, list=19%, signal=33%	COG2/TMPRSS6
GOBP_NEGATIVE_REGULATION_OF_PHOSPHATIDYLINOSITOL_3_KINASE_SIGNALING	GOBP_NEGATIVE_REGULATION_OF_PHOSPHATIDYLINOSITOL_3_KINASE_SIGNALING	GOBP_NEGATIVE_REGULATION_OF_PHOSPHATIDYLINOSITOL_3_KINASE_SIGNALING	9	0.557919	1.32403	0.130969	0.925934	0.911392	2324	tags=67%, list=28%, signal=48%	INPP5E/BTN2A2/STAMBP/PIK3IP1/SERPINE2/NLRC3
GOMF_VIRION_BINDING	GOMF_VIRION_BINDING	GOMF_VIRION_BINDING	4	0.710283	1.32349	0.120444	0.915963	0.901578	523	tags=50%, list=6%, signal=47%	HIPK2/ANXA2
GOBP_POSITIVE_REGULATION_OF_RECEPTOR_RECYCLING	GOBP_POSITIVE_REGULATION_OF_RECEPTOR_RECYCLING	GOBP_POSITIVE_REGULATION_OF_RECEPTOR_RECYCLING	7	0.601377	1.32339	0.130496	0.925934	0.911392	1553	tags=43%, list=19%, signal=35%	ANXA2/NSG1/INPP5F
GOBP_NEURAL_PLATE_PATTERN_SPECIFICATION	GOBP_NEURAL_PLATE_PATTERN_SPECIFICATION	GOBP_NEURAL_PLATE_PATTERN_SPECIFICATION	1	0.994963	1.32312	0.00928627	0.401853	0.395541	43	tags=100%, list=1%, signal=99%	FUZ
GOBP_NEURAL_PLATE_REGIONALIZATION	GOBP_NEURAL_PLATE_REGIONALIZATION	GOBP_NEURAL_PLATE_REGIONALIZATION	1	0.994963	1.32312	0.00928627	0.401853	0.395541	43	tags=100%, list=1%, signal=99%	FUZ
GOCC_SAGA_TYPE_COMPLEX	GOCC_SAGA_TYPE_COMPLEX	GOCC_SAGA_TYPE_COMPLEX	26	0.428244	1.3231	0.138135	0.930288	0.915677	2697	tags=54%, list=32%, signal=37%	TADA2B/TAF5/TAF5L/WDR5/TADA2A/SGF29/TAF10/TAF6L/TAF2/TRRAP/MAP3K7/ZZZ3/POLE3/TAF6
GOBP_REGULATION_OF_ANION_CHANNEL_ACTIVITY	GOBP_REGULATION_OF_ANION_CHANNEL_ACTIVITY	GOBP_REGULATION_OF_ANION_CHANNEL_ACTIVITY	5	0.665123	1.32308	0.135878	0.930116	0.915508	1664	tags=60%, list=20%, signal=48%	ABCB1/TCAF1/TCAF2
GOBP_FIBROBLAST_GROWTH_FACTOR_RECEPTOR_SIGNALING_PATHWAY	GOBP_FIBROBLAST_GROWTH_FACTOR_RECEPTOR_SIGNALING_PATHWAY	GOBP_FIBROBLAST_GROWTH_FACTOR_RECEPTOR_SIGNALING_PATHWAY	23	0.443548	1.32297	0.138518	0.9312	0.916576	1884	tags=43%, list=23%, signal=34%	FUZ/CHURC1/DSTYK/CEP57/SETX/FRS2/FGF18/IQGAP1/FGFRL1/NGFR
GOBP_ALDITOL_BIOSYNTHETIC_PROCESS	GOBP_ALDITOL_BIOSYNTHETIC_PROCESS	GOBP_ALDITOL_BIOSYNTHETIC_PROCESS	3	0.767502	1.32257	0.132353	0.930116	0.915508	89	tags=33%, list=1%, signal=33%	PCK2
HP_ABNORMAL_SEX_DETERMINATION	HP_ABNORMAL_SEX_DETERMINATION	HP_ABNORMAL_SEX_DETERMINATION	3	0.767445	1.32247	0.133987	0.930116	0.915508	728	tags=67%, list=9%, signal=61%	MAP3K1/CYB5A
HP_FEMALE_EXTERNAL_GENITALIA_IN_INDIVIDUAL_WITH_46_XY_KARYOTYPE	HP_FEMALE_EXTERNAL_GENITALIA_IN_INDIVIDUAL_WITH_46_XY_KARYOTYPE	HP_FEMALE_EXTERNAL_GENITALIA_IN_INDIVIDUAL_WITH_46_XY_KARYOTYPE	3	0.767445	1.32247	0.133987	0.930116	0.915508	728	tags=67%, list=9%, signal=61%	MAP3K1/CYB5A
GOBP_ALDITOL_METABOLIC_PROCESS	GOBP_ALDITOL_METABOLIC_PROCESS	GOBP_ALDITOL_METABOLIC_PROCESS	9	0.557011	1.32187	0.135061	0.930116	0.915508	1893	tags=44%, list=23%, signal=34%	PCK2/TKFC/GK5/GALK1
HP_WADDLING_GAIT	HP_WADDLING_GAIT	HP_WADDLING_GAIT	46	0.38188	1.32163	0.114317	0.915963	0.901578	1827	tags=33%, list=22%, signal=26%	ACBD5/SPG7/DYNC1H1/DSTYK/COLQ/CFL2/FKRP/SLC25A1/AP4S1/COL9A2/TTN/EMD/COL6A2/BICD2/DAG1
HP_DUODENAL_STENOSIS	HP_DUODENAL_STENOSIS	HP_DUODENAL_STENOSIS	12	0.514885	1.32143	0.133423	0.930116	0.915508	3392	tags=83%, list=41%, signal=50%	RFWD3/PALB2/FANCF/TTC7A/UBE2T/SLX4/ERCC4/FANCA/FANCG/BRCA1
GOBP_RNA_3_URIDYLATION	GOBP_RNA_3_URIDYLATION	GOBP_RNA_3_URIDYLATION	1	0.993644	1.32137	0.0108949	0.427905	0.421185	54	tags=100%, list=1%, signal=99%	TUT7
GOBP_REGULATION_OF_MUSCLE_ORGAN_DEVELOPMENT	GOBP_REGULATION_OF_MUSCLE_ORGAN_DEVELOPMENT	GOBP_REGULATION_OF_MUSCLE_ORGAN_DEVELOPMENT	17	0.474624	1.32135	0.143949	0.938329	0.923592	852	tags=24%, list=10%, signal=21%	MEF2C/MTPN/FLOT1/MTM1
GOBP_NADH_METABOLIC_PROCESS	GOBP_NADH_METABOLIC_PROCESS	GOBP_NADH_METABOLIC_PROCESS	17	0.474613	1.32132	0.143949	0.938329	0.923592	362	tags=18%, list=4%, signal=17%	NQO1/PCK2/FOXK1
GOBP_GLUCOSAMINE_CONTAINING_COMPOUND_CATABOLIC_PROCESS	GOBP_GLUCOSAMINE_CONTAINING_COMPOUND_CATABOLIC_PROCESS	GOBP_GLUCOSAMINE_CONTAINING_COMPOUND_CATABOLIC_PROCESS	3	0.766515	1.32087	0.135621	0.930116	0.915508	99	tags=33%, list=1%, signal=33%	CTBS
HP_BICARBONATE_WASTING_RENAL_TUBULAR_ACIDOSIS	HP_BICARBONATE_WASTING_RENAL_TUBULAR_ACIDOSIS	HP_BICARBONATE_WASTING_RENAL_TUBULAR_ACIDOSIS	2	0.86278	1.32046	0.0918728	0.889774	0.8758	1146	tags=100%, list=14%, signal=86%	NDUFAF6/SLC34A1
HP_BICARBONATURIA	HP_BICARBONATURIA	HP_BICARBONATURIA	2	0.86278	1.32046	0.0918728	0.889774	0.8758	1146	tags=100%, list=14%, signal=86%	NDUFAF6/SLC34A1
HP_INCREASED_URINARY_POTASSIUM	HP_INCREASED_URINARY_POTASSIUM	HP_INCREASED_URINARY_POTASSIUM	2	0.86278	1.32046	0.0918728	0.889774	0.8758	1146	tags=100%, list=14%, signal=86%	NDUFAF6/SLC34A1
HP_LOW_MOLECULAR_WEIGHT_PROTEINURIA	HP_LOW_MOLECULAR_WEIGHT_PROTEINURIA	HP_LOW_MOLECULAR_WEIGHT_PROTEINURIA	2	0.86278	1.32046	0.0918728	0.889774	0.8758	1146	tags=100%, list=14%, signal=86%	NDUFAF6/SLC34A1
HP_RENAL_SODIUM_WASTING	HP_RENAL_SODIUM_WASTING	HP_RENAL_SODIUM_WASTING	2	0.86278	1.32046	0.0918728	0.889774	0.8758	1146	tags=100%, list=14%, signal=86%	NDUFAF6/SLC34A1
GOBP_LINOLEIC_ACID_METABOLIC_PROCESS	GOBP_LINOLEIC_ACID_METABOLIC_PROCESS	GOBP_LINOLEIC_ACID_METABOLIC_PROCESS	5	0.663758	1.32036	0.135878	0.930116	0.915508	515	tags=40%, list=6%, signal=38%	GSTM2/GSTP1
GOBP_SEQUESTERING_OF_EXTRACELLULAR_LIGAND_FROM_RECEPTOR	GOBP_SEQUESTERING_OF_EXTRACELLULAR_LIGAND_FROM_RECEPTOR	GOBP_SEQUESTERING_OF_EXTRACELLULAR_LIGAND_FROM_RECEPTOR	2	0.862656	1.32027	0.0918728	0.889774	0.8758	536	tags=50%, list=6%, signal=47%	CD46
HP_ABNORMAL_VAGINA_MORPHOLOGY	HP_ABNORMAL_VAGINA_MORPHOLOGY	HP_ABNORMAL_VAGINA_MORPHOLOGY	39	0.391038	1.32024	0.111607	0.912935	0.898597	1014	tags=23%, list=12%, signal=20%	DYNC2H1/STAT6/CEP57/HYLS1/B3GLCT/MAP3K1/CYB5A/MTM1/RELA
GOBP_DEVELOPMENTAL_PIGMENTATION	GOBP_DEVELOPMENTAL_PIGMENTATION	GOBP_DEVELOPMENTAL_PIGMENTATION	21	0.450305	1.32008	0.140567	0.934009	0.91934	2085	tags=43%, list=25%, signal=32%	MEF2C/RAB32/KIT/CD63/RAB38/HPS5/HPS6/ANKRD27/BLOC1S3
HP_ABNORMALLY_OSSIFIED_VERTEBRAE	HP_ABNORMALLY_OSSIFIED_VERTEBRAE	HP_ABNORMALLY_OSSIFIED_VERTEBRAE	8	0.576806	1.32001	0.129346	0.925871	0.91133	991	tags=38%, list=12%, signal=33%	DYNC2H1/HSPG2/TRAPPC2
HP_ACETABULAR_SPURS	HP_ACETABULAR_SPURS	HP_ACETABULAR_SPURS	1	0.992324	1.31961	0.012211	0.451993	0.444894	65	tags=100%, list=1%, signal=99%	DYNC2H1
HP_BIFID_EPIGLOTTIS	HP_BIFID_EPIGLOTTIS	HP_BIFID_EPIGLOTTIS	1	0.992324	1.31961	0.012211	0.451993	0.444894	65	tags=100%, list=1%, signal=99%	DYNC2H1
GOBP_POTASSIUM_ION_EXPORT_ACROSS_PLASMA_MEMBRANE	GOBP_POTASSIUM_ION_EXPORT_ACROSS_PLASMA_MEMBRANE	GOBP_POTASSIUM_ION_EXPORT_ACROSS_PLASMA_MEMBRANE	3	0.765736	1.31952	0.135621	0.930116	0.915508	1649	tags=67%, list=20%, signal=54%	ANO6/KCNK5
GOBP_REGULATION_OF_MEMBRANE_DEPOLARIZATION	GOBP_REGULATION_OF_MEMBRANE_DEPOLARIZATION	GOBP_REGULATION_OF_MEMBRANE_DEPOLARIZATION	18	0.470127	1.3195	0.131479	0.92666	0.912106	1491	tags=33%, list=18%, signal=27%	RACK1/HSH2D/CAMK2D/GCLC/ANK3/P2RX7
HP_ANARTHRIA	HP_ANARTHRIA	HP_ANARTHRIA	8	0.576459	1.31922	0.129346	0.925871	0.91133	2418	tags=50%, list=29%, signal=36%	FAR1/PODXL/ALDH18A1/ATP13A2
HP_RENAL_CYST	HP_RENAL_CYST	HP_RENAL_CYST	128	0.337594	1.31899	0.0611621	0.820687	0.807798	2216	tags=32%, list=27%, signal=24%	CC2D2A/DYNC2H1/IFT74/FLI1/RERE/TKT/TMEM107/TXNDC15/AP2S1/CEP57/HIRA/LIMK1/B3GLCT/RAD21/UBE4B/PEX13/PEX19/HSPG2/STK11/PIGT/LIPT2/HDAC8/PORCN/XPNPEP3/GANAB/MCTP2/ESCO2/PEX14/SDCCAG8/ABHD11/INPP5E/LAT2/PEX10/LUZP1/PIGQ/BBS7/SH2B1/KIAA0586/NEK1/PKD1/SPOP
GOBP_NEUROTRANSMITTER_METABOLIC_PROCESS	GOBP_NEUROTRANSMITTER_METABOLIC_PROCESS	GOBP_NEUROTRANSMITTER_METABOLIC_PROCESS	9	0.55577	1.31893	0.13779	0.930116	0.915508	919	tags=44%, list=11%, signal=40%	ALDH9A1/COLQ/ABAT/AGTPBP1
GOBP_PURINE_RIBONUCLEOSIDE_METABOLIC_PROCESS	GOBP_PURINE_RIBONUCLEOSIDE_METABOLIC_PROCESS	GOBP_PURINE_RIBONUCLEOSIDE_METABOLIC_PROCESS	13	0.501616	1.31882	0.134309	0.930116	0.915508	257	tags=23%, list=3%, signal=22%	MTAP/NT5C2/DGUOK
GOMF_DEATH_DOMAIN_BINDING	GOMF_DEATH_DOMAIN_BINDING	GOMF_DEATH_DOMAIN_BINDING	9	0.555612	1.31855	0.13779	0.930116	0.915508	1	tags=11%, list=0%, signal=11%	RACK1
HP_RECURRENT_TONSILLITIS	HP_RECURRENT_TONSILLITIS	HP_RECURRENT_TONSILLITIS	2	0.861461	1.31844	0.0954064	0.900353	0.886212	1157	tags=100%, list=14%, signal=86%	BLM/RIPK1
HP_SEPTO_OPTIC_DYSPLASIA	HP_SEPTO_OPTIC_DYSPLASIA	HP_SEPTO_OPTIC_DYSPLASIA	3	0.764966	1.3182	0.135621	0.930116	0.915508	447	tags=67%, list=5%, signal=63%	WDR11/STAG2
HP_MANIA	HP_MANIA	HP_MANIA	24	0.434776	1.31786	0.143369	0.938329	0.923592	577	tags=17%, list=7%, signal=16%	POLG2/FLI1/MT-ND6/HIRA
GOCC_CHROMATOID_BODY	GOCC_CHROMATOID_BODY	GOCC_CHROMATOID_BODY	3	0.76454	1.31746	0.135621	0.930116	0.915508	393	tags=33%, list=5%, signal=32%	ARNTL
GOBP_TRANSPORT_ALONG_MICROTUBULE	GOBP_TRANSPORT_ALONG_MICROTUBULE	GOBP_TRANSPORT_ALONG_MICROTUBULE	93	0.347888	1.31733	0.0807453	0.87431	0.860578	2352	tags=35%, list=28%, signal=26%	CEP131/DYNC2H1/RAB27B/IFT74/SPG7/OPA1/AP3M2/BORCS5/DYNC1I2/DYNC1H1/IFT57/TRAK1/AGTPBP1/STK11/LRPPRC/IFT46/KIF3B/PEX14/RHOT1/FBXW11/FYCO1/MAP1S/BICD2/MAPK8IP3/TRAK2/HDAC6/DTNBP1/BLOC1S3/COPG1/IFT88/MAP1A/TERF2/DLG2
HP_ABNORMAL_TEMPORAL_BONE_MORPHOLOGY	HP_ABNORMAL_TEMPORAL_BONE_MORPHOLOGY	HP_ABNORMAL_TEMPORAL_BONE_MORPHOLOGY	2	0.860651	1.3172	0.0954064	0.900353	0.886212	576	tags=50%, list=7%, signal=47%	CEP57
GOMF_GLUTATHIONE_TRANSFERASE_ACTIVITY	GOMF_GLUTATHIONE_TRANSFERASE_ACTIVITY	GOMF_GLUTATHIONE_TRANSFERASE_ACTIVITY	12	0.513214	1.31714	0.136119	0.930116	0.915508	1616	tags=50%, list=19%, signal=40%	GSTM2/GSTP1/MGST2/LTC4S/LANCL1/GSTZ1
GOBP_PROTEIN_AUTO_ADP_RIBOSYLATION	GOBP_PROTEIN_AUTO_ADP_RIBOSYLATION	GOBP_PROTEIN_AUTO_ADP_RIBOSYLATION	10	0.538869	1.31683	0.137228	0.930116	0.915508	1509	tags=50%, list=18%, signal=41%	PARP8/PARP16/PARP2/TNKS/PARP12
GOBP_HEPARAN_SULFATE_PROTEOGLYCAN_METABOLIC_PROCESS	GOBP_HEPARAN_SULFATE_PROTEOGLYCAN_METABOLIC_PROCESS	GOBP_HEPARAN_SULFATE_PROTEOGLYCAN_METABOLIC_PROCESS	17	0.472767	1.31619	0.145223	0.942186	0.927389	2872	tags=65%, list=34%, signal=43%	HS2ST1/XYLT2/EXTL3/XYLT1/EXT2/DSE/HS6ST1/HPSE/SGSH/HS3ST3B1/NDST2
GOMF_HISTONE_METHYLTRANSFERASE_ACTIVITY_H4_K20_SPECIFIC	GOMF_HISTONE_METHYLTRANSFERASE_ACTIVITY_H4_K20_SPECIFIC	GOMF_HISTONE_METHYLTRANSFERASE_ACTIVITY_H4_K20_SPECIFIC	4	0.706146	1.31578	0.128368	0.922949	0.908454	1069	tags=50%, list=13%, signal=44%	NSD1/KMT5C
HP_ASTIGMATISM	HP_ASTIGMATISM	HP_ASTIGMATISM	100	0.344737	1.31567	0.0773994	0.868751	0.855107	2085	tags=35%, list=25%, signal=27%	CC2D2A/RERE/KDM5B/NSD1/AGO2/MED13/ARCN1/UBR7/ARID1B/ERCC2/GATAD2B/PRMT7/HS2ST1/CNOT3/PSMD12/PIGT/COL9A2/TANC2/RFWD3/PALB2/EMC1/PACS2/KMT2B/FBXW11/CEP78/COL1A2/MAN2B1/MAPK8IP3/SLC25A24/HUWE1/PPP1R12A/PIGQ/DSE/FANCF/BLOC1S3
GOBP_REGULATION_OF_CYTOPLASMIC_TRANSLATIONAL_ELONGATION	GOBP_REGULATION_OF_CYTOPLASMIC_TRANSLATIONAL_ELONGATION	GOBP_REGULATION_OF_CYTOPLASMIC_TRANSLATIONAL_ELONGATION	6	0.629009	1.31508	0.143505	0.938329	0.923592	2465	tags=83%, list=30%, signal=59%	CPEB3/DPH5/DPH2/DNAJC24/DPH7
HP_ANKLE_WEAKNESS	HP_ANKLE_WEAKNESS	HP_ANKLE_WEAKNESS	4	0.705699	1.31495	0.129952	0.925934	0.911392	2457	tags=100%, list=29%, signal=71%	CHRNE/TTN/CHRNB1/AK9
HP_CYSTATHIONINEMIA	HP_CYSTATHIONINEMIA	HP_CYSTATHIONINEMIA	3	0.763078	1.31494	0.137255	0.930116	0.915508	154	tags=33%, list=2%, signal=33%	CTH
HP_INCREASED_URINARY_NON_PROTEINOGENIC_AMINO_ACID_LEVEL	HP_INCREASED_URINARY_NON_PROTEINOGENIC_AMINO_ACID_LEVEL	HP_INCREASED_URINARY_NON_PROTEINOGENIC_AMINO_ACID_LEVEL	3	0.763078	1.31494	0.137255	0.930116	0.915508	154	tags=33%, list=2%, signal=33%	CTH
GOBP_ANTEROGRADE_AXONAL_TRANSPORT_OF_MITOCHONDRION	GOBP_ANTEROGRADE_AXONAL_TRANSPORT_OF_MITOCHONDRION	GOBP_ANTEROGRADE_AXONAL_TRANSPORT_OF_MITOCHONDRION	3	0.763076	1.31494	0.137255	0.930116	0.915508	1978	tags=100%, list=24%, signal=76%	TRAK1/AGTPBP1/TRAK2
HP_ABSENCE_OF_THE_SACRUM	HP_ABSENCE_OF_THE_SACRUM	HP_ABSENCE_OF_THE_SACRUM	2	0.859136	1.31488	0.0954064	0.900353	0.886212	43	tags=50%, list=1%, signal=50%	FUZ
HP_ASYMMETRY_OF_SPINAL_FACET_JOINTS	HP_ASYMMETRY_OF_SPINAL_FACET_JOINTS	HP_ASYMMETRY_OF_SPINAL_FACET_JOINTS	2	0.859136	1.31488	0.0954064	0.900353	0.886212	43	tags=50%, list=1%, signal=50%	FUZ
GOBP_RESPONSE_TO_COBALT_ION	GOBP_RESPONSE_TO_COBALT_ION	GOBP_RESPONSE_TO_COBALT_ION	10	0.538049	1.31482	0.138587	0.9312	0.916576	2961	tags=70%, list=36%, signal=45%	CASP3/SERPINF1/ATP7A/CASP9/ALAD/D2HGDH/TIGAR
GOCC_CENTRIOLE	GOCC_CENTRIOLE	GOCC_CENTRIOLE	71	0.359098	1.31438	0.0886076	0.889774	0.8758	2833	tags=45%, list=34%, signal=30%	CEP131/CEP170/CEP164/HYLS1/CCDC92/CETN3/GLE1/POC1B/RP2/CCHCR1/SDCCAG8/CNTROB/CEP78/CROCC/SPICE1/TOP2A/CEP128/AHI1/NUBP1/CEP135/CEP83/KIAA0586/TUBGCP3/IFT88/STARD9/PCNT/CEP162/CEP250/TUBD1/CEP89/TTBK2/SCLT1
GOBP_CHITIN_METABOLIC_PROCESS	GOBP_CHITIN_METABOLIC_PROCESS	GOBP_CHITIN_METABOLIC_PROCESS	1	0.988247	1.31419	0.0183703	0.538922	0.530458	99	tags=100%, list=1%, signal=99%	CTBS
GOMF_CHITINASE_ACTIVITY	GOMF_CHITINASE_ACTIVITY	GOMF_CHITINASE_ACTIVITY	1	0.988247	1.31419	0.0183703	0.538922	0.530458	99	tags=100%, list=1%, signal=99%	CTBS
GOBP_NEGATIVE_REGULATION_OF_VASCULAR_ENDOTHELIAL_CELL_PROLIFERATION	GOBP_NEGATIVE_REGULATION_OF_VASCULAR_ENDOTHELIAL_CELL_PROLIFERATION	GOBP_NEGATIVE_REGULATION_OF_VASCULAR_ENDOTHELIAL_CELL_PROLIFERATION	2	0.858656	1.31415	0.0954064	0.900353	0.886212	47	tags=50%, list=1%, signal=50%	MEF2C
HP_FINGERNAIL_DYSPLASIA	HP_FINGERNAIL_DYSPLASIA	HP_FINGERNAIL_DYSPLASIA	1	0.987887	1.31371	0.0186643	0.543111	0.534582	102	tags=100%, list=1%, signal=99%	DVL3
HP_ONYCHOGRYPOSIS_OF_FINGERNAIL	HP_ONYCHOGRYPOSIS_OF_FINGERNAIL	HP_ONYCHOGRYPOSIS_OF_FINGERNAIL	1	0.987887	1.31371	0.0186643	0.543111	0.534582	102	tags=100%, list=1%, signal=99%	DVL3
GOBP_REGULATION_OF_G0_TO_G1_TRANSITION	GOBP_REGULATION_OF_G0_TO_G1_TRANSITION	GOBP_REGULATION_OF_G0_TO_G1_TRANSITION	7	0.596961	1.31367	0.140426	0.934009	0.91934	3259	tags=86%, list=39%, signal=52%	HLA-G/RRM1/PPP2R5B/FOXO4/RHNO1/RRM2B
GOBP_XENOBIOTIC_METABOLIC_PROCESS	GOBP_XENOBIOTIC_METABOLIC_PROCESS	GOBP_XENOBIOTIC_METABOLIC_PROCESS	20	0.456251	1.31362	0.138786	0.931339	0.916712	1168	tags=25%, list=14%, signal=22%	NQO1/GSTM2/GSTP1/ACSL1/EPHX1
HP_ABSENT_TIBIA	HP_ABSENT_TIBIA	HP_ABSENT_TIBIA	2	0.858222	1.31348	0.0971731	0.900353	0.886212	1184	tags=100%, list=14%, signal=86%	DYNC2H1/ATP7A
HP_ABNORMAL_IRIS_PIGMENTATION	HP_ABNORMAL_IRIS_PIGMENTATION	HP_ABNORMAL_IRIS_PIGMENTATION	63	0.365091	1.31296	0.0913921	0.889774	0.8758	2091	tags=37%, list=25%, signal=28%	EPG5/KIT/RERE/LIMK1/UBE4B/PEX13/PEX19/HSPG2/XYLT2/HPS5/PNPLA6/PEX14/ABHD11/CEP78/LAT2/PEX10/LUZP1/HPS6/USH1C/DTNBP1/BLOC1S3/ESPN/SOS1
GOCC_DYSTROPHIN_ASSOCIATED_GLYCOPROTEIN_COMPLEX	GOCC_DYSTROPHIN_ASSOCIATED_GLYCOPROTEIN_COMPLEX	GOCC_DYSTROPHIN_ASSOCIATED_GLYCOPROTEIN_COMPLEX	5	0.659947	1.31278	0.141985	0.938009	0.923277	2839	tags=100%, list=34%, signal=66%	SSPN/SNTA1/DAG1/UTRN/SNTB1
GOCC_GLYCOPROTEIN_COMPLEX	GOCC_GLYCOPROTEIN_COMPLEX	GOCC_GLYCOPROTEIN_COMPLEX	5	0.659947	1.31278	0.141985	0.938009	0.923277	2839	tags=100%, list=34%, signal=66%	SSPN/SNTA1/DAG1/UTRN/SNTB1
GOBP_DETECTION_OF_MECHANICAL_STIMULUS_INVOLVED_IN_SENSORY_PERCEPTION_OF_SOUND	GOBP_DETECTION_OF_MECHANICAL_STIMULUS_INVOLVED_IN_SENSORY_PERCEPTION_OF_SOUND	GOBP_DETECTION_OF_MECHANICAL_STIMULUS_INVOLVED_IN_SENSORY_PERCEPTION_OF_SOUND	2	0.8577	1.31268	0.0971731	0.900353	0.886212	276	tags=50%, list=3%, signal=48%	KIT
GOBP_RESPONSE_TO_VITAMIN_A	GOBP_RESPONSE_TO_VITAMIN_A	GOBP_RESPONSE_TO_VITAMIN_A	4	0.704447	1.31262	0.129952	0.925934	0.911392	1280	tags=50%, list=15%, signal=42%	SLC34A1/DNMT3A
GOMF_OXIDIZED_DNA_BINDING	GOMF_OXIDIZED_DNA_BINDING	GOMF_OXIDIZED_DNA_BINDING	7	0.596312	1.31224	0.141844	0.938009	0.923277	3196	tags=86%, list=38%, signal=53%	BLM/MSH6/XRCC1/MSH2/MUTYH/OGG1
GOBP_AMMONIUM_ION_METABOLIC_PROCESS	GOBP_AMMONIUM_ION_METABOLIC_PROCESS	GOBP_AMMONIUM_ION_METABOLIC_PROCESS	6	0.627625	1.31218	0.143505	0.938329	0.923592	3109	tags=100%, list=37%, signal=63%	BTBD9/ATP7A/CHDH/SLC44A1/ALDH2/PDE1B
HP_CONSTRICTION_OF_PERIPHERAL_VISUAL_FIELD	HP_CONSTRICTION_OF_PERIPHERAL_VISUAL_FIELD	HP_CONSTRICTION_OF_PERIPHERAL_VISUAL_FIELD	41	0.385208	1.31208	0.117057	0.915963	0.901578	3127	tags=59%, list=37%, signal=37%	PRPF31/OPA1/RP9/PEX13/PEX19/PDE6A/SEMA4A/SH3BP2/KIF3B/POC1B/CHM/RP2/PEX14/PRPF8/PEX10/MT-ATP6/ZNF408/ARL3/TIMM8A/CYP4V2/DLAT/KIZ/ARSG/IMPDH1
HP_CNS_HYPOMYELINATION	HP_CNS_HYPOMYELINATION	HP_CNS_HYPOMYELINATION	45	0.38001	1.31197	0.124306	0.916693	0.902296	2665	tags=40%, list=32%, signal=27%	ACBD5/DDOST/CYB5A/BCAP31/POLR3A/PEX13/EIF2B1/PGAP2/VPS11/EIF2B3/SMPD4/PIGO/NARS2/GLUL/SLC25A12/ALG2/SLC1A4/SLC33A1
GOCC_OMEGASOME	GOCC_OMEGASOME	GOCC_OMEGASOME	4	0.704036	1.31185	0.129952	0.925934	0.911392	1710	tags=75%, list=21%, signal=60%	TRIM5/ATG14/ZFYVE1
HP_EEG_WITH_FRONTAL_EPILEPTIFORM_DISCHARGES	HP_EEG_WITH_FRONTAL_EPILEPTIFORM_DISCHARGES	HP_EEG_WITH_FRONTAL_EPILEPTIFORM_DISCHARGES	1	0.986448	1.3118	0.0201339	0.560354	0.551554	114	tags=100%, list=1%, signal=99%	PI4KA
HP_CAVERNOUS_HEMANGIOMA	HP_CAVERNOUS_HEMANGIOMA	HP_CAVERNOUS_HEMANGIOMA	19	0.459907	1.3113	0.13728	0.930116	0.915508	1259	tags=26%, list=15%, signal=22%	SDHD/SDHB/MTM1/ACVRL1/DNM2
GOBP_SKELETAL_MUSCLE_ORGAN_DEVELOPMENT	GOBP_SKELETAL_MUSCLE_ORGAN_DEVELOPMENT	GOBP_SKELETAL_MUSCLE_ORGAN_DEVELOPMENT	66	0.361454	1.31123	0.0900424	0.889774	0.8758	1008	tags=21%, list=12%, signal=19%	MEF2C/ZBTB18/COPS2/ARNTL/FLOT1/MYL6B/SVIL/KLF5/NR1D2/CFL2/EGR2/MTM1/SAP30/NUPR1
GOBP_REGULATION_OF_CILIUM_ASSEMBLY	GOBP_REGULATION_OF_CILIUM_ASSEMBLY	GOBP_REGULATION_OF_CILIUM_ASSEMBLY	48	0.377351	1.31083	0.117971	0.915963	0.901578	3882	tags=60%, list=47%, signal=32%	FUZ/TBC1D22A/GDI2/TCHP/CDK10/EVI5/TBC1D14/TBC1D8/DNM2/TBC1D22B/SDCCAG8/CNTROB/CROCC/RABEP2/CEP135/IFT88/TBC1D5/TBC1D20/TBC1D2B/TBC1D10B/CYLD/ATMIN/TESK1/TAPT1/TBC1D9B/MARK4/TBC1D1/BBS4/MPHOSPH9
HP_ABNORMALITY_OF_FUNDUS_PIGMENTATION	HP_ABNORMALITY_OF_FUNDUS_PIGMENTATION	HP_ABNORMALITY_OF_FUNDUS_PIGMENTATION	10	0.536324	1.31061	0.138587	0.9312	0.916576	3147	tags=70%, list=38%, signal=44%	EPG5/EFEMP1/PRPF8/APC/CFH/TSC1/MUTYH
HP_INCOMITANT_STRABISMUS	HP_INCOMITANT_STRABISMUS	HP_INCOMITANT_STRABISMUS	35	0.394815	1.3103	0.12754	0.920075	0.905625	2146	tags=34%, list=26%, signal=26%	AGO2/OPA1/MED13/UBR7/HS2ST1/CNOT3/PSMD12/TANC2/FBXW11/MAPK8IP3/HUWE1/KIAA0586
GOMF_PHOSPHATIDYLINOSITOL_BINDING	GOMF_PHOSPHATIDYLINOSITOL_BINDING	GOMF_PHOSPHATIDYLINOSITOL_BINDING	135	0.333326	1.30998	0.0609137	0.820687	0.807798	2096	tags=31%, list=25%, signal=24%	SNX1/EEA1/GSN/ZCCHC2/EXOC1/GOLPH3/MITD1/TLN1/CYTH3/ZFYVE19/SVIL/ANXA2/NUMA1/PLCB1/ANKFY1/CEACAM5/MTM1/SNX21/NISCH/THY1/ATG2B/OSBPL2/OSBP/MYO1E/ADAP1/KRIT1/LANCL2/FZD7/IQGAP1/SNX13/ARFIP1/RACGAP1/ZFYVE1/FES/SNX19/ZFYVE16/SDCBP2/PLEKHA5/SNX25/TECPR1/HIP1R/STAM2
GOBP_DIOL_METABOLIC_PROCESS	GOBP_DIOL_METABOLIC_PROCESS	GOBP_DIOL_METABOLIC_PROCESS	15	0.486684	1.30953	0.126963	0.919493	0.905052	1909	tags=40%, list=23%, signal=31%	DHFR/SGPP1/SPHK2/ABCA2/PCBD2/SGPP2
GOBP_NCRNA_EXPORT_FROM_NUCLEUS	GOBP_NCRNA_EXPORT_FROM_NUCLEUS	GOBP_NCRNA_EXPORT_FROM_NUCLEUS	8	0.572212	1.3095	0.141864	0.938009	0.923277	1329	tags=38%, list=16%, signal=32%	PHAX/NOL6/NCBP1
GOMF_URIDYLYLTRANSFERASE_ACTIVITY	GOMF_URIDYLYLTRANSFERASE_ACTIVITY	GOMF_URIDYLYLTRANSFERASE_ACTIVITY	4	0.702408	1.30882	0.133122	0.930116	0.915508	54	tags=25%, list=1%, signal=25%	TUT7
GOBP_PML_BODY_ORGANIZATION	GOBP_PML_BODY_ORGANIZATION	GOBP_PML_BODY_ORGANIZATION	5	0.6578	1.30851	0.145038	0.942181	0.927384	2416	tags=80%, list=29%, signal=57%	HIPK2/ETS1/HABP4/SUMO1
GOBP_REGULATION_OF_AMPA_RECEPTOR_ACTIVITY	GOBP_REGULATION_OF_AMPA_RECEPTOR_ACTIVITY	GOBP_REGULATION_OF_AMPA_RECEPTOR_ACTIVITY	3	0.759104	1.30809	0.140523	0.934009	0.91934	47	tags=33%, list=1%, signal=33%	MEF2C
HP_PERIPHERAL_DEMYELINATION	HP_PERIPHERAL_DEMYELINATION	HP_PERIPHERAL_DEMYELINATION	33	0.399837	1.30799	0.125432	0.916693	0.902296	2191	tags=42%, list=26%, signal=31%	MT-ND6/COQ7/EGR2/LRPPRC/DNM2/UBTF/MT-ND3/MOCS2/ABCA1/SUMF1/MT-ATP6/PMP22/ARHGEF10/FLVCR1
GOBP_NEGATIVE_REGULATION_OF_SMOOTH_MUSCLE_CELL_PROLIFERATION	GOBP_NEGATIVE_REGULATION_OF_SMOOTH_MUSCLE_CELL_PROLIFERATION	GOBP_NEGATIVE_REGULATION_OF_SMOOTH_MUSCLE_CELL_PROLIFERATION	24	0.431408	1.30765	0.151732	0.942474	0.927672	747	tags=21%, list=9%, signal=19%	MEF2C/IGFBP3/IL15/PTGIR/NDRG2
GOMF_PHOSPHORIC_DIESTER_HYDROLASE_ACTIVITY	GOMF_PHOSPHORIC_DIESTER_HYDROLASE_ACTIVITY	GOMF_PHOSPHORIC_DIESTER_HYDROLASE_ACTIVITY	30	0.408534	1.30754	0.135104	0.930116	0.915508	2873	tags=53%, list=34%, signal=35%	CCR1/PLCB1/ENPP2/PDE6A/GDPD5/SMPD4/NAPEPLD/APEX2/PLCG1/PDE4B/PLCG2/PLCL2/SMPD2/SMPDL3B/PDE7A/TDP1
HP_VENTILATOR_DEPENDENCE_WITH_INABILITY_TO_WEAN	HP_VENTILATOR_DEPENDENCE_WITH_INABILITY_TO_WEAN	HP_VENTILATOR_DEPENDENCE_WITH_INABILITY_TO_WEAN	4	0.70162	1.30735	0.133122	0.930116	0.915508	2491	tags=100%, list=30%, signal=70%	TK2/IGHMBP2/TRMU/ALAD
GOCC_INTEGRATOR_COMPLEX	GOCC_INTEGRATOR_COMPLEX	GOCC_INTEGRATOR_COMPLEX	10	0.534985	1.30734	0.14538	0.942376	0.927575	3807	tags=90%, list=46%, signal=49%	INTS5/INTS7/INTS2/INTS3/INTS9/INTS6/INTS4/NIPBL/INTS12
HP_DRUSEN	HP_DRUSEN	HP_DRUSEN	10	0.534935	1.30721	0.14538	0.942376	0.927575	2087	tags=60%, list=25%, signal=45%	XYLT2/FBLN5/EFEMP1/XYLT1/TMEM98/ESPN
HP_ABNORMAL_CHOROID_MORPHOLOGY	HP_ABNORMAL_CHOROID_MORPHOLOGY	HP_ABNORMAL_CHOROID_MORPHOLOGY	85	0.348345	1.3071	0.0873181	0.888485	0.874531	1848	tags=32%, list=22%, signal=25%	CC2D2A/HHAT/GZF1/RERE/TMEM107/TXNDC15/FKRP/PEX13/PEX19/ACVRL1/ELOVL4/XYLT2/PORCN/RNF216/CHM/PNPLA6/KRIT1/FBLN5/RP2/EFEMP1/PEX14/XYLT1/FBLN1/INPP5E/TMEM98/DAG1/PEX10
GOMF_TOLL_LIKE_RECEPTOR_BINDING	GOMF_TOLL_LIKE_RECEPTOR_BINDING	GOMF_TOLL_LIKE_RECEPTOR_BINDING	6	0.625169	1.30705	0.149547	0.942474	0.927672	1723	tags=50%, list=21%, signal=40%	S100A9/UNC93B1/TLR1
HP_ABNORMAL_CIRCULATING_COPPER_CONCENTRATION	HP_ABNORMAL_CIRCULATING_COPPER_CONCENTRATION	HP_ABNORMAL_CIRCULATING_COPPER_CONCENTRATION	7	0.593834	1.30679	0.148936	0.942474	0.927672	2239	tags=43%, list=27%, signal=31%	COG2/TMPRSS6/ATP6V0A2
HP_ABNORMALITY_OF_IRON_HOMEOSTASIS	HP_ABNORMALITY_OF_IRON_HOMEOSTASIS	HP_ABNORMALITY_OF_IRON_HOMEOSTASIS	7	0.59381	1.30674	0.148936	0.942474	0.927672	884	tags=43%, list=11%, signal=38%	TRNT1/BCS1L/ABCD3
GOBP_HISTONE_H3_K36_METHYLATION	GOBP_HISTONE_H3_K36_METHYLATION	GOBP_HISTONE_H3_K36_METHYLATION	8	0.570955	1.30663	0.147427	0.942474	0.927672	353	tags=25%, list=4%, signal=24%	SETD3/NSD1
GOBP_REGULATION_OF_VIRAL_INDUCED_CYTOPLASMIC_PATTERN_RECOGNITION_RECEPTOR_SIGNALING_PATHWAY	GOBP_REGULATION_OF_VIRAL_INDUCED_CYTOPLASMIC_PATTERN_RECOGNITION_RECEPTOR_SIGNALING_PATHWAY	GOBP_REGULATION_OF_VIRAL_INDUCED_CYTOPLASMIC_PATTERN_RECOGNITION_RECEPTOR_SIGNALING_PATHWAY	16	0.47761	1.30641	0.145995	0.942474	0.927672	1094	tags=38%, list=13%, signal=33%	OASL/PUM2/RIOK3/ANKRD17/TKFC/DDX60
GOBP_FC_RECEPTOR_SIGNALING_PATHWAY	GOBP_FC_RECEPTOR_SIGNALING_PATHWAY	GOBP_FC_RECEPTOR_SIGNALING_PATHWAY	32	0.402474	1.30612	0.128736	0.923876	0.909366	2550	tags=50%, list=31%, signal=35%	FCER1G/PIGR/KIT/CD200R1/LIMK1/MAP3K1/YES1/LYN/PRKCE/PLA2G6/SOS1/PLCG1/PRKCD/PLCG2/TRAF6/MAP3K7
GOMF_ZINC_ION_TRANSMEMBRANE_TRANSPORTER_ACTIVITY	GOMF_ZINC_ION_TRANSMEMBRANE_TRANSPORTER_ACTIVITY	GOMF_ZINC_ION_TRANSMEMBRANE_TRANSPORTER_ACTIVITY	12	0.508841	1.30591	0.141509	0.937548	0.922823	1241	tags=33%, list=15%, signal=28%	SLC39A7/SLC30A4/SLC39A11/SLC39A14
GOMF_MRNA_METHYLTRANSFERASE_ACTIVITY	GOMF_MRNA_METHYLTRANSFERASE_ACTIVITY	GOMF_MRNA_METHYLTRANSFERASE_ACTIVITY	11	0.520187	1.3058	0.135135	0.930116	0.915508	410	tags=27%, list=5%, signal=26%	TRMT61A/METTL14/METTL16
GOMF_HISTONE_H3_TRI_DIMETHYL_LYSINE_9_DEMETHYLASE_ACTIVITY	GOMF_HISTONE_H3_TRI_DIMETHYL_LYSINE_9_DEMETHYLASE_ACTIVITY	GOMF_HISTONE_H3_TRI_DIMETHYL_LYSINE_9_DEMETHYLASE_ACTIVITY	2	0.853141	1.30571	0.100707	0.90622	0.891987	631	tags=50%, list=8%, signal=46%	KDM4A
GOBP_GRANULOCYTE_COLONY_STIMULATING_FACTOR_PRODUCTION	GOBP_GRANULOCYTE_COLONY_STIMULATING_FACTOR_PRODUCTION	GOBP_GRANULOCYTE_COLONY_STIMULATING_FACTOR_PRODUCTION	1	0.98177	1.30558	0.0254244	0.606225	0.596704	153	tags=100%, list=2%, signal=98%	HAVCR2
GOBP_POSITIVE_REGULATION_OF_SUBSTRATE_ADHESION_DEPENDENT_CELL_SPREADING	GOBP_POSITIVE_REGULATION_OF_SUBSTRATE_ADHESION_DEPENDENT_CELL_SPREADING	GOBP_POSITIVE_REGULATION_OF_SUBSTRATE_ADHESION_DEPENDENT_CELL_SPREADING	24	0.43072	1.30557	0.156511	0.947315	0.932437	140	tags=12%, list=2%, signal=12%	CARMIL1/DOCK5/CASS4
HP_MICROSCOPIC_HEMATURIA	HP_MICROSCOPIC_HEMATURIA	HP_MICROSCOPIC_HEMATURIA	6	0.624265	1.30516	0.151057	0.942474	0.927672	3137	tags=100%, list=38%, signal=62%	AMMECR1/NUP85/LMNB2/FN1/INF2/LPIN2
GOBP_TOLL_LIKE_RECEPTOR_4_SIGNALING_PATHWAY	GOBP_TOLL_LIKE_RECEPTOR_4_SIGNALING_PATHWAY	GOBP_TOLL_LIKE_RECEPTOR_4_SIGNALING_PATHWAY	22	0.441381	1.30508	0.151775	0.942474	0.927672	1341	tags=27%, list=16%, signal=23%	RIPK2/S100A14/NMI/FLOT1/LYN/PRKCE
HP_ASPIRATION_PNEUMONIA	HP_ASPIRATION_PNEUMONIA	HP_ASPIRATION_PNEUMONIA	46	0.377057	1.30494	0.122087	0.916186	0.901797	2916	tags=39%, list=35%, signal=26%	NADK2/SDHD/STAG2/IGBP1/ARID1B/SOX4/TAF1/ARID1A/HACD1/NTRK1/PLA2G6/SLC25A24/KIAA0586/KDM6A/FGFR1/TIMM8A/PTCD3/KMT2D
HP_SCOTOMA	HP_SCOTOMA	HP_SCOTOMA	40	0.384055	1.3048	0.131257	0.925934	0.911392	3183	tags=55%, list=38%, signal=34%	TRNT1/PRPF3/OPA1/MT-ND6/MFSD8/ELOVL4/FDXR/POC1B/BTD/EFEMP1/MT-ND4L/CEP78/MT-ATP6/USH1C/ESPN/FLVCR1/MT-ND1/TIMM8A/CFH/CYP4V2/ARSG/MFN2
HP_POSTURAL_INSTABILITY	HP_POSTURAL_INSTABILITY	HP_POSTURAL_INSTABILITY	31	0.404574	1.30467	0.127021	0.919493	0.905052	2952	tags=48%, list=35%, signal=31%	FAR1/PODXL/SPG7/RFC1/EIF4G1/TAF1/ALDH18A1/PLA2G6/PMP22/ATP13A2/C19orf12/DDHD1/ERCC4/TIMM8A/RUBCN
HP_ABNORMAL_CIRCULATING_CREATININE_CONCENTRATION	HP_ABNORMAL_CIRCULATING_CREATININE_CONCENTRATION	HP_ABNORMAL_CIRCULATING_CREATININE_CONCENTRATION	10	0.533707	1.30421	0.148098	0.942474	0.927672	1311	tags=40%, list=16%, signal=34%	CC2D2A/COQ7/CD46/GANAB
HP_ABNORMAL_CIRCULATING_LONG_CHAIN_FATTY_ACID_CONCENTRATION	HP_ABNORMAL_CIRCULATING_LONG_CHAIN_FATTY_ACID_CONCENTRATION	HP_ABNORMAL_CIRCULATING_LONG_CHAIN_FATTY_ACID_CONCENTRATION	8	0.56966	1.30366	0.148818	0.942474	0.927672	1848	tags=50%, list=22%, signal=39%	PEX13/PEX19/PEX14/PEX10
HP_BRUSHFIELD_SPOTS	HP_BRUSHFIELD_SPOTS	HP_BRUSHFIELD_SPOTS	8	0.56966	1.30366	0.148818	0.942474	0.927672	1848	tags=50%, list=22%, signal=39%	PEX13/PEX19/PEX14/PEX10
GOCC_SITE_OF_POLARIZED_GROWTH	GOCC_SITE_OF_POLARIZED_GROWTH	GOCC_SITE_OF_POLARIZED_GROWTH	75	0.353696	1.30333	0.0930962	0.894544	0.880495	3173	tags=51%, list=38%, signal=32%	PCDH9/EXOC6/KIF21B/KATNB1/SETX/NDRG2/TRPV2/LRIG2/THY1/FKBP15/AMFR/DNM2/IGHMBP2/MAP3K12/PTBP2/GDPD5/IQGAP1/HCLS1/MAPK8IP3/NGFR/EXOC4/TAOK2/FXR2/DTNBP1/CTNND1/CPEB4/EPS8/C9orf72/NEO1/ZFYVE27/AUTS2/FMR1/ABL1/APBB1/TSC1/RUFY3/PI4K2A/CYTH2
GOBP_POST_GOLGI_VESICLE_MEDIATED_TRANSPORT	GOBP_POST_GOLGI_VESICLE_MEDIATED_TRANSPORT	GOBP_POST_GOLGI_VESICLE_MEDIATED_TRANSPORT	73	0.354543	1.30304	0.0956887	0.900353	0.886212	1376	tags=19%, list=17%, signal=16%	RACK1/VPS52/EXOC6/VAMP4/EXOC1/GOLPH3/KLHL20/ARFGEF2/ANKFY1/EXOC6B/ANK3/DNM2/GAK/RP2
GOBP_TRANSCRIPTION_ELONGATION_FROM_RNA_POLYMERASE_I_PROMOTER	GOBP_TRANSCRIPTION_ELONGATION_FROM_RNA_POLYMERASE_I_PROMOTER	GOBP_TRANSCRIPTION_ELONGATION_FROM_RNA_POLYMERASE_I_PROMOTER	3	0.756168	1.30304	0.142157	0.938009	0.923277	602	tags=67%, list=7%, signal=62%	POLR1E/ERCC2
GOMF_PHOSPHATIDYLINOSITOL_MONOPHOSPHATE_PHOSPHATASE_ACTIVITY	GOMF_PHOSPHATIDYLINOSITOL_MONOPHOSPHATE_PHOSPHATASE_ACTIVITY	GOMF_PHOSPHATIDYLINOSITOL_MONOPHOSPHATE_PHOSPHATASE_ACTIVITY	10	0.533163	1.30289	0.149457	0.942474	0.927672	2511	tags=60%, list=30%, signal=42%	SACM1L/FIG4/MTM1/INPP5F/MTMR2/MTMR4
GOMF_MYOSIN_LIGHT_CHAIN_BINDING	GOMF_MYOSIN_LIGHT_CHAIN_BINDING	GOMF_MYOSIN_LIGHT_CHAIN_BINDING	1	0.979372	1.30239	0.030424	0.65891	0.648562	173	tags=100%, list=2%, signal=98%	MYO19
HP_FACIAL_CLEFT	HP_FACIAL_CLEFT	HP_FACIAL_CLEFT	4	0.698867	1.30222	0.137876	0.930116	0.915508	65	tags=25%, list=1%, signal=25%	DYNC2H1
GOBP_GLYCINE_METABOLIC_PROCESS	GOBP_GLYCINE_METABOLIC_PROCESS	GOBP_GLYCINE_METABOLIC_PROCESS	5	0.654294	1.30154	0.151145	0.942474	0.927672	2577	tags=80%, list=31%, signal=55%	GART/DHFR/SHMT2/SHMT1
HP_TEMPORAL_OPTIC_DISC_PALLOR	HP_TEMPORAL_OPTIC_DISC_PALLOR	HP_TEMPORAL_OPTIC_DISC_PALLOR	2	0.850339	1.30142	0.107774	0.907872	0.893614	407	tags=50%, list=5%, signal=48%	OPA1
HP_SCLERAL_STAPHYLOMA	HP_SCLERAL_STAPHYLOMA	HP_SCLERAL_STAPHYLOMA	5	0.653953	1.30086	0.152672	0.9435	0.928682	1066	tags=40%, list=13%, signal=35%	ARL2/PIGT
GOBP_INTERFERON_BETA_PRODUCTION	GOBP_INTERFERON_BETA_PRODUCTION	GOBP_INTERFERON_BETA_PRODUCTION	33	0.397628	1.30077	0.131185	0.925934	0.911392	2381	tags=45%, list=29%, signal=33%	RIPK2/ZBTB20/NMI/RIOK3/FLOT1/TRIM56/POLR3A/RNF216/TBK1/DHX58/MAVS/OAS2/OAS3/NLRC3/DDX58
GOBP_CELLULAR_RESPONSE_TO_ATP	GOBP_CELLULAR_RESPONSE_TO_ATP	GOBP_CELLULAR_RESPONSE_TO_ATP	6	0.622026	1.30048	0.155589	0.947315	0.932437	1576	tags=67%, list=19%, signal=54%	P2RY11/TAF1/P2RX7/SSH1
GOBP_PLASMA_MEMBRANE_ORGANIZATION	GOBP_PLASMA_MEMBRANE_ORGANIZATION	GOBP_PLASMA_MEMBRANE_ORGANIZATION	62	0.362263	1.30031	0.108511	0.908104	0.893842	1568	tags=29%, list=19%, signal=24%	ANO7/GSN/CHMP6/FLOT1/EMP2/ARV1/BIN2/ANO6/S100A9/ANK3/OSBPL2/STX2/DNM2/FASLG/DMKN/STX4/P2RX7/TLCD1
GOBP_VALINE_METABOLIC_PROCESS	GOBP_VALINE_METABOLIC_PROCESS	GOBP_VALINE_METABOLIC_PROCESS	4	0.69778	1.30019	0.142631	0.938009	0.923277	2523	tags=100%, list=30%, signal=70%	HIBCH/ACAD8/BCAT2/ILVBL
GOBP_CARDIAC_MYOFIBRIL_ASSEMBLY	GOBP_CARDIAC_MYOFIBRIL_ASSEMBLY	GOBP_CARDIAC_MYOFIBRIL_ASSEMBLY	4	0.697684	1.30002	0.142631	0.938009	0.923277	1537	tags=75%, list=18%, signal=61%	SRF/MEF2A/TTN
GOBP_POSITIVE_REGULATION_OF_AMYLOID_PRECURSOR_PROTEIN_CATABOLIC_PROCESS	GOBP_POSITIVE_REGULATION_OF_AMYLOID_PRECURSOR_PROTEIN_CATABOLIC_PROCESS	GOBP_POSITIVE_REGULATION_OF_AMYLOID_PRECURSOR_PROTEIN_CATABOLIC_PROCESS	14	0.486798	1.29994	0.142484	0.938009	0.923277	1510	tags=36%, list=18%, signal=29%	SP1/CASP3/RELA/LYN/ABCA2
HP_LEFT_VENTRICULAR_HYPERTROPHY	HP_LEFT_VENTRICULAR_HYPERTROPHY	HP_LEFT_VENTRICULAR_HYPERTROPHY	50	0.371382	1.2997	0.109649	0.90964	0.895354	2087	tags=34%, list=25%, signal=26%	POLG2/EPG5/SDHD/MT-ND6/SDHB/COQ7/SVIL/FKRP/SCO1/TTN/ABCA1/MTX2/COL1A2/MEN1/SLC25A24/PLN/ESPN
GOBP_PURINE_NUCLEOSIDE_METABOLIC_PROCESS	GOBP_PURINE_NUCLEOSIDE_METABOLIC_PROCESS	GOBP_PURINE_NUCLEOSIDE_METABOLIC_PROCESS	15	0.483015	1.29965	0.13089	0.925934	0.911392	257	tags=20%, list=3%, signal=19%	MTAP/NT5C2/DGUOK
GOBP_DNA_STRAND_ELONGATION_INVOLVED_IN_DNA_REPLICATION	GOBP_DNA_STRAND_ELONGATION_INVOLVED_IN_DNA_REPLICATION	GOBP_DNA_STRAND_ELONGATION_INVOLVED_IN_DNA_REPLICATION	7	0.590587	1.29965	0.156028	0.947315	0.932437	2688	tags=86%, list=32%, signal=58%	POLD2/LIG1/POLD3/MCM7/MCM3/POLE3
GOBP_SEQUESTERING_OF_ACTIN_MONOMERS	GOBP_SEQUESTERING_OF_ACTIN_MONOMERS	GOBP_SEQUESTERING_OF_ACTIN_MONOMERS	5	0.653301	1.29956	0.152672	0.9435	0.928682	222	tags=20%, list=3%, signal=19%	GSN
GOBP_PEPTIDYL_ARGININE_N_METHYLATION	GOBP_PEPTIDYL_ARGININE_N_METHYLATION	GOBP_PEPTIDYL_ARGININE_N_METHYLATION	6	0.621585	1.29955	0.155589	0.947315	0.932437	1269	tags=50%, list=15%, signal=42%	PRMT1/PRMT7/NDUFAF7
GOMF_PROTEIN_ARGININE_N_METHYLTRANSFERASE_ACTIVITY	GOMF_PROTEIN_ARGININE_N_METHYLTRANSFERASE_ACTIVITY	GOMF_PROTEIN_ARGININE_N_METHYLTRANSFERASE_ACTIVITY	6	0.621585	1.29955	0.155589	0.947315	0.932437	1269	tags=50%, list=15%, signal=42%	PRMT1/PRMT7/NDUFAF7
GOBP_REGULATION_OF_RESPONSE_TO_REACTIVE_OXYGEN_SPECIES	GOBP_REGULATION_OF_RESPONSE_TO_REACTIVE_OXYGEN_SPECIES	GOBP_REGULATION_OF_RESPONSE_TO_REACTIVE_OXYGEN_SPECIES	18	0.463016	1.29954	0.136536	0.930116	0.915508	2023	tags=50%, list=24%, signal=38%	RACK1/DHFR/SESN1/SESN3/RIPK1/FBLN5/STK26/ENDOG/HDAC6
HP_ENURESIS	HP_ENURESIS	HP_ENURESIS	4	0.69742	1.29952	0.142631	0.938009	0.923277	922	tags=50%, list=11%, signal=44%	SMARCA2/LRIG2
GOBP_DNA_REPLICATION_INITIATION	GOBP_DNA_REPLICATION_INITIATION	GOBP_DNA_REPLICATION_INITIATION	16	0.475005	1.29928	0.149871	0.942474	0.927672	2585	tags=56%, list=31%, signal=39%	CIZ1/NBN/LRWD1/CDC34/ORC5/MCM7/MCM3/WRNIP1/TOPBP1
GOBP_NUCLEOSIDE_TRIPHOSPHATE_METABOLIC_PROCESS	GOBP_NUCLEOSIDE_TRIPHOSPHATE_METABOLIC_PROCESS	GOBP_NUCLEOSIDE_TRIPHOSPHATE_METABOLIC_PROCESS	56	0.367276	1.29919	0.100327	0.90622	0.891987	809	tags=14%, list=10%, signal=13%	ATP5F1E/ATP5MC3/ATP5MG/DGUOK/OPA1/ENTPD4/CTPS2/AK5
GOBP_POSTSYNAPSE_ASSEMBLY	GOBP_POSTSYNAPSE_ASSEMBLY	GOBP_POSTSYNAPSE_ASSEMBLY	3	0.753856	1.29905	0.147059	0.942474	0.927672	337	tags=33%, list=4%, signal=32%	ABI3
GOBP_POSTSYNAPTIC_SPECIALIZATION_ASSEMBLY	GOBP_POSTSYNAPTIC_SPECIALIZATION_ASSEMBLY	GOBP_POSTSYNAPTIC_SPECIALIZATION_ASSEMBLY	3	0.753856	1.29905	0.147059	0.942474	0.927672	337	tags=33%, list=4%, signal=32%	ABI3
GOBP_POSITIVE_REGULATION_OF_CREB_TRANSCRIPTION_FACTOR_ACTIVITY	GOBP_POSITIVE_REGULATION_OF_CREB_TRANSCRIPTION_FACTOR_ACTIVITY	GOBP_POSITIVE_REGULATION_OF_CREB_TRANSCRIPTION_FACTOR_ACTIVITY	7	0.590213	1.29882	0.157447	0.947315	0.932437	1138	tags=43%, list=14%, signal=37%	LRP8/VEGFA/CRTC1
GOBP_METHIONINE_BIOSYNTHETIC_PROCESS	GOBP_METHIONINE_BIOSYNTHETIC_PROCESS	GOBP_METHIONINE_BIOSYNTHETIC_PROCESS	9	0.547253	1.29871	0.154161	0.944144	0.929316	593	tags=33%, list=7%, signal=31%	MTAP/MRI1/MTRR
HP_PROXIMAL_MUSCLE_WEAKNESS_IN_LOWER_LIMBS	HP_PROXIMAL_MUSCLE_WEAKNESS_IN_LOWER_LIMBS	HP_PROXIMAL_MUSCLE_WEAKNESS_IN_LOWER_LIMBS	19	0.455414	1.29849	0.147355	0.942474	0.927672	1580	tags=37%, list=19%, signal=30%	POLG2/DYNC1H1/SMN1/DNM2/TTN/EMD/COL6A2
GOMF_E_BOX_BINDING	GOMF_E_BOX_BINDING	GOMF_E_BOX_BINDING	16	0.474672	1.29837	0.149871	0.942474	0.927672	1565	tags=38%, list=19%, signal=31%	BHLHE41/HDAC1/ARNTL/MAX/CRY1/ASCL2
GOMF_CUPROUS_ION_BINDING	GOMF_CUPROUS_ION_BINDING	GOMF_CUPROUS_ION_BINDING	4	0.69678	1.29833	0.144216	0.938551	0.92381	1184	tags=50%, list=14%, signal=43%	COX17/ATP7A
GOBP_FOCAL_ADHESION_ASSEMBLY	GOBP_FOCAL_ADHESION_ASSEMBLY	GOBP_FOCAL_ADHESION_ASSEMBLY	42	0.37943	1.29831	0.126526	0.917819	0.903405	4003	tags=69%, list=48%, signal=36%	CLASP1/SLK/DUSP3/ACVRL1/VEGFA/THY1/PHLDB2/RCC2/DAPK3/TAOK2/PPM1F/S100A10/LDB1/VCL/MACF1/CORO1C/APOD/PIP5K1A/ABL1/TSC1/DUSP22/TRIP6/POLDIP2/BCL2/SLC9A1/RAC1/ACTG1/ROCK1/RHOA
GOMF_MICROTUBULE_BINDING	GOMF_MICROTUBULE_BINDING	GOMF_MICROTUBULE_BINDING	125	0.333263	1.29824	0.072449	0.854444	0.841025	3341	tags=50%, list=40%, signal=30%	MAP7D3/KIF21B/MAPRE3/CLASP1/OPA1/CDK5RAP2/NUMA1/CEP57/POLB/MAP9/KATNB1/HOOK2/NEIL2/KIF19/CETN3/LRPPRC/MAST2/S100A9/TPPP/KIF3B/DNM2/KRIT1/FSD1/KIF2C/REEP4/RCC2/GAS8/RMDN1/PEX14/FBXW11/MAPRE1/MAP1S/RACGAP1/KIF13B/HAUS8/FES/APC/PRC1/HDAC6/CENPE/TUBGCP3/CENPF/MAP1A/STARD9/ARL3/CKAP5/GABARAP/MACF1/FMR1/TTBK2/ZNF207/CRYAB/SPAST/MAP1LC3B2/STIM1/NUSAP1/MDM1/OGG1/VAPB/VPS41/SVBP/JAKMIP1
GOMF_PROTEIN_TYROSINE_KINASE_INHIBITOR_ACTIVITY	GOMF_PROTEIN_TYROSINE_KINASE_INHIBITOR_ACTIVITY	GOMF_PROTEIN_TYROSINE_KINASE_INHIBITOR_ACTIVITY	2	0.847786	1.29751	0.111307	0.912935	0.898597	1	tags=50%, list=0%, signal=50%	RACK1
GOMF_VITAMIN_B6_BINDING	GOMF_VITAMIN_B6_BINDING	GOMF_VITAMIN_B6_BINDING	14	0.485797	1.29727	0.147712	0.942474	0.927672	3997	tags=86%, list=48%, signal=45%	CTH/PDXDC1/ABAT/SHMT2/NFS1/SHMT1/GOT1/GOT2/OAT/SPTLC2/PYGB/SGPL1
GOBP_DNA_DAMAGE_INDUCED_PROTEIN_PHOSPHORYLATION	GOBP_DNA_DAMAGE_INDUCED_PROTEIN_PHOSPHORYLATION	GOBP_DNA_DAMAGE_INDUCED_PROTEIN_PHOSPHORYLATION	5	0.652148	1.29727	0.152672	0.9435	0.928682	2904	tags=100%, list=35%, signal=65%	CHEK2/CRY1/ATM/MAPK3/ABL1
GOMF_DYSTROGLYCAN_BINDING	GOMF_DYSTROGLYCAN_BINDING	GOMF_DYSTROGLYCAN_BINDING	7	0.589502	1.29726	0.158865	0.947315	0.932437	2589	tags=71%, list=31%, signal=49%	CLASP1/FKRP/AGR3/DAG1/VCL
GOBP_REGULATION_OF_SMOOTH_MUSCLE_CELL_DIFFERENTIATION	GOBP_REGULATION_OF_SMOOTH_MUSCLE_CELL_DIFFERENTIATION	GOBP_REGULATION_OF_SMOOTH_MUSCLE_CELL_DIFFERENTIATION	17	0.465965	1.29725	0.152866	0.943543	0.928724	1315	tags=35%, list=16%, signal=30%	CTH/KIT/MED28/ANKRD17/SRF/OLFM2
GOMF_RNA_ADENYLYLTRANSFERASE_ACTIVITY	GOMF_RNA_ADENYLYLTRANSFERASE_ACTIVITY	GOMF_RNA_ADENYLYLTRANSFERASE_ACTIVITY	2	0.847547	1.29714	0.111307	0.912935	0.898597	1273	tags=100%, list=15%, signal=85%	TRNT1/MTPAP
GOBP_POSITIVE_REGULATION_OF_HISTONE_PHOSPHORYLATION	GOBP_POSITIVE_REGULATION_OF_HISTONE_PHOSPHORYLATION	GOBP_POSITIVE_REGULATION_OF_HISTONE_PHOSPHORYLATION	5	0.651983	1.29694	0.154198	0.944144	0.929316	2771	tags=80%, list=33%, signal=53%	ATM/CDK9/MAPK3/FMR1
GOCC_MICROBODY_MEMBRANE	GOCC_MICROBODY_MEMBRANE	GOCC_MICROBODY_MEMBRANE	37	0.387223	1.29685	0.12654	0.917819	0.903405	3844	tags=62%, list=46%, signal=34%	ACBD5/FAR1/PEX13/PEX19/ABCD3/ACSL1/PEX14/MAVS/PEX10/FIS1/ACSL6/PECR/PXMP4/HMGCR/ALDH3A2/DHRS4/GNPAT/ACSL3/HSD17B4/AGPS/PEX26/PXMP2/ACOX1
HP_ABNORMALITY_OF_CORNEAL_THICKNESS	HP_ABNORMALITY_OF_CORNEAL_THICKNESS	HP_ABNORMALITY_OF_CORNEAL_THICKNESS	37	0.387219	1.29684	0.12654	0.917819	0.903405	3127	tags=51%, list=37%, signal=32%	KIAA1549/PRPF3/PRPF31/ARHGEF18/RP9/DHDDS/PDE6A/SEMA4A/RP2/REEP6/PRPF8/AHI1/IFT88/ZNF408/ARL3/KIZ/TOPORS/COL3A1/IMPDH1
GOBP_CELL_PROLIFERATION_IN_MIDBRAIN	GOBP_CELL_PROLIFERATION_IN_MIDBRAIN	GOBP_CELL_PROLIFERATION_IN_MIDBRAIN	1	0.975054	1.29665	0.0491159	0.764575	0.752567	209	tags=100%, list=3%, signal=98%	RYK
GOBP_CHEMOREPULSION_OF_AXON	GOBP_CHEMOREPULSION_OF_AXON	GOBP_CHEMOREPULSION_OF_AXON	1	0.975054	1.29665	0.0491159	0.764575	0.752567	209	tags=100%, list=3%, signal=98%	RYK
GOMF_AP_2_ADAPTOR_COMPLEX_BINDING	GOMF_AP_2_ADAPTOR_COMPLEX_BINDING	GOMF_AP_2_ADAPTOR_COMPLEX_BINDING	8	0.56639	1.29618	0.150209	0.942474	0.927672	2714	tags=62%, list=33%, signal=42%	RAB32/RAB38/SIDT2/FCHO1/TBC1D5
GOCC_FILTRATION_DIAPHRAGM	GOCC_FILTRATION_DIAPHRAGM	GOCC_FILTRATION_DIAPHRAGM	3	0.75192	1.29571	0.148693	0.942474	0.927672	1562	tags=67%, list=19%, signal=54%	PODXL/IQGAP1
GOBP_RNA_SURVEILLANCE	GOBP_RNA_SURVEILLANCE	GOBP_RNA_SURVEILLANCE	12	0.504634	1.29512	0.148248	0.942474	0.927672	227	tags=17%, list=3%, signal=16%	EXOSC7/XRN1
HP_FOCAL_SENSORY_SEIZURE	HP_FOCAL_SENSORY_SEIZURE	HP_FOCAL_SENSORY_SEIZURE	2	0.845958	1.29471	0.111307	0.912935	0.898597	114	tags=50%, list=1%, signal=49%	PI4KA
HP_BLEPHAROCHALASIS	HP_BLEPHAROCHALASIS	HP_BLEPHAROCHALASIS	1	0.973495	1.29457	0.0530452	0.790855	0.778435	222	tags=100%, list=3%, signal=97%	GSN
GOBP_CEREBELLAR_CORTEX_DEVELOPMENT	GOBP_CEREBELLAR_CORTEX_DEVELOPMENT	GOBP_CEREBELLAR_CORTEX_DEVELOPMENT	20	0.449571	1.29439	0.149938	0.942474	0.927672	1184	tags=30%, list=14%, signal=26%	RERE/MTPN/ARCN1/FAIM2/AGTPBP1/ATP7A
HP_IMPAIRED_VIBRATION_SENSATION_IN_THE_LOWER_LIMBS	HP_IMPAIRED_VIBRATION_SENSATION_IN_THE_LOWER_LIMBS	HP_IMPAIRED_VIBRATION_SENSATION_IN_THE_LOWER_LIMBS	24	0.427017	1.29434	0.16129	0.947315	0.932437	2991	tags=62%, list=36%, signal=40%	FAR1/UBAP1/SPG7/NIPA1/POLR3A/ALDH18A1/MT-ATP6/PMP22/FLVCR1/ATL1/KLC2/KLHL9/SLC33A1/TDP1/SPAST
HP_MICROVESICULAR_HEPATIC_STEATOSIS	HP_MICROVESICULAR_HEPATIC_STEATOSIS	HP_MICROVESICULAR_HEPATIC_STEATOSIS	13	0.492277	1.29426	0.155585	0.947315	0.932437	2936	tags=46%, list=35%, signal=30%	BCS1L/LRPPRC/TRMU/CARS2/ACAD9/DNAJC19
GOBP_NOTOCHORD_DEVELOPMENT	GOBP_NOTOCHORD_DEVELOPMENT	GOBP_NOTOCHORD_DEVELOPMENT	2	0.845659	1.29425	0.111307	0.912935	0.898597	52	tags=50%, list=1%, signal=50%	TEAD2
GOBP_GMP_METABOLIC_PROCESS	GOBP_GMP_METABOLIC_PROCESS	GOBP_GMP_METABOLIC_PROCESS	19	0.453901	1.29418	0.149874	0.942474	0.927672	905	tags=32%, list=11%, signal=28%	GART/GMPR2/PAICS/CARD11/PPAT/MPP1
HP_ABNORMAL_MORPHOLOGY_OF_THE_CHOROIDAL_VASCULATURE	HP_ABNORMAL_MORPHOLOGY_OF_THE_CHOROIDAL_VASCULATURE	HP_ABNORMAL_MORPHOLOGY_OF_THE_CHOROIDAL_VASCULATURE	14	0.484609	1.2941	0.150327	0.942474	0.927672	1523	tags=43%, list=18%, signal=35%	XYLT2/KRIT1/FBLN5/EFEMP1/XYLT1/FBLN1
HP_LIMB_GIRDLE_MUSCLE_WEAKNESS	HP_LIMB_GIRDLE_MUSCLE_WEAKNESS	HP_LIMB_GIRDLE_MUSCLE_WEAKNESS	38	0.385724	1.29406	0.133033	0.930116	0.915508	2925	tags=55%, list=35%, signal=36%	POLG2/MTAP/DGUOK/OPA1/FRG1/CFL2/FKRP/SLC25A1/CHRNE/TTN/COL6A2/HACD1/BICD2/CHRNB1/DAG1/DMPK/ALG2/AK9/GFPT1/GALC/CRYAB
GOMF_CALCIUM_RELEASE_CHANNEL_ACTIVITY	GOMF_CALCIUM_RELEASE_CHANNEL_ACTIVITY	GOMF_CALCIUM_RELEASE_CHANNEL_ACTIVITY	7	0.588013	1.29398	0.160284	0.947315	0.932437	2957	tags=71%, list=35%, signal=46%	MCOLN3/TRPM2/MCOLN2/MCOLN1/RASA3
GOMF_LIGAND_GATED_CALCIUM_CHANNEL_ACTIVITY	GOMF_LIGAND_GATED_CALCIUM_CHANNEL_ACTIVITY	GOMF_LIGAND_GATED_CALCIUM_CHANNEL_ACTIVITY	7	0.588013	1.29398	0.160284	0.947315	0.932437	2957	tags=71%, list=35%, signal=46%	MCOLN3/TRPM2/MCOLN2/MCOLN1/RASA3
HP_HYPOPLASTIC_SPLEEN	HP_HYPOPLASTIC_SPLEEN	HP_HYPOPLASTIC_SPLEEN	2	0.845123	1.29344	0.111307	0.912935	0.898597	869	tags=50%, list=10%, signal=45%	FAM111A
GOCC_DYNEIN_COMPLEX	GOCC_DYNEIN_COMPLEX	GOCC_DYNEIN_COMPLEX	19	0.453607	1.29334	0.149874	0.942474	0.927672	476	tags=21%, list=6%, signal=20%	DYNC2H1/DCTN4/DYNC1I2/DYNC1H1
GOBP_PARAXIAL_MESODERM_DEVELOPMENT	GOBP_PARAXIAL_MESODERM_DEVELOPMENT	GOBP_PARAXIAL_MESODERM_DEVELOPMENT	6	0.618595	1.2933	0.160121	0.947315	0.932437	3001	tags=67%, list=36%, signal=43%	TEAD2/EXOC4/SMAD2/NUP133
GOBP_CELLULAR_RESPONSE_TO_PARATHYROID_HORMONE_STIMULUS	GOBP_CELLULAR_RESPONSE_TO_PARATHYROID_HORMONE_STIMULUS	GOBP_CELLULAR_RESPONSE_TO_PARATHYROID_HORMONE_STIMULUS	3	0.750498	1.29326	0.148693	0.942474	0.927672	1146	tags=67%, list=14%, signal=58%	MEF2C/SLC34A1
GOBP_RESPONSE_TO_PARATHYROID_HORMONE	GOBP_RESPONSE_TO_PARATHYROID_HORMONE	GOBP_RESPONSE_TO_PARATHYROID_HORMONE	3	0.750498	1.29326	0.148693	0.942474	0.927672	1146	tags=67%, list=14%, signal=58%	MEF2C/SLC34A1
GOMF_VINCULIN_BINDING	GOMF_VINCULIN_BINDING	GOMF_VINCULIN_BINDING	8	0.564785	1.29251	0.15299	0.943543	0.928724	2507	tags=62%, list=30%, signal=44%	PXN/TLN1/SORBS3/DAG1/UTRN
GOMF_GTPASE_ACTIVATOR_ACTIVITY	GOMF_GTPASE_ACTIVATOR_ACTIVITY	GOMF_GTPASE_ACTIVATOR_ACTIVITY	138	0.328235	1.29244	0.0761421	0.865255	0.851665	2091	tags=36%, list=25%, signal=27%	ARHGAP45/FAM13A/DOCK5/SIPA1L3/SRGAP3/ARHGAP10/AGFG1/TBC1D22A/GDI2/ARHGAP25/ELMOD3/RALGAPA2/RASGRP3/PLCB1/ARHGAP26/ELMOD2/EVI5/TBC1D14/TBC1D8/THY1/SIPA1L2/GRTP1/ARHGAP18/RGS5/RASA4/ADAP1/RGS3/CHM/ARRB1/GMIP/RP2/RAPGEF2/AGFG2/AGAP5/TBC1D22B/ARHGAP31/SRGAP2/IQGAP1/PLXNB1/PGAM5/RACGAP1/GIT1/AGAP6/RALGAPB/RGS6/ANKRD27/RABEP2/SGSM2/SOS1
GOBP_REGULATION_OF_ENDOTHELIAL_CELL_DEVELOPMENT	GOBP_REGULATION_OF_ENDOTHELIAL_CELL_DEVELOPMENT	GOBP_REGULATION_OF_ENDOTHELIAL_CELL_DEVELOPMENT	11	0.514854	1.29241	0.147297	0.942474	0.927672	940	tags=36%, list=11%, signal=32%	ZDHHC21/ADD1/PLCB1/VEGFA
HP_ABNORMAL_VESTIBULO_OCULAR_REFLEX	HP_ABNORMAL_VESTIBULO_OCULAR_REFLEX	HP_ABNORMAL_VESTIBULO_OCULAR_REFLEX	3	0.75	1.29241	0.148693	0.942474	0.927672	2087	tags=100%, list=25%, signal=75%	RFC1/FXN/ESPN
GOMF_SOLUTE_ANION_ANTIPORTER_ACTIVITY	GOMF_SOLUTE_ANION_ANTIPORTER_ACTIVITY	GOMF_SOLUTE_ANION_ANTIPORTER_ACTIVITY	12	0.503497	1.2922	0.148248	0.942474	0.927672	3507	tags=75%, list=42%, signal=44%	SLC37A3/SLC19A1/SLC4A8/SLC4A2/SLC37A1/SLC26A11/SLC26A2/SLC25A5/SLC25A6
GOMF_DNA_BINDING_TRANSCRIPTION_FACTOR_ACTIVITY	GOMF_DNA_BINDING_TRANSCRIPTION_FACTOR_ACTIVITY	GOMF_DNA_BINDING_TRANSCRIPTION_FACTOR_ACTIVITY	447	0.308921	1.29216	0.00784661	0.383863	0.377834	3506	tags=51%, list=42%, signal=31%	BHLHE41/ZFP14/MEF2C/TEAD2/ZNF135/ZNF660/POU6F1/ZBTB18/ZBTB41/ZNF787/ZNF880/ZNF280D/ZNF565/ZBTB20/TFCP2/GZF1/ZNF184/SNAI3/FLI1/ZNF569/STAT6/MLX/ZNF557/SP100/ZNF264/TFE3/FOXK1/PKNOX1/ZNF160/ARNTL/VEZF1/ZNF506/ZBTB48/ZNF584/KLF5/ZHX1/ZNF519/ZNF784/TCF7/IKZF3/SP1/ZNF439/SOX4/ZNF821/ZNF599/TFB2M/ZBTB6/NR1D2/ZNF799/ZNF561/ZNF395/ZNF138/EGR2/ZFAT/ZNF438/ZNF680/MAX/HOXB3/ESR2/ZNF322/ZNF260/ZNF585A/ZBTB39…
GOBP_AMINO_ACID_SALVAGE	GOBP_AMINO_ACID_SALVAGE	GOBP_AMINO_ACID_SALVAGE	5	0.649469	1.29194	0.160305	0.947315	0.932437	200	tags=40%, list=2%, signal=39%	MTAP/MRI1
GOBP_L_METHIONINE_SALVAGE_FROM_METHYLTHIOADENOSINE	GOBP_L_METHIONINE_SALVAGE_FROM_METHYLTHIOADENOSINE	GOBP_L_METHIONINE_SALVAGE_FROM_METHYLTHIOADENOSINE	5	0.649469	1.29194	0.160305	0.947315	0.932437	200	tags=40%, list=2%, signal=39%	MTAP/MRI1
GOBP_NEGATIVE_REGULATION_OF_POTASSIUM_ION_TRANSPORT	GOBP_NEGATIVE_REGULATION_OF_POTASSIUM_ION_TRANSPORT	GOBP_NEGATIVE_REGULATION_OF_POTASSIUM_ION_TRANSPORT	11	0.514529	1.2916	0.147297	0.942474	0.927672	2416	tags=55%, list=29%, signal=39%	CAB39/ANK3/STK39/NEDD4L/CAV1/SUMO1
HP_SCHIZENCEPHALY	HP_SCHIZENCEPHALY	HP_SCHIZENCEPHALY	1	0.971096	1.29138	0.0569745	0.810837	0.798102	242	tags=100%, list=3%, signal=97%	EPG5
HP_NEUROGENIC_BLADDER	HP_NEUROGENIC_BLADDER	HP_NEUROGENIC_BLADDER	15	0.479932	1.29136	0.136126	0.930116	0.915508	2813	tags=53%, list=34%, signal=35%	FUZ/TRAPPC12/MTFMT/VPS11/COG5/ATP13A2/MAP3K7/PPOX
HP_FLUSHING	HP_FLUSHING	HP_FLUSHING	27	0.414504	1.29133	0.154567	0.945611	0.93076	845	tags=26%, list=10%, signal=23%	SDHD/KIT/TET2/TMEM127/NSD1/SDHB/MAX
GOCC_AMPA_GLUTAMATE_RECEPTOR_COMPLEX	GOCC_AMPA_GLUTAMATE_RECEPTOR_COMPLEX	GOCC_AMPA_GLUTAMATE_RECEPTOR_COMPLEX	3	0.749341	1.29127	0.151961	0.942474	0.927672	1315	tags=67%, list=16%, signal=56%	PORCN/OLFM2
GOBP_TOLL_LIKE_RECEPTOR_3_SIGNALING_PATHWAY	GOBP_TOLL_LIKE_RECEPTOR_3_SIGNALING_PATHWAY	GOBP_TOLL_LIKE_RECEPTOR_3_SIGNALING_PATHWAY	12	0.503113	1.29121	0.149596	0.942474	0.927672	450	tags=25%, list=5%, signal=24%	HAVCR2/FLOT1/UBQLN1
GOCC_TRNA_METHYLTRANSFERASE_COMPLEX	GOCC_TRNA_METHYLTRANSFERASE_COMPLEX	GOCC_TRNA_METHYLTRANSFERASE_COMPLEX	7	0.586613	1.2909	0.163121	0.947315	0.932437	2330	tags=71%, list=28%, signal=52%	TRMT61A/TRMT6/METTL1/WDR4/TRMT61B
GOBP_POSITIVE_REGULATION_OF_BIOMINERALIZATION	GOBP_POSITIVE_REGULATION_OF_BIOMINERALIZATION	GOBP_POSITIVE_REGULATION_OF_BIOMINERALIZATION	15	0.479714	1.29077	0.136126	0.930116	0.915508	2296	tags=40%, list=28%, signal=29%	MEF2C/ATRAID/ANO6/P2RX7/BMPR2/SLC4A2
HP_HORIZONTAL_RIBS	HP_HORIZONTAL_RIBS	HP_HORIZONTAL_RIBS	3	0.748967	1.29063	0.151961	0.942474	0.927672	65	tags=33%, list=1%, signal=33%	DYNC2H1
HP_BILIARY_ATRESIA	HP_BILIARY_ATRESIA	HP_BILIARY_ATRESIA	5	0.648664	1.29034	0.161832	0.947315	0.932437	39	tags=20%, list=0%, signal=20%	CC2D2A
HP_LIMB_PAIN	HP_LIMB_PAIN	HP_LIMB_PAIN	18	0.459737	1.29034	0.150442	0.942474	0.927672	2597	tags=56%, list=31%, signal=38%	FLI1/FAR1/SPG7/TRAPPC2/COL9A2/ERLIN1/ALDH18A1/MT-ATP6/ATL1/FN1
GOCC_MEDIATOR_COMPLEX	GOCC_MEDIATOR_COMPLEX	GOCC_MEDIATOR_COMPLEX	32	0.397608	1.29032	0.143678	0.938329	0.923592	2633	tags=47%, list=32%, signal=32%	MED7/MED11/MED13/MED13L/MED28/MED25/THRAP3/MED6/MED23/MED14/MED22/MED9/MED31/CDK8/CDK9
HP_APLASIA_HYPOPLASIA_OF_THE_OVARY	HP_APLASIA_HYPOPLASIA_OF_THE_OVARY	HP_APLASIA_HYPOPLASIA_OF_THE_OVARY	26	0.417616	1.29027	0.161747	0.947315	0.932437	4141	tags=69%, list=50%, signal=35%	IFT74/WDR11/MAP3K1/DCAF17/SDCCAG8/PPP1R12A/BBS7/SPIDR/HS6ST1/ERAL1/FGFR1/NUP107/BBIP1/BBS4/POLR3H/CHD7/VAMP7/LZTFL1
GOBP_COPPER_ION_TRANSPORT	GOBP_COPPER_ION_TRANSPORT	GOBP_COPPER_ION_TRANSPORT	8	0.563761	1.29016	0.155772	0.947315	0.932437	1879	tags=50%, list=23%, signal=39%	CUTC/COX17/ATP7A/SLC31A1
HP_IMPAIRED_VIBRATORY_SENSATION	HP_IMPAIRED_VIBRATORY_SENSATION	HP_IMPAIRED_VIBRATORY_SENSATION	44	0.375102	1.29005	0.140487	0.934009	0.91934	3195	tags=55%, list=38%, signal=34%	FAR1/UBAP1/SPG7/DCAF8/NIPA1/FXN/SETX/POLR3A/ALDH18A1/MT-ATP6/PMP22/FLVCR1/ATL1/ATP13A2/C19orf12/KLC2/KLHL9/SLC33A1/DDHD1/FMR1/TDP1/SPAST/MFN2/VPS37A
HP_ABNORMAL_BASOPHIL_COUNT	HP_ABNORMAL_BASOPHIL_COUNT	HP_ABNORMAL_BASOPHIL_COUNT	5	0.648512	1.29004	0.161832	0.947315	0.932437	339	tags=40%, list=4%, signal=38%	KIT/TET2
HP_PENDULAR_NYSTAGMUS	HP_PENDULAR_NYSTAGMUS	HP_PENDULAR_NYSTAGMUS	13	0.490664	1.29002	0.158245	0.947315	0.932437	386	tags=23%, list=5%, signal=22%	NT5C2/SDHD/TBL1XR1
GOBP_NEGATIVE_REGULATION_OF_COAGULATION	GOBP_NEGATIVE_REGULATION_OF_COAGULATION	GOBP_NEGATIVE_REGULATION_OF_COAGULATION	14	0.483049	1.28993	0.152941	0.943543	0.928724	4066	tags=86%, list=49%, signal=44%	TSPAN8/ABAT/SERPINE1/SERPINE2/ADTRP/PLAT/PRKCD/ANXA5/SH2B3/SERPING1/CEACAM1/UBASH3B
HP_ELEVATED_TOTAL_SERUM_TRYPTASE	HP_ELEVATED_TOTAL_SERUM_TRYPTASE	HP_ELEVATED_TOTAL_SERUM_TRYPTASE	6	0.616964	1.28989	0.163142	0.947315	0.932437	339	tags=33%, list=4%, signal=32%	KIT/TET2
GOBP_RNA_MEDIATED_GENE_SILENCING_BY_INHIBITION_OF_TRANSLATION	GOBP_RNA_MEDIATED_GENE_SILENCING_BY_INHIBITION_OF_TRANSLATION	GOBP_RNA_MEDIATED_GENE_SILENCING_BY_INHIBITION_OF_TRANSLATION	15	0.479294	1.28964	0.136126	0.930116	0.915508	1040	tags=33%, list=12%, signal=29%	AGO2/EIF4E2/EIF4G1/EIF4ENIF1/TNRC6A
HP_ABNORMAL_VERTEBRAL_SEGMENTATION_AND_FUSION	HP_ABNORMAL_VERTEBRAL_SEGMENTATION_AND_FUSION	HP_ABNORMAL_VERTEBRAL_SEGMENTATION_AND_FUSION	3	0.748368	1.28959	0.153595	0.944144	0.929316	43	tags=33%, list=1%, signal=33%	FUZ
GOBP_REGULATION_OF_T_HELPER_1_CELL_DIFFERENTIATION	GOBP_REGULATION_OF_T_HELPER_1_CELL_DIFFERENTIATION	GOBP_REGULATION_OF_T_HELPER_1_CELL_DIFFERENTIATION	5	0.648163	1.28934	0.161832	0.947315	0.932437	844	tags=40%, list=10%, signal=36%	RIPK2/CCL19
HP_DISTAL_SENSORY_IMPAIRMENT	HP_DISTAL_SENSORY_IMPAIRMENT	HP_DISTAL_SENSORY_IMPAIRMENT	63	0.358447	1.28907	0.111583	0.912935	0.898597	2876	tags=49%, list=34%, signal=32%	SBF1/CCT5/DCAF8/IARS2/DYNC1H1/SCYL1/MED25/FIG4/EGR2/SETX/POLR3A/TK2/ATP7A/MSTO1/DNM2/IGHMBP2/FBLN5/NTRK1/COA7/PEX10/PMP22/XRCC1/CAV1/MTMR2/ATL1/ATP13A2/C19orf12/KLHL9/DDHD1/TDP1/INF2
HP_ADULT_ONSET_SENSORINEURAL_HEARING_IMPAIRMENT	HP_ADULT_ONSET_SENSORINEURAL_HEARING_IMPAIRMENT	HP_ADULT_ONSET_SENSORINEURAL_HEARING_IMPAIRMENT	1	0.969297	1.28899	0.0628684	0.826342	0.813364	257	tags=100%, list=3%, signal=97%	DGUOK
GOBP_ALDEHYDE_BIOSYNTHETIC_PROCESS	GOBP_ALDEHYDE_BIOSYNTHETIC_PROCESS	GOBP_ALDEHYDE_BIOSYNTHETIC_PROCESS	6	0.616459	1.28884	0.163142	0.947315	0.932437	635	tags=33%, list=8%, signal=31%	TKT/DKK3
GOBP_REGULATION_OF_GAMMA_DELTA_T_CELL_ACTIVATION	GOBP_REGULATION_OF_GAMMA_DELTA_T_CELL_ACTIVATION	GOBP_REGULATION_OF_GAMMA_DELTA_T_CELL_ACTIVATION	7	0.585579	1.28863	0.163121	0.947315	0.932437	1324	tags=43%, list=16%, signal=36%	TCF7/SOX4/EGR3
GOBP_REGULATION_OF_GAMMA_DELTA_T_CELL_DIFFERENTIATION	GOBP_REGULATION_OF_GAMMA_DELTA_T_CELL_DIFFERENTIATION	GOBP_REGULATION_OF_GAMMA_DELTA_T_CELL_DIFFERENTIATION	7	0.585579	1.28863	0.163121	0.947315	0.932437	1324	tags=43%, list=16%, signal=36%	TCF7/SOX4/EGR3
HP_ABNORMALITY_OF_KREBS_CYCLE_METABOLISM	HP_ABNORMALITY_OF_KREBS_CYCLE_METABOLISM	HP_ABNORMALITY_OF_KREBS_CYCLE_METABOLISM	13	0.490079	1.28849	0.160904	0.947315	0.932437	2606	tags=54%, list=31%, signal=37%	MT-ND6/FXN/MT-ND3/MT-ATP6/FH/MT-ND1/MMAB
GOBP_HEPARAN_SULFATE_PROTEOGLYCAN_BIOSYNTHETIC_PROCESS	GOBP_HEPARAN_SULFATE_PROTEOGLYCAN_BIOSYNTHETIC_PROCESS	GOBP_HEPARAN_SULFATE_PROTEOGLYCAN_BIOSYNTHETIC_PROCESS	14	0.482404	1.28821	0.152941	0.943543	0.928724	2872	tags=64%, list=34%, signal=42%	HS2ST1/XYLT2/EXTL3/XYLT1/EXT2/DSE/HS6ST1/HS3ST3B1/NDST2
HP_ECTOPIC_ANUS	HP_ECTOPIC_ANUS	HP_ECTOPIC_ANUS	29	0.40564	1.28786	0.137529	0.930116	0.915508	1918	tags=34%, list=23%, signal=27%	DYNC2H1/DVL3/FLI1/B3GLCT/PORCN/ATN1/PGAP2/ESCO2/PIGO/SLC25A24
GOBP_TUBE_FORMATION	GOBP_TUBE_FORMATION	GOBP_TUBE_FORMATION	60	0.36036	1.28778	0.121245	0.916186	0.901797	1569	tags=27%, list=19%, signal=22%	CC2D2A/FUZ/TEAD2/DVL3/PODXL/OPA1/IFT57/SOX4/CASP3/SPINT1/LIAS/VEGFA/PLXNB2/PTK7/LMO4/SDCCAG8
HP_DYSPHONIA	HP_DYSPHONIA	HP_DYSPHONIA	70	0.352845	1.28754	0.100529	0.90622	0.891987	1675	tags=27%, list=20%, signal=22%	FUZ/PI4KA/DGUOK/SDHD/TMEM127/SDHB/LIMK1/ERCC2/FIG4/MAX/HSPG2/SLC25A1/DNMT3A/KMT2B/TTN/CIZ1/ABHD11/ALDH18A1/LAT2
HP_LACTIC_ACIDOSIS	HP_LACTIC_ACIDOSIS	HP_LACTIC_ACIDOSIS	125	0.330494	1.28745	0.0826531	0.878776	0.864975	1615	tags=24%, list=19%, signal=20%	ATP5F1E/ATPAF2/NADK2/TRNT1/DGUOK/SDHD/NDUFB10/MT-ND6/TSFM/NDUFB3/AGK/BCS1L/NDUFAF6/MPC1/AARS2/NDUFA1/LIAS/PHKA2/GATC/TKFC/CAMKMT/LRPPRC/LIPT2/NFU1/TK2/FBP1/MT-ND3/TRMU/PUS1/HADH
GOBP_REGULATION_OF_NEUROTRANSMITTER_RECEPTOR_ACTIVITY	GOBP_REGULATION_OF_NEUROTRANSMITTER_RECEPTOR_ACTIVITY	GOBP_REGULATION_OF_NEUROTRANSMITTER_RECEPTOR_ACTIVITY	12	0.501599	1.28733	0.152291	0.943075	0.928264	826	tags=25%, list=10%, signal=23%	MEF2C/RASGRF2/KLHL24
HP_APLASIA_HYPOPLASIA_OF_THE_RIBS	HP_APLASIA_HYPOPLASIA_OF_THE_RIBS	HP_APLASIA_HYPOPLASIA_OF_THE_RIBS	48	0.370555	1.28723	0.135612	0.930116	0.915508	2167	tags=31%, list=26%, signal=23%	FUZ/DYNC2H1/FLI1/RERE/FIG4/UBE4B/NSDHL/HSPG2/PORCN/DNMT3A/ALG12/LUZP1/HDAC6/KIAA0586/NEK1
GOBP_INTERLEUKIN_18_MEDIATED_SIGNALING_PATHWAY	GOBP_INTERLEUKIN_18_MEDIATED_SIGNALING_PATHWAY	GOBP_INTERLEUKIN_18_MEDIATED_SIGNALING_PATHWAY	3	0.746907	1.28708	0.156863	0.947315	0.932437	489	tags=33%, list=6%, signal=31%	IL18R1
GOCC_SMN_COMPLEX	GOCC_SMN_COMPLEX	GOCC_SMN_COMPLEX	5	0.646826	1.28668	0.164885	0.947315	0.932437	2054	tags=60%, list=25%, signal=45%	SMN1/GEMIN8/GEMIN2
GOMF_C4_DICARBOXYLATE_TRANSMEMBRANE_TRANSPORTER_ACTIVITY	GOMF_C4_DICARBOXYLATE_TRANSMEMBRANE_TRANSPORTER_ACTIVITY	GOMF_C4_DICARBOXYLATE_TRANSMEMBRANE_TRANSPORTER_ACTIVITY	5	0.646797	1.28663	0.164885	0.947315	0.932437	2622	tags=80%, list=31%, signal=55%	SLC1A5/SLC25A12/SLC1A4/SLC25A14
HP_MEMBRANOPROLIFERATIVE_GLOMERULONEPHRITIS	HP_MEMBRANOPROLIFERATIVE_GLOMERULONEPHRITIS	HP_MEMBRANOPROLIFERATIVE_GLOMERULONEPHRITIS	3	0.746641	1.28662	0.158497	0.947315	0.932437	2115	tags=100%, list=25%, signal=75%	C1QA/PGM3/LMNB2
HP_PROLONGED_BLEEDING_AFTER_DENTAL_EXTRACTION	HP_PROLONGED_BLEEDING_AFTER_DENTAL_EXTRACTION	HP_PROLONGED_BLEEDING_AFTER_DENTAL_EXTRACTION	5	0.64671	1.28645	0.164885	0.947315	0.932437	1938	tags=60%, list=23%, signal=46%	F8/F5/SERPINE1
HP_PROLONGED_BLEEDING_AFTER_SURGERY	HP_PROLONGED_BLEEDING_AFTER_SURGERY	HP_PROLONGED_BLEEDING_AFTER_SURGERY	5	0.64671	1.28645	0.164885	0.947315	0.932437	1938	tags=60%, list=23%, signal=46%	F8/F5/SERPINE1
HP_UPSLANTED_PALPEBRAL_FISSURE	HP_UPSLANTED_PALPEBRAL_FISSURE	HP_UPSLANTED_PALPEBRAL_FISSURE	150	0.324125	1.28633	0.0759109	0.865255	0.851665	2996	tags=43%, list=36%, signal=28%	HHAT/MEF2C/PHC1/DVL3/NCAPD3/RERE/THOC6/SIN3A/AGO2/EFTUD2/DYNC1I2/CDK5RAP2/MED13L/HIRA/ARID1B/IFT57/GATAD2B/B3GLCT/FIG4/NSDHL/POLR3A/PEX13/PEX19/ANKRD17/HS2ST1/CNOT3/PIGT/ZC4H2/RFWD3/PALB2/TUBB/PAK3/MCTP2/PGAP2/PEX14/PIGO/NBN/PPP1R21/PEX10/MAPK8IP3/HUWE1/PPP1R12A/FANCF/CEP135/ATAD3A/CHAMP1/UBE3B/PCNT/TELO2/MECP2/TRRAP/MAP3K7/PIGA/UBE2T/SLX4/AUTS2/ERCC4/HDAC4/FGFR1/MINPP1/FANCA/EIF2AK3/EXOC2/COG1
GOMF_ALPHA_1_3_FUCOSYLTRANSFERASE_ACTIVITY	GOMF_ALPHA_1_3_FUCOSYLTRANSFERASE_ACTIVITY	GOMF_ALPHA_1_3_FUCOSYLTRANSFERASE_ACTIVITY	2	0.84035	1.28613	0.121908	0.916186	0.901797	1333	tags=100%, list=16%, signal=84%	FUT4/FUT11
GOBP_PEROXISOMAL_TRANSPORT	GOBP_PEROXISOMAL_TRANSPORT	GOBP_PEROXISOMAL_TRANSPORT	13	0.48918	1.28612	0.160904	0.947315	0.932437	2481	tags=54%, list=30%, signal=38%	PEX13/PEX19/ABCD3/HACL1/PEX14/PEX10/ZFAND6
HP_ABSENT_SKIN_PIGMENTATION	HP_ABSENT_SKIN_PIGMENTATION	HP_ABSENT_SKIN_PIGMENTATION	1	0.967018	1.28596	0.0667976	0.841445	0.82823	276	tags=100%, list=3%, signal=97%	KIT
HP_WHITE_EYEBROW	HP_WHITE_EYEBROW	HP_WHITE_EYEBROW	1	0.967018	1.28596	0.0667976	0.841445	0.82823	276	tags=100%, list=3%, signal=97%	KIT
HP_MIOSIS	HP_MIOSIS	HP_MIOSIS	4	0.690098	1.28588	0.155309	0.947315	0.932437	45	tags=25%, list=1%, signal=25%	HHAT
GOBP_CELLULAR_AMINO_ACID_BIOSYNTHETIC_PROCESS	GOBP_CELLULAR_AMINO_ACID_BIOSYNTHETIC_PROCESS	GOBP_CELLULAR_AMINO_ACID_BIOSYNTHETIC_PROCESS	40	0.378461	1.2858	0.14238	0.938009	0.923277	4456	tags=82%, list=53%, signal=39%	CTH/MTAP/MRI1/DHFR/MTRR/ABAT/PSPH/SHMT2/PCBD2/APIP/ALDH18A1/GLUL/ASNS/SLC25A12/BCAT2/ASL/ILVBL/SHMT1/AASDHPPT/MTR/GOT1/GOT2/PLOD3/OAT/ENOPH1/SEPHS1/PCBD1/MTHFD2L/DPYD/GLUD1/PARK7/CLN3/MTHFD1
GOCC_CILIARY_PLASM	GOCC_CILIARY_PLASM	GOCC_CILIARY_PLASM	27	0.412681	1.28565	0.162763	0.947315	0.932437	2660	tags=56%, list=32%, signal=38%	DYNC2H1/WDR11/ARFGEF2/IFT57/KIF19/PIK3R4/GAS8/ATG14/INPP5E/BBS7/CENPF/ARL13B/CEP162/DNAH8/GABARAP
GOBP_METAPHASE_PLATE_CONGRESSION	GOBP_METAPHASE_PLATE_CONGRESSION	GOBP_METAPHASE_PLATE_CONGRESSION	43	0.37276	1.28563	0.149615	0.942474	0.927672	2284	tags=37%, list=27%, signal=27%	CENPQ/CHMP6/DYNC1H1/NUMA1/TRAPPC12/SEH1L/NUF2/KIF2C/CENPC/RMDN1/PINX1/SPICE1/CENPE/CENPF/VPS4B/CHAMP1
GOBP_REGIONALIZATION	GOBP_REGIONALIZATION	GOBP_REGIONALIZATION	82	0.343655	1.28544	0.103018	0.90622	0.891987	2436	tags=34%, list=29%, signal=24%	BHLHE41/FUZ/MEF2C/DYNC2H1/TMEM107/HIPK2/C1QA/IFT57/EGR2/FRS2/SETDB2/HOXB3/ACVRL1/SCMH1/PALB2/SRF/HOXA9/PBX3/NLE1/BMPR2/ATM/AHI1/MIB1/DDIT3/FKBP8/DVL2/ARL13B/LDB1
HP_NYCTALOPIA	HP_NYCTALOPIA	HP_NYCTALOPIA	75	0.34873	1.28503	0.103556	0.90622	0.891987	3632	tags=61%, list=44%, signal=35%	KIAA1549/TRNT1/PRPF3/COG4/PRPF31/ARHGEF18/RP9/PEX13/PEX19/DHDDS/PDE6A/SEMA4A/ELOVL4/KIF3B/POC1B/CHM/RP2/PEX14/INPP5E/CEP78/REEP6/PRPF8/PEX10/USH1C/AHI1/ESPN/FLVCR1/IFT88/ZNF408/ARL3/VPS13B/CNNM4/CYP4V2/KIZ/TOPORS/TIMP3/STIM1/ARSG/IMPDH1/MFN2/CLCC1/CACNA2D4/TRAPPC9/MVK/OAT/PEX26
HP_CUTANEOUS_ANERGY	HP_CUTANEOUS_ANERGY	HP_CUTANEOUS_ANERGY	5	0.6458	1.28464	0.164885	0.947315	0.932437	1043	tags=40%, list=13%, signal=35%	EPG5/RFXAP
HP_ABNORMAL_ANTERIOR_HORN_CELL_MORPHOLOGY	HP_ABNORMAL_ANTERIOR_HORN_CELL_MORPHOLOGY	HP_ABNORMAL_ANTERIOR_HORN_CELL_MORPHOLOGY	11	0.511735	1.28459	0.154054	0.944144	0.929316	1300	tags=36%, list=16%, signal=31%	SMN1/SETX/GLE1/IGHMBP2
GOCC_RETROMER_COMPLEX	GOCC_RETROMER_COMPLEX	GOCC_RETROMER_COMPLEX	12	0.500439	1.28435	0.154987	0.947315	0.932437	471	tags=25%, list=6%, signal=24%	SNX1/VPS26A/VPS29
HP_CHRONIC_KIDNEY_DISEASE	HP_CHRONIC_KIDNEY_DISEASE	HP_CHRONIC_KIDNEY_DISEASE	64	0.356494	1.28433	0.115589	0.915963	0.901578	3001	tags=53%, list=36%, signal=34%	CC2D2A/GSN/CEP164/EMP2/DSTYK/NDUFAF6/ANKFY1/DGKE/SLC34A1/MYO1E/XPNPEP3/GANAB/PUS3/SDCCAG8/NTRK1/APOL1/AHI1/NUP85/ACTN4/SH2B1/CEP83/NUP205/PKD1/PRKCD/PIGA/SEC61A1/FN1/PPOX/INF2/CFH/TSC1/NUP107/EIF2AK3/NUP133
HP_POSITIONAL_FOOT_DEFORMITY	HP_POSITIONAL_FOOT_DEFORMITY	HP_POSITIONAL_FOOT_DEFORMITY	184	0.318886	1.2842	0.0512563	0.77969	0.767444	1797	tags=27%, list=22%, signal=21%	CC2D2A/FUZ/DYNC2H1/PI4KA/CTH/NT5C2/GZF1/OTUD6B/FLI1/COG4/TMEM107/NSD1/TXNDC15/NKAP/ERGIC1/MED13L/SMARCA2/SCYL1/COLQ/HIRA/HYLS1/ERCC2/RAD21/NEK9/TAF1/HSPG2/VIPAS39/EXOC6B/AP4S1/ZC4H2/HDAC8/GLE1/IGHMBP2/MCTP2/ESCO2/ARHGAP31/TTN/EOGT/COL6A2/HACD1/BRPF1/ALDH18A1/FGFRL1/AMMECR1/BICD2/PLA2G6/COL1A2/MAN2B1/ALG12
HP_WEAK_CRY	HP_WEAK_CRY	HP_WEAK_CRY	17	0.461274	1.28419	0.161783	0.947315	0.932437	1754	tags=41%, list=21%, signal=33%	FUZ/OPA1/COLQ/SLC25A1/IGHMBP2/CHRNE/PPP1R21
GOCC_LAMELLAR_BODY	GOCC_LAMELLAR_BODY	GOCC_LAMELLAR_BODY	4	0.689107	1.28403	0.158479	0.947315	0.932437	1930	tags=75%, list=23%, signal=58%	CKAP4/LAMP3/RAB7A
GOMF_GATED_CHANNEL_ACTIVITY	GOMF_GATED_CHANNEL_ACTIVITY	GOMF_GATED_CHANNEL_ACTIVITY	42	0.375196	1.28382	0.136515	0.930116	0.915508	3523	tags=62%, list=42%, signal=36%	ANO7/P2RX5/MCOLN3/CLIC3/ITGAV/TMEM63B/ANO6/CHRNE/P2RX7/TRPM2/KCNK5/MCOLN2/GPR89B/CHRNB1/TMC6/KCNC4/PIEZO1/CLCN7/CLCN3/MCOLN1/CATSPER2/RASA3/KCNN4/KCNA3/CACNA2D4/CCDC51
GOBP_NEGATIVE_REGULATION_OF_TELOMERE_CAPPING	GOBP_NEGATIVE_REGULATION_OF_TELOMERE_CAPPING	GOBP_NEGATIVE_REGULATION_OF_TELOMERE_CAPPING	7	0.583393	1.28381	0.170213	0.948398	0.933503	2793	tags=71%, list=33%, signal=48%	NBN/ATM/XRCC1/TERF2/ERCC4
GOBP_GAMMA_DELTA_T_CELL_DIFFERENTIATION	GOBP_GAMMA_DELTA_T_CELL_DIFFERENTIATION	GOBP_GAMMA_DELTA_T_CELL_DIFFERENTIATION	9	0.540959	1.28378	0.169168	0.948398	0.933503	1888	tags=44%, list=23%, signal=34%	TCF7/SOX4/EGR3/CCR9
GOCC_INTRINSIC_COMPONENT_OF_EXTERNAL_SIDE_OF_PLASMA_MEMBRANE	GOCC_INTRINSIC_COMPONENT_OF_EXTERNAL_SIDE_OF_PLASMA_MEMBRANE	GOCC_INTRINSIC_COMPONENT_OF_EXTERNAL_SIDE_OF_PLASMA_MEMBRANE	6	0.614036	1.28377	0.164653	0.947315	0.932437	2306	tags=67%, list=28%, signal=48%	CEACAM5/F3/THY1/CD14
HP_BILIARY_TRACT_ABNORMALITY	HP_BILIARY_TRACT_ABNORMALITY	HP_BILIARY_TRACT_ABNORMALITY	42	0.375172	1.28374	0.136515	0.930116	0.915508	1643	tags=33%, list=20%, signal=27%	CC2D2A/DCTN4/FARSB/BCS1L/B3GLCT/GCLC/STK11/RFXAP/KIF3B/CD40LG/ESCO2/SLC11A1/INPP5E/FGFRL1
HP_IMPAIRED_PROPRIOCEPTION	HP_IMPAIRED_PROPRIOCEPTION	HP_IMPAIRED_PROPRIOCEPTION	56	0.362854	1.28355	0.109051	0.90964	0.895354	3315	tags=54%, list=40%, signal=32%	FAR1/UBAP1/SPG7/RFC1/DCAF8/NIPA1/FXN/EGR2/SETX/POLR3A/ATN1/ALDH18A1/DNAJC3/MT-ATP6/PMP22/XRCC1/FLVCR1/ATL1/ATP13A2/C19orf12/KLC2/KLHL9/SLC33A1/DDHD1/FMR1/TDP1/SPAST/MFN2/VPS37A/VPS41
GOBP_MYELIN_ASSEMBLY	GOBP_MYELIN_ASSEMBLY	GOBP_MYELIN_ASSEMBLY	9	0.54082	1.28345	0.169168	0.948398	0.933503	3546	tags=89%, list=43%, signal=51%	ERCC2/FIG4/TPPP/ABCA2/PMP22/MTMR2/GNPAT/DICER1
HP_ABNORMAL_LUNG_DEVELOPMENT	HP_ABNORMAL_LUNG_DEVELOPMENT	HP_ABNORMAL_LUNG_DEVELOPMENT	73	0.349191	1.28337	0.109359	0.90964	0.895354	1456	tags=26%, list=17%, signal=22%	CC2D2A/FUZ/DYNC2H1/NDUFB10/COQ7/CEP57/HIRA/HYLS1/AARS2/NEK9/NSDHL/HSPG2/EMG1/PIGT/SPAG1/PORCN/GLE1/MCTP2/GAS8
HP_LIPID_ACCUMULATION_IN_HEPATOCYTES	HP_LIPID_ACCUMULATION_IN_HEPATOCYTES	HP_LIPID_ACCUMULATION_IN_HEPATOCYTES	80	0.343501	1.28337	0.10625	0.907872	0.893614	2179	tags=32%, list=26%, signal=24%	PCK2/DGUOK/RERE/FARSB/MRPL3/BCS1L/DDOST/UBE4B/POLR3A/SCO1/MCCC1/TARS2/HSPG2/PHKA2/TKFC/LRPPRC/FBP1/TRMU/HADH/MTX2/LUZP1/HMGCL/CARS2/LMNB2/NFS1/CAV1
GOBP_TRNA_PSEUDOURIDINE_SYNTHESIS	GOBP_TRNA_PSEUDOURIDINE_SYNTHESIS	GOBP_TRNA_PSEUDOURIDINE_SYNTHESIS	4	0.688645	1.28317	0.158479	0.947315	0.932437	2027	tags=75%, list=24%, signal=57%	PUS3/PUS1/RPUSD4
HP_RECEPTIVE_LANGUAGE_DELAY	HP_RECEPTIVE_LANGUAGE_DELAY	HP_RECEPTIVE_LANGUAGE_DELAY	34	0.388103	1.28295	0.151481	0.942474	0.927672	2101	tags=35%, list=25%, signal=27%	AGO2/MED13/UBR7/HS2ST1/CNOT3/PSMD12/KMT2C/TANC2/FBXW11/MAPK8IP3/HUWE1/SH2B1
HP_ABNORMAL_CIRCULATING_ESTROGEN_LEVEL	HP_ABNORMAL_CIRCULATING_ESTROGEN_LEVEL	HP_ABNORMAL_CIRCULATING_ESTROGEN_LEVEL	17	0.460802	1.28287	0.161783	0.947315	0.932437	2081	tags=35%, list=25%, signal=27%	MAP3K1/CYB5A/POLR3A/DCAF17/BAP1/SPIDR
GOBP_CENTRAL_NERVOUS_SYSTEM_MATURATION	GOBP_CENTRAL_NERVOUS_SYSTEM_MATURATION	GOBP_CENTRAL_NERVOUS_SYSTEM_MATURATION	3	0.744456	1.28285	0.158497	0.947315	0.932437	528	tags=67%, list=6%, signal=62%	RERE/ARCN1
GOBP_REGULATION_OF_T_HELPER_1_TYPE_IMMUNE_RESPONSE	GOBP_REGULATION_OF_T_HELPER_1_TYPE_IMMUNE_RESPONSE	GOBP_REGULATION_OF_T_HELPER_1_TYPE_IMMUNE_RESPONSE	17	0.460772	1.28279	0.161783	0.947315	0.932437	1532	tags=41%, list=18%, signal=34%	RIPK2/HAVCR2/IL18R1/CCL19/SLAMF1/SLC11A1/XCL1
GOBP_URATE_METABOLIC_PROCESS	GOBP_URATE_METABOLIC_PROCESS	GOBP_URATE_METABOLIC_PROCESS	3	0.744297	1.28258	0.158497	0.947315	0.932437	38	tags=33%, list=0%, signal=33%	CARMIL1
GOBP_SODIUM_ION_IMPORT_ACROSS_PLASMA_MEMBRANE	GOBP_SODIUM_ION_IMPORT_ACROSS_PLASMA_MEMBRANE	GOBP_SODIUM_ION_IMPORT_ACROSS_PLASMA_MEMBRANE	4	0.688177	1.2823	0.160063	0.947315	0.932437	1146	tags=50%, list=14%, signal=43%	SLC9A9/SLC34A1
GOBP_CHLORIDE_TRANSPORT	GOBP_CHLORIDE_TRANSPORT	GOBP_CHLORIDE_TRANSPORT	24	0.422997	1.28216	0.174432	0.951389	0.936447	2672	tags=50%, list=32%, signal=34%	ANO7/ABCB1/FXYD3/SLC4A8/CLIC3/ANO6/CLNS1A/SLC12A7/APOL1/SLC12A9/CLCN7/CLCN3
GOMF_POLYPEPTIDE_N_ACETYLGALACTOSAMINYLTRANSFERASE_ACTIVITY	GOMF_POLYPEPTIDE_N_ACETYLGALACTOSAMINYLTRANSFERASE_ACTIVITY	GOMF_POLYPEPTIDE_N_ACETYLGALACTOSAMINYLTRANSFERASE_ACTIVITY	5	0.644461	1.28198	0.164885	0.947315	0.932437	572	tags=40%, list=7%, signal=37%	GALNT7/GALNT6
GOBP_POSITIVE_REGULATION_OF_NEURON_APOPTOTIC_PROCESS	GOBP_POSITIVE_REGULATION_OF_NEURON_APOPTOTIC_PROCESS	GOBP_POSITIVE_REGULATION_OF_NEURON_APOPTOTIC_PROCESS	30	0.400458	1.28169	0.147806	0.942474	0.927672	1980	tags=33%, list=24%, signal=26%	NQO1/SRPK2/UBE2M/CASP3/NUPR1/FASLG/PAK3/CASP9/ATM/CDC34
GOMF_GALACTOSIDE_BINDING	GOMF_GALACTOSIDE_BINDING	GOMF_GALACTOSIDE_BINDING	4	0.687672	1.28136	0.160063	0.947315	0.932437	111	tags=25%, list=1%, signal=25%	LGALS4
GOBP_TRANSLATIONAL_ELONGATION	GOBP_TRANSLATIONAL_ELONGATION	GOBP_TRANSLATIONAL_ELONGATION	38	0.381933	1.28134	0.147689	0.942474	0.927672	867	tags=16%, list=10%, signal=14%	RACK1/SELENOT/ASCC3/TSFM/EEF2K/CPEB3
HP_SPASTIC_GAIT	HP_SPASTIC_GAIT	HP_SPASTIC_GAIT	41	0.376136	1.28118	0.148272	0.942474	0.927672	2761	tags=51%, list=33%, signal=34%	NT5C2/FAR1/UBAP1/SPG7/CCT5/DSTYK/NIPA1/AP5Z1/ERLIN1/SLC39A14/SHMT2/ALDH18A1/APC/ATAD3A/UBA5/ATL1/C19orf12/MECP2/ZFYVE27/SLC33A1/DDHD1
GOMF_MIRNA_BINDING	GOMF_MIRNA_BINDING	GOMF_MIRNA_BINDING	25	0.418324	1.28114	0.164692	0.947315	0.932437	1293	tags=28%, list=16%, signal=24%	TUT7/PUM2/AGO2/SOX4/ZC3H7A/ZC3H10/ZC3H7B
GOBP_REGULATION_OF_WOUND_HEALING_SPREADING_OF_EPIDERMAL_CELLS	GOBP_REGULATION_OF_WOUND_HEALING_SPREADING_OF_EPIDERMAL_CELLS	GOBP_REGULATION_OF_WOUND_HEALING_SPREADING_OF_EPIDERMAL_CELLS	4	0.68743	1.28091	0.161648	0.947315	0.932437	1103	tags=50%, list=13%, signal=43%	CLASP1/PHLDB2
HP_MEDIAL_FLARING_OF_THE_EYEBROW	HP_MEDIAL_FLARING_OF_THE_EYEBROW	HP_MEDIAL_FLARING_OF_THE_EYEBROW	11	0.510216	1.28077	0.156757	0.947315	0.932437	2029	tags=36%, list=24%, signal=28%	IFT74/SIN3A/SDCCAG8/BBS7
GOMF_MHC_CLASS_IB_RECEPTOR_ACTIVITY	GOMF_MHC_CLASS_IB_RECEPTOR_ACTIVITY	GOMF_MHC_CLASS_IB_RECEPTOR_ACTIVITY	1	0.962821	1.28038	0.0746562	0.860881	0.84736	311	tags=100%, list=4%, signal=96%	KLRD1
GOMF_PHOSPHATIDYLINOSITOL_PHOSPHATE_4_PHOSPHATASE_ACTIVITY	GOMF_PHOSPHATIDYLINOSITOL_PHOSPHATE_4_PHOSPHATASE_ACTIVITY	GOMF_PHOSPHATIDYLINOSITOL_PHOSPHATE_4_PHOSPHATASE_ACTIVITY	6	0.612392	1.28033	0.167674	0.947315	0.932437	1553	tags=50%, list=19%, signal=41%	SACM1L/FIG4/INPP5F
GOBP_SHORT_CHAIN_FATTY_ACID_CATABOLIC_PROCESS	GOBP_SHORT_CHAIN_FATTY_ACID_CATABOLIC_PROCESS	GOBP_SHORT_CHAIN_FATTY_ACID_CATABOLIC_PROCESS	4	0.687003	1.28011	0.161648	0.947315	0.932437	1174	tags=50%, list=14%, signal=43%	PCK2/MCEE
GOBP_MITOCHONDRIAL_TRANSCRIPTION	GOBP_MITOCHONDRIAL_TRANSCRIPTION	GOBP_MITOCHONDRIAL_TRANSCRIPTION	10	0.523801	1.28001	0.163043	0.947315	0.932437	664	tags=30%, list=8%, signal=28%	MTERF4/TEFM/TFB2M
HP_FALLS	HP_FALLS	HP_FALLS	18	0.456032	1.27994	0.156764	0.947315	0.932437	1613	tags=39%, list=19%, signal=31%	ACBD5/FAR1/SDHB/DYNC1H1/FXN/TTN/ALDH18A1
HP_NEOPLASM_OF_FATTY_TISSUE	HP_NEOPLASM_OF_FATTY_TISSUE	HP_NEOPLASM_OF_FATTY_TISSUE	24	0.422255	1.27991	0.175627	0.952692	0.93773	1914	tags=33%, list=23%, signal=26%	FUZ/SDHD/SDHB/AP2S1/TAF1/MSTO1/MEN1/APC
GOBP_DETECTION_OF_TEMPERATURE_STIMULUS	GOBP_DETECTION_OF_TEMPERATURE_STIMULUS	GOBP_DETECTION_OF_TEMPERATURE_STIMULUS	4	0.686861	1.27985	0.161648	0.947315	0.932437	1884	tags=75%, list=23%, signal=58%	CXCL12/NTRK1/NGFR
HP_DIFFUSE_PALMOPLANTAR_HYPERKERATOSIS	HP_DIFFUSE_PALMOPLANTAR_HYPERKERATOSIS	HP_DIFFUSE_PALMOPLANTAR_HYPERKERATOSIS	3	0.742469	1.27943	0.161765	0.947315	0.932437	826	tags=33%, list=10%, signal=30%	KLHL24
GOBP_WHITE_FAT_CELL_DIFFERENTIATION	GOBP_WHITE_FAT_CELL_DIFFERENTIATION	GOBP_WHITE_FAT_CELL_DIFFERENTIATION	5	0.643166	1.2794	0.166412	0.947315	0.932437	386	tags=20%, list=5%, signal=19%	TBL1XR1
HP_PULMONARY_INSUFFICIENCY	HP_PULMONARY_INSUFFICIENCY	HP_PULMONARY_INSUFFICIENCY	9	0.539002	1.27913	0.174625	0.951389	0.936447	3522	tags=78%, list=42%, signal=45%	FAM13A/COL1A2/PARN/DNAL1/DPP9/LEMD2/ATP11A
GOBP_VENOUS_BLOOD_VESSEL_DEVELOPMENT	GOBP_VENOUS_BLOOD_VESSEL_DEVELOPMENT	GOBP_VENOUS_BLOOD_VESSEL_DEVELOPMENT	7	0.581186	1.27896	0.174468	0.951389	0.936447	2165	tags=57%, list=26%, signal=42%	ACVRL1/VEGFA/BMPR2/HEG1
GOBP_REGULATION_OF_SKELETAL_MUSCLE_TISSUE_DEVELOPMENT	GOBP_REGULATION_OF_SKELETAL_MUSCLE_TISSUE_DEVELOPMENT	GOBP_REGULATION_OF_SKELETAL_MUSCLE_TISSUE_DEVELOPMENT	9	0.538911	1.27892	0.174625	0.951389	0.936447	852	tags=33%, list=10%, signal=30%	MEF2C/FLOT1/MTM1
GOBP_PRE_MIRNA_PROCESSING	GOBP_PRE_MIRNA_PROCESSING	GOBP_PRE_MIRNA_PROCESSING	10	0.523233	1.27862	0.164402	0.947315	0.932437	1124	tags=30%, list=13%, signal=26%	TUT7/AGO2/BCDIN3D
GOBP_DETOXIFICATION_OF_NITROGEN_COMPOUND	GOBP_DETOXIFICATION_OF_NITROGEN_COMPOUND	GOBP_DETOXIFICATION_OF_NITROGEN_COMPOUND	2	0.835423	1.27859	0.130742	0.925934	0.911392	175	tags=50%, list=2%, signal=49%	GSTM2
GOBP_NEGATIVE_REGULATION_OF_AXON_EXTENSION	GOBP_NEGATIVE_REGULATION_OF_AXON_EXTENSION	GOBP_NEGATIVE_REGULATION_OF_AXON_EXTENSION	10	0.5232	1.27854	0.164402	0.947315	0.932437	1756	tags=50%, list=21%, signal=40%	RYK/SEMA4B/SEMA4A/SEMA7A/DIP2B
HP_FOLLICULAR_THYROID_CARCINOMA	HP_FOLLICULAR_THYROID_CARCINOMA	HP_FOLLICULAR_THYROID_CARCINOMA	9	0.538726	1.27848	0.175989	0.953599	0.938622	425	tags=22%, list=5%, signal=21%	SDHD/SDHB
HP_PANCREATIC_CYSTS	HP_PANCREATIC_CYSTS	HP_PANCREATIC_CYSTS	18	0.455502	1.27845	0.158028	0.947315	0.932437	1311	tags=28%, list=16%, signal=23%	CC2D2A/TMEM107/TXNDC15/XPNPEP3/GANAB
GOCC_CBM_COMPLEX	GOCC_CBM_COMPLEX	GOCC_CBM_COMPLEX	3	0.741887	1.27843	0.161765	0.947315	0.932437	697	tags=33%, list=8%, signal=31%	CARD11
GOCC_ENDOPLASMIC_RETICULUM_PLASMA_MEMBRANE_CONTACT_SITE	GOCC_ENDOPLASMIC_RETICULUM_PLASMA_MEMBRANE_CONTACT_SITE	GOCC_ENDOPLASMIC_RETICULUM_PLASMA_MEMBRANE_CONTACT_SITE	6	0.611462	1.27839	0.167674	0.947315	0.932437	295	tags=33%, list=4%, signal=32%	GRAMD1C/SACM1L
GOCC_SEPTIN_CYTOSKELETON	GOCC_SEPTIN_CYTOSKELETON	GOCC_SEPTIN_CYTOSKELETON	1	0.960902	1.27783	0.0766208	0.865255	0.851665	327	tags=100%, list=4%, signal=96%	MAPK6
HP_BILATERAL_PTOSIS	HP_BILATERAL_PTOSIS	HP_BILATERAL_PTOSIS	29	0.402463	1.27777	0.149184	0.942474	0.927672	672	tags=21%, list=8%, signal=19%	ACBD5/GSN/DGUOK/OPA1/COLQ/RAD21
GOBP_HIPPO_SIGNALING	GOBP_HIPPO_SIGNALING	GOBP_HIPPO_SIGNALING	14	0.478454	1.27766	0.15817	0.947315	0.932437	2187	tags=43%, list=26%, signal=32%	TEAD2/LIMD1/WWC3/MOB1B/TIAL1/MOB1A
HP_OCCIPITAL_ENCEPHALOCELE	HP_OCCIPITAL_ENCEPHALOCELE	HP_OCCIPITAL_ENCEPHALOCELE	13	0.485934	1.27759	0.167553	0.947315	0.932437	2407	tags=46%, list=29%, signal=33%	CC2D2A/TMEM107/FKRP/INPP5E/KIAA0586/ARL13B
HP_AMINOACIDURIA	HP_AMINOACIDURIA	HP_AMINOACIDURIA	50	0.36504	1.2775	0.132675	0.930116	0.915508	1195	tags=26%, list=14%, signal=22%	CTH/TRNT1/DGUOK/HIBCH/BCS1L/NDUFAF6/MTRR/ERCC2/GCLC/CAMKMT/TK2/SLC34A1/SARDH
GOBP_REGULATION_OF_AXONOGENESIS	GOBP_REGULATION_OF_AXONOGENESIS	GOBP_REGULATION_OF_AXONOGENESIS	55	0.362255	1.27749	0.119387	0.915963	0.901578	1897	tags=38%, list=23%, signal=30%	RYK/PLXNC1/LIMK1/METRN/SEMA4B/TRPV2/TIAM1/CXCL12/VEGFA/SEMA4A/STK11/NTRK2/THY1/PLXNB2/SEMA7A/SRF/PAK3/PLXNB1/DIP2B/KIF13B/BMPR2
GOMF_S_ACYLTRANSFERASE_ACTIVITY	GOMF_S_ACYLTRANSFERASE_ACTIVITY	GOMF_S_ACYLTRANSFERASE_ACTIVITY	20	0.443545	1.27704	0.159851	0.947315	0.932437	3985	tags=80%, list=48%, signal=42%	ZDHHC21/ZDHHC23/ZDHHC16/ZDHHC13/GLUL/ZDHHC18/YKT6/ZDHHC7/ZDHHC17/ZDHHC4/DLAT/ZDHHC3/ZDHHC2/ZDHHC24/FASN/MCAT
GOBP_BRAIN_DERIVED_NEUROTROPHIC_FACTOR_RECEPTOR_SIGNALING_PATHWAY	GOBP_BRAIN_DERIVED_NEUROTROPHIC_FACTOR_RECEPTOR_SIGNALING_PATHWAY	GOBP_BRAIN_DERIVED_NEUROTROPHIC_FACTOR_RECEPTOR_SIGNALING_PATHWAY	2	0.834353	1.27695	0.132509	0.930116	0.915508	1383	tags=100%, list=17%, signal=83%	NTRK2/RAPGEF2
GOBP_NEGATIVE_REGULATION_OF_SECONDARY_METABOLITE_BIOSYNTHETIC_PROCESS	GOBP_NEGATIVE_REGULATION_OF_SECONDARY_METABOLITE_BIOSYNTHETIC_PROCESS	GOBP_NEGATIVE_REGULATION_OF_SECONDARY_METABOLITE_BIOSYNTHETIC_PROCESS	2	0.834353	1.27695	0.132509	0.930116	0.915508	1383	tags=100%, list=17%, signal=83%	MFSD12/RAPGEF2
HP_INTELLECTUAL_DISABILITY_MODERATE	HP_INTELLECTUAL_DISABILITY_MODERATE	HP_INTELLECTUAL_DISABILITY_MODERATE	131	0.325776	1.27687	0.0884146	0.889774	0.8758	1914	tags=30%, list=23%, signal=23%	CC2D2A/IQSEC1/KDM5B/NSD1/STAG2/CDK5RAP2/MED13L/DYNC1H1/RSRC1/MED25/ARID1B/PRMT7/SOX4/POLR3A/TAF1/FBXO31/CWF19L1/ARID1A/PSPH/CAMKMT/PGM3/ANK3/DNMT3A/PAK3/TTC5/PGAP2/LMAN2L/SHMT2/XYLT1/FBLN1/INPP5E/MED23/PIGO/COG5/COL1A2/EXT2/CUX1/HMGCL/APC
GOBP_CEREBELLAR_GRANULAR_LAYER_FORMATION	GOBP_CEREBELLAR_GRANULAR_LAYER_FORMATION	GOBP_CEREBELLAR_GRANULAR_LAYER_FORMATION	1	0.960062	1.27671	0.0766208	0.865255	0.851665	334	tags=100%, list=4%, signal=96%	MTPN
GOBP_O_GLYCAN_PROCESSING	GOBP_O_GLYCAN_PROCESSING	GOBP_O_GLYCAN_PROCESSING	20	0.443431	1.27671	0.16109	0.947315	0.932437	3144	tags=55%, list=38%, signal=34%	GALNT7/GALNT6/GXYLT1/GCNT4/XXYLT1/B3GNT5/ST6GALNAC4/ST3GAL2/ST3GAL4/GALNT2/ST6GAL1
HP_PULMONARY_HYPOPLASIA	HP_PULMONARY_HYPOPLASIA	HP_PULMONARY_HYPOPLASIA	44	0.371203	1.27664	0.147124	0.942474	0.927672	1331	tags=25%, list=16%, signal=21%	CC2D2A/FUZ/DYNC2H1/NDUFB10/COQ7/AARS2/NEK9/NSDHL/HSPG2/GLE1/MCTP2
GOBP_PEPTIDYL_CYSTEINE_MODIFICATION	GOBP_PEPTIDYL_CYSTEINE_MODIFICATION	GOBP_PEPTIDYL_CYSTEINE_MODIFICATION	27	0.409707	1.27639	0.169789	0.948398	0.933503	1132	tags=22%, list=14%, signal=19%	HHAT/ZDHHC21/ZDHHC23/ADH5/SNTA1/S100A9
GOBP_MDA_5_SIGNALING_PATHWAY	GOBP_MDA_5_SIGNALING_PATHWAY	GOBP_MDA_5_SIGNALING_PATHWAY	10	0.522261	1.27624	0.165761	0.947315	0.932437	2041	tags=60%, list=24%, signal=45%	RIOK3/ANKRD17/TKFC/DDX60/DHX58/OAS3
GOBP_NEGATIVE_REGULATION_OF_LAMELLIPODIUM_ASSEMBLY	GOBP_NEGATIVE_REGULATION_OF_LAMELLIPODIUM_ASSEMBLY	GOBP_NEGATIVE_REGULATION_OF_LAMELLIPODIUM_ASSEMBLY	1	0.959703	1.27623	0.0766208	0.865255	0.851665	337	tags=100%, list=4%, signal=96%	ABI3
GOBP_NEGATIVE_REGULATION_OF_LAMELLIPODIUM_ORGANIZATION	GOBP_NEGATIVE_REGULATION_OF_LAMELLIPODIUM_ORGANIZATION	GOBP_NEGATIVE_REGULATION_OF_LAMELLIPODIUM_ORGANIZATION	1	0.959703	1.27623	0.0766208	0.865255	0.851665	337	tags=100%, list=4%, signal=96%	ABI3
GOBP_REGULATION_OF_POSTSYNAPTIC_SPECIALIZATION_ASSEMBLY	GOBP_REGULATION_OF_POSTSYNAPTIC_SPECIALIZATION_ASSEMBLY	GOBP_REGULATION_OF_POSTSYNAPTIC_SPECIALIZATION_ASSEMBLY	1	0.959703	1.27623	0.0766208	0.865255	0.851665	337	tags=100%, list=4%, signal=96%	ABI3
GOBP_LYMPHANGIOGENESIS	GOBP_LYMPHANGIOGENESIS	GOBP_LYMPHANGIOGENESIS	4	0.684886	1.27617	0.163233	0.947315	0.932437	1897	tags=75%, list=23%, signal=58%	VASH1/ACVRL1/BMPR2
HP_HOLOPROSENCEPHALY	HP_HOLOPROSENCEPHALY	HP_HOLOPROSENCEPHALY	29	0.401932	1.27609	0.152681	0.9435	0.928682	780	tags=21%, list=9%, signal=19%	CC2D2A/TMEM107/TXNDC15/STAG2/CEP57/FKRP
GOBP_AGGREPHAGY	GOBP_AGGREPHAGY	GOBP_AGGREPHAGY	6	0.610355	1.27608	0.170695	0.948398	0.933503	450	tags=33%, list=5%, signal=32%	ACBD5/UBQLN1
GOBP_ORGANOPHOSPHATE_ESTER_TRANSPORT	GOBP_ORGANOPHOSPHATE_ESTER_TRANSPORT	GOBP_ORGANOPHOSPHATE_ESTER_TRANSPORT	67	0.350958	1.27595	0.119577	0.915963	0.901578	3585	tags=58%, list=43%, signal=33%	ATP8B4/ANO7/EPG5/ATP11B/ABCB1/SLC37A3/ABCC4/SLC19A1/SLC25A25/ANO6/OSBPL2/OSBP/FASLG/SLC35B2/P2RX7/ATP11C/ABCA1/PRAP1/SLC25A24/SCARB2/TMEM30B/PRKCD/SLC44A4/PITPNM1/VMP1/SLC33A1/PLSCR1/LRRC8D/CPTP/ABCC1/SLC37A1/LRRC8C/KCNN4/PITPNA/SLC25A5/SLC25A6/ATP11A/ATP10D/ABCA7
GOBP_MACROPINOCYTOSIS	GOBP_MACROPINOCYTOSIS	GOBP_MACROPINOCYTOSIS	8	0.55752	1.27588	0.16968	0.948398	0.933503	1259	tags=25%, list=15%, signal=21%	CARMIL1/DNM2
HP_PROMINENT_NASAL_BRIDGE	HP_PROMINENT_NASAL_BRIDGE	HP_PROMINENT_NASAL_BRIDGE	106	0.331433	1.27576	0.0965092	0.900353	0.886212	2599	tags=37%, list=31%, signal=26%	CC2D2A/IFT74/ATPAF2/OTUD6B/KDM5B/SIN3A/MED13/IGBP1/HIRA/HYLS1/IFT57/NSDHL/DCAF17/HSPG2/HDAC8/PAK3/PGAP2/SDCCAG8/INPP5E/PIGO/NBN/EXT2/ALG12/MAPK8IP3/AHI1/BBS7/SH2B1/WDR37/KIAA0586/POLR1A/SPOP/CENPF/PCNT/ARL13B/MECP2/ARL3/TRRAP/TMEM138/ATIC
HP_ABNORMAL_INCISOR_MORPHOLOGY	HP_ABNORMAL_INCISOR_MORPHOLOGY	HP_ABNORMAL_INCISOR_MORPHOLOGY	44	0.370931	1.27571	0.149336	0.942474	0.927672	2963	tags=41%, list=36%, signal=27%	AGO2/MED13/UBR7/B3GLCT/HS2ST1/CNOT3/PSMD12/TANC2/FBXW11/WNT10A/MAPK8IP3/HUWE1/NEK1/SUMO1/BRF1/FGFR1/MADD/VPS13B
GOBP_PYRIDINE_CONTAINING_COMPOUND_BIOSYNTHETIC_PROCESS	GOBP_PYRIDINE_CONTAINING_COMPOUND_BIOSYNTHETIC_PROCESS	GOBP_PYRIDINE_CONTAINING_COMPOUND_BIOSYNTHETIC_PROCESS	11	0.50816	1.27561	0.160811	0.947315	0.932437	1788	tags=36%, list=21%, signal=29%	NADK2/PARP16/NNMT/PARP9
GOBP_HEPATOCYTE_DIFFERENTIATION	GOBP_HEPATOCYTE_DIFFERENTIATION	GOBP_HEPATOCYTE_DIFFERENTIATION	3	0.74019	1.2755	0.166667	0.947315	0.932437	89	tags=33%, list=1%, signal=33%	PCK2
GOMF_CORECEPTOR_ACTIVITY_INVOLVED_IN_WNT_SIGNALING_PATHWAY	GOMF_CORECEPTOR_ACTIVITY_INVOLVED_IN_WNT_SIGNALING_PATHWAY	GOMF_CORECEPTOR_ACTIVITY_INVOLVED_IN_WNT_SIGNALING_PATHWAY	2	0.833273	1.2753	0.137809	0.930116	0.915508	1392	tags=100%, list=17%, signal=83%	RYK/PTK7
GOMF_CORECEPTOR_ACTIVITY_INVOLVED_IN_WNT_SIGNALING_PATHWAY_PLANAR_CELL_POLARITY_PATHWAY	GOMF_CORECEPTOR_ACTIVITY_INVOLVED_IN_WNT_SIGNALING_PATHWAY_PLANAR_CELL_POLARITY_PATHWAY	GOMF_CORECEPTOR_ACTIVITY_INVOLVED_IN_WNT_SIGNALING_PATHWAY_PLANAR_CELL_POLARITY_PATHWAY	2	0.833273	1.2753	0.137809	0.930116	0.915508	1392	tags=100%, list=17%, signal=83%	RYK/PTK7
GOMF_LYASE_ACTIVITY	GOMF_LYASE_ACTIVITY	GOMF_LYASE_ACTIVITY	93	0.336724	1.27506	0.112836	0.913571	0.899223	2570	tags=43%, list=31%, signal=30%	PCK2/CTH/PDXDC1/CA5B/PPCDC/PAICS/RNASE1/MGST2/POLB/DERA/NEIL2/NTHL1/LTC4S/FAHD2B/TKFC/HACL1/CRY1/PCBD2/HACD1/CRY2/APIP/HMGB1/AUH/ARMT1/DDT/CA1/CD38/HMGCL/HACD2/TSEN2/XRCC5/FH/AZIN2/ME2/ALAD/ASL/ILVBL/GGACT/CA10/FECH
HP_FOOT_OLIGODACTYLY	HP_FOOT_OLIGODACTYLY	HP_FOOT_OLIGODACTYLY	3	0.739701	1.27466	0.166667	0.947315	0.932437	1914	tags=67%, list=23%, signal=51%	PORCN/APC
GOMF_WNT_ACTIVATED_RECEPTOR_ACTIVITY	GOMF_WNT_ACTIVATED_RECEPTOR_ACTIVITY	GOMF_WNT_ACTIVATED_RECEPTOR_ACTIVITY	3	0.739683	1.27463	0.166667	0.947315	0.932437	2173	tags=100%, list=26%, signal=74%	RYK/FZD7/PKD1
GOCC_ASTER	GOCC_ASTER	GOCC_ASTER	6	0.609574	1.27444	0.170695	0.948398	0.933503	1596	tags=67%, list=19%, signal=54%	MAPRE3/NUMA1/MAP9/MAPRE1
GOMF_DYNEIN_LIGHT_CHAIN_BINDING	GOMF_DYNEIN_LIGHT_CHAIN_BINDING	GOMF_DYNEIN_LIGHT_CHAIN_BINDING	3	0.739563	1.27442	0.166667	0.947315	0.932437	1940	tags=67%, list=23%, signal=51%	DYNC1I2/GLUL
HP_CONGENITAL_POSTERIOR_URETHRAL_VALVE	HP_CONGENITAL_POSTERIOR_URETHRAL_VALVE	HP_CONGENITAL_POSTERIOR_URETHRAL_VALVE	1	0.957784	1.27368	0.0785855	0.871728	0.858037	353	tags=100%, list=4%, signal=96%	NSD1
HP_NEOPLASM_OF_THE_MIDDLE_EAR	HP_NEOPLASM_OF_THE_MIDDLE_EAR	HP_NEOPLASM_OF_THE_MIDDLE_EAR	1	0.957784	1.27368	0.0785855	0.871728	0.858037	353	tags=100%, list=4%, signal=96%	NSD1
HP_SACROCOCCYGEAL_TERATOMA	HP_SACROCOCCYGEAL_TERATOMA	HP_SACROCOCCYGEAL_TERATOMA	1	0.957784	1.27368	0.0785855	0.871728	0.858037	353	tags=100%, list=4%, signal=96%	NSD1
HP_URETHRAL_VALVE	HP_URETHRAL_VALVE	HP_URETHRAL_VALVE	1	0.957784	1.27368	0.0785855	0.871728	0.858037	353	tags=100%, list=4%, signal=96%	NSD1
GOBP_RESPONSE_TO_COCAINE	GOBP_RESPONSE_TO_COCAINE	GOBP_RESPONSE_TO_COCAINE	13	0.484399	1.27355	0.175532	0.952692	0.93773	1280	tags=38%, list=15%, signal=33%	MT-ND6/EFTUD2/ABAT/DNM2/DNMT3A
HP_BILATERAL_MICROPHTHALMOS	HP_BILATERAL_MICROPHTHALMOS	HP_BILATERAL_MICROPHTHALMOS	10	0.521141	1.27351	0.165761	0.947315	0.932437	869	tags=40%, list=10%, signal=36%	MED13L/ERCC2/FIG4/FAM111A
GOCC_GROWTH_FACTOR_COMPLEX	GOCC_GROWTH_FACTOR_COMPLEX	GOCC_GROWTH_FACTOR_COMPLEX	2	0.832019	1.27338	0.14311	0.938329	0.923592	184	tags=50%, list=2%, signal=49%	IGFBP3
GOCC_INSULIN_LIKE_GROWTH_FACTOR_BINDING_PROTEIN_COMPLEX	GOCC_INSULIN_LIKE_GROWTH_FACTOR_BINDING_PROTEIN_COMPLEX	GOCC_INSULIN_LIKE_GROWTH_FACTOR_BINDING_PROTEIN_COMPLEX	2	0.832019	1.27338	0.14311	0.938329	0.923592	184	tags=50%, list=2%, signal=49%	IGFBP3
GOMF_CCR1_CHEMOKINE_RECEPTOR_BINDING	GOMF_CCR1_CHEMOKINE_RECEPTOR_BINDING	GOMF_CCR1_CHEMOKINE_RECEPTOR_BINDING	4	0.683244	1.27311	0.163233	0.947315	0.932437	668	tags=50%, list=8%, signal=46%	CCL4/CCL7
GOBP_MACROPHAGE_ACTIVATION_INVOLVED_IN_IMMUNE_RESPONSE	GOBP_MACROPHAGE_ACTIVATION_INVOLVED_IN_IMMUNE_RESPONSE	GOBP_MACROPHAGE_ACTIVATION_INVOLVED_IN_IMMUNE_RESPONSE	7	0.578514	1.27308	0.18156	0.95778	0.942738	1341	tags=43%, list=16%, signal=36%	HAVCR2/NMI/PRKCE
HP_HEPATIC_FIBROSIS	HP_HEPATIC_FIBROSIS	HP_HEPATIC_FIBROSIS	58	0.358274	1.27307	0.125	0.916693	0.902296	1632	tags=28%, list=20%, signal=22%	CC2D2A/DYNC2H1/IFT74/DGUOK/TMEM107/CEP164/TXNDC15/SCYL1/ABCD3/PHKA2/KIF3B/PNPLA6/ARHGAP31/EOGT/SDCCAG8/INPP5E
GOCC_KINOCILIUM	GOCC_KINOCILIUM	GOCC_KINOCILIUM	4	0.683167	1.27296	0.163233	0.947315	0.932437	483	tags=25%, list=6%, signal=24%	ELMOD3
GOBP_CELL_JUNCTION_ASSEMBLY	GOBP_CELL_JUNCTION_ASSEMBLY	GOBP_CELL_JUNCTION_ASSEMBLY	135	0.323826	1.27265	0.0913706	0.889774	0.8758	3775	tags=58%, list=45%, signal=32%	MEF2C/RYK/CLASP1/ARL2/OCEL1/ABI3/SLK/FLOT1/TLN1/EIF4G1/COLQ/EEF2K/DUSP3/STRN/FBXO45/ACVRL1/VEGFA/SEMA4A/NTRK2/THY1/PHLDB2/PLXNB2/MPP7/SRF/RAPGEF2/RCC2/TLN2/PLXNB1/NTRK1/ITGA5/RAP1B/DAPK3/APC/JUP/TAOK2/PKP3/CTNND1/HEG1/CAV1/PPM1F/HDAC7/S100A10/LDB1/MECP2/MARVELD3/HIPK1/VCL/FN1/VMP1/MACF1/CORO1C/APOD/PLXND1/STAU2/ZNF703/PIP5K1A/ABL1/MDGA1/TSC1/CLDN15/ITGA6/PRKACA/FBF1/DUSP22/CLSTN3/F11R/RAB13/TRIP6…
GOMF_POLYNUCLEOTIDE_ADENYLYLTRANSFERASE_ACTIVITY	GOMF_POLYNUCLEOTIDE_ADENYLYLTRANSFERASE_ACTIVITY	GOMF_POLYNUCLEOTIDE_ADENYLYLTRANSFERASE_ACTIVITY	4	0.682986	1.27263	0.164818	0.947315	0.932437	1476	tags=75%, list=18%, signal=62%	TRNT1/MTPAP/PAPOLG
GOMF_WNT_PROTEIN_BINDING	GOMF_WNT_PROTEIN_BINDING	GOMF_WNT_PROTEIN_BINDING	4	0.682903	1.27247	0.164818	0.947315	0.932437	2647	tags=100%, list=32%, signal=68%	RYK/PORCN/FZD7/TRABD2A
HP_RETINAL_DYSTROPHY	HP_RETINAL_DYSTROPHY	HP_RETINAL_DYSTROPHY	141	0.323495	1.2724	0.0835031	0.879142	0.865335	2547	tags=38%, list=31%, signal=27%	CC2D2A/IFT74/ACBD5/TRNT1/PRPF3/ARL2/PRPF31/CEP164/MT-ND6/ARV1/RP9/BCS1L/MFSD8/FKRP/PEX13/PEX19/CTSD/DHDDS/PDE6A/SEMA4A/ELOVL4/FDXR/KIF3B/SPAG1/RNF216/POC1B/PNPLA6/RP2/MT-ND3/GAS8/EFEMP1/PEX14/SDCCAG8/INPP5E/REEP6/PRPF8/DAG1/PEX10/MT-ATP6/USH1C/AHI1/BBS7/WARS2/SH2B1/KIAA0586/NEK1/FLVCR1/UBE3B/ZNF408/TELO2/ARL3/TMEM138/MT-ND1
GOBP_PLASMINOGEN_ACTIVATION	GOBP_PLASMINOGEN_ACTIVATION	GOBP_PLASMINOGEN_ACTIVATION	10	0.520492	1.27192	0.165761	0.947315	0.932437	3058	tags=60%, list=37%, signal=38%	ANXA2/SERPINE1/SERPINE2/PLAT/S100A10/ENO1
HP_FOCAL_SEGMENTAL_GLOMERULOSCLEROSIS	HP_FOCAL_SEGMENTAL_GLOMERULOSCLEROSIS	HP_FOCAL_SEGMENTAL_GLOMERULOSCLEROSIS	28	0.403266	1.27177	0.167637	0.947315	0.932437	3230	tags=64%, list=39%, signal=40%	MT-ND6/EMP2/ANKFY1/MYO1E/MTX2/NARS2/APOL1/NUP85/SCARB2/ACTN4/NUP205/WDR73/MT-ND1/SEC61A1/INF2/NUP107/NUP133/COQ6
GOBP_NEGATIVE_REGULATION_OF_VASCULAR_ASSOCIATED_SMOOTH_MUSCLE_CELL_MIGRATION	GOBP_NEGATIVE_REGULATION_OF_VASCULAR_ASSOCIATED_SMOOTH_MUSCLE_CELL_MIGRATION	GOBP_NEGATIVE_REGULATION_OF_VASCULAR_ASSOCIATED_SMOOTH_MUSCLE_CELL_MIGRATION	6	0.608211	1.27159	0.172205	0.948998	0.934094	47	tags=17%, list=1%, signal=17%	MEF2C
HP_EXTRA_AXIAL_CEREBROSPINAL_FLUID_ACCUMULATION	HP_EXTRA_AXIAL_CEREBROSPINAL_FLUID_ACCUMULATION	HP_EXTRA_AXIAL_CEREBROSPINAL_FLUID_ACCUMULATION	5	0.639226	1.27157	0.170992	0.948398	0.933503	2830	tags=80%, list=34%, signal=53%	TET3/PPP1R21/LMNB2/MADD
GOBP_AMINOPHOSPHOLIPID_TRANSPORT	GOBP_AMINOPHOSPHOLIPID_TRANSPORT	GOBP_AMINOPHOSPHOLIPID_TRANSPORT	6	0.608196	1.27156	0.172205	0.948998	0.934094	2171	tags=67%, list=26%, signal=49%	ATP11B/ATP11C/SCARB2/TMEM30B
GOCC_CELL_BODY_MEMBRANE	GOCC_CELL_BODY_MEMBRANE	GOCC_CELL_BODY_MEMBRANE	5	0.639157	1.27143	0.170992	0.948398	0.933503	2402	tags=60%, list=29%, signal=43%	SLC4A8/THY1/KCNC4
GOMF_INTRONIC_TRANSCRIPTION_REGULATORY_REGION_SEQUENCE_SPECIFIC_DNA_BINDING	GOMF_INTRONIC_TRANSCRIPTION_REGULATORY_REGION_SEQUENCE_SPECIFIC_DNA_BINDING	GOMF_INTRONIC_TRANSCRIPTION_REGULATORY_REGION_SEQUENCE_SPECIFIC_DNA_BINDING	5	0.639106	1.27133	0.170992	0.948398	0.933503	1374	tags=40%, list=16%, signal=33%	SMYD3/BCL6
HP_ABNORMALITY_OF_THE_MASTOID	HP_ABNORMALITY_OF_THE_MASTOID	HP_ABNORMALITY_OF_THE_MASTOID	3	0.737665	1.27115	0.168301	0.947578	0.932696	1711	tags=67%, list=21%, signal=53%	SLC39A14/NBN
HP_MASTOIDITIS	HP_MASTOIDITIS	HP_MASTOIDITIS	3	0.737665	1.27115	0.168301	0.947578	0.932696	1711	tags=67%, list=21%, signal=53%	SLC39A14/NBN
GOBP_HISTONE_DEUBIQUITINATION	GOBP_HISTONE_DEUBIQUITINATION	GOBP_HISTONE_DEUBIQUITINATION	31	0.394157	1.27108	0.155889	0.947315	0.932437	2697	tags=48%, list=32%, signal=33%	MYSM1/TADA2B/TAF5/SART3/TAF5L/SGF29/TAF10/BAP1/TAF6L/TAF2/UIMC1/TRRAP/USP51/USP7/TAF6
GOMF_PHOSPHOLIPASE_A2_INHIBITOR_ACTIVITY	GOMF_PHOSPHOLIPASE_A2_INHIBITOR_ACTIVITY	GOMF_PHOSPHOLIPASE_A2_INHIBITOR_ACTIVITY	2	0.830424	1.27094	0.14311	0.938329	0.923592	523	tags=50%, list=6%, signal=47%	ANXA2
GOBP_MITOTIC_NUCLEAR_MEMBRANE_ORGANIZATION	GOBP_MITOTIC_NUCLEAR_MEMBRANE_ORGANIZATION	GOBP_MITOTIC_NUCLEAR_MEMBRANE_ORGANIZATION	9	0.535545	1.27093	0.184175	0.959404	0.944337	1407	tags=33%, list=17%, signal=28%	RCC1/BANF1/REEP4
HP_PYRIDOXINE_RESPONSIVE_SIDEROBLASTIC_ANEMIA	HP_PYRIDOXINE_RESPONSIVE_SIDEROBLASTIC_ANEMIA	HP_PYRIDOXINE_RESPONSIVE_SIDEROBLASTIC_ANEMIA	11	0.506275	1.27088	0.163514	0.947315	0.932437	3392	tags=82%, list=41%, signal=49%	RFWD3/PALB2/FANCF/UBE2T/SLX4/ERCC4/FANCA/FANCG/BRCA1
GOBP_REGULATION_OF_SYNAPTIC_TRANSMISSION_DOPAMINERGIC	GOBP_REGULATION_OF_SYNAPTIC_TRANSMISSION_DOPAMINERGIC	GOBP_REGULATION_OF_SYNAPTIC_TRANSMISSION_DOPAMINERGIC	3	0.737489	1.27085	0.168301	0.947578	0.932696	398	tags=33%, list=5%, signal=32%	FLOT1
HP_HYPOPLASTIC_PELVIS	HP_HYPOPLASTIC_PELVIS	HP_HYPOPLASTIC_PELVIS	3	0.737253	1.27044	0.168301	0.947578	0.932696	1240	tags=67%, list=15%, signal=57%	NSDHL/PORCN
GOBP_MICROTUBULE_BASED_TRANSPORT	GOBP_MICROTUBULE_BASED_TRANSPORT	GOBP_MICROTUBULE_BASED_TRANSPORT	98	0.333904	1.27033	0.107438	0.907872	0.893614	2352	tags=35%, list=28%, signal=25%	CEP131/DYNC2H1/RAB27B/IFT74/SPG7/OPA1/AP3M2/BORCS5/DYNC1I2/DYNC1H1/IFT57/TRAK1/AGTPBP1/STK11/LRPPRC/IFT46/KIF3B/GAS8/PEX14/RHOT1/FBXW11/FYCO1/MAP1S/BICD2/MAPK8IP3/TRAK2/HDAC6/DTNBP1/BLOC1S3/COPG1/IFT88/MAP1A/TERF2/DLG2
GOMF_LIPID_KINASE_ACTIVITY	GOMF_LIPID_KINASE_ACTIVITY	GOMF_LIPID_KINASE_ACTIVITY	3	0.737154	1.27027	0.168301	0.947578	0.932696	1145	tags=67%, list=14%, signal=58%	AGK/SPHK2
GOBP_ACTIVATION_OF_GTPASE_ACTIVITY	GOBP_ACTIVATION_OF_GTPASE_ACTIVITY	GOBP_ACTIVATION_OF_GTPASE_ACTIVITY	53	0.360253	1.27025	0.138798	0.931339	0.916712	2981	tags=51%, list=36%, signal=33%	ARHGAP45/SIPA1L3/TBC1D22A/ARHGAP25/RALGAPA2/CCDC125/TIAM1/EVI5/TBC1D14/TBC1D8/SIPA1L2/GRTP1/GMIP/RCC2/TBC1D22B/CCL21/ARHGEF26/RALGAPB/SGSM2/ARHGEF10/ABR/CORO1C/TBC1D5/PIP5K1A/TBC1D2B/TSC1/TAX1BP3
GOBP_NEGATIVE_REGULATION_OF_SMOOTH_MUSCLE_CELL_MIGRATION	GOBP_NEGATIVE_REGULATION_OF_SMOOTH_MUSCLE_CELL_MIGRATION	GOBP_NEGATIVE_REGULATION_OF_SMOOTH_MUSCLE_CELL_MIGRATION	12	0.494839	1.26998	0.179245	0.954892	0.939895	184	tags=17%, list=2%, signal=16%	MEF2C/IGFBP3
HP_HIP_DYSPLASIA	HP_HIP_DYSPLASIA	HP_HIP_DYSPLASIA	103	0.331433	1.26964	0.102987	0.90622	0.891987	1953	tags=33%, list=23%, signal=26%	DVL3/ZBTB20/RERE/AGO2/MED13/SMARCA2/UBR7/RAD21/UBE4B/POLR3A/TAF1/HS2ST1/HSPG2/VIPAS39/CNOT3/PSMD12/EXOC6B/TANC2/ATP7A/HDAC8/GLE1/ATN1/PGAP2/TTN/FBXW11/FGFRL1/TET3/PIGO/BICD2/COL1A2/LUZP1/MAPK8IP3/HUWE1/COG6
GOMF_STEROL_TRANSPORTER_ACTIVITY	GOMF_STEROL_TRANSPORTER_ACTIVITY	GOMF_STEROL_TRANSPORTER_ACTIVITY	17	0.456023	1.26957	0.168153	0.947578	0.932696	1647	tags=35%, list=20%, signal=28%	GRAMD1C/ARV1/OSBPL2/OSBP/OSBPL11/ABCA1
GOBP_ALLANTOIN_METABOLIC_PROCESS	GOBP_ALLANTOIN_METABOLIC_PROCESS	GOBP_ALLANTOIN_METABOLIC_PROCESS	4	0.681315	1.26951	0.171157	0.948398	0.933503	189	tags=25%, list=2%, signal=24%	NT5C2
GOBP_POSITIVE_REGULATION_OF_VASCULAR_ASSOCIATED_SMOOTH_MUSCLE_CELL_DIFFERENTIATION	GOBP_POSITIVE_REGULATION_OF_VASCULAR_ASSOCIATED_SMOOTH_MUSCLE_CELL_DIFFERENTIATION	GOBP_POSITIVE_REGULATION_OF_VASCULAR_ASSOCIATED_SMOOTH_MUSCLE_CELL_DIFFERENTIATION	3	0.736698	1.26948	0.169935	0.948398	0.933503	276	tags=67%, list=3%, signal=64%	CTH/KIT
GOBP_RESPIRATORY_BURST_INVOLVED_IN_DEFENSE_RESPONSE	GOBP_RESPIRATORY_BURST_INVOLVED_IN_DEFENSE_RESPONSE	GOBP_RESPIRATORY_BURST_INVOLVED_IN_DEFENSE_RESPONSE	8	0.554634	1.26928	0.178025	0.954892	0.939895	21	tags=12%, list=0%, signal=12%	SELENOK
HP_ABNORMALITY_OF_THE_UTERUS	HP_ABNORMALITY_OF_THE_UTERUS	HP_ABNORMALITY_OF_THE_UTERUS	96	0.334611	1.26885	0.110187	0.911387	0.897073	2231	tags=36%, list=27%, signal=27%	DYNC2H1/FLI1/SDHD/STAT6/THOC6/WDR11/SDHB/ADH5/HIRA/ARID1B/HYLS1/B3GLCT/RAD21/CYB5A/NTHL1/DCAF17/SEMA4A/CHEK2/STK11/HDAC8/RFWD3/PALB2/PMS2/ESCO2/MSH6/FGFRL1/MLH3/APC/PPP1R12A/FANCF/SPIDR/HS6ST1/FH/MSH2/DMPK
GOBP_SULFUR_COMPOUND_BIOSYNTHETIC_PROCESS	GOBP_SULFUR_COMPOUND_BIOSYNTHETIC_PROCESS	GOBP_SULFUR_COMPOUND_BIOSYNTHETIC_PROCESS	74	0.344681	1.26882	0.117277	0.915963	0.901578	2872	tags=45%, list=34%, signal=29%	CTH/MTAP/MRI1/METTL16/GSTP1/MGST2/MTRR/SP1/ACLY/LIAS/GCLC/SLC25A1/ELOVL4/XYLT2/ACSL1/GGT7/SLC35B2/XYLT1/HACD1/APIP/EXT2/ACACA/ACSL6/DSE/HACD2/ST3GAL2/MPC2/ST3GAL4/MAT2A/PDK2/CHPF/TPK1/NDST2
HP_HYPOPHOSPHATEMIC_RICKETS	HP_HYPOPHOSPHATEMIC_RICKETS	HP_HYPOPHOSPHATEMIC_RICKETS	7	0.576574	1.26881	0.185816	0.962024	0.946915	1146	tags=43%, list=14%, signal=37%	STAT6/NDUFAF6/SLC34A1
GOCC_HETEROCHROMATIN	GOCC_HETEROCHROMATIN	GOCC_HETEROCHROMATIN	37	0.378845	1.26879	0.163494	0.947315	0.932437	2459	tags=38%, list=29%, signal=27%	ZBTB18/NCAPD3/HDAC1/KDM4A/SUV39H1/MPHOSPH8/KMT5C/DNMT3A/CENPC/ESCO2/LRWD1/CBX3/HELLS/MECP2
HP_SPOTTY_HYPERPIGMENTATION	HP_SPOTTY_HYPERPIGMENTATION	HP_SPOTTY_HYPERPIGMENTATION	4	0.68091	1.26876	0.171157	0.948398	0.933503	695	tags=50%, list=8%, signal=46%	BLM/BANF1
GOBP_RETINA_LAYER_FORMATION	GOBP_RETINA_LAYER_FORMATION	GOBP_RETINA_LAYER_FORMATION	5	0.637749	1.26863	0.172519	0.948998	0.934094	3024	tags=100%, list=36%, signal=64%	HIPK2/AHI1/HIPK1/RDH13/TOPORS
HP_PROGRESSIVE_PES_CAVUS	HP_PROGRESSIVE_PES_CAVUS	HP_PROGRESSIVE_PES_CAVUS	4	0.680744	1.26845	0.171157	0.948398	0.933503	2665	tags=100%, list=32%, signal=68%	UBAP1/ALDH18A1/ATP13A2/SLC33A1
HP_PEG_SHAPED_MAXILLARY_LATERAL_INCISORS	HP_PEG_SHAPED_MAXILLARY_LATERAL_INCISORS	HP_PEG_SHAPED_MAXILLARY_LATERAL_INCISORS	6	0.606483	1.26798	0.178248	0.954892	0.939895	2816	tags=67%, list=34%, signal=44%	WNT10A/NEK1/SUMO1/FGFR1
GOBP_POSITIVE_REGULATION_OF_BASEMENT_MEMBRANE_ASSEMBLY_INVOLVED_IN_EMBRYONIC_BODY_MORPHOGENESIS	GOBP_POSITIVE_REGULATION_OF_BASEMENT_MEMBRANE_ASSEMBLY_INVOLVED_IN_EMBRYONIC_BODY_MORPHOGENESIS	GOBP_POSITIVE_REGULATION_OF_BASEMENT_MEMBRANE_ASSEMBLY_INVOLVED_IN_EMBRYONIC_BODY_MORPHOGENESIS	4	0.680384	1.26778	0.171157	0.948398	0.933503	2668	tags=100%, list=32%, signal=68%	CLASP1/PHLDB2/DAG1/PHLDB1
GOCC_ADHERENS_JUNCTION	GOCC_ADHERENS_JUNCTION	GOCC_ADHERENS_JUNCTION	70	0.347342	1.26746	0.125926	0.917194	0.902789	2226	tags=40%, list=27%, signal=30%	LIN7C/FLOT1/TLN1/CYTH3/CD99L2/ADD1/ANXA2/FRS2/KLHL24/LIMD1/CNN3/VEGFA/LYN/MPP7/MYO1E/CCDC85C/FRMD4A/TSPAN33/DAG1/MSN/BMPR2/APC/JUP/AHI1/PKP3/CTNND1/SHROOM3/PDLIM1
HP_NEMALINE_BODIES	HP_NEMALINE_BODIES	HP_NEMALINE_BODIES	4	0.680151	1.26735	0.171157	0.948398	0.933503	708	tags=50%, list=8%, signal=46%	NDUFB3/CFL2
GOCC_CLOCK_BMAL_TRANSCRIPTION_COMPLEX	GOCC_CLOCK_BMAL_TRANSCRIPTION_COMPLEX	GOCC_CLOCK_BMAL_TRANSCRIPTION_COMPLEX	1	0.952986	1.2673	0.086444	0.886714	0.872788	393	tags=100%, list=5%, signal=95%	ARNTL
GOBP_NON_CANONICAL_WNT_SIGNALING_PATHWAY_VIA_MAPK_CASCADE	GOBP_NON_CANONICAL_WNT_SIGNALING_PATHWAY_VIA_MAPK_CASCADE	GOBP_NON_CANONICAL_WNT_SIGNALING_PATHWAY_VIA_MAPK_CASCADE	2	0.827996	1.26722	0.150177	0.942474	0.927672	1436	tags=100%, list=17%, signal=83%	DVL3/FZD7
GOBP_ZINC_ION_HOMEOSTASIS	GOBP_ZINC_ION_HOMEOSTASIS	GOBP_ZINC_ION_HOMEOSTASIS	22	0.428559	1.26717	0.181151	0.95778	0.942738	1241	tags=32%, list=15%, signal=27%	MT1G/SLC39A7/SLC30A9/SLC30A4/MT1F/S100A9/SLC39A14
HP_CHRONIC_HEPATIC_FAILURE	HP_CHRONIC_HEPATIC_FAILURE	HP_CHRONIC_HEPATIC_FAILURE	8	0.55361	1.26693	0.180807	0.956771	0.941745	39	tags=12%, list=0%, signal=12%	CC2D2A
GOMF_ANION_TRANSMEMBRANE_TRANSPORTER_ACTIVITY	GOMF_ANION_TRANSMEMBRANE_TRANSPORTER_ACTIVITY	GOMF_ANION_TRANSMEMBRANE_TRANSPORTER_ACTIVITY	99	0.332554	1.26673	0.112603	0.913571	0.899223	3698	tags=62%, list=44%, signal=35%	ANO7/SLC9A9/FXYD3/SLC37A3/SLC16A7/SLC1A5/ABCC4/SLC19A1/MPC1/SLC25A25/SLC4A8/SLC2A8/CLIC3/SLC23A2/SLC25A1/SFXN3/ANO6/SLC39A14/MFSD12/SLC35B2/SLC12A7/SLC38A9/SLC36A4/GPR89B/SLC25A24/APOL1/SLC38A5/LRRC8B/XPR1/SLC12A9/SFXN5/SLC44A4/SLC25A12/SLC4A2/MPC2/SLC1A4/CLCN7/SLC7A1/SLC25A14/ABCC10/SLC33A1/CLCN3/LRRC8D/SLC9A8/SLC4A7/SLC35A3/SLC35D1/SLC5A6/ABCC1/SLC37A1/LRRC8C/SLC26A11/CLCC1/SLC26A2/SLC25A5/SLC3…
GOBP_ACTIN_FILAMENT_BASED_TRANSPORT	GOBP_ACTIN_FILAMENT_BASED_TRANSPORT	GOBP_ACTIN_FILAMENT_BASED_TRANSPORT	9	0.533766	1.26671	0.189632	0.962024	0.946915	2067	tags=44%, list=25%, signal=33%	MYO19/MYO1F/MYO1E/ACTN4
HP_APLASIA_HYPOPLASIA_OF_THE_UVULA	HP_APLASIA_HYPOPLASIA_OF_THE_UVULA	HP_APLASIA_HYPOPLASIA_OF_THE_UVULA	12	0.49355	1.26667	0.181941	0.95778	0.942738	3392	tags=75%, list=41%, signal=45%	RFWD3/PALB2/FANCF/UBE2T/SLX4/ERCC4/FANCA/FANCG/BRCA1
GOCC_DOPAMINERGIC_SYNAPSE	GOCC_DOPAMINERGIC_SYNAPSE	GOCC_DOPAMINERGIC_SYNAPSE	1	0.952387	1.2665	0.0884086	0.889774	0.8758	398	tags=100%, list=5%, signal=95%	FLOT1
GOCC_TRANSCRIPTION_FACTOR_TFTC_COMPLEX	GOCC_TRANSCRIPTION_FACTOR_TFTC_COMPLEX	GOCC_TRANSCRIPTION_FACTOR_TFTC_COMPLEX	10	0.518194	1.26631	0.168478	0.948005	0.933116	2697	tags=60%, list=32%, signal=41%	TAF5/TAF5L/TAF10/TAF2/TRRAP/TAF6
HP_APLASIA_HYPOPLASIA_OF_THE_SPLEEN	HP_APLASIA_HYPOPLASIA_OF_THE_SPLEEN	HP_APLASIA_HYPOPLASIA_OF_THE_SPLEEN	22	0.428117	1.26586	0.182375	0.957825	0.942782	1456	tags=27%, list=17%, signal=23%	CC2D2A/TMEM107/TXNDC15/FAM111A/SPAG1/GAS8
HP_POLYDACTYLY	HP_POLYDACTYLY	HP_POLYDACTYLY	111	0.327357	1.2657	0.103378	0.90622	0.891987	2223	tags=32%, list=27%, signal=23%	CC2D2A/DYNC2H1/IFT74/FLI1/RERE/TMEM107/CEP164/TXNDC15/EFTUD2/STAG2/HIRA/HYLS1/IFT57/BLM/UBE4B/NEK9/HSPG2/EXTL3/KIF3B/TASP1/PORCN/PNPLA6/FBLN1/SDCCAG8/INPP5E/FGFRL1/DDX59/LUZP1/COG6/AHI1/BBS7/SH2B1/KIAA0586/NEK1/CENPF
GOBP_PHASIC_SMOOTH_MUSCLE_CONTRACTION	GOBP_PHASIC_SMOOTH_MUSCLE_CONTRACTION	GOBP_PHASIC_SMOOTH_MUSCLE_CONTRACTION	3	0.734335	1.26541	0.171569	0.948998	0.934094	276	tags=33%, list=3%, signal=32%	KIT
GOBP_AMINO_SUGAR_METABOLIC_PROCESS	GOBP_AMINO_SUGAR_METABOLIC_PROCESS	GOBP_AMINO_SUGAR_METABOLIC_PROCESS	17	0.454499	1.26533	0.170701	0.948398	0.933503	3144	tags=53%, list=38%, signal=33%	CTBS/NANP/PGM3/FN3K/GFPT1/GNPDA2/RENBP/SLC35A3/ST6GAL1
HP_HAMSTRING_CONTRACTURES	HP_HAMSTRING_CONTRACTURES	HP_HAMSTRING_CONTRACTURES	1	0.951307	1.26507	0.0923379	0.889774	0.8758	407	tags=100%, list=5%, signal=95%	OPA1
GOMF_SOLUTE_PROTON_ANTIPORTER_ACTIVITY	GOMF_SOLUTE_PROTON_ANTIPORTER_ACTIVITY	GOMF_SOLUTE_PROTON_ANTIPORTER_ACTIVITY	9	0.533041	1.26499	0.189632	0.962024	0.946915	3738	tags=89%, list=45%, signal=49%	SLC9A9/SLC11A1/SLC9B1/CLCN3/TMCO3/SLC9A8/SLC9A1/SLC22A18
GOBP_REGULATION_OF_MYOBLAST_DIFFERENTIATION	GOBP_REGULATION_OF_MYOBLAST_DIFFERENTIATION	GOBP_REGULATION_OF_MYOBLAST_DIFFERENTIATION	22	0.42782	1.26498	0.182375	0.957825	0.942782	604	tags=18%, list=7%, signal=17%	MEF2C/IGFBP3/HIF1AN/PLCB1
GOMF_RNA_POLYMERASE_II_INTRONIC_TRANSCRIPTION_REGULATORY_REGION_SEQUENCE_SPECIFIC_DNA_BINDING	GOMF_RNA_POLYMERASE_II_INTRONIC_TRANSCRIPTION_REGULATORY_REGION_SEQUENCE_SPECIFIC_DNA_BINDING	GOMF_RNA_POLYMERASE_II_INTRONIC_TRANSCRIPTION_REGULATORY_REGION_SEQUENCE_SPECIFIC_DNA_BINDING	4	0.678645	1.26454	0.172742	0.948998	0.934094	342	tags=25%, list=4%, signal=24%	SMYD3
GOMF_NUCLEOTIDASE_ACTIVITY	GOMF_NUCLEOTIDASE_ACTIVITY	GOMF_NUCLEOTIDASE_ACTIVITY	7	0.574612	1.26449	0.190071	0.962024	0.946915	2128	tags=57%, list=26%, signal=43%	NT5C2/BPNT1/NT5DC1/NT5DC3
GOBP_NEGATIVE_REGULATION_OF_T_CELL_MEDIATED_CYTOTOXICITY	GOBP_NEGATIVE_REGULATION_OF_T_CELL_MEDIATED_CYTOTOXICITY	GOBP_NEGATIVE_REGULATION_OF_T_CELL_MEDIATED_CYTOTOXICITY	7	0.574513	1.26427	0.190071	0.962024	0.946915	552	tags=29%, list=7%, signal=27%	KLRD1/HLA-G
GOMF_DICARBOXYLIC_ACID_TRANSMEMBRANE_TRANSPORTER_ACTIVITY	GOMF_DICARBOXYLIC_ACID_TRANSMEMBRANE_TRANSPORTER_ACTIVITY	GOMF_DICARBOXYLIC_ACID_TRANSMEMBRANE_TRANSPORTER_ACTIVITY	7	0.574394	1.26401	0.190071	0.962024	0.946915	3334	tags=86%, list=40%, signal=51%	SLC1A5/SLC19A1/SLC25A12/SLC1A4/SLC25A14/SLC26A2
GOBP_VESICLE_CYTOSKELETAL_TRAFFICKING	GOBP_VESICLE_CYTOSKELETAL_TRAFFICKING	GOBP_VESICLE_CYTOSKELETAL_TRAFFICKING	41	0.371084	1.26397	0.162765	0.947315	0.932437	2085	tags=39%, list=25%, signal=29%	MYO19/MYO1F/AP3M2/BORCS5/DYNC1H1/TRAK1/STK11/TANC2/KIF3B/MYO1E/FBXW11/FYCO1/TRAK2/ACTN4/DTNBP1/BLOC1S3
GOBP_SHORT_TERM_MEMORY	GOBP_SHORT_TERM_MEMORY	GOBP_SHORT_TERM_MEMORY	3	0.733493	1.26396	0.173203	0.948998	0.934094	1839	tags=67%, list=22%, signal=52%	SERPINF1/RCAN1
HP_CHILDHOOD_ONSET_SENSORINEURAL_HEARING_IMPAIRMENT	HP_CHILDHOOD_ONSET_SENSORINEURAL_HEARING_IMPAIRMENT	HP_CHILDHOOD_ONSET_SENSORINEURAL_HEARING_IMPAIRMENT	6	0.604431	1.26369	0.182779	0.958942	0.943881	2825	tags=83%, list=34%, signal=55%	IARS2/TK2/SARDH/ESPN/TIMM8A
GOBP_REGULATION_OF_SYNAPTIC_TRANSMISSION_GLUTAMATERGIC	GOBP_REGULATION_OF_SYNAPTIC_TRANSMISSION_GLUTAMATERGIC	GOBP_REGULATION_OF_SYNAPTIC_TRANSMISSION_GLUTAMATERGIC	15	0.469421	1.26308	0.167539	0.947315	0.932437	2083	tags=40%, list=25%, signal=30%	MEF2C/NTRK1/PLA2G6/GLUL/SERPINE2/DTNBP1
GOBP_RETINA_MORPHOGENESIS_IN_CAMERA_TYPE_EYE	GOBP_RETINA_MORPHOGENESIS_IN_CAMERA_TYPE_EYE	GOBP_RETINA_MORPHOGENESIS_IN_CAMERA_TYPE_EYE	11	0.503155	1.26305	0.178378	0.954892	0.939895	3024	tags=73%, list=36%, signal=46%	HIPK2/NTRK2/THY1/USH1C/AHI1/HIPK1/RDH13/TOPORS
GOBP_PEPTIDYL_L_CYSTEINE_S_PALMITOYLATION	GOBP_PEPTIDYL_L_CYSTEINE_S_PALMITOYLATION	GOBP_PEPTIDYL_L_CYSTEINE_S_PALMITOYLATION	13	0.480334	1.26286	0.18883	0.962024	0.946915	112	tags=15%, list=1%, signal=15%	ZDHHC21/ZDHHC23
HP_MEDIAN_CLEFT_PALATE	HP_MEDIAN_CLEFT_PALATE	HP_MEDIAN_CLEFT_PALATE	5	0.634847	1.26285	0.178626	0.954892	0.939895	447	tags=40%, list=5%, signal=38%	DVL3/STAG2
GOBP_REGULATION_OF_TELOMERE_CAPPING	GOBP_REGULATION_OF_TELOMERE_CAPPING	GOBP_REGULATION_OF_TELOMERE_CAPPING	17	0.453571	1.26274	0.170701	0.948398	0.933503	2793	tags=53%, list=33%, signal=35%	TNKS/NBN/ATM/XRCC1/TERF2/TNKS2/USP7/MAPK3/ERCC4
GOCC_CELL_CELL_CONTACT_ZONE	GOCC_CELL_CELL_CONTACT_ZONE	GOCC_CELL_CELL_CONTACT_ZONE	27	0.405245	1.26249	0.176815	0.953736	0.938757	2001	tags=30%, list=24%, signal=23%	PCDH9/FHOD1/FLOT1/TIAM1/ANK3/FGFRL1/JUP/TMEM65
GOBP_POSITIVE_REGULATION_OF_NATURAL_KILLER_CELL_CHEMOTAXIS	GOBP_POSITIVE_REGULATION_OF_NATURAL_KILLER_CELL_CHEMOTAXIS	GOBP_POSITIVE_REGULATION_OF_NATURAL_KILLER_CELL_CHEMOTAXIS	5	0.634493	1.26215	0.178626	0.954892	0.939895	1532	tags=60%, list=18%, signal=49%	CCL4/CCL7/XCL1
GOBP_TRANSPOSITION_RNA_MEDIATED	GOBP_TRANSPOSITION_RNA_MEDIATED	GOBP_TRANSPOSITION_RNA_MEDIATED	2	0.824637	1.26208	0.15371	0.944144	0.929316	1464	tags=100%, list=18%, signal=82%	TUT7/MOV10
GOBP_NEGATIVE_REGULATION_OF_CELL_SUBSTRATE_ADHESION	GOBP_NEGATIVE_REGULATION_OF_CELL_SUBSTRATE_ADHESION	GOBP_NEGATIVE_REGULATION_OF_CELL_SUBSTRATE_ADHESION	25	0.412028	1.26186	0.182464	0.957955	0.94291	3687	tags=72%, list=44%, signal=40%	GBP1/ACVRL1/PHLDB2/BCL6/RCC2/FZD7/FBLN1/MEN1/SERPINE1/ACTN4/CORO1C/APOD/NF1/ANGPT2/DUSP22/CDKN2A/CASK/NOTCH1
GOBP_REGULATION_OF_MACROPHAGE_APOPTOTIC_PROCESS	GOBP_REGULATION_OF_MACROPHAGE_APOPTOTIC_PROCESS	GOBP_REGULATION_OF_MACROPHAGE_APOPTOTIC_PROCESS	7	0.57339	1.2618	0.194326	0.968066	0.952863	47	tags=14%, list=1%, signal=14%	MEF2C
GOBP_EMBRYONIC_HEART_TUBE_DEVELOPMENT	GOBP_EMBRYONIC_HEART_TUBE_DEVELOPMENT	GOBP_EMBRYONIC_HEART_TUBE_DEVELOPMENT	28	0.400056	1.26164	0.174622	0.951389	0.936447	2407	tags=36%, list=29%, signal=25%	MEF2C/TEAD2/IFT57/SETDB2/SRF/AHI1/BBS7/MIB1/RNF207/ARL13B
HP_DECREASED_ACTIVITY_OF_MITOCHONDRIAL_COMPLEX_II	HP_DECREASED_ACTIVITY_OF_MITOCHONDRIAL_COMPLEX_II	HP_DECREASED_ACTIVITY_OF_MITOCHONDRIAL_COMPLEX_II	7	0.573225	1.26144	0.194326	0.968066	0.952863	425	tags=29%, list=5%, signal=27%	SDHD/SDHB
GOBP_POSITIVE_REGULATION_OF_SMOOTHENED_SIGNALING_PATHWAY	GOBP_POSITIVE_REGULATION_OF_SMOOTHENED_SIGNALING_PATHWAY	GOBP_POSITIVE_REGULATION_OF_SMOOTHENED_SIGNALING_PATHWAY	11	0.502356	1.26104	0.178378	0.954892	0.939895	387	tags=18%, list=5%, signal=17%	DYNC2H1/TXNDC15
HP_SUBCUTANEOUS_NODULE	HP_SUBCUTANEOUS_NODULE	HP_SUBCUTANEOUS_NODULE	46	0.36436	1.26099	0.159822	0.947315	0.932437	1240	tags=24%, list=15%, signal=20%	CCR1/MYSM1/SDHD/KIT/MLX/SDHB/IARS2/UBAC2/IDH1/ERAP1/PORCN
GOBP_IMMATURE_T_CELL_PROLIFERATION	GOBP_IMMATURE_T_CELL_PROLIFERATION	GOBP_IMMATURE_T_CELL_PROLIFERATION	2	0.82386	1.26089	0.15371	0.944144	0.929316	103	tags=50%, list=1%, signal=49%	RIPK2
GOBP_POSITIVE_REGULATION_OF_IMMATURE_T_CELL_PROLIFERATION	GOBP_POSITIVE_REGULATION_OF_IMMATURE_T_CELL_PROLIFERATION	GOBP_POSITIVE_REGULATION_OF_IMMATURE_T_CELL_PROLIFERATION	2	0.82386	1.26089	0.15371	0.944144	0.929316	103	tags=50%, list=1%, signal=49%	RIPK2
GOBP_REGULATION_OF_IMMATURE_T_CELL_PROLIFERATION	GOBP_REGULATION_OF_IMMATURE_T_CELL_PROLIFERATION	GOBP_REGULATION_OF_IMMATURE_T_CELL_PROLIFERATION	2	0.82386	1.26089	0.15371	0.944144	0.929316	103	tags=50%, list=1%, signal=49%	RIPK2
GOBP_PHOSPHATIDYLETHANOLAMINE_METABOLIC_PROCESS	GOBP_PHOSPHATIDYLETHANOLAMINE_METABOLIC_PROCESS	GOBP_PHOSPHATIDYLETHANOLAMINE_METABOLIC_PROCESS	11	0.502217	1.26069	0.178378	0.954892	0.939895	2934	tags=45%, list=35%, signal=30%	CEPT1/PLA2G6/NAPEPLD/CHKA/PLA2G2A
GOBP_POSITIVE_REGULATION_OF_BEHAVIOR	GOBP_POSITIVE_REGULATION_OF_BEHAVIOR	GOBP_POSITIVE_REGULATION_OF_BEHAVIOR	6	0.60292	1.26053	0.187311	0.962024	0.946915	47	tags=17%, list=1%, signal=17%	MEF2C
HP_SPASTIC_DYSARTHRIA	HP_SPASTIC_DYSARTHRIA	HP_SPASTIC_DYSARTHRIA	13	0.479399	1.26041	0.191489	0.963017	0.947893	1613	tags=38%, list=19%, signal=31%	FAR1/SPG7/POLR3A/AP4S1/ALDH18A1
GOBP_PYRIDINE_NUCLEOTIDE_BIOSYNTHETIC_PROCESS	GOBP_PYRIDINE_NUCLEOTIDE_BIOSYNTHETIC_PROCESS	GOBP_PYRIDINE_NUCLEOTIDE_BIOSYNTHETIC_PROCESS	10	0.515724	1.26027	0.175272	0.952169	0.937215	1788	tags=40%, list=21%, signal=31%	NADK2/PARP16/NNMT/PARP9
GOBP_PYRIDINE_NUCLEOTIDE_METABOLIC_PROCESS	GOBP_PYRIDINE_NUCLEOTIDE_METABOLIC_PROCESS	GOBP_PYRIDINE_NUCLEOTIDE_METABOLIC_PROCESS	10	0.515724	1.26027	0.175272	0.952169	0.937215	1788	tags=40%, list=21%, signal=31%	NADK2/PARP16/NNMT/PARP9
HP_FINGER_SYNDACTYLY	HP_FINGER_SYNDACTYLY	HP_FINGER_SYNDACTYLY	74	0.342319	1.26012	0.125654	0.916693	0.902296	3834	tags=54%, list=46%, signal=29%	SEM1/IFT74/DVL3/FLI1/NSD1/MED25/NEK9/RFWD3/PORCN/PALB2/PNPLA6/ESCO2/ARHGAP31/EOGT/SDCCAG8/APC/JUP/BBS7/FANCF/CTNND1/NEK1/UBE2T/SLX4/EFNB1/PLXND1/ERCC4/HDAC4/FGFR1/FANCA/VPS13B/DHCR7/FANCG/BRCA1/FLNB/BBIP1/TCTN3/BMS1/NOTCH1/BBS4/CCDC22
HP_OVERLAPPING_FINGERS	HP_OVERLAPPING_FINGERS	HP_OVERLAPPING_FINGERS	18	0.448842	1.25976	0.173198	0.948998	0.934094	2124	tags=44%, list=25%, signal=33%	PI4KA/MED25/NEK9/ATN1/BICD2/PPP1R21/ALG12/TMEM94
GOMF_XENOBIOTIC_TRANSMEMBRANE_TRANSPORTER_ACTIVITY	GOMF_XENOBIOTIC_TRANSMEMBRANE_TRANSPORTER_ACTIVITY	GOMF_XENOBIOTIC_TRANSMEMBRANE_TRANSPORTER_ACTIVITY	9	0.530806	1.25968	0.190996	0.962182	0.947071	557	tags=33%, list=7%, signal=31%	ABCB1/ABCC4/SLC19A1
HP_LATERAL_CLAVICLE_HOOK	HP_LATERAL_CLAVICLE_HOOK	HP_LATERAL_CLAVICLE_HOOK	5	0.633243	1.25966	0.180153	0.956771	0.941745	65	tags=20%, list=1%, signal=20%	DYNC2H1
GOBP_REGULATION_OF_SYNAPTIC_VESICLE_TRANSPORT	GOBP_REGULATION_OF_SYNAPTIC_VESICLE_TRANSPORT	GOBP_REGULATION_OF_SYNAPTIC_VESICLE_TRANSPORT	1	0.94723	1.25965	0.100196	0.90622	0.891987	441	tags=100%, list=5%, signal=95%	BORCS5
HP_ABNORMALITY_OF_THE_PHALANGES_OF_THE_HALLUX	HP_ABNORMALITY_OF_THE_PHALANGES_OF_THE_HALLUX	HP_ABNORMALITY_OF_THE_PHALANGES_OF_THE_HALLUX	12	0.490782	1.25957	0.188679	0.962024	0.946915	2816	tags=58%, list=34%, signal=39%	FLI1/HYLS1/FIG4/SUMF1/NEK1/EFNB1/FGFR1
HP_NAEVUS_FLAMMEUS_OF_THE_EYELID	HP_NAEVUS_FLAMMEUS_OF_THE_EYELID	HP_NAEVUS_FLAMMEUS_OF_THE_EYELID	4	0.675946	1.25951	0.174326	0.951389	0.936447	102	tags=25%, list=1%, signal=25%	DVL3
GOBP_POSITIVE_REGULATION_OF_ENDOCYTOSIS	GOBP_POSITIVE_REGULATION_OF_ENDOCYTOSIS	GOBP_POSITIVE_REGULATION_OF_ENDOCYTOSIS	50	0.359839	1.2593	0.149123	0.942474	0.927672	2771	tags=46%, list=33%, signal=31%	FLOT1/ANXA2/EEF2K/ANKFY1/CD63/CCL19/VEGFA/ANO6/DNM2/ARRB1/CCL21/SERPINE1/AHI1/AP2B1/DTNBP1/NEDD4L/MIB1/CD14/PICK1/PLCG2/DGKD/TBC1D5/FMR1
HP_SINUS_TACHYCARDIA	HP_SINUS_TACHYCARDIA	HP_SINUS_TACHYCARDIA	18	0.448675	1.25929	0.174463	0.951389	0.936447	2225	tags=44%, list=27%, signal=33%	SDHD/TMEM127/SDHB/BANF1/MAX/DNMT3A/FH/EPAS1
GOCC_FHF_COMPLEX	GOCC_FHF_COMPLEX	GOCC_FHF_COMPLEX	3	0.730762	1.25925	0.176471	0.953736	0.938757	768	tags=33%, list=9%, signal=30%	HOOK2
GOBP_PEPTIDYL_TYROSINE_AUTOPHOSPHORYLATION	GOBP_PEPTIDYL_TYROSINE_AUTOPHOSPHORYLATION	GOBP_PEPTIDYL_TYROSINE_AUTOPHOSPHORYLATION	10	0.515291	1.25921	0.177989	0.954892	0.939895	2904	tags=70%, list=35%, signal=46%	TEC/VEGFA/NTRK1/CAV1/EGFR/MAPK3/ABL1
GOCC_SYNAPTONEMAL_STRUCTURE	GOCC_SYNAPTONEMAL_STRUCTURE	GOCC_SYNAPTONEMAL_STRUCTURE	12	0.490635	1.25919	0.188679	0.962024	0.946915	877	tags=33%, list=11%, signal=30%	STAG3/BLM/RAD21/WAPL
HP_HYPERTROPHIC_NERVE_CHANGES	HP_HYPERTROPHIC_NERVE_CHANGES	HP_HYPERTROPHIC_NERVE_CHANGES	3	0.730681	1.25912	0.176471	0.953736	0.938757	2039	tags=67%, list=24%, signal=50%	EGR2/PMP22
HP_ABNORMAL_ARM_SPAN	HP_ABNORMAL_ARM_SPAN	HP_ABNORMAL_ARM_SPAN	4	0.675716	1.25908	0.174326	0.951389	0.936447	1072	tags=75%, list=13%, signal=65%	NSD1/TRAPPC2/COL9A2
GOBP_GOLGI_TO_PLASMA_MEMBRANE_PROTEIN_TRANSPORT	GOBP_GOLGI_TO_PLASMA_MEMBRANE_PROTEIN_TRANSPORT	GOBP_GOLGI_TO_PLASMA_MEMBRANE_PROTEIN_TRANSPORT	30	0.393314	1.25883	0.169746	0.948398	0.933503	312	tags=10%, list=4%, signal=10%	RACK1/VAMP4/GOLPH3
GOBP_POSITIVE_REGULATION_OF_MONONUCLEAR_CELL_MIGRATION	GOBP_POSITIVE_REGULATION_OF_MONONUCLEAR_CELL_MIGRATION	GOBP_POSITIVE_REGULATION_OF_MONONUCLEAR_CELL_MIGRATION	44	0.365992	1.25872	0.165929	0.947315	0.932437	1941	tags=34%, list=23%, signal=26%	SELENOK/CCR1/S100A14/CD99L2/CCL4/CCL7/CXCL12/SLAMF1/MOSPD2/ANO6/XCL1/CCL21/HMGB1/SERPINE1/STK39
HP_ABNORMALITY_OF_THE_URETER	HP_ABNORMALITY_OF_THE_URETER	HP_ABNORMALITY_OF_THE_URETER	152	0.316448	1.25792	0.0969697	0.900353	0.886212	1244	tags=22%, list=15%, signal=19%	CC2D2A/FUZ/PHC1/DVL3/EPG5/NCAPD3/SDHD/RERE/TMEM107/NSD1/TXNDC15/SDHB/CDK5RAP2/DSTYK/HIRA/LIMK1/ARID1B/PRMT7/B3GLCT/RAD21/POLR3A/HS2ST1/HSPG2/LRIG2/PSMD12/STK11/PIGT/KMT2C/ATP7A/HDAC8/RFWD3/PORCN/PALB2
HP_LOW_BACK_PAIN	HP_LOW_BACK_PAIN	HP_LOW_BACK_PAIN	6	0.601626	1.25783	0.188822	0.962024	0.946915	2030	tags=67%, list=24%, signal=50%	FAR1/STAT6/ALDH18A1/HTRA1
GOBP_TETRAHYDROFOLATE_BIOSYNTHETIC_PROCESS	GOBP_TETRAHYDROFOLATE_BIOSYNTHETIC_PROCESS	GOBP_TETRAHYDROFOLATE_BIOSYNTHETIC_PROCESS	4	0.675029	1.2578	0.175911	0.953529	0.938553	514	tags=50%, list=6%, signal=47%	GART/DHFR
HP_GENERALIZED_AMYLOID_DEPOSITION	HP_GENERALIZED_AMYLOID_DEPOSITION	HP_GENERALIZED_AMYLOID_DEPOSITION	4	0.674985	1.25772	0.175911	0.953529	0.938553	888	tags=50%, list=11%, signal=45%	GSN/LYZ
GOBP_TOLERANCE_INDUCTION_DEPENDENT_UPON_IMMUNE_RESPONSE	GOBP_TOLERANCE_INDUCTION_DEPENDENT_UPON_IMMUNE_RESPONSE	GOBP_TOLERANCE_INDUCTION_DEPENDENT_UPON_IMMUNE_RESPONSE	4	0.674872	1.25751	0.177496	0.954892	0.939895	552	tags=50%, list=7%, signal=47%	HAVCR2/HLA-G
GOBP_METHIONINE_METABOLIC_PROCESS	GOBP_METHIONINE_METABOLIC_PROCESS	GOBP_METHIONINE_METABOLIC_PROCESS	11	0.500906	1.2574	0.185135	0.961329	0.946231	593	tags=27%, list=7%, signal=25%	MTAP/MRI1/MTRR
GOBP_DEOXYRIBONUCLEOSIDE_MONOPHOSPHATE_BIOSYNTHETIC_PROCESS	GOBP_DEOXYRIBONUCLEOSIDE_MONOPHOSPHATE_BIOSYNTHETIC_PROCESS	GOBP_DEOXYRIBONUCLEOSIDE_MONOPHOSPHATE_BIOSYNTHETIC_PROCESS	7	0.571381	1.25738	0.198582	0.968066	0.952863	1141	tags=43%, list=14%, signal=37%	DCTD/DGUOK/TK2
GOCC_DYNEIN_AXONEMAL_PARTICLE	GOCC_DYNEIN_AXONEMAL_PARTICLE	GOCC_DYNEIN_AXONEMAL_PARTICLE	6	0.601332	1.25721	0.190332	0.962024	0.946915	1226	tags=33%, list=15%, signal=28%	STIP1/SPAG1
GOBP_REGULATION_OF_GAMMA_AMINOBUTYRIC_ACID_SECRETION	GOBP_REGULATION_OF_GAMMA_AMINOBUTYRIC_ACID_SECRETION	GOBP_REGULATION_OF_GAMMA_AMINOBUTYRIC_ACID_SECRETION	2	0.821399	1.25712	0.160777	0.947315	0.932437	1491	tags=100%, list=18%, signal=82%	ABAT/P2RX7
GOMF_EXTRACELLULARLY_ATP_GATED_CATION_CHANNEL_ACTIVITY	GOMF_EXTRACELLULARLY_ATP_GATED_CATION_CHANNEL_ACTIVITY	GOMF_EXTRACELLULARLY_ATP_GATED_CATION_CHANNEL_ACTIVITY	2	0.821399	1.25712	0.160777	0.947315	0.932437	1491	tags=100%, list=18%, signal=82%	P2RX5/P2RX7
GOBP_NEGATIVE_REGULATION_OF_ORGANELLE_ASSEMBLY	GOBP_NEGATIVE_REGULATION_OF_ORGANELLE_ASSEMBLY	GOBP_NEGATIVE_REGULATION_OF_ORGANELLE_ASSEMBLY	25	0.410388	1.25684	0.183649	0.959404	0.944337	1259	tags=32%, list=15%, signal=27%	GDI2/SEC22B/CDK5RAP2/TCHP/MTM1/CDK10/NUPR1/DNM2
GOBP_NEGATIVE_REGULATION_OF_PEPTIDYL_SERINE_PHOSPHORYLATION	GOBP_NEGATIVE_REGULATION_OF_PEPTIDYL_SERINE_PHOSPHORYLATION	GOBP_NEGATIVE_REGULATION_OF_PEPTIDYL_SERINE_PHOSPHORYLATION	19	0.440748	1.25667	0.177582	0.954892	0.939895	654	tags=21%, list=8%, signal=19%	RACK1/BAK1/RASSF2/PAQR3
HP_BROAD_HALLUX_PHALANX	HP_BROAD_HALLUX_PHALANX	HP_BROAD_HALLUX_PHALANX	5	0.631689	1.25657	0.184733	0.959918	0.944842	2816	tags=80%, list=34%, signal=53%	FLI1/SUMF1/EFNB1/FGFR1
GOMF_SINGLE_STRANDED_DNA_HELICASE_ACTIVITY	GOMF_SINGLE_STRANDED_DNA_HELICASE_ACTIVITY	GOMF_SINGLE_STRANDED_DNA_HELICASE_ACTIVITY	10	0.514182	1.2565	0.179348	0.954892	0.939895	2525	tags=50%, list=30%, signal=35%	CHTF8/CHTF18/MCM7/MCM3/WRNIP1
HP_OSTEOARTHRITIS_OF_THE_SMALL_JOINTS_OF_THE_HAND	HP_OSTEOARTHRITIS_OF_THE_SMALL_JOINTS_OF_THE_HAND	HP_OSTEOARTHRITIS_OF_THE_SMALL_JOINTS_OF_THE_HAND	2	0.820957	1.25645	0.160777	0.947315	0.932437	991	tags=50%, list=12%, signal=44%	TRAPPC2
HP_MULTIPLE_CAFE_AU_LAIT_SPOTS	HP_MULTIPLE_CAFE_AU_LAIT_SPOTS	HP_MULTIPLE_CAFE_AU_LAIT_SPOTS	39	0.372097	1.25629	0.170759	0.948398	0.933503	2953	tags=49%, list=35%, signal=32%	SDHD/RERE/SDHB/CEP57/RFWD3/PALB2/PMS2/MSH6/ATM/FANCF/TMC6/MSH2/PCNT/UBE2T/SLX4/PLXND1/ERCC4/FANCA/NF1
GOBP_POSITIVE_REGULATION_OF_AMYLOID_BETA_FORMATION	GOBP_POSITIVE_REGULATION_OF_AMYLOID_BETA_FORMATION	GOBP_POSITIVE_REGULATION_OF_AMYLOID_BETA_FORMATION	10	0.514071	1.25623	0.179348	0.954892	0.939895	1510	tags=40%, list=18%, signal=33%	SP1/CASP3/RELA/ABCA2
HP_SPINAL_MUSCULAR_ATROPHY	HP_SPINAL_MUSCULAR_ATROPHY	HP_SPINAL_MUSCULAR_ATROPHY	16	0.45926	1.25621	0.182171	0.95778	0.942738	3215	tags=62%, list=39%, signal=38%	DYNC1H1/SMN1/TK2/ATP7A/IGHMBP2/BICD2/EXOSC8/FBXO38/ASCC1/VAPB
GOBP_WALKING_BEHAVIOR	GOBP_WALKING_BEHAVIOR	GOBP_WALKING_BEHAVIOR	12	0.489311	1.25579	0.191375	0.96277	0.947649	919	tags=25%, list=11%, signal=22%	HIPK2/FXN/AGTPBP1
GOMF_ATPASE_COUPLED_INORGANIC_ANION_TRANSMEMBRANE_TRANSPORTER_ACTIVITY	GOMF_ATPASE_COUPLED_INORGANIC_ANION_TRANSMEMBRANE_TRANSPORTER_ACTIVITY	GOMF_ATPASE_COUPLED_INORGANIC_ANION_TRANSMEMBRANE_TRANSPORTER_ACTIVITY	6	0.600624	1.25573	0.191843	0.963936	0.948797	3334	tags=100%, list=40%, signal=60%	ABCC4/SLC4A8/CLCN7/ABCC10/ABCC1/SLC26A2
HP_BRAIN_NEOPLASM	HP_BRAIN_NEOPLASM	HP_BRAIN_NEOPLASM	7	0.570543	1.25554	0.2	0.968066	0.952863	2953	tags=71%, list=35%, signal=46%	FLI1/RELA/APC/DMPK/NF1
HP_IRREGULAR_VERTEBRAL_ENDPLATES	HP_IRREGULAR_VERTEBRAL_ENDPLATES	HP_IRREGULAR_VERTEBRAL_ENDPLATES	14	0.470152	1.25549	0.181699	0.95778	0.942738	1072	tags=36%, list=13%, signal=31%	ZBTB20/POLR3A/TRAPPC2/EXOC6B/COL9A2
GOBP_DENTINOGENESIS	GOBP_DENTINOGENESIS	GOBP_DENTINOGENESIS	4	0.673717	1.25536	0.179081	0.954892	0.939895	2030	tags=75%, list=24%, signal=57%	SLC34A1/SERPINE1/HTRA1
GOBP_NEURON_PROJECTION_ARBORIZATION	GOBP_NEURON_PROJECTION_ARBORIZATION	GOBP_NEURON_PROJECTION_ARBORIZATION	7	0.570459	1.25535	0.2	0.968066	0.952863	2670	tags=71%, list=32%, signal=49%	DVL3/MOV10/TAOK2/DVL2/MACF1
HP_RENAL_INSUFFICIENCY	HP_RENAL_INSUFFICIENCY	HP_RENAL_INSUFFICIENCY	162	0.31376	1.25531	0.0885312	0.889774	0.8758	3001	tags=48%, list=36%, signal=31%	CCR1/CC2D2A/FUZ/DYNC2H1/GSN/SLC30A9/NSD1/CEP164/EMP2/DSTYK/CD46/AP2S1/NDUFAF6/LIMK1/UBAC2/ANKFY1/RAD21/DGKE/LRIG2/DHDDS/ERAP1/SLC34A1/ALG1/HDAC8/RFWD3/MYO1E/PALB2/XPNPEP3/FASLG/GANAB/PNPLA6/PUS3/HLA-DPB1/SDCCAG8/ABHD11/NTRK1/INPP5E/AMMECR1/LAT2/MEN1/APOL1/AHI1/NUP85/SCARB2/FANCF/ACTN4/SH2B1/CEP83/NUP205/KIAA0586/NFS1/PKD1/CAV1/PRKCD/CYP4F22/NLRP3/ZNF592/WDR73/TMEM138/PIGA/UBE2T/SLX4/SEC61A1/FN1/E…
GOBP_MYOSIN_FILAMENT_ORGANIZATION	GOBP_MYOSIN_FILAMENT_ORGANIZATION	GOBP_MYOSIN_FILAMENT_ORGANIZATION	3	0.72844	1.25525	0.176471	0.953736	0.938757	1869	tags=67%, list=22%, signal=52%	TTN/DAPK3
HP_MATERNAL_TERATOGENIC_EXPOSURE	HP_MATERNAL_TERATOGENIC_EXPOSURE	HP_MATERNAL_TERATOGENIC_EXPOSURE	1	0.943512	1.2547	0.108055	0.907872	0.893614	472	tags=100%, list=6%, signal=94%	MED13L
HP_PREGNANCY_EXPOSURE	HP_PREGNANCY_EXPOSURE	HP_PREGNANCY_EXPOSURE	1	0.943512	1.2547	0.108055	0.907872	0.893614	472	tags=100%, list=6%, signal=94%	MED13L
GOBP_BLOOD_COAGULATION_INTRINSIC_PATHWAY	GOBP_BLOOD_COAGULATION_INTRINSIC_PATHWAY	GOBP_BLOOD_COAGULATION_INTRINSIC_PATHWAY	1	0.943392	1.25454	0.108055	0.907872	0.893614	473	tags=100%, list=6%, signal=94%	F8
HP_CEPHALOHEMATOMA	HP_CEPHALOHEMATOMA	HP_CEPHALOHEMATOMA	1	0.943392	1.25454	0.108055	0.907872	0.893614	473	tags=100%, list=6%, signal=94%	F8
HP_DECREASED_LDL_CHOLESTEROL_CONCENTRATION	HP_DECREASED_LDL_CHOLESTEROL_CONCENTRATION	HP_DECREASED_LDL_CHOLESTEROL_CONCENTRATION	7	0.569972	1.25428	0.201418	0.968066	0.952863	402	tags=29%, list=5%, signal=27%	FDFT1/CCT5
GOBP_MENAQUINONE_METABOLIC_PROCESS	GOBP_MENAQUINONE_METABOLIC_PROCESS	GOBP_MENAQUINONE_METABOLIC_PROCESS	1	0.943152	1.25422	0.108055	0.907872	0.893614	475	tags=100%, list=6%, signal=94%	UBIAD1
GOBP_REGULATION_OF_CARDIAC_MUSCLE_CELL_DIFFERENTIATION	GOBP_REGULATION_OF_CARDIAC_MUSCLE_CELL_DIFFERENTIATION	GOBP_REGULATION_OF_CARDIAC_MUSCLE_CELL_DIFFERENTIATION	8	0.548027	1.25416	0.190542	0.962024	0.946915	1436	tags=38%, list=17%, signal=31%	MEF2C/FRS2/FZD7
GOMF_PEPTIDASE_ACTIVATOR_ACTIVITY_INVOLVED_IN_APOPTOTIC_PROCESS	GOMF_PEPTIDASE_ACTIVATOR_ACTIVITY_INVOLVED_IN_APOPTOTIC_PROCESS	GOMF_PEPTIDASE_ACTIVATOR_ACTIVITY_INVOLVED_IN_APOPTOTIC_PROCESS	10	0.513179	1.25405	0.179348	0.954892	0.939895	1	tags=10%, list=0%, signal=10%	RACK1
GOBP_CENTRAL_NERVOUS_SYSTEM_MYELIN_FORMATION	GOBP_CENTRAL_NERVOUS_SYSTEM_MYELIN_FORMATION	GOBP_CENTRAL_NERVOUS_SYSTEM_MYELIN_FORMATION	2	0.81912	1.25364	0.167845	0.947578	0.932696	1510	tags=100%, list=18%, signal=82%	ERCC2/ABCA2
GOBP_NEGATIVE_REGULATION_OF_PEPTIDYL_TYROSINE_PHOSPHORYLATION	GOBP_NEGATIVE_REGULATION_OF_PEPTIDYL_TYROSINE_PHOSPHORYLATION	GOBP_NEGATIVE_REGULATION_OF_PEPTIDYL_TYROSINE_PHOSPHORYLATION	38	0.37363	1.25349	0.165727	0.947315	0.932437	2320	tags=39%, list=28%, signal=29%	RACK1/PTPN6/CHMP6/VPS25/PTK6/SH3BP5L/GPRC5A/THY1/IBTK/INPP5F/SH3BP5/SRCIN1/CAV1/PRKCD/SOCS4
GOBP_POSITIVE_REGULATION_OF_PROTEIN_BINDING	GOBP_POSITIVE_REGULATION_OF_PROTEIN_BINDING	GOBP_POSITIVE_REGULATION_OF_PROTEIN_BINDING	48	0.360841	1.25348	0.157663	0.947315	0.932437	2982	tags=48%, list=36%, signal=31%	RIPK2/MAPRE3/HIPK2/FLOT1/ADD1/ANXA2/TAF1/TIAM1/RFNG/AMFR/DTX3L/RAPGEF2/MAPRE1/MEN1/HIP1R/PKD1/CAV1/TRIM21/PLCL2/PLXND1/MMP9/ABL1/STK4
HP_ABNORMAL_PARIETAL_BONE_MORPHOLOGY	HP_ABNORMAL_PARIETAL_BONE_MORPHOLOGY	HP_ABNORMAL_PARIETAL_BONE_MORPHOLOGY	13	0.476762	1.25347	0.199468	0.968066	0.952863	1753	tags=38%, list=21%, signal=30%	FIG4/POLR3A/PGAP2/PIGO/EXT2
GOBP_FATTY_ACID_DERIVATIVE_BIOSYNTHETIC_PROCESS	GOBP_FATTY_ACID_DERIVATIVE_BIOSYNTHETIC_PROCESS	GOBP_FATTY_ACID_DERIVATIVE_BIOSYNTHETIC_PROCESS	21	0.427579	1.25346	0.192355	0.965389	0.950227	2078	tags=48%, list=25%, signal=36%	FAR1/SLC25A1/ELOVL4/ACSL1/GGT7/HACD1/ACACA/HMGCL/ACSL6/HACD2
GOBP_EPITHELIAL_CELL_CELL_ADHESION	GOBP_EPITHELIAL_CELL_CELL_ADHESION	GOBP_EPITHELIAL_CELL_CELL_ADHESION	6	0.599528	1.25344	0.196375	0.968066	0.952863	2707	tags=83%, list=32%, signal=56%	KIT/SRF/JUP/VCL/SERPINB8
HP_DELAYED_ERUPTION_OF_PERMANENT_TEETH	HP_DELAYED_ERUPTION_OF_PERMANENT_TEETH	HP_DELAYED_ERUPTION_OF_PERMANENT_TEETH	10	0.512745	1.25299	0.179348	0.954892	0.939895	3367	tags=70%, list=40%, signal=42%	NSD1/WNT10A/SUMO1/FGFR1/PIGF/CTSK/RUNX2
HP_GENITAL_NEOPLASM	HP_GENITAL_NEOPLASM	HP_GENITAL_NEOPLASM	76	0.338733	1.25287	0.12513	0.916693	0.902296	2231	tags=37%, list=27%, signal=27%	FLI1/SDHD/STAG3/KIT/STAT6/NSD1/SDHB/CEP57/MAP3K1/NNT/NTHL1/IDH1/SEMA4A/CHEK2/RELA/STK11/PALB2/PMS2/MSH6/WNT10A/NBN/MLH3/TXNRD2/APC/RABL3/FH/MSH2/DMPK
HP_ABSENT_AXILLARY_HAIR	HP_ABSENT_AXILLARY_HAIR	HP_ABSENT_AXILLARY_HAIR	4	0.672376	1.25286	0.179081	0.954892	0.939895	165	tags=25%, list=2%, signal=25%	ZBTB20
HP_MACULAR_DYSTROPHY	HP_MACULAR_DYSTROPHY	HP_MACULAR_DYSTROPHY	7	0.568979	1.2521	0.202837	0.968066	0.952863	3062	tags=71%, list=37%, signal=45%	MFSD8/ELOVL4/EFEMP1/CFH/TIMP3
HP_ABNORMAL_SPEECH_PROSODY	HP_ABNORMAL_SPEECH_PROSODY	HP_ABNORMAL_SPEECH_PROSODY	12	0.487837	1.25201	0.192722	0.966902	0.951716	2547	tags=50%, list=31%, signal=35%	MT-ND6/EIF4G1/CWF19L1/MT-ND3/MT-ATP6/MT-ND1
GOCC_MITOTIC_SPINDLE_ASTRAL_MICROTUBULE	GOCC_MITOTIC_SPINDLE_ASTRAL_MICROTUBULE	GOCC_MITOTIC_SPINDLE_ASTRAL_MICROTUBULE	4	0.671902	1.25197	0.180666	0.956771	0.941745	1596	tags=75%, list=19%, signal=61%	MAPRE3/NUMA1/MAPRE1
GOBP_KERATINOCYTE_DIFFERENTIATION	GOBP_KERATINOCYTE_DIFFERENTIATION	GOBP_KERATINOCYTE_DIFFERENTIATION	32	0.38576	1.25188	0.191954	0.963936	0.948797	802	tags=19%, list=10%, signal=17%	IFT74/SFN/TXNIP/NUMA1/CASP3/SGPP1
GOBP_POSITIVE_REGULATION_OF_SMOOTH_MUSCLE_CELL_DIFFERENTIATION	GOBP_POSITIVE_REGULATION_OF_SMOOTH_MUSCLE_CELL_DIFFERENTIATION	GOBP_POSITIVE_REGULATION_OF_SMOOTH_MUSCLE_CELL_DIFFERENTIATION	5	0.629326	1.25187	0.18626	0.962024	0.946915	1315	tags=60%, list=16%, signal=51%	CTH/KIT/OLFM2
GOBP_REGULATION_OF_HAIR_CYCLE	GOBP_REGULATION_OF_HAIR_CYCLE	GOBP_REGULATION_OF_HAIR_CYCLE	10	0.512273	1.25184	0.182065	0.95778	0.942738	558	tags=30%, list=7%, signal=28%	MYSM1/ARNTL/NUMA1
HP_ABNORMAL_URETER_PHYSIOLOGY	HP_ABNORMAL_URETER_PHYSIOLOGY	HP_ABNORMAL_URETER_PHYSIOLOGY	102	0.326553	1.25181	0.12037	0.915963	0.901578	2216	tags=32%, list=27%, signal=24%	FUZ/PHC1/DVL3/NCAPD3/SDHD/RERE/NSD1/SDHB/CDK5RAP2/DSTYK/HIRA/LIMK1/PRMT7/RAD21/POLR3A/LRIG2/PSMD12/PIGT/KMT2C/ATP7A/HDAC8/FBLN5/HLA-DPB1/ABHD11/LAT2/PIGO/STAMBP/PIGQ/FANCF/SH2B1/CEP135/KDM6A/SPOP
HP_ABNORMAL_PULSE	HP_ABNORMAL_PULSE	HP_ABNORMAL_PULSE	2	0.81792	1.2518	0.169611	0.948398	0.933503	1520	tags=100%, list=18%, signal=82%	XYLT2/XYLT1
GOMF_DEOXYNUCLEOSIDE_KINASE_ACTIVITY	GOMF_DEOXYNUCLEOSIDE_KINASE_ACTIVITY	GOMF_DEOXYNUCLEOSIDE_KINASE_ACTIVITY	4	0.671745	1.25168	0.180666	0.956771	0.941745	1141	tags=50%, list=14%, signal=43%	DGUOK/TK2
GOBP_CELL_MATRIX_ADHESION	GOBP_CELL_MATRIX_ADHESION	GOBP_CELL_MATRIX_ADHESION	97	0.329825	1.25158	0.126819	0.918938	0.904506	3884	tags=64%, list=47%, signal=35%	PXN/CLASP1/TIMM10B/SLK/EMP2/DUSP3/CD63/TIAM1/ACVRL1/VEGFA/ITGAV/TRPM7/THY1/PHLDB2/PLEKHA2/SRF/FBLN5/BCL6/RRAS/RCC2/CCL21/PPFIA1/ITGAL/ITGA5/DAG1/DAPK3/MKLN1/SERPINE1/JUP/TAOK2/PKD1/PPM1F/HPSE/S100A10/ITGB8/LDB1/UTRN/VCL/FN1/MACF1/CORO1C/APOD/PIP5K1A/ABL1/TSC1/NF1/COL3A1/ITGA6/DUSP22/MINK1/TRIP6/POLDIP2/CD96/CDKN2A/CASK/BCL2/CDK6/SLC9A1/RAC1/ACTG1/LYPD3/ROCK1
HP_ESOPHAGEAL_NEOPLASM	HP_ESOPHAGEAL_NEOPLASM	HP_ESOPHAGEAL_NEOPLASM	15	0.465127	1.25152	0.175393	0.952474	0.937515	2151	tags=47%, list=26%, signal=35%	KIT/SDHB/BLM/RAD21/STK11/APC/FH
GOMF_CARBOXY_LYASE_ACTIVITY	GOMF_CARBOXY_LYASE_ACTIVITY	GOMF_CARBOXY_LYASE_ACTIVITY	19	0.438857	1.25128	0.178841	0.954892	0.939895	517	tags=21%, list=6%, signal=20%	PCK2/PDXDC1/PPCDC/PAICS
GOCC_ELASTIC_FIBER	GOCC_ELASTIC_FIBER	GOCC_ELASTIC_FIBER	2	0.81756	1.25125	0.171378	0.948908	0.934005	1523	tags=100%, list=18%, signal=82%	FBLN5/FBLN1
GOBP_REGULATION_OF_CELL_FATE_SPECIFICATION	GOBP_REGULATION_OF_CELL_FATE_SPECIFICATION	GOBP_REGULATION_OF_CELL_FATE_SPECIFICATION	2	0.81744	1.25107	0.171378	0.948908	0.934005	1524	tags=100%, list=18%, signal=82%	FZD7/LMO4
GOMF_MICROTUBULE_MOTOR_ACTIVITY	GOMF_MICROTUBULE_MOTOR_ACTIVITY	GOMF_MICROTUBULE_MOTOR_ACTIVITY	24	0.412589	1.25061	0.197133	0.968066	0.952863	2471	tags=46%, list=30%, signal=32%	DYNC2H1/KIF21B/DYNC1I2/DYNC1H1/KIF19/KIF3B/KIF2C/KIF13B/CENPE/STARD9/DNAH8
GOBP_EMBRYONIC_DIGESTIVE_TRACT_DEVELOPMENT	GOBP_EMBRYONIC_DIGESTIVE_TRACT_DEVELOPMENT	GOBP_EMBRYONIC_DIGESTIVE_TRACT_DEVELOPMENT	8	0.546428	1.2505	0.197497	0.968066	0.952863	29	tags=12%, list=0%, signal=12%	VPS52
HP_CONGENITAL_NYSTAGMUS	HP_CONGENITAL_NYSTAGMUS	HP_CONGENITAL_NYSTAGMUS	34	0.378225	1.2503	0.186788	0.962024	0.946915	1942	tags=32%, list=23%, signal=25%	AGO2/MED13/UBR7/HS2ST1/CNOT3/PSMD12/TANC2/FBXW11/MT-ATP6/MAPK8IP3/HUWE1
GOBP_ORGAN_OR_TISSUE_SPECIFIC_IMMUNE_RESPONSE	GOBP_ORGAN_OR_TISSUE_SPECIFIC_IMMUNE_RESPONSE	GOBP_ORGAN_OR_TISSUE_SPECIFIC_IMMUNE_RESPONSE	5	0.628436	1.2501	0.193893	0.968066	0.952863	1532	tags=40%, list=18%, signal=33%	PIGR/XCL1
GOBP_REGULATION_OF_PROTEIN_LOCALIZATION_TO_NUCLEOLUS	GOBP_REGULATION_OF_PROTEIN_LOCALIZATION_TO_NUCLEOLUS	GOBP_REGULATION_OF_PROTEIN_LOCALIZATION_TO_NUCLEOLUS	6	0.597854	1.24994	0.199396	0.968066	0.952863	2213	tags=67%, list=27%, signal=49%	BYSL/PINX1/GLUL/POLR1A
GOMF_OLFACTORY_RECEPTOR_BINDING	GOMF_OLFACTORY_RECEPTOR_BINDING	GOMF_OLFACTORY_RECEPTOR_BINDING	1	0.939914	1.24992	0.113949	0.915963	0.901578	502	tags=100%, list=6%, signal=94%	RTP4
GOBP_ERROR_PRONE_TRANSLESION_SYNTHESIS	GOBP_ERROR_PRONE_TRANSLESION_SYNTHESIS	GOBP_ERROR_PRONE_TRANSLESION_SYNTHESIS	4	0.670767	1.24986	0.18225	0.957825	0.942782	1671	tags=50%, list=20%, signal=40%	POLD2/POLD3
GOBP_REGULATION_OF_NEUROMUSCULAR_JUNCTION_DEVELOPMENT	GOBP_REGULATION_OF_NEUROMUSCULAR_JUNCTION_DEVELOPMENT	GOBP_REGULATION_OF_NEUROMUSCULAR_JUNCTION_DEVELOPMENT	2	0.816553	1.24971	0.173145	0.948998	0.934094	566	tags=50%, list=7%, signal=47%	COLQ
GOBP_S_ADENOSYLMETHIONINE_METABOLIC_PROCESS	GOBP_S_ADENOSYLMETHIONINE_METABOLIC_PROCESS	GOBP_S_ADENOSYLMETHIONINE_METABOLIC_PROCESS	10	0.511384	1.24966	0.182065	0.95778	0.942738	593	tags=30%, list=7%, signal=28%	MRI1/METTL16/MTRR
HP_REDUCED_TENDON_REFLEXES	HP_REDUCED_TENDON_REFLEXES	HP_REDUCED_TENDON_REFLEXES	265	0.304803	1.24954	0.0491968	0.764578	0.752571	2876	tags=41%, list=34%, signal=28%	FUZ/POLG2/SBF1/FLI1/DGUOK/PODXL/OPA1/MT-ND6/RFC1/DCAF8/IARS2/ERGIC1/DYNC1H1/ARV1/SMN1/SCYL1/COLQ/MED25/ERCC2/FXN/CFL2/FIG4/EGR2/SETX/NDUFA1/FKRP/TRAK1/TAF1/MTM1/PEX13/PEX19/HSPG2/DHDDS/SLC25A1/SZT2/ELOVL4/NTRK2/PGM3/ERLIN1/ZC4H2/EXTL3/TK2/ALG1/ATP7A/MSTO1/DNM2/MTPAP/EMC1/GLE1/ATN1/IGHMBP2/PNPLA6/FBLN5/PGAP2/CHRNE/MT-ND3/PEX14/TRMU/TTN/EMD/HACD1/TBK1/ALDH18A1/ABCA1/PIGO/BICD2/PLA2G6/PPP1R21/CHRNB1…
GOBP_REGULATION_OF_MAST_CELL_CHEMOTAXIS	GOBP_REGULATION_OF_MAST_CELL_CHEMOTAXIS	GOBP_REGULATION_OF_MAST_CELL_CHEMOTAXIS	3	0.725004	1.24933	0.178105	0.954892	0.939895	957	tags=67%, list=11%, signal=59%	VEGFA/VEGFB
GOBP_POSITIVE_REGULATION_OF_CIRCADIAN_RHYTHM	GOBP_POSITIVE_REGULATION_OF_CIRCADIAN_RHYTHM	GOBP_POSITIVE_REGULATION_OF_CIRCADIAN_RHYTHM	5	0.628024	1.24928	0.19542	0.968066	0.952863	1578	tags=60%, list=19%, signal=49%	ARNTL/THRAP3/FBXW11
GOBP_IMP_METABOLIC_PROCESS	GOBP_IMP_METABOLIC_PROCESS	GOBP_IMP_METABOLIC_PROCESS	12	0.486761	1.24925	0.195418	0.968066	0.952863	746	tags=33%, list=9%, signal=30%	NT5C2/GART/PAICS/PPAT
HP_ABNORMALITY_OF_THE_BRAINSTEM_WHITE_MATTER	HP_ABNORMALITY_OF_THE_BRAINSTEM_WHITE_MATTER	HP_ABNORMALITY_OF_THE_BRAINSTEM_WHITE_MATTER	10	0.511136	1.24906	0.182065	0.95778	0.942738	2469	tags=50%, list=30%, signal=35%	FLI1/INPP5E/AHI1/KIAA0586/ARL3
GOBP_RESPONSE_TO_RETINOIC_ACID	GOBP_RESPONSE_TO_RETINOIC_ACID	GOBP_RESPONSE_TO_RETINOIC_ACID	40	0.367606	1.24892	0.179088	0.954892	0.939895	1933	tags=32%, list=23%, signal=25%	TEAD2/PTK6/SETX/SERPINF1/YES1/LYN/PTK7/FZD7/GDAP2/ABCA1/CD38/SREBF1/ATM
GOBP_LIPOPROTEIN_METABOLIC_PROCESS	GOBP_LIPOPROTEIN_METABOLIC_PROCESS	GOBP_LIPOPROTEIN_METABOLIC_PROCESS	82	0.33384	1.24873	0.130073	0.925934	0.911392	2723	tags=37%, list=33%, signal=25%	SELENOK/HHAT/ZDHHC21/ZDHHC23/ATG10/NMT1/CTSD/LYPLAL1/ITGAV/PIGT/ZDHHC16/PORCN/PGAP2/ABCA1/PIGO/SAMD1/ZDHHC13/ATM/APOL1/GLUL/PIGQ/RABL3/ZDHHC18/ZDHHC7/PIGG/PIGA/PIGS/ZDHHC17/APOD/ZDHHC4
GOBP_BONE_MINERALIZATION	GOBP_BONE_MINERALIZATION	GOBP_BONE_MINERALIZATION	31	0.387162	1.24852	0.172055	0.948998	0.934094	1897	tags=29%, list=23%, signal=23%	CCR1/MEF2C/ERCC2/ATRAID/ANO6/P2RX7/S1PR1/COL1A2/BMPR2
GOBP_NEGATIVE_REGULATION_OF_STRIATED_MUSCLE_CELL_DIFFERENTIATION	GOBP_NEGATIVE_REGULATION_OF_STRIATED_MUSCLE_CELL_DIFFERENTIATION	GOBP_NEGATIVE_REGULATION_OF_STRIATED_MUSCLE_CELL_DIFFERENTIATION	17	0.448392	1.24832	0.182166	0.95778	0.942738	832	tags=24%, list=10%, signal=21%	BHLHE41/HDAC1/FRS2/CEACAM5
HP_SEVERE_GLOBAL_DEVELOPMENTAL_DELAY	HP_SEVERE_GLOBAL_DEVELOPMENTAL_DELAY	HP_SEVERE_GLOBAL_DEVELOPMENTAL_DELAY	121	0.320665	1.24826	0.123984	0.916693	0.902296	3063	tags=43%, list=37%, signal=28%	TBL1XR1/AGO2/MT-ND6/DYNC1I2/MED13/MED25/UBR7/TRAPPC12/MTRR/ERCC2/FIG4/CYB5A/LIAS/PEX13/PEX19/HS2ST1/EMG1/CNOT3/PSMD12/NTRK2/EXTL3/TANC2/ALG1/MT-ND3/VPS11/PEX14/FBXW11/PPP1R21/TANGO2/ALG12/DAG1/STAMBP/PEX10/MT-ATP6/MAPK8IP3/GLUL/HUWE1/TSEN2/COG8/ALG2/TELO2/MECP2/PIGG/MT-ND1/PIGS/FBXL4/MADD/RNASET2/EIF2S3/EXOC2/RNASEH2A/GLYCTK
GOMF_LIGAND_GATED_ION_CHANNEL_ACTIVITY	GOMF_LIGAND_GATED_ION_CHANNEL_ACTIVITY	GOMF_LIGAND_GATED_ION_CHANNEL_ACTIVITY	16	0.456297	1.24811	0.183463	0.959404	0.944337	1759	tags=44%, list=21%, signal=35%	P2RX5/MCOLN3/CHRNE/P2RX7/TRPM2/MCOLN2/CHRNB1
GOBP_POSITIVE_REGULATION_OF_TRANSCRIPTION_BY_RNA_POLYMERASE_I	GOBP_POSITIVE_REGULATION_OF_TRANSCRIPTION_BY_RNA_POLYMERASE_I	GOBP_POSITIVE_REGULATION_OF_TRANSCRIPTION_BY_RNA_POLYMERASE_I	17	0.448309	1.24809	0.182166	0.95778	0.942738	3674	tags=65%, list=44%, signal=36%	LYAR/UBTF/NOL11/NCL/DHX33/EIF2AK3/WDR75/IPPK/DDX11/PHF8/MTOR
HP_HEPATOBLASTOMA	HP_HEPATOBLASTOMA	HP_HEPATOBLASTOMA	10	0.510674	1.24793	0.182065	0.95778	0.942738	1914	tags=40%, list=23%, signal=31%	ARID1B/SOX4/ARID1A/APC
GOBP_FORMATION_OF_EXTRACHROMOSOMAL_CIRCULAR_DNA	GOBP_FORMATION_OF_EXTRACHROMOSOMAL_CIRCULAR_DNA	GOBP_FORMATION_OF_EXTRACHROMOSOMAL_CIRCULAR_DNA	6	0.596884	1.24791	0.200906	0.968066	0.952863	2572	tags=83%, list=31%, signal=58%	BLM/NBN/XRCC5/TERF2/SLX4
GOBP_REGULATION_OF_DEFENSE_RESPONSE_TO_VIRUS	GOBP_REGULATION_OF_DEFENSE_RESPONSE_TO_VIRUS	GOBP_REGULATION_OF_DEFENSE_RESPONSE_TO_VIRUS	48	0.359135	1.24756	0.163175	0.947315	0.932437	2895	tags=46%, list=35%, signal=30%	SELENOK/AIM2/RIOK3/SIN3A/IL15/CCDC92/TSPAN32/ELMOD2/TKFC/IFIT1/RNF216/DTX3L/DHX58/PARP9/MAVS/HTRA1/MICB/DDX58/APOBEC3G/PTPN22/STAT1/GPATCH3
GOBP_POSITIVE_REGULATION_OF_INTERFERON_BETA_PRODUCTION	GOBP_POSITIVE_REGULATION_OF_INTERFERON_BETA_PRODUCTION	GOBP_POSITIVE_REGULATION_OF_INTERFERON_BETA_PRODUCTION	24	0.411577	1.24754	0.200717	0.968066	0.952863	2041	tags=46%, list=24%, signal=35%	RIPK2/ZBTB20/RIOK3/FLOT1/TRIM56/POLR3A/TBK1/DHX58/MAVS/OAS2/OAS3
GOBP_BRANCHED_CHAIN_AMINO_ACID_METABOLIC_PROCESS	GOBP_BRANCHED_CHAIN_AMINO_ACID_METABOLIC_PROCESS	GOBP_BRANCHED_CHAIN_AMINO_ACID_METABOLIC_PROCESS	16	0.456048	1.24743	0.183463	0.959404	0.944337	2523	tags=50%, list=30%, signal=35%	HIBCH/ACAD8/MCCC1/AUH/IVD/HMGCL/BCAT2/ILVBL
HP_EXOSTOSES	HP_EXOSTOSES	HP_EXOSTOSES	11	0.49691	1.24737	0.193243	0.968066	0.952863	1753	tags=36%, list=21%, signal=29%	RAD21/IDH1/ATP7A/EXT2
GOBP_SERINE_FAMILY_AMINO_ACID_BIOSYNTHETIC_PROCESS	GOBP_SERINE_FAMILY_AMINO_ACID_BIOSYNTHETIC_PROCESS	GOBP_SERINE_FAMILY_AMINO_ACID_BIOSYNTHETIC_PROCESS	9	0.525513	1.24712	0.208731	0.968066	0.952863	1507	tags=44%, list=18%, signal=36%	CTH/DHFR/PSPH/SHMT2
HP_ABNORMAL_PERIFOLLICULAR_MORPHOLOGY	HP_ABNORMAL_PERIFOLLICULAR_MORPHOLOGY	HP_ABNORMAL_PERIFOLLICULAR_MORPHOLOGY	1	0.937515	1.24673	0.119843	0.915963	0.901578	522	tags=100%, list=6%, signal=94%	HLA-DRA
GOBP_REGULATION_OF_NEURON_PROJECTION_ARBORIZATION	GOBP_REGULATION_OF_NEURON_PROJECTION_ARBORIZATION	GOBP_REGULATION_OF_NEURON_PROJECTION_ARBORIZATION	5	0.626729	1.24671	0.19542	0.968066	0.952863	2670	tags=80%, list=32%, signal=54%	DVL3/MOV10/DVL2/MACF1
GOBP_S_ADENOSYLMETHIONINE_CYCLE	GOBP_S_ADENOSYLMETHIONINE_CYCLE	GOBP_S_ADENOSYLMETHIONINE_CYCLE	6	0.596281	1.24665	0.202417	0.968066	0.952863	1612	tags=50%, list=19%, signal=40%	MRI1/MTRR/APIP
GOBP_CARBOHYDRATE_HOMEOSTASIS	GOBP_CARBOHYDRATE_HOMEOSTASIS	GOBP_CARBOHYDRATE_HOMEOSTASIS	99	0.327233	1.24646	0.128099	0.922949	0.908454	2047	tags=32%, list=25%, signal=25%	RACK1/SELENOT/PCK2/ZBTB20/SIN3A/FOXK1/CDK16/HECTD4/SOX4/SERPINF1/SESN3/GCLC/STK11/OSBP/SLC39A14/SRF/KLF7/PRKCE/UBTF/STX4/CRY1/ERN1/CRY2/SIDT2/PLA2G6/MEN1/ICAM1/NGFR/FOXK2/ENDOG/STXBP4/SLC8B1
HP_LIMB_MUSCLE_WEAKNESS	HP_LIMB_MUSCLE_WEAKNESS	HP_LIMB_MUSCLE_WEAKNESS	128	0.319013	1.24639	0.118247	0.915963	0.901578	2991	tags=45%, list=36%, signal=29%	FUZ/POLG2/SBF1/MTAP/FLI1/DGUOK/UBAP1/SPG7/ERGIC1/DYNC1H1/SMN1/DSTYK/SCYL1/NIPA1/COLQ/CFL2/EGR2/AP5Z1/SLC25A1/EXTL3/TK2/SARDH/DNM2/IGHMBP2/PNPLA6/CHRNE/BTD/TTN/EMD/COL6A2/HACD1/ALDH18A1/AMPD3/CHRNB1/COA7/MT-ATP6/RAB7A/BAP1/PMP22/CAV1/DMPK/ATL1/AK9/ALAD/ZFYVE27/SLC33A1/FBXO38/LBR/DDHD1/GALC/PPOX/PYROXD1/TDP1/INF2/CRYAB/NF1/SPAST
GOBP_REGULATION_OF_IRON_ION_TRANSMEMBRANE_TRANSPORT	GOBP_REGULATION_OF_IRON_ION_TRANSMEMBRANE_TRANSPORT	GOBP_REGULATION_OF_IRON_ION_TRANSMEMBRANE_TRANSPORT	2	0.814221	1.24614	0.178445	0.954892	0.939895	1184	tags=50%, list=14%, signal=43%	ATP7A
GOBP_HEART_FIELD_SPECIFICATION	GOBP_HEART_FIELD_SPECIFICATION	GOBP_HEART_FIELD_SPECIFICATION	3	0.722961	1.24581	0.184641	0.959918	0.944842	47	tags=33%, list=1%, signal=33%	MEF2C
GOCC_TRANS_GOLGI_NETWORK	GOCC_TRANS_GOLGI_NETWORK	GOCC_TRANS_GOLGI_NETWORK	143	0.315861	1.24559	0.103659	0.90622	0.891987	1704	tags=24%, list=20%, signal=19%	VPS52/ATP8B4/EIPR1/RAB32/ARL1/RABEPK/VAMP4/ATP11B/COG2/COG4/GOLPH3/WDR11/KLHL20/ARFGEF2/HLA-DRA/FURIN/RAB38/HOOK2/FUT4/AP4S1/NSG1/ATP7A/OSBP/RAB30/DNM2/STX4/C17orf75/HLA-DPB1/ATP11C/ARL5B/SMPD4/ARFIP1/COG5/MYO18A
GOBP_POSITIVE_REGULATION_OF_SMOOTH_MUSCLE_CONTRACTION	GOBP_POSITIVE_REGULATION_OF_SMOOTH_MUSCLE_CONTRACTION	GOBP_POSITIVE_REGULATION_OF_SMOOTH_MUSCLE_CONTRACTION	7	0.565912	1.24535	0.209929	0.968878	0.953662	1307	tags=43%, list=16%, signal=36%	KIT/ABAT/SRF
HP_CHOROIDAL_NEOVASCULARIZATION	HP_CHOROIDAL_NEOVASCULARIZATION	HP_CHOROIDAL_NEOVASCULARIZATION	10	0.509589	1.24528	0.183424	0.959404	0.944337	1523	tags=50%, list=18%, signal=41%	XYLT2/FBLN5/EFEMP1/XYLT1/FBLN1
GOBP_REGULATION_OF_NEURON_DIFFERENTIATION	GOBP_REGULATION_OF_NEURON_DIFFERENTIATION	GOBP_REGULATION_OF_NEURON_DIFFERENTIATION	60	0.348442	1.24519	0.157725	0.947315	0.932437	1658	tags=27%, list=20%, signal=22%	MEF2C/MOSMO/SIN3A/EIF4G1/CDK5RAP2/EIF4ENIF1/KDM4A/TIAM1/CXCL12/ZC4H2/PRPF19/IMPACT/BCL6/GDPD5/NAP1L2/HMG20A
HP_PULMONARY_EMBOLISM	HP_PULMONARY_EMBOLISM	HP_PULMONARY_EMBOLISM	17	0.447222	1.24507	0.184713	0.959918	0.944842	1088	tags=29%, list=13%, signal=26%	CCR1/TET2/UBAC2/ACVRL1/ERAP1
GOBP_LIPID_PHOSPHORYLATION	GOBP_LIPID_PHOSPHORYLATION	GOBP_LIPID_PHOSPHORYLATION	7	0.565696	1.24487	0.209929	0.968878	0.953662	2945	tags=71%, list=35%, signal=46%	AGK/DGKE/SPHK2/DGKD/DGKH
HP_POLLAKISURIA	HP_POLLAKISURIA	HP_POLLAKISURIA	4	0.668026	1.24475	0.183835	0.959404	0.944337	2771	tags=100%, list=33%, signal=67%	FAR1/ALDH18A1/NBN/FMR1
GOBP_GDP_METABOLIC_PROCESS	GOBP_GDP_METABOLIC_PROCESS	GOBP_GDP_METABOLIC_PROCESS	8	0.543908	1.24473	0.201669	0.968066	0.952863	905	tags=38%, list=11%, signal=33%	ENTPD4/CARD11/MPP1
GOBP_POSITIVE_REGULATION_OF_MITOCHONDRIAL_DEPOLARIZATION	GOBP_POSITIVE_REGULATION_OF_MITOCHONDRIAL_DEPOLARIZATION	GOBP_POSITIVE_REGULATION_OF_MITOCHONDRIAL_DEPOLARIZATION	5	0.625609	1.24448	0.2	0.968066	0.952863	1	tags=20%, list=0%, signal=20%	RACK1
HP_ABNORMALITY_OF_URINE_CATECHOLAMINE_CONCENTRATION	HP_ABNORMALITY_OF_URINE_CATECHOLAMINE_CONCENTRATION	HP_ABNORMALITY_OF_URINE_CATECHOLAMINE_CONCENTRATION	17	0.446959	1.24433	0.187261	0.962024	0.946915	2225	tags=47%, list=27%, signal=35%	SDHD/TMEM127/SDHB/MAX/DNMT3A/TOP2A/FH/EPAS1
GOCC_CAVEOLA	GOCC_CAVEOLA	GOCC_CAVEOLA	27	0.399396	1.24427	0.190867	0.962024	0.946915	2704	tags=44%, list=32%, signal=30%	FLOT1/EMP2/LRP8/NEU3/FASLG/BMPR2/ADTRP/HDAC6/CAV1/SMPD2/CORO1C/MAPK3
GOBP_ETHANOL_OXIDATION	GOBP_ETHANOL_OXIDATION	GOBP_ETHANOL_OXIDATION	1	0.935596	1.24418	0.123772	0.916693	0.902296	538	tags=100%, list=6%, signal=94%	ADH5
GOMF_ALCOHOL_DEHYDROGENASE_ACTIVITY_ZINC_DEPENDENT	GOMF_ALCOHOL_DEHYDROGENASE_ACTIVITY_ZINC_DEPENDENT	GOMF_ALCOHOL_DEHYDROGENASE_ACTIVITY_ZINC_DEPENDENT	1	0.935596	1.24418	0.123772	0.916693	0.902296	538	tags=100%, list=6%, signal=94%	ADH5
GOMF_PATTERN_RECOGNITION_RECEPTOR_ACTIVITY	GOMF_PATTERN_RECOGNITION_RECEPTOR_ACTIVITY	GOMF_PATTERN_RECOGNITION_RECEPTOR_ACTIVITY	4	0.667697	1.24414	0.183835	0.959404	0.944337	86	tags=25%, list=1%, signal=25%	TRIM5
GOBP_POSITIVE_REGULATION_OF_HISTONE_UBIQUITINATION	GOBP_POSITIVE_REGULATION_OF_HISTONE_UBIQUITINATION	GOBP_POSITIVE_REGULATION_OF_HISTONE_UBIQUITINATION	5	0.625322	1.24391	0.2	0.968066	0.952863	50	tags=20%, list=1%, signal=20%	RNF20
HP_ANISOCYTOSIS	HP_ANISOCYTOSIS	HP_ANISOCYTOSIS	8	0.543516	1.24383	0.20306	0.968066	0.952863	3568	tags=88%, list=43%, signal=50%	TRNT1/TMPRSS6/NHLRC2/UMPS/KIF23/RPS14/CASK
GOBP_REGULATION_OF_SYNAPTIC_VESICLE_PRIMING	GOBP_REGULATION_OF_SYNAPTIC_VESICLE_PRIMING	GOBP_REGULATION_OF_SYNAPTIC_VESICLE_PRIMING	2	0.812642	1.24372	0.178445	0.954892	0.939895	1564	tags=100%, list=19%, signal=81%	NAPB/NAPA
GOBP_EMBRYONIC_APPENDAGE_MORPHOGENESIS	GOBP_EMBRYONIC_APPENDAGE_MORPHOGENESIS	GOBP_EMBRYONIC_APPENDAGE_MORPHOGENESIS	30	0.388577	1.24367	0.181293	0.95778	0.942738	336	tags=13%, list=4%, signal=13%	DYNC2H1/FBXW4/TMEM107/HDAC1
GOBP_POSITIVE_REGULATION_OF_LIPID_KINASE_ACTIVITY	GOBP_POSITIVE_REGULATION_OF_LIPID_KINASE_ACTIVITY	GOBP_POSITIVE_REGULATION_OF_LIPID_KINASE_ACTIVITY	14	0.465681	1.24355	0.193464	0.968066	0.952863	1655	tags=43%, list=20%, signal=34%	KIT/CCL19/LYN/PIK3R4/ATG14/CCL21
GOCC_COLLAGEN_CONTAINING_EXTRACELLULAR_MATRIX	GOCC_COLLAGEN_CONTAINING_EXTRACELLULAR_MATRIX	GOCC_COLLAGEN_CONTAINING_EXTRACELLULAR_MATRIX	97	0.327589	1.24309	0.136175	0.930116	0.915508	2770	tags=47%, list=33%, signal=32%	LGALS4/ANXA2/COLQ/C1QA/SERPINB1/SERPINF1/F3/TINAGL1/CXCL12/CTSD/HSPG2/TIMP2/COL9A2/SOD3/P3H1/S100A9/MUC17/SEMA7A/FBLN5/CFP/EFEMP1/FBLN1/ADAMDEC1/COL6A2/COL1A2/ICAM1/DAG1/CTSG/SERPINE1/SERPINE2/HTRA1/PLAT/A2M/MXRA7/S100A10/MFGE8/MEGF9/LGALS3/CRELD1/ANXA5/SERPINH1/FN1/PLSCR1/MMP9/SERPINB8/SLPI
HP_ABNORMAL_TRANSFERRIN_SATURATION	HP_ABNORMAL_TRANSFERRIN_SATURATION	HP_ABNORMAL_TRANSFERRIN_SATURATION	1	0.934757	1.24306	0.123772	0.916693	0.902296	545	tags=100%, list=7%, signal=93%	BCS1L
GOBP_SYNAPTIC_VESICLE_PRIMING	GOBP_SYNAPTIC_VESICLE_PRIMING	GOBP_SYNAPTIC_VESICLE_PRIMING	5	0.624862	1.24299	0.2	0.968066	0.952863	1564	tags=40%, list=19%, signal=33%	NAPB/NAPA
GOBP_RESPONSE_TO_LIPOTEICHOIC_ACID	GOBP_RESPONSE_TO_LIPOTEICHOIC_ACID	GOBP_RESPONSE_TO_LIPOTEICHOIC_ACID	4	0.667052	1.24294	0.18542	0.962024	0.946915	2306	tags=75%, list=28%, signal=54%	RIPK2/RELA/CD14
GOBP_URATE_TRANSPORT	GOBP_URATE_TRANSPORT	GOBP_URATE_TRANSPORT	1	0.934637	1.2429	0.123772	0.916693	0.902296	546	tags=100%, list=7%, signal=93%	ABCC4
GOMF_SALT_TRANSMEMBRANE_TRANSPORTER_ACTIVITY	GOMF_SALT_TRANSMEMBRANE_TRANSPORTER_ACTIVITY	GOMF_SALT_TRANSMEMBRANE_TRANSPORTER_ACTIVITY	1	0.934637	1.2429	0.123772	0.916693	0.902296	546	tags=100%, list=7%, signal=93%	ABCC4
GOBP_HISTONE_H3_K4_DEMETHYLATION	GOBP_HISTONE_H3_K4_DEMETHYLATION	GOBP_HISTONE_H3_K4_DEMETHYLATION	5	0.624814	1.2429	0.2	0.968066	0.952863	730	tags=40%, list=9%, signal=37%	KDM5B/KDM5D
HP_APLASIA_HYPOPLASIA_OF_THE_CEREBELLAR_VERMIS	HP_APLASIA_HYPOPLASIA_OF_THE_CEREBELLAR_VERMIS	HP_APLASIA_HYPOPLASIA_OF_THE_CEREBELLAR_VERMIS	118	0.320105	1.24285	0.121553	0.916186	0.901797	2532	tags=36%, list=30%, signal=26%	CC2D2A/HHAT/MEF2C/DYNC2H1/PI4KA/EPG5/FAR1/RERE/TMEM107/NSD1/CEP164/TXNDC15/CEP57/ARID1B/HYLS1/SOX4/FKRP/POLR3A/TAF1/CWF19L1/FDXR/ARID1A/TUBB/ATN1/INPP5E/PPP1R21/FRMD4A/DAG1/SLC25A24/AHI1/EXOSC8/WARS2/TSEN2/KIAA0586/NEK1/CENPF/ATP6V0A2/SMG9/ARL13B/ARL3/WDR73/TRRAP/TMEM138
HP_HYPERMAGNESEMIA	HP_HYPERMAGNESEMIA	HP_HYPERMAGNESEMIA	1	0.934277	1.24242	0.123772	0.916693	0.902296	549	tags=100%, list=7%, signal=93%	AP2S1
HP_HYPOCALCIURIA	HP_HYPOCALCIURIA	HP_HYPOCALCIURIA	1	0.934277	1.24242	0.123772	0.916693	0.902296	549	tags=100%, list=7%, signal=93%	AP2S1
GOCC_EXOCYST	GOCC_EXOCYST	GOCC_EXOCYST	8	0.542833	1.24227	0.20306	0.968066	0.952863	1009	tags=38%, list=12%, signal=33%	EXOC6/EXOC1/EXOC6B
GOMF_RRNA_ADENINE_METHYLTRANSFERASE_ACTIVITY	GOMF_RRNA_ADENINE_METHYLTRANSFERASE_ACTIVITY	GOMF_RRNA_ADENINE_METHYLTRANSFERASE_ACTIVITY	3	0.720849	1.24217	0.191176	0.962432	0.947316	2330	tags=100%, list=28%, signal=72%	METTL16/TFB2M/TRMT61B
HP_EXPRESSIVE_LANGUAGE_DELAY	HP_EXPRESSIVE_LANGUAGE_DELAY	HP_EXPRESSIVE_LANGUAGE_DELAY	24	0.409719	1.24191	0.203106	0.968066	0.952863	1507	tags=29%, list=18%, signal=24%	SDHD/NSD1/SDHB/ARID1B/TAF1/KMT2C/SHMT2
GOBP_AXONAL_TRANSPORT	GOBP_AXONAL_TRANSPORT	GOBP_AXONAL_TRANSPORT	44	0.361099	1.24189	0.18031	0.956771	0.941745	2352	tags=41%, list=28%, signal=30%	RAB27B/SPG7/OPA1/AP3M2/BORCS5/DYNC1H1/TRAK1/AGTPBP1/KIF3B/FBXW11/MAPK8IP3/TRAK2/HDAC6/DTNBP1/BLOC1S3/MAP1A/TERF2/DLG2
GOBP_POSITIVE_REGULATION_OF_LEUKOCYTE_CHEMOTAXIS	GOBP_POSITIVE_REGULATION_OF_LEUKOCYTE_CHEMOTAXIS	GOBP_POSITIVE_REGULATION_OF_LEUKOCYTE_CHEMOTAXIS	47	0.357798	1.2417	0.177704	0.954892	0.939895	1941	tags=36%, list=23%, signal=28%	CCR1/S100A14/CCL4/CCL7/CCL19/CXCL12/SLAMF1/VEGFA/VEGFB/MOSPD2/ANO6/DAPK2/XCL1/CCL21/HMGB1/SERPINE1/STK39
GOCC_DNA_POLYMERASE_COMPLEX	GOCC_DNA_POLYMERASE_COMPLEX	GOCC_DNA_POLYMERASE_COMPLEX	11	0.494615	1.24161	0.198649	0.968066	0.952863	187	tags=18%, list=2%, signal=18%	POLG2/POLD2
GOBP_CELLULAR_RESPONSE_TO_LEUCINE_STARVATION	GOBP_CELLULAR_RESPONSE_TO_LEUCINE_STARVATION	GOBP_CELLULAR_RESPONSE_TO_LEUCINE_STARVATION	9	0.523094	1.24138	0.21146	0.968924	0.953706	1299	tags=33%, list=16%, signal=28%	SESN1/SESN3/IMPACT
GOBP_MATURATION_OF_5_8S_RRNA_FROM_TRICISTRONIC_RRNA_TRANSCRIPT_SSU_RRNA_5_8S_RRNA_LSU_RRNA	GOBP_MATURATION_OF_5_8S_RRNA_FROM_TRICISTRONIC_RRNA_TRANSCRIPT_SSU_RRNA_5_8S_RRNA_LSU_RRNA	GOBP_MATURATION_OF_5_8S_RRNA_FROM_TRICISTRONIC_RRNA_TRANSCRIPT_SSU_RRNA_5_8S_RRNA_LSU_RRNA	18	0.442255	1.24127	0.198483	0.968066	0.952863	2809	tags=50%, list=34%, signal=33%	EXOSC7/RCL1/RPP40/PES1/EXOSC8/UTP20/WDR12/RPS21/BOP1
GOBP_FOLATE_IMPORT_ACROSS_PLASMA_MEMBRANE	GOBP_FOLATE_IMPORT_ACROSS_PLASMA_MEMBRANE	GOBP_FOLATE_IMPORT_ACROSS_PLASMA_MEMBRANE	1	0.933317	1.24115	0.129666	0.925871	0.91133	557	tags=100%, list=7%, signal=93%	SLC19A1
GOBP_XENOBIOTIC_TRANSMEMBRANE_TRANSPORT	GOBP_XENOBIOTIC_TRANSMEMBRANE_TRANSPORT	GOBP_XENOBIOTIC_TRANSMEMBRANE_TRANSPORT	1	0.933317	1.24115	0.129666	0.925871	0.91133	557	tags=100%, list=7%, signal=93%	SLC19A1
GOCC_LATERAL_PART_OF_CELL	GOCC_LATERAL_PART_OF_CELL	GOCC_LATERAL_PART_OF_CELL	1	0.933197	1.24099	0.129666	0.925871	0.91133	558	tags=100%, list=7%, signal=93%	NUMA1
GOBP_NEGATIVE_REGULATION_OF_CYTOKINESIS	GOBP_NEGATIVE_REGULATION_OF_CYTOKINESIS	GOBP_NEGATIVE_REGULATION_OF_CYTOKINESIS	2	0.810808	1.24092	0.178445	0.954892	0.939895	469	tags=50%, list=6%, signal=47%	ZFYVE19
GOBP_REGULATION_OF_NEUROTRANSMITTER_LEVELS	GOBP_REGULATION_OF_NEUROTRANSMITTER_LEVELS	GOBP_REGULATION_OF_NEUROTRANSMITTER_LEVELS	59	0.348865	1.24083	0.157667	0.947315	0.932437	1816	tags=31%, list=22%, signal=24%	MEF2C/LIN7C/FLOT1/ALDH9A1/COLQ/SLC4A8/FBXL20/ABAT/DNAJC5/AGTPBP1/STX2/MCTP2/STX4/P2RX7/NAPB/NAPA/GIT1/RAP1B
GOMF_METAL_ION_TRANSMEMBRANE_TRANSPORTER_ACTIVITY	GOMF_METAL_ION_TRANSMEMBRANE_TRANSPORTER_ACTIVITY	GOMF_METAL_ION_TRANSMEMBRANE_TRANSPORTER_ACTIVITY	96	0.327168	1.24062	0.133056	0.930116	0.915508	3705	tags=58%, list=44%, signal=33%	SLC39A7/SLC41A1/SLC9A9/NIPA1/ANXA2/SLC30A4/SLC4A8/MCOLN3/SLC39A11/TRPV2/SLC39A9/SLC23A2/ITGAV/TRPM7/SLC34A1/ATP7A/SLC39A14/SLC28A2/SLC12A7/SLC11A1/TRPM2/KCNK5/MCOLN2/ZDHHC13/SLC31A1/SLC8B1/PKD1/SLC12A9/SLC9B1/KCNC4/SEC61A1/ATP2A2/ZDHHC17/MCOLN1/SLC9A8/CATSPER2/SLC4A7/SLC39A13/SLC39A10/RASA3/CNNM4/SLC5A6/PANX1/SLC11A2/MRS2/SLC25A28/KCNN4/KCNA3/ATP2C1/CACNA2D4/TMEM175/CCDC51/SLC12A6/SLC10A3/SLC9A1/…
HP_ABSENT_TESTIS	HP_ABSENT_TESTIS	HP_ABSENT_TESTIS	12	0.483303	1.24037	0.202156	0.968066	0.952863	3630	tags=83%, list=44%, signal=47%	RFWD3/PALB2/FANCF/UBE2T/SLX4/ERCC4/FANCA/FANCG/BRCA1/TCTN3
GOBP_CELL_SUBSTRATE_ADHESION	GOBP_CELL_SUBSTRATE_ADHESION	GOBP_CELL_SUBSTRATE_ADHESION	147	0.314297	1.24021	0.106014	0.907872	0.893614	3687	tags=58%, list=44%, signal=33%	CARMIL1/DOCK5/CASS4/PXN/CLASP1/TIMM10B/GBP1/ARL2/SLK/RSU1/EMP2/DUSP3/TRIOBP/CD63/TIAM1/ACVRL1/VEGFA/ITGAV/TRPM7/THY1/PHLDB2/PLEKHA2/DNM2/SRF/PRKCE/FBLN5/PARVA/BCL6/RRAS/RCC2/SORBS3/FZD7/FBLN1/SRGAP2/CCL21/PPFIA1/ITGAL/ITGA5/MEN1/DAG1/DAPK3/MKLN1/SERPINE1/JUP/TAOK2/ACTN4/SRCIN1/PKD1/PPM1F/HPSE/AKIP1/S100A10/ITGB8/MEGF9/LDB1/UTRN/VCL/FN1/MACF1/CORO1C/APOD/PIP5K1A/ABL1/TSC1/NF1/STK4/GAS6/COL3A1/ITGA…
HP_NARROW_FACE	HP_NARROW_FACE	HP_NARROW_FACE	72	0.338292	1.24006	0.148734	0.942474	0.927672	2326	tags=38%, list=28%, signal=27%	NSD1/SIN3A/AGO2/MED13/DSTYK/UBR7/LIMK1/BLM/CFL2/NSDHL/MTM1/PPP1R15B/HS2ST1/CNOT3/PSMD12/TANC2/ATP7A/FBXW11/ABHD11/LAT2/CHRNB1/MAPK8IP3/HUWE1/TRMT10A/CENPE/UBE3B/PCNT
GOCC_PERICENTRIC_HETEROCHROMATIN	GOCC_PERICENTRIC_HETEROCHROMATIN	GOCC_PERICENTRIC_HETEROCHROMATIN	15	0.460862	1.24005	0.181937	0.95778	0.942738	2305	tags=53%, list=28%, signal=39%	NCAPD3/KDM4A/KMT5C/CENPC/ESCO2/LRWD1/CBX3/HELLS
GOBP_REGULATION_OF_SYNAPTIC_ASSEMBLY_AT_NEUROMUSCULAR_JUNCTION	GOBP_REGULATION_OF_SYNAPTIC_ASSEMBLY_AT_NEUROMUSCULAR_JUNCTION	GOBP_REGULATION_OF_SYNAPTIC_ASSEMBLY_AT_NEUROMUSCULAR_JUNCTION	1	0.932238	1.23971	0.137525	0.930116	0.915508	566	tags=100%, list=7%, signal=93%	COLQ
HP_LIMITED_WRIST_EXTENSION	HP_LIMITED_WRIST_EXTENSION	HP_LIMITED_WRIST_EXTENSION	1	0.932238	1.23971	0.137525	0.930116	0.915508	566	tags=100%, list=7%, signal=93%	COLQ
GOBP_REGULATION_OF_RETROGRADE_TRANSPORT_ENDOSOME_TO_GOLGI	GOBP_REGULATION_OF_RETROGRADE_TRANSPORT_ENDOSOME_TO_GOLGI	GOBP_REGULATION_OF_RETROGRADE_TRANSPORT_ENDOSOME_TO_GOLGI	4	0.665293	1.23966	0.18542	0.962024	0.946915	2607	tags=75%, list=31%, signal=52%	EIPR1/ARFIP1/USP7
GOBP_PRIMARY_AMINO_COMPOUND_METABOLIC_PROCESS	GOBP_PRIMARY_AMINO_COMPOUND_METABOLIC_PROCESS	GOBP_PRIMARY_AMINO_COMPOUND_METABOLIC_PROCESS	6	0.592849	1.23947	0.208459	0.968066	0.952863	3109	tags=83%, list=37%, signal=52%	BTBD9/ATP7A/AZIN2/ALDH2/PDE1B
GOMF_DIACYLGLYCEROL_KINASE_ACTIVITY	GOMF_DIACYLGLYCEROL_KINASE_ACTIVITY	GOMF_DIACYLGLYCEROL_KINASE_ACTIVITY	5	0.622994	1.23928	0.203053	0.968066	0.952863	2945	tags=80%, list=35%, signal=52%	AGK/DGKE/DGKD/DGKH
HP_ESOPHAGEAL_ATRESIA	HP_ESOPHAGEAL_ATRESIA	HP_ESOPHAGEAL_ATRESIA	10	0.507036	1.23904	0.188859	0.962024	0.946915	423	tags=20%, list=5%, signal=19%	DYNC2H1/EFTUD2
HP_BROAD_THUMB	HP_BROAD_THUMB	HP_BROAD_THUMB	53	0.351334	1.2388	0.162842	0.947315	0.932437	2830	tags=38%, list=34%, signal=25%	DVL3/OTUD6B/NSD1/AGO2/MED13/UBR7/HS2ST1/CNOT3/PSMD12/TANC2/XYLT1/FBXW11/SUMF1/MAPK8IP3/HUWE1/SIAH1/FGF9/MAP3K7/FGFR1/MADD
GOBP_DICARBOXYLIC_ACID_METABOLIC_PROCESS	GOBP_DICARBOXYLIC_ACID_METABOLIC_PROCESS	GOBP_DICARBOXYLIC_ACID_METABOLIC_PROCESS	44	0.360183	1.23874	0.183628	0.959404	0.944337	2708	tags=45%, list=32%, signal=31%	PCK2/SDHB/DHFR/SLC19A1/MTRR/ACLY/IDH1/GCLC/ADHFE1/SHMT2/ALDH18A1/GLUL/FH/SLC25A12/ME2/ACOT8/SHMT1/SDHAF3/ATIC/D2HGDH
GOBP_IMP_CATABOLIC_PROCESS	GOBP_IMP_CATABOLIC_PROCESS	GOBP_IMP_CATABOLIC_PROCESS	3	0.718713	1.23849	0.19281	0.967014	0.951826	189	tags=33%, list=2%, signal=33%	NT5C2
HP_ROTARY_NYSTAGMUS	HP_ROTARY_NYSTAGMUS	HP_ROTARY_NYSTAGMUS	5	0.622585	1.23846	0.20458	0.968066	0.952863	2387	tags=80%, list=29%, signal=57%	ACBD5/MPC1/PPP1R21/TELO2
GOBP_SYNAPSE_PRUNING	GOBP_SYNAPSE_PRUNING	GOBP_SYNAPSE_PRUNING	1	0.931278	1.23843	0.139489	0.934009	0.91934	574	tags=100%, list=7%, signal=93%	C1QA
HP_MULTIPLE_MITOCHONDRIAL_DNA_DELETIONS	HP_MULTIPLE_MITOCHONDRIAL_DNA_DELETIONS	HP_MULTIPLE_MITOCHONDRIAL_DNA_DELETIONS	5	0.622507	1.23831	0.20458	0.968066	0.952863	98	tags=20%, list=1%, signal=20%	POLG2
HP_NEOPLASM_OF_HEAD_AND_NECK	HP_NEOPLASM_OF_HEAD_AND_NECK	HP_NEOPLASM_OF_HEAD_AND_NECK	21	0.422384	1.23823	0.202219	0.968066	0.952863	3177	tags=57%, list=38%, signal=35%	KIT/SDHB/BLM/RAD21/CHEK2/STK11/APC/FH/MDM2/STAT1/MINPP1/ASCC1
HP_ABNORMAL_FUNDUS_AUTOFLUORESCENCE_IMAGING	HP_ABNORMAL_FUNDUS_AUTOFLUORESCENCE_IMAGING	HP_ABNORMAL_FUNDUS_AUTOFLUORESCENCE_IMAGING	11	0.493217	1.2381	0.202703	0.968066	0.952863	3122	tags=64%, list=37%, signal=40%	KIAA1549/PRPF31/KIF3B/EFEMP1/CFH/TIMP3/ARSG
GOBP_PLANAR_CELL_POLARITY_PATHWAY_INVOLVED_IN_NEURAL_TUBE_CLOSURE	GOBP_PLANAR_CELL_POLARITY_PATHWAY_INVOLVED_IN_NEURAL_TUBE_CLOSURE	GOBP_PLANAR_CELL_POLARITY_PATHWAY_INVOLVED_IN_NEURAL_TUBE_CLOSURE	3	0.71845	1.23804	0.194444	0.968066	0.952863	2350	tags=100%, list=28%, signal=72%	DVL3/PTK7/DVL2
GOBP_RETROGRADE_TRANSPORT_ENDOSOME_TO_GOLGI	GOBP_RETROGRADE_TRANSPORT_ENDOSOME_TO_GOLGI	GOBP_RETROGRADE_TRANSPORT_ENDOSOME_TO_GOLGI	64	0.343479	1.23744	0.158006	0.947315	0.932437	2811	tags=38%, list=34%, signal=25%	VPS52/EIPR1/ARL1/TMEM87B/SNX1/VPS26A/VPS29/ANKFY1/EVI5/TBC1D14/ARFIP1/GCC2/RAB7A/BET1L/SGSM2/RIC1/HEATR5B/YKT6/TRIM27/USP7/VTI1A/GBF1/TBC1D5/SNX6
GOBP_AMINO_SUGAR_CATABOLIC_PROCESS	GOBP_AMINO_SUGAR_CATABOLIC_PROCESS	GOBP_AMINO_SUGAR_CATABOLIC_PROCESS	6	0.591866	1.23742	0.21148	0.968924	0.953706	99	tags=17%, list=1%, signal=16%	CTBS
HP_DEEPLY_SET_EYE	HP_DEEPLY_SET_EYE	HP_DEEPLY_SET_EYE	120	0.317787	1.23723	0.137056	0.930116	0.915508	1310	tags=24%, list=16%, signal=21%	HHAT/MEF2C/ZBTB20/RERE/FARSB/THOC6/SIN3A/TBL1XR1/AGO2/IARS2/CEP57/HYLS1/ERCC2/GATAD2B/PRMT7/UBE4B/POLR3A/TAF1/ANKRD17/HSPG2/CNOT3/FBXO31/PSMD12/ZC4H2/EXTL3/HDAC8/EMC1/ATN1/PAK3
GOMF_P53_BINDING	GOMF_P53_BINDING	GOMF_P53_BINDING	45	0.358344	1.23717	0.188679	0.962024	0.946915	1231	tags=20%, list=15%, signal=17%	RNF20/TP53BP2/HDAC1/BLM/TEP1/TAF1/BRD7/STK11/RFWD3
HP_CONGENITAL_ONSET	HP_CONGENITAL_ONSET	HP_CONGENITAL_ONSET	191	0.306587	1.23693	0.0883534	0.889774	0.8758	2545	tags=37%, list=31%, signal=26%	PI4KA/MYSM1/EPG5/ARL2/ERGIC1/IER3IP1/COQ7/DSTYK/SVIL/IGBP1/MED25/UBR7/TRAPPC12/MPC1/KATNB1/EGR2/FKRP/POLR3A/TARS2/TAF1/KLHL24/HS2ST1/CDK10/CTSD/ELOVL4/AP4S1/LIPT2/ZC4H2/CDC40/TASP1/RFWD3/DNM2/TUBB/GLE1/ATN1/PGAP2/CHRNE/WDR4/SHMT2/TTN/ATP11C/NDUFA2/BRPF1/PIGO/BICD2/COL1A2/CHRNB1/STAMBP/SLC25A24/SREBF1/SERPINE1/COG6/RRP7A/FANCF/STT3A/NEDD4L/CEP135/LMNB2/TSEN2/SIAH1/EPS8/CENPF/CHAMP1/HELLS/CAPN15/TE…
GOBP_ZYMOGEN_ACTIVATION	GOBP_ZYMOGEN_ACTIVATION	GOBP_ZYMOGEN_ACTIVATION	29	0.389573	1.23685	0.187646	0.962024	0.946915	2600	tags=48%, list=31%, signal=33%	C1RL/RIPK2/BAK1/ANXA2/FURIN/KLK1/CASP9/SERPINE1/SERPINE2/PLAT/CIDEB/S100A10/ASPH/PRSS3
GOBP_NEGATIVE_REGULATION_OF_MRNA_3_END_PROCESSING	GOBP_NEGATIVE_REGULATION_OF_MRNA_3_END_PROCESSING	GOBP_NEGATIVE_REGULATION_OF_MRNA_3_END_PROCESSING	9	0.521157	1.23678	0.215553	0.970445	0.955204	50	tags=11%, list=1%, signal=11%	RNF20
HP_DEPRESSED_NASAL_RIDGE	HP_DEPRESSED_NASAL_RIDGE	HP_DEPRESSED_NASAL_RIDGE	46	0.357349	1.23673	0.176471	0.953736	0.938757	982	tags=22%, list=12%, signal=19%	CC2D2A/RERE/TMEM107/TXNDC15/STAG2/CEP57/PRMT7/UBE4B/HSPG2/CNOT3
HP_INTUSSUSCEPTION	HP_INTUSSUSCEPTION	HP_INTUSSUSCEPTION	5	0.621687	1.23668	0.20916	0.968066	0.952863	1041	tags=40%, list=12%, signal=35%	ARID1B/STK11
HP_ABSENT_NIPPLE	HP_ABSENT_NIPPLE	HP_ABSENT_NIPPLE	3	0.717598	1.23657	0.194444	0.968066	0.952863	1918	tags=67%, list=23%, signal=51%	FIG4/SLC25A24
GOBP_RESPONSE_TO_ETHER	GOBP_RESPONSE_TO_ETHER	GOBP_RESPONSE_TO_ETHER	7	0.561899	1.23652	0.215603	0.970445	0.955204	604	tags=29%, list=7%, signal=27%	GOLPH3/PLCB1
GOMF_S_ADENOSYL_L_METHIONINE_BINDING	GOMF_S_ADENOSYL_L_METHIONINE_BINDING	GOMF_S_ADENOSYL_L_METHIONINE_BINDING	9	0.52103	1.23648	0.215553	0.970445	0.955204	2110	tags=44%, list=25%, signal=33%	METTL14/PRMT1/KMT5C/METTL3
GOBP_REGULATION_OF_CELL_SUBSTRATE_ADHESION	GOBP_REGULATION_OF_CELL_SUBSTRATE_ADHESION	GOBP_REGULATION_OF_CELL_SUBSTRATE_ADHESION	98	0.324953	1.23628	0.140496	0.934009	0.91934	3775	tags=60%, list=45%, signal=33%	CARMIL1/DOCK5/CASS4/CLASP1/GBP1/ARL2/SLK/RSU1/EMP2/DUSP3/TRIOBP/ACVRL1/VEGFA/THY1/PHLDB2/PLEKHA2/DNM2/PRKCE/BCL6/RRAS/RCC2/FZD7/FBLN1/CCL21/ITGA5/MEN1/DAG1/DAPK3/SERPINE1/JUP/ACTN4/PPM1F/S100A10/LDB1/UTRN/VCL/FN1/MACF1/CORO1C/APOD/ABL1/TSC1/NF1/STK4/ANGPT2/ST6GAL1/DUSP22/MINK1/POLDIP2/TESK1/CDKN2A/CASK/BCL2/CDK6/SLC9A1/AGR2/NOTCH1/RAC1/ACTG1
GOBP_NEGATIVE_REGULATION_OF_LOW_DENSITY_LIPOPROTEIN_RECEPTOR_ACTIVITY	GOBP_NEGATIVE_REGULATION_OF_LOW_DENSITY_LIPOPROTEIN_RECEPTOR_ACTIVITY	GOBP_NEGATIVE_REGULATION_OF_LOW_DENSITY_LIPOPROTEIN_RECEPTOR_ACTIVITY	4	0.663476	1.23627	0.193344	0.968066	0.952863	1510	tags=50%, list=18%, signal=41%	ITGAV/ABCA2
GOBP_SEQUESTERING_OF_ZINC_ION	GOBP_SEQUESTERING_OF_ZINC_ION	GOBP_SEQUESTERING_OF_ZINC_ION	4	0.663456	1.23624	0.193344	0.968066	0.952863	1132	tags=50%, list=14%, signal=43%	SLC30A4/S100A9
GOBP_RESPONSE_TO_BLUE_LIGHT	GOBP_RESPONSE_TO_BLUE_LIGHT	GOBP_RESPONSE_TO_BLUE_LIGHT	2	0.807725	1.2362	0.181979	0.95778	0.942738	1605	tags=100%, list=19%, signal=81%	CRY1/CRY2
HP_STOOPED_POSTURE	HP_STOOPED_POSTURE	HP_STOOPED_POSTURE	4	0.663417	1.23616	0.193344	0.968066	0.952863	2459	tags=75%, list=29%, signal=53%	TK2/ATP13A2/MECP2
GOBP_POLYOL_BIOSYNTHETIC_PROCESS	GOBP_POLYOL_BIOSYNTHETIC_PROCESS	GOBP_POLYOL_BIOSYNTHETIC_PROCESS	24	0.407808	1.23612	0.212664	0.969926	0.954693	2617	tags=42%, list=31%, signal=29%	PCK2/PPIP5K2/DHFR/PLEK/SPHK2/ABCA2/PCBD2/ISYNA1/PLCG2/ITPKB
HP_INCREASED_CUP_TO_DISC_RATIO	HP_INCREASED_CUP_TO_DISC_RATIO	HP_INCREASED_CUP_TO_DISC_RATIO	1	0.929479	1.23604	0.143418	0.938329	0.923592	589	tags=100%, list=7%, signal=93%	TRAPPC12
GOBP_NEGATIVE_REGULATION_OF_PLASMINOGEN_ACTIVATION	GOBP_NEGATIVE_REGULATION_OF_PLASMINOGEN_ACTIVATION	GOBP_NEGATIVE_REGULATION_OF_PLASMINOGEN_ACTIVATION	3	0.717234	1.23594	0.196078	0.968066	0.952863	1990	tags=67%, list=24%, signal=51%	SERPINE1/SERPINE2
GOBP_DENDRITIC_CELL_APOPTOTIC_PROCESS	GOBP_DENDRITIC_CELL_APOPTOTIC_PROCESS	GOBP_DENDRITIC_CELL_APOPTOTIC_PROCESS	8	0.540028	1.23585	0.207232	0.968066	0.952863	1655	tags=62%, list=20%, signal=50%	CCL19/CXCL12/LYN/RAPGEF2/CCL21
HP_RENAL_TUBULAR_ATROPHY	HP_RENAL_TUBULAR_ATROPHY	HP_RENAL_TUBULAR_ATROPHY	6	0.591041	1.2357	0.212991	0.970445	0.955204	3001	tags=83%, list=36%, signal=53%	MYO1E/XPNPEP3/CEP83/NUP107/NUP133
HP_ABNORMALITY_OF_THE_POSTERIOR_PITUITARY	HP_ABNORMALITY_OF_THE_POSTERIOR_PITUITARY	HP_ABNORMALITY_OF_THE_POSTERIOR_PITUITARY	13	0.469974	1.23563	0.218085	0.973516	0.958226	345	tags=15%, list=4%, signal=15%	PI4KA/WDR11
GOBP_POSITIVE_REGULATION_OF_CHEMOTAXIS	GOBP_POSITIVE_REGULATION_OF_CHEMOTAXIS	GOBP_POSITIVE_REGULATION_OF_CHEMOTAXIS	59	0.347362	1.23549	0.164147	0.947315	0.932437	1941	tags=37%, list=23%, signal=29%	CCR1/S100A14/CCL4/CCL7/CCL19/F3/CXCL12/SLAMF1/VEGFA/VEGFB/MOSPD2/ANO6/FGF18/DAPK2/STX4/XCL1/S1PR1/CCL21/HMGB1/BMPR2/SERPINE1/STK39
GOMF_OXIDOREDUCTASE_ACTIVITY_ACTING_ON_METAL_IONS_NAD_OR_NADP_AS_ACCEPTOR	GOMF_OXIDOREDUCTASE_ACTIVITY_ACTING_ON_METAL_IONS_NAD_OR_NADP_AS_ACCEPTOR	GOMF_OXIDOREDUCTASE_ACTIVITY_ACTING_ON_METAL_IONS_NAD_OR_NADP_AS_ACCEPTOR	1	0.929	1.2354	0.143418	0.938329	0.923592	593	tags=100%, list=7%, signal=93%	MTRR
GOMF_MICROTUBULE_PLUS_END_BINDING	GOMF_MICROTUBULE_PLUS_END_BINDING	GOMF_MICROTUBULE_PLUS_END_BINDING	15	0.459114	1.23534	0.187173	0.962024	0.946915	3116	tags=67%, list=37%, signal=42%	MAPRE3/CLASP1/NUMA1/KIF2C/FBXW11/MAPRE1/APC/CKAP5/TTBK2/STIM1
HP_GOWERS_SIGN	HP_GOWERS_SIGN	HP_GOWERS_SIGN	28	0.391553	1.23483	0.194412	0.968066	0.952863	1827	tags=32%, list=22%, signal=25%	ACBD5/CFL2/TK2/MSTO1/CHRNE/TTN/COL6A2/BICD2/DAG1
HP_BILATERAL_CLEFT_LIP	HP_BILATERAL_CLEFT_LIP	HP_BILATERAL_CLEFT_LIP	4	0.662627	1.23469	0.198098	0.968066	0.952863	2816	tags=100%, list=34%, signal=66%	SMPD4/CTNND1/SPOP/FGFR1
HP_ABNORMALITY_OF_THE_DISTAL_PHALANX_OF_THE_5TH_FINGER	HP_ABNORMALITY_OF_THE_DISTAL_PHALANX_OF_THE_5TH_FINGER	HP_ABNORMALITY_OF_THE_DISTAL_PHALANX_OF_THE_5TH_FINGER	1	0.92828	1.23445	0.143418	0.938329	0.923592	599	tags=100%, list=7%, signal=93%	ARID1B
GOBP_CELL_CYCLE_G2_M_PHASE_TRANSITION	GOBP_CELL_CYCLE_G2_M_PHASE_TRANSITION	GOBP_CELL_CYCLE_G2_M_PHASE_TRANSITION	87	0.328693	1.23405	0.145094	0.942181	0.927384	2901	tags=46%, list=35%, signal=30%	FBXL6/CCNG1/ABCB1/SIN3A/ZFYVE19/WEE1/PLCB1/BLM/RAD21/FBXL17/ENSA/CHEK2/KDM8/AKAP8/DNM2/BACH1/RCC2/RRM1/PINX1/NBN/GPR132/CDK1/FBXL22/ATM/USH1C/TAOK2/PPME1/TAF2/CENPF/VPS4B/UIMC1/AVEN/FBXL12/CDC25B/MECP2/TOPBP1/INTS3/FOXO4/SKP2/RAD51B
GOBP_PROTEIN_IMPORT_INTO_PEROXISOME_MATRIX	GOBP_PROTEIN_IMPORT_INTO_PEROXISOME_MATRIX	GOBP_PROTEIN_IMPORT_INTO_PEROXISOME_MATRIX	6	0.59023	1.234	0.214502	0.970445	0.955204	1848	tags=50%, list=22%, signal=39%	PEX13/PEX14/PEX10
GOBP_CELLULAR_RESPONSE_TO_CAFFEINE	GOBP_CELLULAR_RESPONSE_TO_CAFFEINE	GOBP_CELLULAR_RESPONSE_TO_CAFFEINE	2	0.806088	1.23369	0.183746	0.959404	0.944337	175	tags=50%, list=2%, signal=49%	GSTM2
GOBP_ACTIVATION_OF_MEIOSIS	GOBP_ACTIVATION_OF_MEIOSIS	GOBP_ACTIVATION_OF_MEIOSIS	1	0.92768	1.23365	0.143418	0.938329	0.923592	604	tags=100%, list=7%, signal=93%	PLCB1
HP_ABNORMAL_CORTICAL_BONE_MORPHOLOGY	HP_ABNORMAL_CORTICAL_BONE_MORPHOLOGY	HP_ABNORMAL_CORTICAL_BONE_MORPHOLOGY	31	0.382484	1.23343	0.19515	0.968066	0.952863	870	tags=23%, list=10%, signal=20%	PHC1/NCAPD3/FARSB/CDK5RAP2/NSDHL/FAM111A/PEX19
GOBP_GLUTAMINE_METABOLIC_PROCESS	GOBP_GLUTAMINE_METABOLIC_PROCESS	GOBP_GLUTAMINE_METABOLIC_PROCESS	14	0.461869	1.23337	0.202614	0.968066	0.952863	2685	tags=50%, list=32%, signal=34%	CTPS2/PPAT/GLUL/ASNS/MECP2/GFPT1/ARHGAP11B
HP_BIFID_RIBS	HP_BIFID_RIBS	HP_BIFID_RIBS	9	0.519648	1.2332	0.216917	0.973311	0.958024	1858	tags=44%, list=22%, signal=35%	RERE/UBE4B/HSPG2/LUZP1
GOBP_PYRUVATE_TRANSMEMBRANE_TRANSPORT	GOBP_PYRUVATE_TRANSMEMBRANE_TRANSPORT	GOBP_PYRUVATE_TRANSMEMBRANE_TRANSPORT	3	0.715571	1.23308	0.202614	0.968066	0.952863	2374	tags=100%, list=28%, signal=72%	SLC16A7/MPC1/MPC2
GOMF_PYRUVATE_TRANSMEMBRANE_TRANSPORTER_ACTIVITY	GOMF_PYRUVATE_TRANSMEMBRANE_TRANSPORTER_ACTIVITY	GOMF_PYRUVATE_TRANSMEMBRANE_TRANSPORTER_ACTIVITY	3	0.715571	1.23308	0.202614	0.968066	0.952863	2374	tags=100%, list=28%, signal=72%	SLC16A7/MPC1/MPC2
HP_ELEVATED_CIRCULATING_FOLLICLE_STIMULATING_HORMONE_LEVEL	HP_ELEVATED_CIRCULATING_FOLLICLE_STIMULATING_HORMONE_LEVEL	HP_ELEVATED_CIRCULATING_FOLLICLE_STIMULATING_HORMONE_LEVEL	9	0.519526	1.23291	0.216917	0.973311	0.958024	907	tags=33%, list=11%, signal=30%	MAP3K1/CYB5A/ESR2
HP_MOTOR_DELAY	HP_MOTOR_DELAY	HP_MOTOR_DELAY	394	0.296202	1.23259	0.038961	0.725643	0.714247	2547	tags=35%, list=31%, signal=26%	MEF2C/ACBD5/TRNT1/NT5C2/IQSEC1/OTUD6B/EPG5/SDHD/FAR1/FARSB/COG4/KDM5B/AGO2/HIBCH/OPA1/MT-ND6/SDHB/IARS2/DYNC1I2/STAG2/MED13/MED13L/SMARCA2/DYNC1H1/COQ7/RSRC1/DHX30/SCYL1/ARCN1/AGK/MED25/UBR7/ARID1B/PRMT7/CFL2/FIG4/KATNB1/EGR2/NDUFA1/FKRP/TAF1/LIAS/ANKRD17/HS2ST1/PHKA2/AGTPBP1/CRAT/SLC25A1/CNOT3/FBXO31/PSMD12/TKFC/FDXR/KMT2C/ZC4H2/EXTL3/TANC2/TK2/CDC40/SARDH/MSTO1/DNM2/MTPAP/TUBB/GLE1/PAK3/FBLN5/T…
GOBP_SODIUM_ION_TRANSMEMBRANE_TRANSPORT	GOBP_SODIUM_ION_TRANSMEMBRANE_TRANSPORT	GOBP_SODIUM_ION_TRANSMEMBRANE_TRANSPORT	45	0.356952	1.23237	0.190899	0.962024	0.946915	2975	tags=53%, list=36%, signal=34%	SLC41A1/SLC9A9/FXYD3/CAMK2D/SLC4A8/KLHL24/STOM/SNTA1/ANO6/SLC34A1/ANK3/DNM2/PRKCE/TRPM2/STK39/SLC8B1/ACTN4/NEDD4L/SLC9B1/UTRN/GPD1L/SLC9A8/SLC4A7/CNNM4
GOBP_AZOLE_TRANSMEMBRANE_TRANSPORT	GOBP_AZOLE_TRANSMEMBRANE_TRANSPORT	GOBP_AZOLE_TRANSMEMBRANE_TRANSPORT	5	0.619512	1.23235	0.20916	0.968066	0.952863	2551	tags=80%, list=31%, signal=56%	SLC28A2/SLC38A5/SLC44A4/SLC7A1
GOMF_AZOLE_TRANSMEMBRANE_TRANSPORTER_ACTIVITY	GOMF_AZOLE_TRANSMEMBRANE_TRANSPORTER_ACTIVITY	GOMF_AZOLE_TRANSMEMBRANE_TRANSPORTER_ACTIVITY	5	0.619512	1.23235	0.20916	0.968066	0.952863	2551	tags=80%, list=31%, signal=56%	SLC28A2/SLC38A5/SLC44A4/SLC7A1
GOMF_NEUROTROPHIN_RECEPTOR_ACTIVITY	GOMF_NEUROTROPHIN_RECEPTOR_ACTIVITY	GOMF_NEUROTROPHIN_RECEPTOR_ACTIVITY	2	0.805206	1.23234	0.183746	0.959404	0.944337	1626	tags=100%, list=19%, signal=81%	NTRK2/NTRK1
HP_CORPUS_CALLOSUM_ATROPHY	HP_CORPUS_CALLOSUM_ATROPHY	HP_CORPUS_CALLOSUM_ATROPHY	17	0.442627	1.23227	0.198726	0.968066	0.952863	1790	tags=35%, list=21%, signal=28%	FAR1/OPA1/BCAP31/EMC1/ALDH18A1/MAN2B1
GOCC_ACTOMYOSIN	GOCC_ACTOMYOSIN	GOCC_ACTOMYOSIN	34	0.372701	1.23204	0.199317	0.968066	0.952863	264	tags=15%, list=3%, signal=14%	DCTN4/FHOD1/SIPA1L3/PXN/ABLIM1
HP_ABNORMAL_POSTERIOR_SEGMENT_IMAGING	HP_ABNORMAL_POSTERIOR_SEGMENT_IMAGING	HP_ABNORMAL_POSTERIOR_SEGMENT_IMAGING	16	0.450415	1.23202	0.19509	0.968066	0.952863	1500	tags=31%, list=18%, signal=26%	KIAA1549/TRNT1/PRPF31/KIF3B/EFEMP1
HP_DELAYED_ABILITY_TO_WALK	HP_DELAYED_ABILITY_TO_WALK	HP_DELAYED_ABILITY_TO_WALK	114	0.31769	1.23183	0.141982	0.938009	0.923277	2545	tags=36%, list=31%, signal=25%	IQSEC1/FAR1/KDM5B/SDHB/DYNC1I2/STAG2/SMARCA2/DYNC1H1/DHX30/ARID1B/PRMT7/NDUFA1/SLC25A1/CNOT3/ZC4H2/MTPAP/PAK3/PACS2/NDUFA12/WDR4/SHMT2/ABCA2/XYLT1/FBLN1/BRPF1/INPP5E/PIGO/TANGO2/DAG1/MAPK8IP3/HUWE1/AHI1/LMNB2/TMEM94/FLVCR1/SPOP/ARL13B/LSS/MECP2/TRRAP/PIGG
HP_DYSCHROMATOPSIA	HP_DYSCHROMATOPSIA	HP_DYSCHROMATOPSIA	10	0.504068	1.23179	0.194293	0.968066	0.952863	1640	tags=30%, list=20%, signal=24%	OPA1/TK2/CEP78
HP_ABNORMAL_CIRCULATING_CITRULLINE_CONCENTRATION	HP_ABNORMAL_CIRCULATING_CITRULLINE_CONCENTRATION	HP_ABNORMAL_CIRCULATING_CITRULLINE_CONCENTRATION	7	0.559571	1.23139	0.224113	0.973516	0.958226	2547	tags=57%, list=31%, signal=40%	MT-ND6/MT-ND3/MT-ATP6/MT-ND1
HP_LOW_PLASMA_CITRULLINE	HP_LOW_PLASMA_CITRULLINE	HP_LOW_PLASMA_CITRULLINE	7	0.559571	1.23139	0.224113	0.973516	0.958226	2547	tags=57%, list=31%, signal=40%	MT-ND6/MT-ND3/MT-ATP6/MT-ND1
HP_MULTIPLE_GLOMERULAR_CYSTS	HP_MULTIPLE_GLOMERULAR_CYSTS	HP_MULTIPLE_GLOMERULAR_CYSTS	7	0.559571	1.23139	0.224113	0.973516	0.958226	2547	tags=57%, list=31%, signal=40%	MT-ND6/MT-ND3/MT-ATP6/MT-ND1
GOBP_CEREBELLAR_GRANULAR_LAYER_DEVELOPMENT	GOBP_CEREBELLAR_GRANULAR_LAYER_DEVELOPMENT	GOBP_CEREBELLAR_GRANULAR_LAYER_DEVELOPMENT	4	0.660828	1.23134	0.199683	0.968066	0.952863	2831	tags=100%, list=34%, signal=66%	MTPN/FAIM2/SERPINE2/TTBK2
GOBP_DNA_METHYLATION_INVOLVED_IN_GAMETE_GENERATION	GOBP_DNA_METHYLATION_INVOLVED_IN_GAMETE_GENERATION	GOBP_DNA_METHYLATION_INVOLVED_IN_GAMETE_GENERATION	3	0.714491	1.23122	0.204248	0.968066	0.952863	2383	tags=100%, list=29%, signal=71%	PRMT7/DNMT3A/PICK1
GOBP_MAGNESIUM_ION_TRANSPORT	GOBP_MAGNESIUM_ION_TRANSPORT	GOBP_MAGNESIUM_ION_TRANSPORT	9	0.518749	1.23107	0.216917	0.973311	0.958024	3129	tags=67%, list=38%, signal=42%	SLC41A1/NIPA1/ZDHHC13/ZDHHC17/CNNM4/MRS2
GOMF_MAGNESIUM_ION_TRANSMEMBRANE_TRANSPORTER_ACTIVITY	GOMF_MAGNESIUM_ION_TRANSMEMBRANE_TRANSPORTER_ACTIVITY	GOMF_MAGNESIUM_ION_TRANSMEMBRANE_TRANSPORTER_ACTIVITY	9	0.518749	1.23107	0.216917	0.973311	0.958024	3129	tags=67%, list=38%, signal=42%	SLC41A1/NIPA1/ZDHHC13/ZDHHC17/CNNM4/MRS2
GOBP_RNA_PHOSPHODIESTER_BOND_HYDROLYSIS_ENDONUCLEOLYTIC	GOBP_RNA_PHOSPHODIESTER_BOND_HYDROLYSIS_ENDONUCLEOLYTIC	GOBP_RNA_PHOSPHODIESTER_BOND_HYDROLYSIS_ENDONUCLEOLYTIC	46	0.355654	1.23087	0.17869	0.954892	0.939895	3640	tags=52%, list=44%, signal=30%	AGO2/RNASE1/ELAC1/RCL1/RPP40/SND1/ERN1/CPSF3/ENDOG/POP5/TSEN2/UTP20/RPS21/RPP14/TBL3/BOP1/RNASET2/RNASEH2A/TSR1/POP7/NUDT16/RPP38/DICER1/BMS1
GOBP_PHOTORECEPTOR_CELL_DEVELOPMENT	GOBP_PHOTORECEPTOR_CELL_DEVELOPMENT	GOBP_PHOTORECEPTOR_CELL_DEVELOPMENT	14	0.460914	1.23082	0.203922	0.968066	0.952863	3024	tags=64%, list=36%, signal=41%	VEGFA/NTRK2/THY1/USH1C/AHI1/ARL3/TUG1/RDH13/TOPORS
HP_INTESTINAL_ATRESIA	HP_INTESTINAL_ATRESIA	HP_INTESTINAL_ATRESIA	25	0.401879	1.23078	0.212085	0.968924	0.953706	2223	tags=44%, list=27%, signal=32%	FLI1/RERE/SIN3A/STAG2/CEP57/RFWD3/PORCN/PPP1R12A/FANCF/TTC7A/CENPF
HP_GLOMERULAR_SCLEROSIS	HP_GLOMERULAR_SCLEROSIS	HP_GLOMERULAR_SCLEROSIS	51	0.349649	1.23069	0.174292	0.951389	0.936447	3001	tags=49%, list=36%, signal=32%	SDHD/TMEM127/MT-ND6/SDHB/EMP2/ANKFY1/MAX/MYO1E/DNMT3A/MTX2/NARS2/APOL1/NUP85/SCARB2/ACTN4/NUP205/FH/EPAS1/WDR73/MT-ND1/SEC61A1/INF2/NF1/NUP107/NUP133
HP_ABNORMAL_ELECTRORETINOGRAM	HP_ABNORMAL_ELECTRORETINOGRAM	HP_ABNORMAL_ELECTRORETINOGRAM	79	0.330274	1.23052	0.154327	0.94454	0.929706	3127	tags=48%, list=37%, signal=30%	IFT74/KIAA1549/PRPF3/PRPF31/ARHGEF18/RP9/AGK/DHDDS/PDE6A/SEMA4A/TKFC/KIF3B/RNF216/EMC1/CHM/PNPLA6/RP2/SDCCAG8/CEP78/REEP6/PRPF8/MT-ATP6/USH1C/AHI1/BBS7/ESPN/FLVCR1/IFT88/ZNF408/ARL3/MCOLN1/TIMM8A/CYP4V2/KIZ/TOPORS/TIMP3/ARSG/IMPDH1
GOBP_BRANCHED_CHAIN_AMINO_ACID_CATABOLIC_PROCESS	GOBP_BRANCHED_CHAIN_AMINO_ACID_CATABOLIC_PROCESS	GOBP_BRANCHED_CHAIN_AMINO_ACID_CATABOLIC_PROCESS	15	0.457226	1.23026	0.189791	0.962024	0.946915	2364	tags=47%, list=28%, signal=33%	HIBCH/ACAD8/MCCC1/AUH/IVD/HMGCL/BCAT2
GOBP_REGULATION_OF_LYMPHANGIOGENESIS	GOBP_REGULATION_OF_LYMPHANGIOGENESIS	GOBP_REGULATION_OF_LYMPHANGIOGENESIS	1	0.925042	1.23014	0.151277	0.942474	0.927672	626	tags=100%, list=8%, signal=93%	VASH1
GOBP_POSITIVE_REGULATION_OF_RECEPTOR_MEDIATED_ENDOCYTOSIS	GOBP_POSITIVE_REGULATION_OF_RECEPTOR_MEDIATED_ENDOCYTOSIS	GOBP_POSITIVE_REGULATION_OF_RECEPTOR_MEDIATED_ENDOCYTOSIS	26	0.398062	1.22985	0.20425	0.968066	0.952863	2771	tags=58%, list=33%, signal=39%	ANXA2/CD63/CCL19/VEGFA/DNM2/ARRB1/CCL21/SERPINE1/AHI1/DTNBP1/PICK1/PLCG2/DGKD/TBC1D5/FMR1
GOMF_CATALYTIC_ACTIVITY_ACTING_ON_RNA	GOMF_CATALYTIC_ACTIVITY_ACTING_ON_RNA	GOMF_CATALYTIC_ACTIVITY_ACTING_ON_RNA	240	0.301089	1.2298	0.0732197	0.857182	0.84372	2125	tags=30%, list=25%, signal=23%	MTREX/TUT7/EXOSC7/TRNT1/DDX49/DDX19A/AQR/XRN1/TRMT61A/METTL14/FARSB/METTL2A/POLR1E/DCP2/REXO2/AGO2/METTL16/IARS2/DHX30/RNASE1/METTL1/TFB2M/DDX56/AARS2/CNOT6/POLR2J/POLR3A/TARS2/EMG1/GATC/POLR2B/TRMT44/DDX60/BCDIN3D/DTD2/DUS3L/ELAC1/RCL1/DDX51/THUMPD3/IGHMBP2/RPP40/SND1/MTFMT/MOV10/TRMT10B/WDR4/POLR3E/ERN1/PUS3/TRMU/PUS1/PAN2/DHX58/THUMPD2/METTL2B/G3BP1/TGS1/CPSF3/DDX59/NARS2/ALKBH3/ENDOG/EXOSC8/H…
HP_HIGH_HYPERMETROPIA	HP_HIGH_HYPERMETROPIA	HP_HIGH_HYPERMETROPIA	33	0.375932	1.22979	0.197929	0.968066	0.952863	2087	tags=36%, list=25%, signal=27%	RERE/MED25/LIMK1/UBE4B/HSPG2/ABHD11/TMEM98/CEP78/LAT2/LUZP1/USH1C/ESPN
GOMF_FIBRONECTIN_BINDING	GOMF_FIBRONECTIN_BINDING	GOMF_FIBRONECTIN_BINDING	14	0.460487	1.22968	0.203922	0.968066	0.952863	1523	tags=36%, list=18%, signal=29%	IGFBP3/VEGFA/ITGAV/PLEKHA2/FBLN1
GOBP_DIGESTIVE_SYSTEM_DEVELOPMENT	GOBP_DIGESTIVE_SYSTEM_DEVELOPMENT	GOBP_DIGESTIVE_SYSTEM_DEVELOPMENT	37	0.367157	1.22965	0.211646	0.968924	0.953706	3711	tags=59%, list=45%, signal=33%	VPS52/KIT/KLF5/PTK6/AHI1/BBS7/HIP1R/PKD1/SLC4A2/EGFR/FGF9/HES1/SMAD2/TIGAR/YIPF6/CXCL8/COL3A1/CHD8/BCL2/AGR2/NOTCH1/NIPBL
HP_APLASIA_HYPOPLASIA_OF_THE_TONGUE	HP_APLASIA_HYPOPLASIA_OF_THE_TONGUE	HP_APLASIA_HYPOPLASIA_OF_THE_TONGUE	18	0.438089	1.22958	0.207332	0.968066	0.952863	387	tags=17%, list=5%, signal=16%	CC2D2A/TMEM107/TXNDC15
GOMF_D_LOOP_DNA_BINDING	GOMF_D_LOOP_DNA_BINDING	GOMF_D_LOOP_DNA_BINDING	1	0.924322	1.22918	0.151277	0.942474	0.927672	632	tags=100%, list=8%, signal=92%	BLM
GOBP_POSITIVE_REGULATION_OF_MEMBRANE_DEPOLARIZATION	GOBP_POSITIVE_REGULATION_OF_MEMBRANE_DEPOLARIZATION	GOBP_POSITIVE_REGULATION_OF_MEMBRANE_DEPOLARIZATION	6	0.587861	1.22905	0.220544	0.973516	0.958226	1491	tags=50%, list=18%, signal=41%	RACK1/ANK3/P2RX7
HP_HYPERVENTILATION	HP_HYPERVENTILATION	HP_HYPERVENTILATION	15	0.456756	1.229	0.189791	0.962024	0.946915	2547	tags=60%, list=31%, signal=42%	MT-ND6/FBP1/BTD/MT-ND3/CIZ1/MT-ATP6/ARL13B/MECP2/MT-ND1
GOBP_PHOSPHATIDYLINOSITOL_DEPHOSPHORYLATION	GOBP_PHOSPHATIDYLINOSITOL_DEPHOSPHORYLATION	GOBP_PHOSPHATIDYLINOSITOL_DEPHOSPHORYLATION	15	0.45672	1.2289	0.189791	0.962024	0.946915	2511	tags=53%, list=30%, signal=37%	SACM1L/FIG4/MTM1/INPP5B/INPP5F/INPP5E/MTMR2/MTMR4
GOMF_OXYGEN_SENSOR_ACTIVITY	GOMF_OXYGEN_SENSOR_ACTIVITY	GOMF_OXYGEN_SENSOR_ACTIVITY	4	0.659414	1.2287	0.199683	0.968066	0.952863	535	tags=25%, list=6%, signal=23%	HIF1AN
GOBP_REGULATION_OF_HISTONE_UBIQUITINATION	GOBP_REGULATION_OF_HISTONE_UBIQUITINATION	GOBP_REGULATION_OF_HISTONE_UBIQUITINATION	11	0.489463	1.22868	0.214865	0.970445	0.955204	338	tags=18%, list=4%, signal=17%	RNF20/UBR5
HP_SHOULDER_GIRDLE_MUSCLE_WEAKNESS	HP_SHOULDER_GIRDLE_MUSCLE_WEAKNESS	HP_SHOULDER_GIRDLE_MUSCLE_WEAKNESS	21	0.419061	1.22849	0.208385	0.968066	0.952863	2787	tags=52%, list=33%, signal=35%	POLG2/FRG1/FKRP/CHRNE/TTN/HACD1/BICD2/CHRNB1/DMPK/AK9/GALC
GOMF_CARBON_OXYGEN_LYASE_ACTIVITY	GOMF_CARBON_OXYGEN_LYASE_ACTIVITY	GOMF_CARBON_OXYGEN_LYASE_ACTIVITY	39	0.363851	1.22845	0.188616	0.962024	0.946915	3972	tags=64%, list=48%, signal=34%	CA5B/NEIL2/NTHL1/FAHD2B/PCBD2/HACD1/APIP/AUH/CA1/HACD2/XRCC5/FH/ALAD/CA10/ALKBH1/ENOSF1/ENO1/CDYL/OGG1/CA11/HSD17B4/GMDS/FASN/PCBD1/CA2
GOMF_MODIFIED_AMINO_ACID_BINDING	GOMF_MODIFIED_AMINO_ACID_BINDING	GOMF_MODIFIED_AMINO_ACID_BINDING	26	0.397521	1.22818	0.206612	0.968066	0.952863	568	tags=23%, list=7%, signal=22%	GSTM2/TLN1/DHFR/ANXA2/SLC19A1/MGST2
GOBP_DOPAMINE_SECRETION	GOBP_DOPAMINE_SECRETION	GOBP_DOPAMINE_SECRETION	4	0.65912	1.22816	0.201268	0.968066	0.952863	2083	tags=75%, list=25%, signal=56%	ABAT/CXCL12/DTNBP1
GOMF_HISTONE_DEACETYLASE_ACTIVITY_H3_K14_SPECIFIC	GOMF_HISTONE_DEACETYLASE_ACTIVITY_H3_K14_SPECIFIC	GOMF_HISTONE_DEACETYLASE_ACTIVITY_H3_K14_SPECIFIC	9	0.517296	1.22762	0.223738	0.973516	0.958226	3595	tags=89%, list=43%, signal=51%	HDAC1/HDAC8/HDAC11/HDAC6/HDAC7/HDAC4/HDAC2/HDAC5
GOBP_FC_EPSILON_RECEPTOR_SIGNALING_PATHWAY	GOBP_FC_EPSILON_RECEPTOR_SIGNALING_PATHWAY	GOBP_FC_EPSILON_RECEPTOR_SIGNALING_PATHWAY	16	0.44877	1.22752	0.196382	0.968066	0.952863	2550	tags=50%, list=31%, signal=35%	FCER1G/MAP3K1/LYN/SOS1/PLCG1/PLCG2/TRAF6/MAP3K7
HP_SHORT_TERM_MEMORY_IMPAIRMENT	HP_SHORT_TERM_MEMORY_IMPAIRMENT	HP_SHORT_TERM_MEMORY_IMPAIRMENT	3	0.712325	1.22748	0.205882	0.968066	0.952863	222	tags=33%, list=3%, signal=32%	GSN
HP_EPISODIC_RESPIRATORY_DISTRESS	HP_EPISODIC_RESPIRATORY_DISTRESS	HP_EPISODIC_RESPIRATORY_DISTRESS	9	0.517221	1.22744	0.223738	0.973516	0.958226	2547	tags=56%, list=31%, signal=39%	MT-ND6/SLC25A1/MT-ND3/MT-ATP6/MT-ND1
HP_ABNORMAL_CIRCULATING_FOLLICLE_STIMULATING_HORMONE_CONCENTRATION	HP_ABNORMAL_CIRCULATING_FOLLICLE_STIMULATING_HORMONE_CONCENTRATION	HP_ABNORMAL_CIRCULATING_FOLLICLE_STIMULATING_HORMONE_CONCENTRATION	15	0.456168	1.22742	0.191099	0.962374	0.947259	907	tags=27%, list=11%, signal=24%	MAP3K1/CYB5A/FAM111A/ESR2
HP_LARYNGEAL_STRIDOR	HP_LARYNGEAL_STRIDOR	HP_LARYNGEAL_STRIDOR	5	0.616922	1.2272	0.215267	0.970445	0.955204	2626	tags=80%, list=31%, signal=55%	TAF1/BTD/UBE3B/BRF1
GOBP_NORADRENERGIC_NEURON_DIFFERENTIATION	GOBP_NORADRENERGIC_NEURON_DIFFERENTIATION	GOBP_NORADRENERGIC_NEURON_DIFFERENTIATION	3	0.712123	1.22714	0.207516	0.968066	0.952863	1121	tags=67%, list=13%, signal=58%	SOX4/ZC4H2
HP_WEAK_VOICE	HP_WEAK_VOICE	HP_WEAK_VOICE	10	0.502137	1.22707	0.19837	0.968066	0.952863	1141	tags=30%, list=14%, signal=26%	PODXL/HSPG2/TK2
HP_ABNORMAL_SPERMATOGENESIS	HP_ABNORMAL_SPERMATOGENESIS	HP_ABNORMAL_SPERMATOGENESIS	36	0.366974	1.22682	0.217877	0.973516	0.958226	2941	tags=56%, list=35%, signal=36%	KIT/WDR11/BLM/MAP3K1/NNT/KDM5D/DCAF17/STK11/RFWD3/PALB2/TXNRD2/ATM/FANCF/HS6ST1/UBE2T/SLX4/ERCC4/FGFR1/CATSPER2/FANCA
GOBP_LIMB_BUD_FORMATION	GOBP_LIMB_BUD_FORMATION	GOBP_LIMB_BUD_FORMATION	1	0.922523	1.22679	0.153242	0.944144	0.929316	647	tags=100%, list=8%, signal=92%	SOX4
GOBP_SEPTUM_PRIMUM_DEVELOPMENT	GOBP_SEPTUM_PRIMUM_DEVELOPMENT	GOBP_SEPTUM_PRIMUM_DEVELOPMENT	1	0.922523	1.22679	0.153242	0.944144	0.929316	647	tags=100%, list=8%, signal=92%	SOX4
GOMF_AMINO_ACID_BINDING	GOMF_AMINO_ACID_BINDING	GOMF_AMINO_ACID_BINDING	15	0.455788	1.22639	0.193717	0.968066	0.952863	2577	tags=47%, list=31%, signal=32%	SESN1/AARS2/SESN3/GCLC/SHMT2/GLUL/SHMT1
HP_CORNEAL_DYSTROPHY	HP_CORNEAL_DYSTROPHY	HP_CORNEAL_DYSTROPHY	12	0.477804	1.22626	0.212938	0.970445	0.955204	1046	tags=33%, list=13%, signal=29%	GSN/UBIAD1/AGK/TKFC
GOBP_SPHINGOMYELIN_CATABOLIC_PROCESS	GOBP_SPHINGOMYELIN_CATABOLIC_PROCESS	GOBP_SPHINGOMYELIN_CATABOLIC_PROCESS	5	0.616436	1.22623	0.216794	0.973311	0.958024	2576	tags=80%, list=31%, signal=55%	SMPD4/PRKCD/SMPD2/SMPDL3B
HP_ESOPHAGEAL_VARIX	HP_ESOPHAGEAL_VARIX	HP_ESOPHAGEAL_VARIX	18	0.436812	1.22599	0.209861	0.968878	0.953662	1953	tags=44%, list=23%, signal=34%	FARSB/PHKA2/ACVRL1/KIF3B/ARHGAP31/EOGT/F5/COG6
GOBP_MICROTUBULE_DEPOLYMERIZATION	GOBP_MICROTUBULE_DEPOLYMERIZATION	GOBP_MICROTUBULE_DEPOLYMERIZATION	21	0.418187	1.22592	0.212084	0.968924	0.953706	2991	tags=52%, list=36%, signal=34%	CLASP1/KATNB1/KIF19/KIF2C/MAP1S/APC/HDAC6/MAP1A/CKAP5/TTBK2/SPAST
GOMF_CARBOHYDRATE_CATION_SYMPORTER_ACTIVITY	GOMF_CARBOHYDRATE_CATION_SYMPORTER_ACTIVITY	GOMF_CARBOHYDRATE_CATION_SYMPORTER_ACTIVITY	2	0.800817	1.22563	0.189046	0.962024	0.946915	938	tags=50%, list=11%, signal=44%	SLC23A2
HP_ABNORMALITY_OF_THE_DISTAL_PHALANX_OF_THE_HALLUX	HP_ABNORMALITY_OF_THE_DISTAL_PHALANX_OF_THE_HALLUX	HP_ABNORMALITY_OF_THE_DISTAL_PHALANX_OF_THE_HALLUX	2	0.800811	1.22562	0.189046	0.962024	0.946915	718	tags=50%, list=9%, signal=46%	FIG4
GOBP_ESTABLISHMENT_OF_CELL_POLARITY	GOBP_ESTABLISHMENT_OF_CELL_POLARITY	GOBP_ESTABLISHMENT_OF_CELL_POLARITY	71	0.334826	1.22554	0.166667	0.947315	0.932437	1886	tags=30%, list=23%, signal=23%	RACK1/SIPA1L3/GSN/CLASP1/GOLPH3/CYTH3/CDK5RAP2/NUMA1/WEE1/CCL19/STK11/MPP7/KRIT1/PTK7/SDCCAG8/FBXW11/CCL21/MYO18A/FRMD4A/RAP1B/MSN
HP_DIMINISHED_MOVEMENT	HP_DIMINISHED_MOVEMENT	HP_DIMINISHED_MOVEMENT	27	0.393352	1.22544	0.203747	0.968066	0.952863	852	tags=19%, list=10%, signal=17%	POLG2/PODXL/EIF4G1/CFL2/MTM1
HP_UNILATERAL_RENAL_AGENESIS	HP_UNILATERAL_RENAL_AGENESIS	HP_UNILATERAL_RENAL_AGENESIS	34	0.370651	1.22526	0.207289	0.968066	0.952863	891	tags=18%, list=11%, signal=16%	PHC1/NCAPD3/THOC6/CDK5RAP2/ANKRD17/HS2ST1
HP_HAMARTOMA_OF_TONGUE	HP_HAMARTOMA_OF_TONGUE	HP_HAMARTOMA_OF_TONGUE	8	0.535265	1.22495	0.22114	0.973516	0.958226	335	tags=25%, list=4%, signal=24%	DYNC2H1/TMEM107
GOBP_GLUTAMATE_SECRETION	GOBP_GLUTAMATE_SECRETION	GOBP_GLUTAMATE_SECRETION	5	0.615791	1.22495	0.218321	0.973516	0.958226	3207	tags=100%, list=38%, signal=62%	NTRK2/P2RX7/DTNBP1/NF1/RAB3GAP1
HP_SEX_REVERSAL	HP_SEX_REVERSAL	HP_SEX_REVERSAL	1	0.921084	1.22488	0.159136	0.947315	0.932437	659	tags=100%, list=8%, signal=92%	MAP3K1
GOBP_PHOSPHATIDIC_ACID_METABOLIC_PROCESS	GOBP_PHOSPHATIDIC_ACID_METABOLIC_PROCESS	GOBP_PHOSPHATIDIC_ACID_METABOLIC_PROCESS	18	0.436263	1.22446	0.211125	0.968924	0.953706	3462	tags=61%, list=42%, signal=36%	DGKE/ABHD8/LCLAT1/GPAT3/PLA2G6/DGKD/ACP6/PLA2G2A/DGKH/GNPAT/LPCAT4
GOBP_EXTRACELLULAR_MATRIX_DISASSEMBLY	GOBP_EXTRACELLULAR_MATRIX_DISASSEMBLY	GOBP_EXTRACELLULAR_MATRIX_DISASSEMBLY	20	0.425279	1.22444	0.199504	0.968066	0.952863	1889	tags=35%, list=23%, signal=27%	GSN/CLASP1/FLOT1/FURIN/LCP1/TMPRSS6/CTSG
GOBP_NEGATIVE_REGULATION_OF_VOLTAGE_GATED_POTASSIUM_CHANNEL_ACTIVITY	GOBP_NEGATIVE_REGULATION_OF_VOLTAGE_GATED_POTASSIUM_CHANNEL_ACTIVITY	GOBP_NEGATIVE_REGULATION_OF_VOLTAGE_GATED_POTASSIUM_CHANNEL_ACTIVITY	3	0.710533	1.2244	0.210784	0.968924	0.953706	2416	tags=100%, list=29%, signal=71%	ANK3/CAV1/SUMO1
GOBP_REGULATION_OF_VASCULAR_ASSOCIATED_SMOOTH_MUSCLE_CELL_DIFFERENTIATION	GOBP_REGULATION_OF_VASCULAR_ASSOCIATED_SMOOTH_MUSCLE_CELL_DIFFERENTIATION	GOBP_REGULATION_OF_VASCULAR_ASSOCIATED_SMOOTH_MUSCLE_CELL_DIFFERENTIATION	9	0.515915	1.22434	0.227831	0.975022	0.959709	276	tags=22%, list=3%, signal=22%	CTH/KIT
GOBP_NEGATIVE_REGULATION_OF_EPITHELIAL_CELL_PROLIFERATION	GOBP_NEGATIVE_REGULATION_OF_EPITHELIAL_CELL_PROLIFERATION	GOBP_NEGATIVE_REGULATION_OF_EPITHELIAL_CELL_PROLIFERATION	51	0.347778	1.2241	0.179739	0.955753	0.940742	2324	tags=33%, list=28%, signal=24%	MEF2C/IFT74/SFN/IFT57/VASH1/SERPINF1/ACVRL1/NUPR1/STK11/KRIT1/MEN1/MAGED1/NGFR/CAV1/IL26/EAF2/NLRC3
GOMF_CENTROMERIC_DNA_BINDING	GOMF_CENTROMERIC_DNA_BINDING	GOMF_CENTROMERIC_DNA_BINDING	5	0.615367	1.2241	0.221374	0.973516	0.958226	2162	tags=80%, list=26%, signal=59%	KIF2C/CENPC/MLH3/MSH2
GOBP_NUCLEOTIDE_EXCISION_REPAIR_DNA_GAP_FILLING	GOBP_NUCLEOTIDE_EXCISION_REPAIR_DNA_GAP_FILLING	GOBP_NUCLEOTIDE_EXCISION_REPAIR_DNA_GAP_FILLING	2	0.799808	1.22408	0.190813	0.962024	0.946915	1671	tags=100%, list=20%, signal=80%	POLB/POLD3
GOBP_FOLIC_ACID_CONTAINING_COMPOUND_BIOSYNTHETIC_PROCESS	GOBP_FOLIC_ACID_CONTAINING_COMPOUND_BIOSYNTHETIC_PROCESS	GOBP_FOLIC_ACID_CONTAINING_COMPOUND_BIOSYNTHETIC_PROCESS	6	0.585475	1.22406	0.222054	0.973516	0.958226	514	tags=33%, list=6%, signal=31%	GART/DHFR
GOBP_FACULTATIVE_HETEROCHROMATIN_ASSEMBLY	GOBP_FACULTATIVE_HETEROCHROMATIN_ASSEMBLY	GOBP_FACULTATIVE_HETEROCHROMATIN_ASSEMBLY	22	0.413952	1.22398	0.227662	0.975022	0.959709	3258	tags=55%, list=39%, signal=33%	HDAC1/SETDB1/SETDB2/SUV39H1/MPHOSPH8/DNMT3A/SAMD1/HELLS/L3MBTL3/BAZ2A/KDM1A/PHF2
GOBP_CELLULAR_RESPONSE_TO_HYDROGEN_PEROXIDE	GOBP_CELLULAR_RESPONSE_TO_HYDROGEN_PEROXIDE	GOBP_CELLULAR_RESPONSE_TO_HYDROGEN_PEROXIDE	48	0.352317	1.22387	0.184123	0.959404	0.944337	2181	tags=33%, list=26%, signal=25%	RACK1/NQO1/STAT6/FXN/SETX/RELA/RIPK1/IMPACT/ERN1/TRPM2/MAPK13/STK26/CDK1/ENDOG/HDAC6/PRKCD
GOBP_MIRNA_METABOLIC_PROCESS	GOBP_MIRNA_METABOLIC_PROCESS	GOBP_MIRNA_METABOLIC_PROCESS	19	0.429216	1.22379	0.206549	0.968066	0.952863	3719	tags=74%, list=45%, signal=41%	TUT7/AGO2/RELA/BCDIN3D/SND1/PARN/AGO4/PNPT1/RC3H1/DICER1/RC3H2/DDX17/NFKB1/HRAS
GOBP_NEUROTROPHIN_PRODUCTION	GOBP_NEUROTROPHIN_PRODUCTION	GOBP_NEUROTROPHIN_PRODUCTION	1	0.920245	1.22376	0.1611	0.947315	0.932437	666	tags=100%, list=8%, signal=92%	FURIN
HP_ALLERGIC_RHINITIS	HP_ALLERGIC_RHINITIS	HP_ALLERGIC_RHINITIS	3	0.709933	1.22336	0.214052	0.970445	0.955204	2421	tags=100%, list=29%, signal=71%	PGM3/IL4R/PLCG2
HP_NON_MIDLINE_CLEFT_LIP	HP_NON_MIDLINE_CLEFT_LIP	HP_NON_MIDLINE_CLEFT_LIP	14	0.458089	1.22328	0.210458	0.968924	0.953706	2816	tags=57%, list=34%, signal=38%	HYLS1/SMPD4/NBN/DDX59/CTNND1/SPOP/SUMO1/FGFR1
GOBP_CELLULAR_RESPONSE_TO_CALCIUM_ION	GOBP_CELLULAR_RESPONSE_TO_CALCIUM_ION	GOBP_CELLULAR_RESPONSE_TO_CALCIUM_ION	29	0.385297	1.22327	0.205128	0.968066	0.952863	1966	tags=41%, list=24%, signal=32%	CPNE8/MEF2C/ADD1/EEF2K/CAMK2D/CPNE2/RASA4/MEF2A/TRPM2/IQGAP1/SLC25A24/ENDOG
GOBP_REGULATION_OF_POTASSIUM_ION_EXPORT_ACROSS_PLASMA_MEMBRANE	GOBP_REGULATION_OF_POTASSIUM_ION_EXPORT_ACROSS_PLASMA_MEMBRANE	GOBP_REGULATION_OF_POTASSIUM_ION_EXPORT_ACROSS_PLASMA_MEMBRANE	2	0.799006	1.22285	0.190813	0.962024	0.946915	1119	tags=50%, list=13%, signal=43%	ANO6
GOBP_PEROXISOME_ORGANIZATION	GOBP_PEROXISOME_ORGANIZATION	GOBP_PEROXISOME_ORGANIZATION	19	0.428781	1.22255	0.209068	0.968066	0.952863	2528	tags=53%, list=30%, signal=37%	PEX13/PEX19/ABCD3/HACL1/PEX14/MAVS/PEX10/FIS1/ZFAND6/ACOT8
GOMF_HEPARAN_SULFATE_SULFOTRANSFERASE_ACTIVITY	GOMF_HEPARAN_SULFATE_SULFOTRANSFERASE_ACTIVITY	GOMF_HEPARAN_SULFATE_SULFOTRANSFERASE_ACTIVITY	4	0.655909	1.22217	0.206022	0.968066	0.952863	2872	tags=100%, list=34%, signal=66%	HS2ST1/HS6ST1/HS3ST3B1/NDST2
GOBP_REGULATION_OF_SUBSTRATE_ADHESION_DEPENDENT_CELL_SPREADING	GOBP_REGULATION_OF_SUBSTRATE_ADHESION_DEPENDENT_CELL_SPREADING	GOBP_REGULATION_OF_SUBSTRATE_ADHESION_DEPENDENT_CELL_SPREADING	31	0.378973	1.22211	0.210162	0.968924	0.953706	1523	tags=26%, list=18%, signal=21%	CARMIL1/DOCK5/CASS4/GBP1/TRIOBP/DNM2/RCC2/FBLN1
GOBP_CHROMOSOME_CONDENSATION	GOBP_CHROMOSOME_CONDENSATION	GOBP_CHROMOSOME_CONDENSATION	17	0.438876	1.22183	0.208917	0.968066	0.952863	1863	tags=41%, list=22%, signal=32%	NCAPD3/BANF1/WAPL/AKAP8/TTN/CDK1/TOP2A
HP_CONJUNCTIVAL_HAMARTOMA	HP_CONJUNCTIVAL_HAMARTOMA	HP_CONJUNCTIVAL_HAMARTOMA	8	0.533857	1.22173	0.22114	0.973516	0.958226	425	tags=25%, list=5%, signal=24%	SDHD/SDHB
GOCC_ACTIN_FILAMENT_BUNDLE	GOCC_ACTIN_FILAMENT_BUNDLE	GOCC_ACTIN_FILAMENT_BUNDLE	33	0.37346	1.22171	0.205984	0.968066	0.952863	264	tags=15%, list=3%, signal=15%	DCTN4/FHOD1/SIPA1L3/PXN/ABLIM1
HP_EPILEPTIC_AURA	HP_EPILEPTIC_AURA	HP_EPILEPTIC_AURA	4	0.655638	1.22167	0.206022	0.968066	0.952863	114	tags=25%, list=1%, signal=25%	PI4KA
HP_INSPIRATORY_STRIDOR	HP_INSPIRATORY_STRIDOR	HP_INSPIRATORY_STRIDOR	5	0.614082	1.22155	0.227481	0.975022	0.959709	1300	tags=40%, list=16%, signal=34%	FUZ/IGHMBP2
GOBP_POSITIVE_REGULATION_OF_NEURON_PROJECTION_ARBORIZATION	GOBP_POSITIVE_REGULATION_OF_NEURON_PROJECTION_ARBORIZATION	GOBP_POSITIVE_REGULATION_OF_NEURON_PROJECTION_ARBORIZATION	3	0.70864	1.22113	0.214052	0.970445	0.955204	102	tags=33%, list=1%, signal=33%	DVL3
GOMF_1_PHOSPHATIDYLINOSITOL_4_PHOSPHATE_5_KINASE_ACTIVITY	GOMF_1_PHOSPHATIDYLINOSITOL_4_PHOSPHATE_5_KINASE_ACTIVITY	GOMF_1_PHOSPHATIDYLINOSITOL_4_PHOSPHATE_5_KINASE_ACTIVITY	4	0.655309	1.22106	0.206022	0.968066	0.952863	2877	tags=100%, list=35%, signal=66%	PIP4K2A/PIP4K2B/PIP4K2C/PIP5K1A
GOMF_FLIPPASE_ACTIVITY	GOMF_FLIPPASE_ACTIVITY	GOMF_FLIPPASE_ACTIVITY	7	0.554874	1.22106	0.232624	0.975022	0.959709	2171	tags=57%, list=26%, signal=42%	ATP11B/ABCB1/ATP11C/TMEM30B
HP_HEMANGIOBLASTOMA	HP_HEMANGIOBLASTOMA	HP_HEMANGIOBLASTOMA	16	0.446338	1.22087	0.205426	0.968066	0.952863	845	tags=25%, list=10%, signal=23%	SDHD/TMEM127/SDHB/MAX
HP_APLASIA_INVOLVING_BONES_OF_THE_EXTREMITIES	HP_APLASIA_INVOLVING_BONES_OF_THE_EXTREMITIES	HP_APLASIA_INVOLVING_BONES_OF_THE_EXTREMITIES	4	0.655124	1.22071	0.206022	0.968066	0.952863	1184	tags=75%, list=14%, signal=64%	DYNC2H1/FIG4/ATP7A
HP_APLASIA_INVOLVING_BONES_OF_THE_LOWER_LIMBS	HP_APLASIA_INVOLVING_BONES_OF_THE_LOWER_LIMBS	HP_APLASIA_INVOLVING_BONES_OF_THE_LOWER_LIMBS	4	0.655124	1.22071	0.206022	0.968066	0.952863	1184	tags=75%, list=14%, signal=64%	DYNC2H1/FIG4/ATP7A
HP_GONADAL_NEOPLASM	HP_GONADAL_NEOPLASM	HP_GONADAL_NEOPLASM	54	0.346078	1.2207	0.178142	0.954892	0.939895	2231	tags=37%, list=27%, signal=27%	FLI1/STAG3/KIT/NSD1/MAP3K1/NNT/IDH1/CHEK2/RELA/STK11/PALB2/PMS2/MSH6/WNT10A/NBN/MLH3/TXNRD2/RABL3/MSH2/DMPK
HP_PRIMARY_GONADAL_INSUFFICIENCY	HP_PRIMARY_GONADAL_INSUFFICIENCY	HP_PRIMARY_GONADAL_INSUFFICIENCY	8	0.533402	1.22069	0.225313	0.973516	0.958226	1618	tags=50%, list=19%, signal=40%	MAP3K1/CYB5A/EIF2B1/EIF2B3
HP_GLOMUS_JUGULAR_TUMOR	HP_GLOMUS_JUGULAR_TUMOR	HP_GLOMUS_JUGULAR_TUMOR	5	0.613648	1.22068	0.229008	0.975022	0.959709	425	tags=40%, list=5%, signal=38%	SDHD/SDHB
GOBP_MAST_CELL_CYTOKINE_PRODUCTION	GOBP_MAST_CELL_CYTOKINE_PRODUCTION	GOBP_MAST_CELL_CYTOKINE_PRODUCTION	4	0.655085	1.22064	0.206022	0.968066	0.952863	1374	tags=50%, list=16%, signal=42%	KIT/BCL6
HP_INCREASED_BLOOD_UREA_NITROGEN	HP_INCREASED_BLOOD_UREA_NITROGEN	HP_INCREASED_BLOOD_UREA_NITROGEN	4	0.655069	1.22061	0.206022	0.968066	0.952863	2879	tags=100%, list=35%, signal=66%	CD46/PIGA/ERCC4/CFH
HP_NEUROINFLAMMATION	HP_NEUROINFLAMMATION	HP_NEUROINFLAMMATION	11	0.486218	1.22053	0.221622	0.973516	0.958226	1141	tags=36%, list=14%, signal=31%	CCR1/UBAC2/ERAP1/TK2
GOBP_MITOCHONDRIAL_DEPOLARIZATION	GOBP_MITOCHONDRIAL_DEPOLARIZATION	GOBP_MITOCHONDRIAL_DEPOLARIZATION	12	0.475569	1.22053	0.212938	0.970445	0.955204	1491	tags=33%, list=18%, signal=27%	RACK1/HSH2D/GCLC/P2RX7
HP_ANODONTIA	HP_ANODONTIA	HP_ANODONTIA	6	0.58375	1.22045	0.225076	0.973516	0.958226	814	tags=33%, list=10%, signal=30%	DVL3/DCAF17
HP_DIAPHRAGMATIC_WEAKNESS	HP_DIAPHRAGMATIC_WEAKNESS	HP_DIAPHRAGMATIC_WEAKNESS	8	0.533294	1.22044	0.225313	0.973516	0.958226	2231	tags=62%, list=27%, signal=46%	IGHMBP2/TTN/COL6A2/PMP22/DMPK
HP_BONE_SPICULE_PIGMENTATION_OF_THE_RETINA	HP_BONE_SPICULE_PIGMENTATION_OF_THE_RETINA	HP_BONE_SPICULE_PIGMENTATION_OF_THE_RETINA	15	0.453519	1.22029	0.20288	0.968066	0.952863	3247	tags=67%, list=39%, signal=41%	KIAA1549/PRPF31/RP9/PDE6A/FLVCR1/ARL3/VPS13B/ARSG/IMPDH1/CLCC1
GOBP_POSITIVE_REGULATION_OF_SYNAPTIC_VESICLE_EXOCYTOSIS	GOBP_POSITIVE_REGULATION_OF_SYNAPTIC_VESICLE_EXOCYTOSIS	GOBP_POSITIVE_REGULATION_OF_SYNAPTIC_VESICLE_EXOCYTOSIS	1	0.917606	1.22025	0.1611	0.947315	0.932437	688	tags=100%, list=8%, signal=92%	SLC4A8
GOMF_PROTEIN_SERINE_THREONINE_TYROSINE_KINASE_ACTIVITY	GOMF_PROTEIN_SERINE_THREONINE_TYROSINE_KINASE_ACTIVITY	GOMF_PROTEIN_SERINE_THREONINE_TYROSINE_KINASE_ACTIVITY	218	0.300806	1.22018	0.0942828	0.900353	0.886212	2982	tags=41%, list=36%, signal=27%	TEC/RIPK2/PDIK1L/MAP4K5/MATK/RIOK3/KIT/MAP3K14/MAPK6/SRPK2/HIPK2/SLK/DSTYK/CDK16/LIMK1/WEE1/MAP3K1/CAMK2D/PTK6/KSR2/NEK9/TAF1/DYRK1B/CDK10/KALRN/YES1/CHEK2/STK11/NTRK2/LYN/TRPM7/MAST2/PIK3R4/RIPK1/GAK/PAK3/PRKCE/CDC42BPB/DYRK4/MAP3K12/DAPK2/ERN1/TTN/TBK1/MAPK13/NTRK1/STK26/MAP2K5/CDK1/FES/KSR1/DAPK3/MAPK11/CLK3/ATM/STK39/CLK2/TAOK2/NEK1/PRKCD/DMPK/STK40/ULK4/CDK17/CSNK1D/CSNK2A2/MAST3/MAP3K8/EGFR…
GOBP_CELLULAR_RESPONSE_TO_CHOLESTEROL	GOBP_CELLULAR_RESPONSE_TO_CHOLESTEROL	GOBP_CELLULAR_RESPONSE_TO_CHOLESTEROL	6	0.583532	1.22	0.226586	0.975022	0.959709	496	tags=33%, list=6%, signal=31%	GRAMD1C/LRP8
GOBP_RETINOL_METABOLIC_PROCESS	GOBP_RETINOL_METABOLIC_PROCESS	GOBP_RETINOL_METABOLIC_PROCESS	13	0.463972	1.21985	0.224734	0.973516	0.958226	3423	tags=69%, list=41%, signal=41%	RDH14/PNPLA4/RETSAT/RDH13/CYP3A5/DHRS13/DHRS4/DGAT1/DHRS3
GOMF_NUCLEOSOME_BINDING	GOMF_NUCLEOSOME_BINDING	GOMF_NUCLEOSOME_BINDING	37	0.364207	1.21977	0.223964	0.973516	0.958226	1102	tags=27%, list=13%, signal=24%	ACTR6/HDAC1/HIRA/ARID1B/GATAD2B/RCC1/ZNHIT1/SMARCC1/ARID1A/PARP2
GOBP_NEGATIVE_REGULATION_OF_TOR_SIGNALING	GOBP_NEGATIVE_REGULATION_OF_TOR_SIGNALING	GOBP_NEGATIVE_REGULATION_OF_TOR_SIGNALING	28	0.386727	1.21961	0.207218	0.968066	0.952863	1041	tags=25%, list=12%, signal=22%	TMEM127/ARNTL/SESN1/MTM1/SESN3/SZT2/STK11
HP_ABNORMAL_BASOPHIL_MORPHOLOGY	HP_ABNORMAL_BASOPHIL_MORPHOLOGY	HP_ABNORMAL_BASOPHIL_MORPHOLOGY	7	0.554204	1.21958	0.234043	0.975022	0.959709	339	tags=29%, list=4%, signal=27%	KIT/TET2
HP_EEG_WITH_MULTIFOCAL_SLOW_ACTIVITY	HP_EEG_WITH_MULTIFOCAL_SLOW_ACTIVITY	HP_EEG_WITH_MULTIFOCAL_SLOW_ACTIVITY	15	0.453238	1.21953	0.204188	0.968066	0.952863	1042	tags=33%, list=12%, signal=29%	ARV1/TRAK1/DHDDS/SZT2/NTRK2
HP_CONTRACTURES_OF_THE_JOINTS_OF_THE_LOWER_LIMBS	HP_CONTRACTURES_OF_THE_JOINTS_OF_THE_LOWER_LIMBS	HP_CONTRACTURES_OF_THE_JOINTS_OF_THE_LOWER_LIMBS	85	0.324986	1.21945	0.161123	0.947315	0.932437	2898	tags=46%, list=35%, signal=30%	ZBTB20/NT5C2/SDHD/NSD1/FDFT1/OPA1/SDHB/ERGIC1/F8/SVIL/FIG4/FKRP/HS2ST1/HSPG2/ERLIN1/ZC4H2/ESCO2/TTN/EMD/COL6A2/HACD1/BICD2/DAG1/JUP/PHF6/CAV1/ALG2/TELO2/C19orf12/PTRH2/ALAD/MAP3K7/KLHL9/BRF1/GFPT1/ERCC4/PNPT1/PYROXD1/TBC1D2B
GOMF_CATALYTIC_ACTIVITY_ACTING_ON_A_NUCLEIC_ACID	GOMF_CATALYTIC_ACTIVITY_ACTING_ON_A_NUCLEIC_ACID	GOMF_CATALYTIC_ACTIVITY_ACTING_ON_A_NUCLEIC_ACID	343	0.29459	1.21932	0.0590591	0.820687	0.807798	2537	tags=35%, list=30%, signal=25%	MTREX/TUT7/POLG2/EXOSC7/CHTF8/TRNT1/DDX49/DDX19A/AQR/XRN1/TRMT61A/METTL14/FARSB/METTL2A/POLR1E/DCP2/REXO2/AGO2/METTL16/RFC1/IARS2/ASCC3/SMARCA2/DHX30/RNASE1/METTL1/TEFM/ERCC2/BLM/POLB/TFB2M/DDX56/AARS2/CNOT6/POLR2J/SETX/TEP1/NEIL2/HELZ/POLR3A/NTHL1/TARS2/EMG1/GATC/POLR2B/TRMT44/DDX60/BCDIN3D/DTD2/DUS3L/LIG1/ELAC1/RCL1/CHD6/DDX51/THUMPD3/DNMT3A/IGHMBP2/RPP40/SND1/MTFMT/MOV10/TRMT10B/WDR4/CRY1/POLR…
GOBP_POSITIVE_REGULATION_OF_BLOOD_BRAIN_BARRIER_PERMEABILITY	GOBP_POSITIVE_REGULATION_OF_BLOOD_BRAIN_BARRIER_PERMEABILITY	GOBP_POSITIVE_REGULATION_OF_BLOOD_BRAIN_BARRIER_PERMEABILITY	1	0.916887	1.2193	0.1611	0.947315	0.932437	694	tags=100%, list=8%, signal=92%	TJP3
HP_ABSENCE_OF_SECONDARY_SEX_CHARACTERISTICS	HP_ABSENCE_OF_SECONDARY_SEX_CHARACTERISTICS	HP_ABSENCE_OF_SECONDARY_SEX_CHARACTERISTICS	8	0.53279	1.21929	0.225313	0.973516	0.958226	728	tags=38%, list=9%, signal=34%	WDR11/MAP3K1/CYB5A
GOBP_REGULATION_OF_HAIR_FOLLICLE_DEVELOPMENT	GOBP_REGULATION_OF_HAIR_FOLLICLE_DEVELOPMENT	GOBP_REGULATION_OF_HAIR_FOLLICLE_DEVELOPMENT	7	0.553742	1.21857	0.234043	0.975022	0.959709	2292	tags=57%, list=27%, signal=41%	MYSM1/NUMA1/NGFR/HPSE
GOBP_TONGUE_DEVELOPMENT	GOBP_TONGUE_DEVELOPMENT	GOBP_TONGUE_DEVELOPMENT	6	0.582824	1.21852	0.228097	0.975022	0.959709	336	tags=33%, list=4%, signal=32%	KIT/HDAC1
GOBP_BLOOD_VESSEL_MATURATION	GOBP_BLOOD_VESSEL_MATURATION	GOBP_BLOOD_VESSEL_MATURATION	5	0.612431	1.21826	0.235115	0.975022	0.959709	3235	tags=100%, list=39%, signal=61%	ANKRD17/ACVRL1/S1PR1/DDIT3/MMP2
HP_HYPOREFLEXIA	HP_HYPOREFLEXIA	HP_HYPOREFLEXIA	178	0.302818	1.21806	0.115346	0.915963	0.901578	2952	tags=43%, list=35%, signal=29%	POLG2/FLI1/DGUOK/PODXL/MT-ND6/RFC1/DCAF8/IARS2/DYNC1H1/ARV1/SMN1/SCYL1/COLQ/MED25/ERCC2/CFL2/FIG4/EGR2/SETX/NDUFA1/FKRP/TRAK1/HSPG2/DHDDS/SLC25A1/SZT2/ELOVL4/NTRK2/PGM3/EXTL3/TK2/ATP7A/MSTO1/DNM2/MTPAP/EMC1/ATN1/IGHMBP2/PNPLA6/FBLN5/MT-ND3/TRMU/TBK1/ABCA1/BICD2/PPP1R21/DAG1/COA7/PEX10/MT-ATP6/HMGCL/NARS2/RAB7A/PMP22/KIAA0586/UBA5/C9orf72/C19orf12/KLC2/PTRH2/PARN/YWHAG/PIGG/MT-ND1/FBXO38/FMR1/GALC…
GOBP_POSITIVE_REGULATION_OF_MUSCLE_CELL_DIFFERENTIATION	GOBP_POSITIVE_REGULATION_OF_MUSCLE_CELL_DIFFERENTIATION	GOBP_POSITIVE_REGULATION_OF_MUSCLE_CELL_DIFFERENTIATION	24	0.401836	1.21801	0.23178	0.975022	0.959709	319	tags=17%, list=4%, signal=16%	MEF2C/CTH/KIT/SETD3
HP_POSTAXIAL_HAND_POLYDACTYLY	HP_POSTAXIAL_HAND_POLYDACTYLY	HP_POSTAXIAL_HAND_POLYDACTYLY	42	0.355853	1.21763	0.208657	0.968066	0.952863	600	tags=14%, list=7%, signal=13%	CC2D2A/DYNC2H1/IFT74/TMEM107/TXNDC15/HYLS1
HP_ANISOCORIA	HP_ANISOCORIA	HP_ANISOCORIA	6	0.582173	1.21715	0.228097	0.975022	0.959709	2598	tags=50%, list=31%, signal=34%	SIN3A/PMP22/AAAS
HP_UPPER_LIMB_POSTURAL_TREMOR	HP_UPPER_LIMB_POSTURAL_TREMOR	HP_UPPER_LIMB_POSTURAL_TREMOR	4	0.653214	1.21715	0.210777	0.968924	0.953706	2072	tags=50%, list=25%, signal=38%	PMP22/CARS2
HP_FATIGABLE_WEAKNESS_OF_DISTAL_LIMB_MUSCLES	HP_FATIGABLE_WEAKNESS_OF_DISTAL_LIMB_MUSCLES	HP_FATIGABLE_WEAKNESS_OF_DISTAL_LIMB_MUSCLES	1	0.915207	1.21706	0.165029	0.947315	0.932437	708	tags=100%, list=8%, signal=92%	CFL2
GOCC_FILAMENTOUS_ACTIN	GOCC_FILAMENTOUS_ACTIN	GOCC_FILAMENTOUS_ACTIN	12	0.474185	1.21697	0.225067	0.973516	0.958226	2603	tags=50%, list=31%, signal=34%	CARMIL1/SMTN/EHBP1L1/ESPN/PDLIM1/PDLIM7
HP_HAND_POLYDACTYLY	HP_HAND_POLYDACTYLY	HP_HAND_POLYDACTYLY	75	0.330251	1.21693	0.165272	0.947315	0.932437	3852	tags=59%, list=46%, signal=32%	CC2D2A/DYNC2H1/IFT74/FLI1/TMEM107/TXNDC15/EFTUD2/HIRA/HYLS1/BLM/EXTL3/PORCN/PNPLA6/SDCCAG8/INPP5E/FGFRL1/DDX59/AHI1/BBS7/SH2B1/KIAA0586/NEK1/ARL13B/ARL3/TMEM138/PIGG/EFNB1/LBR/FGFR1/PLAA/DHCR7/ZNF141/TMEM231/TMEM237/CD96/BBIP1/PHF8/TCTN3/AKT3/BBS4/CCDC22/ZNF699/ACOX1/TTC21B
GOMF_TRNA_GUANINE_METHYLTRANSFERASE_ACTIVITY	GOMF_TRNA_GUANINE_METHYLTRANSFERASE_ACTIVITY	GOMF_TRNA_GUANINE_METHYLTRANSFERASE_ACTIVITY	11	0.484645	1.21658	0.227027	0.975022	0.959709	2048	tags=55%, list=25%, signal=41%	METTL1/THUMPD3/TRMT10B/WDR4/THUMPD2/TRMT10A
GOMF_PSEUDOURIDINE_SYNTHASE_ACTIVITY	GOMF_PSEUDOURIDINE_SYNTHASE_ACTIVITY	GOMF_PSEUDOURIDINE_SYNTHASE_ACTIVITY	10	0.497846	1.21658	0.206522	0.968066	0.952863	3100	tags=70%, list=37%, signal=44%	RPUSD3/PUS3/PUS1/TRUB2/RPUSD4/RPUSD2/RPUSD1
HP_CRYPTORCHIDISM	HP_CRYPTORCHIDISM	HP_CRYPTORCHIDISM	356	0.293079	1.21634	0.058	0.814828	0.802031	2131	tags=29%, list=26%, signal=23%	CC2D2A/FUZ/DYNC2H1/IFT74/DVL3/ATPAF2/ZBTB20/OTUD6B/FLI1/RERE/TMEM107/WDR11/KDM5B/NSD1/SIN3A/TBL1XR1/TXNDC15/FDFT1/AGO2/HIBCH/NKAP/MED13/IER3IP1/MED13L/SMARCA2/IGBP1/HIRA/UBR7/LIMK1/ARID1B/HYLS1/ERCC2/BLM/PRMT7/SOX4/B3GLCT/MAP3K1/RAD21/NNT/FIG4/CYB5A/UBE4B/FKRP/POLR3A/MTM1/PEX13/PPP1R15B/PEX19/HS2ST1/HSPG2/LRIG2/EMG1/DHDDS/CNOT3/XYLT2/PSMD12/ARID1A/TANC2/HDAC8/TASP1/RFWD3/PORCN/PALB2/DNM2/DNMT3A/T…
GOBP_POSITIVE_REGULATION_OF_AXONOGENESIS	GOBP_POSITIVE_REGULATION_OF_AXONOGENESIS	GOBP_POSITIVE_REGULATION_OF_AXONOGENESIS	36	0.3638	1.21621	0.223464	0.973516	0.958226	2767	tags=53%, list=33%, signal=35%	PLXNC1/LIMK1/METRN/TRPV2/TIAM1/CXCL12/VEGFA/STK11/NTRK2/PLXNB2/SEMA7A/SRF/PLXNB1/BMPR2/FN1/ZFYVE27/MACF1/PLXND1/SKIL
GOBP_CELL_VOLUME_HOMEOSTASIS	GOBP_CELL_VOLUME_HOMEOSTASIS	GOBP_CELL_VOLUME_HOMEOSTASIS	15	0.451898	1.21593	0.206806	0.968066	0.952863	3778	tags=73%, list=45%, signal=40%	ANO6/CLNS1A/P2RX7/SLC12A7/SLC12A9/CLCN3/ABCB8/KCNN4/CCDC51/SLC12A6/AQP1
HP_DUODENAL_ATRESIA	HP_DUODENAL_ATRESIA	HP_DUODENAL_ATRESIA	16	0.444532	1.21593	0.205426	0.968066	0.952863	1240	tags=38%, list=15%, signal=32%	FLI1/RERE/STAG2/CEP57/RFWD3/PORCN
HP_DECREASED_MINIATURE_ENDPLATE_POTENTIALS	HP_DECREASED_MINIATURE_ENDPLATE_POTENTIALS	HP_DECREASED_MINIATURE_ENDPLATE_POTENTIALS	3	0.705614	1.21592	0.218954	0.973516	0.958226	2457	tags=100%, list=29%, signal=71%	CHRNE/CHRNB1/AK9
HP_HIP_FLEXOR_WEAKNESS	HP_HIP_FLEXOR_WEAKNESS	HP_HIP_FLEXOR_WEAKNESS	3	0.705614	1.21592	0.218954	0.973516	0.958226	2457	tags=100%, list=29%, signal=71%	CHRNE/CHRNB1/AK9
GOBP_SPHINGOLIPID_TRANSLOCATION	GOBP_SPHINGOLIPID_TRANSLOCATION	GOBP_SPHINGOLIPID_TRANSLOCATION	4	0.65241	1.21565	0.213946	0.970445	0.955204	1647	tags=75%, list=20%, signal=60%	ABCB1/ABCA2/ABCA1
HP_RIDGED_FINGERNAIL	HP_RIDGED_FINGERNAIL	HP_RIDGED_FINGERNAIL	5	0.611114	1.21564	0.235115	0.975022	0.959709	102	tags=20%, list=1%, signal=20%	DVL3
HP_APLASIA_HYPOPLASIA_OF_THE_VAGINA	HP_APLASIA_HYPOPLASIA_OF_THE_VAGINA	HP_APLASIA_HYPOPLASIA_OF_THE_VAGINA	6	0.581405	1.21555	0.229607	0.975022	0.959709	728	tags=50%, list=9%, signal=46%	B3GLCT/MAP3K1/CYB5A
HP_ABSENT_STERNAL_OSSIFICATION	HP_ABSENT_STERNAL_OSSIFICATION	HP_ABSENT_STERNAL_OSSIFICATION	1	0.914008	1.21547	0.166994	0.947315	0.932437	718	tags=100%, list=9%, signal=91%	FIG4
HP_APLASIA_HYPOPLASIA_OF_THE_MIDDLE_PHALANGES_OF_THE_TOES	HP_APLASIA_HYPOPLASIA_OF_THE_MIDDLE_PHALANGES_OF_THE_TOES	HP_APLASIA_HYPOPLASIA_OF_THE_MIDDLE_PHALANGES_OF_THE_TOES	1	0.914008	1.21547	0.166994	0.947315	0.932437	718	tags=100%, list=9%, signal=91%	FIG4
HP_APLASIA_HYPOPLASIA_OF_THE_PHALANGES_OF_THE_HALLUX	HP_APLASIA_HYPOPLASIA_OF_THE_PHALANGES_OF_THE_HALLUX	HP_APLASIA_HYPOPLASIA_OF_THE_PHALANGES_OF_THE_HALLUX	1	0.914008	1.21547	0.166994	0.947315	0.932437	718	tags=100%, list=9%, signal=91%	FIG4
HP_APLASIA_OF_METACARPAL_BONES	HP_APLASIA_OF_METACARPAL_BONES	HP_APLASIA_OF_METACARPAL_BONES	1	0.914008	1.21547	0.166994	0.947315	0.932437	718	tags=100%, list=9%, signal=91%	FIG4
HP_APLASIA_OF_THE_PROXIMAL_PHALANGES_OF_THE_HAND	HP_APLASIA_OF_THE_PROXIMAL_PHALANGES_OF_THE_HAND	HP_APLASIA_OF_THE_PROXIMAL_PHALANGES_OF_THE_HAND	1	0.914008	1.21547	0.166994	0.947315	0.932437	718	tags=100%, list=9%, signal=91%	FIG4
HP_PARTIAL_ABSENCE_OF_THUMB	HP_PARTIAL_ABSENCE_OF_THUMB	HP_PARTIAL_ABSENCE_OF_THUMB	1	0.914008	1.21547	0.166994	0.947315	0.932437	718	tags=100%, list=9%, signal=91%	FIG4
HP_ABNORMAL_COCHLEA_MORPHOLOGY	HP_ABNORMAL_COCHLEA_MORPHOLOGY	HP_ABNORMAL_COCHLEA_MORPHOLOGY	6	0.581303	1.21534	0.229607	0.975022	0.959709	3495	tags=100%, list=42%, signal=58%	CEP78/USH1C/ESPN/TIMM8A/ARSG/DDX11
HP_ABNORMALITY_OF_CHROMOSOME_SEGREGATION	HP_ABNORMALITY_OF_CHROMOSOME_SEGREGATION	HP_ABNORMALITY_OF_CHROMOSOME_SEGREGATION	5	0.610952	1.21532	0.236641	0.975022	0.959709	2946	tags=80%, list=35%, signal=52%	ESCO2/MECP2/LBR/TSC1
HP_CAVUM_SEPTUM_PELLUCIDUM	HP_CAVUM_SEPTUM_PELLUCIDUM	HP_CAVUM_SEPTUM_PELLUCIDUM	11	0.484101	1.21522	0.228378	0.975022	0.959709	1797	tags=45%, list=22%, signal=36%	NSD1/MED25/FGFRL1/PPP1R21/ALG12
GOBP_POSITIVE_REGULATION_OF_RESPONSE_TO_OXIDATIVE_STRESS	GOBP_POSITIVE_REGULATION_OF_RESPONSE_TO_OXIDATIVE_STRESS	GOBP_POSITIVE_REGULATION_OF_RESPONSE_TO_OXIDATIVE_STRESS	4	0.65207	1.21502	0.213946	0.970445	0.955204	2904	tags=100%, list=35%, signal=65%	RIPK1/ENDOG/HDAC6/ABL1
GOBP_POSITIVE_REGULATION_OF_RESPONSE_TO_REACTIVE_OXYGEN_SPECIES	GOBP_POSITIVE_REGULATION_OF_RESPONSE_TO_REACTIVE_OXYGEN_SPECIES	GOBP_POSITIVE_REGULATION_OF_RESPONSE_TO_REACTIVE_OXYGEN_SPECIES	4	0.65207	1.21502	0.213946	0.970445	0.955204	2904	tags=100%, list=35%, signal=65%	RIPK1/ENDOG/HDAC6/ABL1
GOMF_CIS_REGULATORY_REGION_SEQUENCE_SPECIFIC_DNA_BINDING	GOMF_CIS_REGULATORY_REGION_SEQUENCE_SPECIFIC_DNA_BINDING	GOMF_CIS_REGULATORY_REGION_SEQUENCE_SPECIFIC_DNA_BINDING	422	0.291104	1.21496	0.042957	0.746658	0.734932	2333	tags=32%, list=28%, signal=24%	BHLHE41/ZFP14/MEF2C/TEAD2/ZNF135/ZNF660/POU6F1/ZBTB18/ZBTB41/ZNF880/ZNF280D/ZNF565/ZBTB20/TFCP2/GZF1/ZNF184/SNAI3/FLI1/ZNF569/STAT6/MLX/ZNF264/HDAC1/TFE3/SMYD3/NSD1/FOXK1/PKNOX1/ZNF160/ARNTL/ZNF506/ZBTB48/ZNF584/KLF5/ZNF519/ZNF784/TCF7/IKZF3/SP1/SOX4/ZNF821/ZBTB6/NR1D2/ZNF561/ZNF395/ZNF138/EGR2/UTY/ZFAT/ZNF438/ZNF680/MAX/HOXB3/ESR2/ZNF322/ZNF260/ZNF585A/ZBTB39/RELA/ZNF302/ZNF595/NFYA/ZNF605/ZNF52…
GOBP_PROTEIN_LOCALIZATION_TO_CYTOSKELETON	GOBP_PROTEIN_LOCALIZATION_TO_CYTOSKELETON	GOBP_PROTEIN_LOCALIZATION_TO_CYTOSKELETON	35	0.366082	1.21495	0.214447	0.970445	0.955204	2489	tags=31%, list=30%, signal=22%	CEP131/MAPRE3/NUMA1/NUDCD3/MAPRE1/APC/CEP83/MAP1A/CHAMP1/CSNK1D/CEP250
GOBP_REGULATION_OF_RECEPTOR_CLUSTERING	GOBP_REGULATION_OF_RECEPTOR_CLUSTERING	GOBP_REGULATION_OF_RECEPTOR_CLUSTERING	3	0.705001	1.21486	0.220588	0.973516	0.958226	222	tags=33%, list=3%, signal=32%	GSN
GOBP_ANOIKIS	GOBP_ANOIKIS	GOBP_ANOIKIS	19	0.426081	1.21485	0.222922	0.973516	0.958226	2550	tags=47%, list=31%, signal=33%	CEACAM5/CHEK2/STK11/NTRK2/DAPK2/ITGA5/CAV1/PTRH2/MAP3K7
GOBP_MUSCLE_ATROPHY	GOBP_MUSCLE_ATROPHY	GOBP_MUSCLE_ATROPHY	3	0.704972	1.21481	0.220588	0.973516	0.958226	513	tags=67%, list=6%, signal=63%	GSN/IL15
GOBP_STRIATED_MUSCLE_ATROPHY	GOBP_STRIATED_MUSCLE_ATROPHY	GOBP_STRIATED_MUSCLE_ATROPHY	3	0.704972	1.21481	0.220588	0.973516	0.958226	513	tags=67%, list=6%, signal=63%	GSN/IL15
GOBP_MUSCLE_CELL_FATE_COMMITMENT	GOBP_MUSCLE_CELL_FATE_COMMITMENT	GOBP_MUSCLE_CELL_FATE_COMMITMENT	2	0.79373	1.21478	0.204947	0.968066	0.952863	47	tags=50%, list=1%, signal=50%	MEF2C
GOBP_SECONDARY_HEART_FIELD_SPECIFICATION	GOBP_SECONDARY_HEART_FIELD_SPECIFICATION	GOBP_SECONDARY_HEART_FIELD_SPECIFICATION	2	0.79373	1.21478	0.204947	0.968066	0.952863	47	tags=50%, list=1%, signal=50%	MEF2C
GOBP_ACTIN_FILAMENT_SEVERING	GOBP_ACTIN_FILAMENT_SEVERING	GOBP_ACTIN_FILAMENT_SEVERING	10	0.496991	1.21449	0.206522	0.968066	0.952863	1552	tags=40%, list=19%, signal=33%	GSN/SVIL/CFL2/SRGAP2
GOBP_AGGRESSIVE_BEHAVIOR	GOBP_AGGRESSIVE_BEHAVIOR	GOBP_AGGRESSIVE_BEHAVIOR	1	0.913169	1.21435	0.168959	0.948398	0.933503	725	tags=100%, list=9%, signal=91%	GCNT4
GOBP_POSITIVE_REGULATION_OF_CHEMOKINE_PRODUCTION	GOBP_POSITIVE_REGULATION_OF_CHEMOKINE_PRODUCTION	GOBP_POSITIVE_REGULATION_OF_CHEMOKINE_PRODUCTION	27	0.389754	1.21423	0.221311	0.973516	0.958226	153	tags=11%, list=2%, signal=11%	SELENOK/RIPK2/HAVCR2
GOMF_DNA_DNA_ANNEALING_ACTIVITY	GOMF_DNA_DNA_ANNEALING_ACTIVITY	GOMF_DNA_DNA_ANNEALING_ACTIVITY	3	0.704624	1.21421	0.220588	0.973516	0.958226	632	tags=33%, list=8%, signal=31%	BLM
GOMF_SPHINGOSINE_1_PHOSPHATE_PHOSPHATASE_ACTIVITY	GOMF_SPHINGOSINE_1_PHOSPHATE_PHOSPHATASE_ACTIVITY	GOMF_SPHINGOSINE_1_PHOSPHATE_PHOSPHATASE_ACTIVITY	4	0.651505	1.21397	0.213946	0.970445	0.955204	2414	tags=75%, list=29%, signal=53%	SGPP1/SGPP2/PLPP6
GOCC_INTRINSIC_COMPONENT_OF_GOLGI_MEMBRANE	GOCC_INTRINSIC_COMPONENT_OF_GOLGI_MEMBRANE	GOCC_INTRINSIC_COMPONENT_OF_GOLGI_MEMBRANE	40	0.357299	1.2139	0.209121	0.968066	0.952863	3482	tags=57%, list=42%, signal=34%	ERGIC1/IER3IP1/UBIAD1/ENTPD4/TVP23C/FURIN/BET1/SLC35A5/RFNG/SLC35B2/UNC50/BET1L/TVP23B/MAN1C1/TBC1D20/QSOX2/SLC39A13/SLC35A3/GALNT2/SAMD8/ATP2C1/QSOX1/SLC35B4
GOCC_DNA_REPAIR_COMPLEX	GOCC_DNA_REPAIR_COMPLEX	GOCC_DNA_REPAIR_COMPLEX	22	0.410534	1.21387	0.232558	0.975022	0.959709	3392	tags=59%, list=41%, signal=35%	PALB2/PMS2/MSH6/SWSAP1/MLH3/ATM/XRCC1/XRCC5/MSH2/ERCC4/KDM1A/PMS1/BRCA1
GOBP_PROTEIN_LOCALIZATION_TO_CILIUM	GOBP_PROTEIN_LOCALIZATION_TO_CILIUM	GOBP_PROTEIN_LOCALIZATION_TO_CILIUM	31	0.376402	1.21382	0.218245	0.973516	0.958226	2469	tags=39%, list=30%, signal=27%	CC2D2A/DYNC2H1/GDI2/TMEM107/GAS8/INPP5E/CROCC/EXOC4/DTNBP1/CSNK1D/ARL13B/ARL3
GOBP_REGULATION_OF_WATER_LOSS_VIA_SKIN	GOBP_REGULATION_OF_WATER_LOSS_VIA_SKIN	GOBP_REGULATION_OF_WATER_LOSS_VIA_SKIN	8	0.530325	1.21365	0.229485	0.975022	0.959709	1307	tags=25%, list=16%, signal=21%	SFN/SRF
GOBP_MEMBRANE_RAFT_ORGANIZATION	GOBP_MEMBRANE_RAFT_ORGANIZATION	GOBP_MEMBRANE_RAFT_ORGANIZATION	18	0.432383	1.21356	0.225032	0.973516	0.958226	523	tags=22%, list=6%, signal=21%	GSN/FLOT1/EMP2/ANXA2
GOBP_NUCLEAR_TRANSCRIBED_MRNA_CATABOLIC_PROCESS_EXONUCLEOLYTIC	GOBP_NUCLEAR_TRANSCRIBED_MRNA_CATABOLIC_PROCESS_EXONUCLEOLYTIC	GOBP_NUCLEAR_TRANSCRIBED_MRNA_CATABOLIC_PROCESS_EXONUCLEOLYTIC	15	0.451011	1.21354	0.209424	0.968399	0.95319	724	tags=20%, list=9%, signal=18%	EXOSC7/DCP2/CNOT6
GOBP_PANCREAS_DEVELOPMENT	GOBP_PANCREAS_DEVELOPMENT	GOBP_PANCREAS_DEVELOPMENT	24	0.400346	1.2135	0.240143	0.975022	0.959709	647	tags=17%, list=8%, signal=15%	SELENOT/BAK1/ARNTL/SOX4
GOBP_PHOSPHOLIPID_HOMEOSTASIS	GOBP_PHOSPHOLIPID_HOMEOSTASIS	GOBP_PHOSPHOLIPID_HOMEOSTASIS	3	0.703995	1.21313	0.223856	0.973516	0.958226	1647	tags=67%, list=20%, signal=54%	TLCD1/ABCA1
HP_HEADACHE	HP_HEADACHE	HP_HEADACHE	155	0.304568	1.21283	0.138105	0.930288	0.915677	2364	tags=35%, list=28%, signal=25%	CCR1/FUZ/POLG2/FLI1/SDHD/KIT/FARSB/MLX/TET2/TMEM127/OPA1/MT-ND6/SDHB/EMP2/F8/CD46/AP2S1/UBAC2/ANKFY1/MAX/ACVRL1/SEMA4A/RELA/PIGT/ERAP1/MYO1E/FASLG/DNMT3A/KRIT1/UNC93B1/PMS2/HLA-DPB1/MSH6/HACD1/TBK1/MEN1/MT-ATP6/MLH3/APC/APOL1/BAP1/NUP85/HTRA1/ACTN4/SH2B1/NUP205/FH/MSH2/PRKCD/SPOP/EPAS1/CSNK1D/NLRP3/BCAT2
HP_HIP_DISLOCATION	HP_HIP_DISLOCATION	HP_HIP_DISLOCATION	110	0.314387	1.21265	0.158974	0.947315	0.932437	3031	tags=46%, list=36%, signal=30%	DVL3/FLI1/IARS2/ERGIC1/STAG2/DSTYK/RAD21/CFL2/FIG4/NSDHL/FKRP/HSPG2/SLC25A1/EXOC6B/ZC4H2/ATP7A/HDAC8/RFWD3/PORCN/PALB2/MCTP2/FBLN5/XYLT1/FBLN1/COL6A2/HACD1/ALDH18A1/FGFRL1/BICD2/COL1A2/APC/FANCF/KDM6A/ATP6V0A2/UBE3B/TELO2/PTRH2/TMEM251/MAP3K7/SEC31A/UBE2T/SLX4/FUT8/ERCC4/FGFR1/COX8A/SLC35A3/KMT2D/FANCA/EIF2AK3/COL3A1
HP_PULMONARY_ARTERY_DILATATION	HP_PULMONARY_ARTERY_DILATATION	HP_PULMONARY_ARTERY_DILATATION	31	0.375998	1.21252	0.218245	0.973516	0.958226	1942	tags=32%, list=23%, signal=25%	AGO2/MED13/UBR7/HS2ST1/CNOT3/PSMD12/TANC2/FBXW11/MAPK8IP3/HUWE1
GOBP_POSITIVE_REGULATION_OF_OSSIFICATION	GOBP_POSITIVE_REGULATION_OF_OSSIFICATION	GOBP_POSITIVE_REGULATION_OF_OSSIFICATION	14	0.454028	1.21244	0.226144	0.975022	0.959709	1897	tags=36%, list=23%, signal=28%	MEF2C/ATRAID/ANO6/P2RX7/BMPR2
GOBP_REGULATION_OF_EPIDERMAL_GROWTH_FACTOR_ACTIVATED_RECEPTOR_ACTIVITY	GOBP_REGULATION_OF_EPIDERMAL_GROWTH_FACTOR_ACTIVATED_RECEPTOR_ACTIVITY	GOBP_REGULATION_OF_EPIDERMAL_GROWTH_FACTOR_ACTIVATED_RECEPTOR_ACTIVITY	18	0.431959	1.21237	0.228824	0.975022	0.959709	906	tags=22%, list=11%, signal=20%	CHMP6/AREG/VPS25/GPRC5A
GOCC_BASEMENT_MEMBRANE	GOCC_BASEMENT_MEMBRANE	GOCC_BASEMENT_MEMBRANE	14	0.454002	1.21237	0.227451	0.975022	0.959709	3718	tags=79%, list=45%, signal=44%	ANXA2/COLQ/SERPINF1/HSPG2/FBLN1/DAG1/MEGF9/FN1/TIMP3/CASK/TGFBI
HP_CROSSED_FUSED_RENAL_ECTOPIA	HP_CROSSED_FUSED_RENAL_ECTOPIA	HP_CROSSED_FUSED_RENAL_ECTOPIA	4	0.65063	1.21234	0.217116	0.973311	0.958025	2916	tags=100%, list=35%, signal=65%	DDX59/APC/KDM6A/KMT2D
GOCC_STEREOCILIUM_BASE	GOCC_STEREOCILIUM_BASE	GOCC_STEREOCILIUM_BASE	1	0.911609	1.21228	0.172888	0.948998	0.934094	738	tags=100%, list=9%, signal=91%	TRIOBP
GOCC_SPINDLE_MIDZONE	GOCC_SPINDLE_MIDZONE	GOCC_SPINDLE_MIDZONE	20	0.421051	1.21227	0.218092	0.973516	0.958226	2189	tags=40%, list=26%, signal=30%	MAPRE3/NUMA1/MAP9/RCC2/MAPRE1/RACGAP1/PRC1/CENPE
GOCC_POSTSYNAPTIC_MEMBRANE	GOCC_POSTSYNAPTIC_MEMBRANE	GOCC_POSTSYNAPTIC_MEMBRANE	51	0.344393	1.21219	0.186275	0.962024	0.946915	1827	tags=31%, list=22%, signal=25%	SSPN/LIN7C/STRN/CANX/FBXO45/FAIM2/SNTA1/ZC4H2/NSG1/ANK3/DNAJA3/DNM2/CHRNE/SRGAP2/CHRNB1/DAG1
HP_ABNORMAL_MAST_CELL_MORPHOLOGY	HP_ABNORMAL_MAST_CELL_MORPHOLOGY	HP_ABNORMAL_MAST_CELL_MORPHOLOGY	7	0.550697	1.21186	0.241135	0.975022	0.959709	339	tags=29%, list=4%, signal=27%	KIT/TET2
HP_SYNDACTYLY	HP_SYNDACTYLY	HP_SYNDACTYLY	168	0.302647	1.21166	0.121853	0.916186	0.901797	1578	tags=23%, list=19%, signal=19%	MEF2C/DYNC2H1/SEM1/IFT74/DVL3/SBF1/OTUD6B/FLI1/RERE/NSD1/SIN3A/FDFT1/MED13L/ARCN1/MED25/MTRR/BLM/B3GLCT/RAD21/FIG4/NEK9/POLR3A/PSMD12/NBAS/HDAC8/RFWD3/PORCN/PALB2/PAK3/PNPLA6/MCTP2/ESCO2/ARHGAP31/SHMT2/XYLT1/FBLN1/EOGT/SDCCAG8/FBXW11
GOBP_ANTERIOR_COMMISSURE_MORPHOGENESIS	GOBP_ANTERIOR_COMMISSURE_MORPHOGENESIS	GOBP_ANTERIOR_COMMISSURE_MORPHOGENESIS	1	0.91113	1.21164	0.174853	0.951389	0.936447	742	tags=100%, list=9%, signal=91%	FBXO45
GOBP_CEREBRAL_CORTEX_TANGENTIAL_MIGRATION	GOBP_CEREBRAL_CORTEX_TANGENTIAL_MIGRATION	GOBP_CEREBRAL_CORTEX_TANGENTIAL_MIGRATION	1	0.91113	1.21164	0.174853	0.951389	0.936447	742	tags=100%, list=9%, signal=91%	FBXO45
GOBP_NEGATIVE_REGULATION_OF_DEFENSE_RESPONSE_TO_BACTERIUM	GOBP_NEGATIVE_REGULATION_OF_DEFENSE_RESPONSE_TO_BACTERIUM	GOBP_NEGATIVE_REGULATION_OF_DEFENSE_RESPONSE_TO_BACTERIUM	3	0.703088	1.21157	0.22549	0.973516	0.958226	153	tags=33%, list=2%, signal=33%	HAVCR2
GOBP_REGULATION_OF_BILE_ACID_METABOLIC_PROCESS	GOBP_REGULATION_OF_BILE_ACID_METABOLIC_PROCESS	GOBP_REGULATION_OF_BILE_ACID_METABOLIC_PROCESS	4	0.650199	1.21154	0.217116	0.973311	0.958025	276	tags=25%, list=3%, signal=24%	KIT
GOBP_PROTEIN_ACTIVATION_CASCADE	GOBP_PROTEIN_ACTIVATION_CASCADE	GOBP_PROTEIN_ACTIVATION_CASCADE	4	0.65017	1.21148	0.217116	0.973311	0.958025	2597	tags=75%, list=31%, signal=52%	F8/FBLN1/FN1
GOBP_REGULATION_OF_PROTEIN_CONTAINING_COMPLEX_DISASSEMBLY	GOBP_REGULATION_OF_PROTEIN_CONTAINING_COMPLEX_DISASSEMBLY	GOBP_REGULATION_OF_PROTEIN_CONTAINING_COMPLEX_DISASSEMBLY	69	0.333089	1.21123	0.173913	0.951389	0.936447	2419	tags=36%, list=29%, signal=26%	CARMIL1/GSN/CLASP1/MTPN/ADD1/SVIL/CAPZA2/CFL2/TRIOBP/KATNB1/SETX/PLEK/GLE1/CLEC16A/FYCO1/MAP1S/MTRF1/APC/TECPR1/HDAC6/EPS8/PHF23/MAP1A/SCAF8/ASPH
GOMF_IGE_BINDING	GOMF_IGE_BINDING	GOMF_IGE_BINDING	2	0.791353	1.21114	0.206714	0.968066	0.952863	90	tags=50%, list=1%, signal=49%	FCER1G
GOBP_LIPOPROTEIN_BIOSYNTHETIC_PROCESS	GOBP_LIPOPROTEIN_BIOSYNTHETIC_PROCESS	GOBP_LIPOPROTEIN_BIOSYNTHETIC_PROCESS	64	0.336166	1.21109	0.200424	0.968066	0.952863	3764	tags=53%, list=45%, signal=29%	SELENOK/HHAT/ZDHHC21/ZDHHC23/ATG10/NMT1/PIGT/ZDHHC16/PORCN/PGAP2/ABCA1/PIGO/ZDHHC13/GLUL/PIGQ/RABL3/ZDHHC18/ZDHHC7/PIGG/PIGA/PIGS/ZDHHC17/ZDHHC4/PIGF/NMT2/RAB3GAP1/PIGH/ZDHHC3/SVIP/RAB3GAP2/ZDHHC2/ZDHHC24/PIGL/PIGB
HP_ABNORMAL_LUNG_LOBATION	HP_ABNORMAL_LUNG_LOBATION	HP_ABNORMAL_LUNG_LOBATION	15	0.450001	1.21082	0.213351	0.970445	0.955204	1066	tags=33%, list=13%, signal=29%	CEP57/HIRA/HYLS1/EMG1/PIGT
GOCC_MUSCLE_MYOSIN_COMPLEX	GOCC_MUSCLE_MYOSIN_COMPLEX	GOCC_MUSCLE_MYOSIN_COMPLEX	2	0.791052	1.21068	0.208481	0.968066	0.952863	1744	tags=100%, list=21%, signal=79%	MYL6B/MYL5
GOBP_PARALLEL_ACTIN_FILAMENT_BUNDLE_ASSEMBLY	GOBP_PARALLEL_ACTIN_FILAMENT_BUNDLE_ASSEMBLY	GOBP_PARALLEL_ACTIN_FILAMENT_BUNDLE_ASSEMBLY	4	0.649737	1.21067	0.2187	0.973516	0.958226	2087	tags=50%, list=25%, signal=38%	USH1C/ESPN
HP_BROAD_ALVEOLAR_RIDGES	HP_BROAD_ALVEOLAR_RIDGES	HP_BROAD_ALVEOLAR_RIDGES	8	0.528922	1.21043	0.232267	0.975022	0.959709	1121	tags=38%, list=13%, signal=32%	RERE/FIG4/ZC4H2
HP_SCHIZOPHRENIA	HP_SCHIZOPHRENIA	HP_SCHIZOPHRENIA	21	0.412807	1.21015	0.233046	0.975022	0.959709	2087	tags=38%, list=25%, signal=29%	FLI1/EIF4G1/HIRA/MSTO1/DNMT3A/CEP78/USH1C/ESPN
HP_APLASIA_HYPOPLASIA_OF_THE_DISTAL_PHALANGES_OF_THE_TOES	HP_APLASIA_HYPOPLASIA_OF_THE_DISTAL_PHALANGES_OF_THE_TOES	HP_APLASIA_HYPOPLASIA_OF_THE_DISTAL_PHALANGES_OF_THE_TOES	3	0.702179	1.21	0.22549	0.973516	0.958226	718	tags=67%, list=9%, signal=61%	ARID1B/FIG4
GOMF_ZINC_ION_BINDING	GOMF_ZINC_ION_BINDING	GOMF_ZINC_ION_BINDING	381	0.290815	1.20996	0.0509491	0.778271	0.766048	2605	tags=34%, list=31%, signal=25%	GATAD1/TUT7/AGBL3/TRIM5/CXXC5/PHC1/ZMYM4/MT1G/C11orf54/ZMAT5/L3MBTL2/TADA2B/EEA1/ZNF184/ZCCHC2/DCTD/RERE/XAF1/SPG7/ZZEF1/UBR5/TET2/KDM5B/NSD1/SF3A3/ZNF638/CA5B/CHURC1/MORC3/HIF1AN/ADH5/UBR7/ARIH2/GATAD2B/KDM4A/BLM/ENPP2/SETDB1/MAP3K1/ZMYND8/NR1D2/AARS2/ZCRB1/TRIM56/SEC24A/NEIL2/SETDB2/ZMYM3/MSRB1/MBTD1/MT1F/SUV39H1/ESR2/AGTPBP1/ZFPL1/MSRB2/ZSWIM3/TIMP2/ERAP1/AKAP8/TNKS/S100A9/RABGEF1/TRIM59/RNF16…
HP_APLASIA_HYPOPLASIA_OF_THE_LUNGS	HP_APLASIA_HYPOPLASIA_OF_THE_LUNGS	HP_APLASIA_HYPOPLASIA_OF_THE_LUNGS	52	0.344673	1.20993	0.198901	0.968066	0.952863	1331	tags=23%, list=16%, signal=20%	CC2D2A/FUZ/DYNC2H1/NDUFB10/COQ7/AARS2/NEK9/NSDHL/HSPG2/PORCN/GLE1/MCTP2
GOBP_PROTEIN_MONO_ADP_RIBOSYLATION	GOBP_PROTEIN_MONO_ADP_RIBOSYLATION	GOBP_PROTEIN_MONO_ADP_RIBOSYLATION	10	0.495065	1.20979	0.210598	0.968924	0.953706	3700	tags=70%, list=44%, signal=39%	PARP8/PARP16/PARP12/PARP9/PARP4/PARP15/PARP6
GOBP_MAMMARY_GLAND_ALVEOLUS_DEVELOPMENT	GOBP_MAMMARY_GLAND_ALVEOLUS_DEVELOPMENT	GOBP_MAMMARY_GLAND_ALVEOLUS_DEVELOPMENT	7	0.549717	1.20971	0.242553	0.975707	0.960383	940	tags=29%, list=11%, signal=25%	AREG/VEGFA
GOBP_GAMMA_AMINOBUTYRIC_ACID_METABOLIC_PROCESS	GOBP_GAMMA_AMINOBUTYRIC_ACID_METABOLIC_PROCESS	GOBP_GAMMA_AMINOBUTYRIC_ACID_METABOLIC_PROCESS	1	0.909571	1.20957	0.176817	0.953736	0.938757	755	tags=100%, list=9%, signal=91%	ABAT
GOBP_INHIBITORY_POSTSYNAPTIC_POTENTIAL	GOBP_INHIBITORY_POSTSYNAPTIC_POTENTIAL	GOBP_INHIBITORY_POSTSYNAPTIC_POTENTIAL	1	0.909571	1.20957	0.176817	0.953736	0.938757	755	tags=100%, list=9%, signal=91%	ABAT
GOBP_POSITIVE_REGULATION_OF_INHIBITORY_POSTSYNAPTIC_POTENTIAL	GOBP_POSITIVE_REGULATION_OF_INHIBITORY_POSTSYNAPTIC_POTENTIAL	GOBP_POSITIVE_REGULATION_OF_INHIBITORY_POSTSYNAPTIC_POTENTIAL	1	0.909571	1.20957	0.176817	0.953736	0.938757	755	tags=100%, list=9%, signal=91%	ABAT
GOBP_POSITIVE_REGULATION_OF_UTERINE_SMOOTH_MUSCLE_CONTRACTION	GOBP_POSITIVE_REGULATION_OF_UTERINE_SMOOTH_MUSCLE_CONTRACTION	GOBP_POSITIVE_REGULATION_OF_UTERINE_SMOOTH_MUSCLE_CONTRACTION	1	0.909571	1.20957	0.176817	0.953736	0.938757	755	tags=100%, list=9%, signal=91%	ABAT
GOBP_REGULATION_OF_NITRIC_OXIDE_MEDIATED_SIGNAL_TRANSDUCTION	GOBP_REGULATION_OF_NITRIC_OXIDE_MEDIATED_SIGNAL_TRANSDUCTION	GOBP_REGULATION_OF_NITRIC_OXIDE_MEDIATED_SIGNAL_TRANSDUCTION	4	0.649134	1.20955	0.220285	0.973516	0.958226	2510	tags=75%, list=30%, signal=52%	VEGFA/EGFR/SPINK1
GOMF_TRANSITION_METAL_ION_TRANSMEMBRANE_TRANSPORTER_ACTIVITY	GOMF_TRANSITION_METAL_ION_TRANSMEMBRANE_TRANSPORTER_ACTIVITY	GOMF_TRANSITION_METAL_ION_TRANSMEMBRANE_TRANSPORTER_ACTIVITY	24	0.399029	1.20951	0.244922	0.976759	0.961418	3376	tags=58%, list=40%, signal=35%	SLC39A7/SLC30A4/SLC39A11/ATP7A/SLC39A14/SLC11A1/TRPM2/SLC31A1/MCOLN1/SLC39A13/SLC39A10/SLC11A2/SLC25A28/ATP2C1
HP_VISUAL_FIELD_DEFECT	HP_VISUAL_FIELD_DEFECT	HP_VISUAL_FIELD_DEFECT	106	0.314182	1.20936	0.169405	0.948398	0.933503	3224	tags=50%, list=39%, signal=31%	TRNT1/PRPF3/PRPF31/OPA1/MT-ND6/ARHGEF18/RP9/MFSD8/FXN/PEX13/PEX19/PDE6A/SEMA4A/ELOVL4/FDXR/SH3BP2/KIF3B/POC1B/CHM/PMS2/RP2/BTD/EFEMP1/PEX14/MSH6/MT-ND4L/CEP78/MEN1/PRPF8/PEX10/MT-ATP6/MLH3/USH1C/BAP1/ESPN/MSH2/FLVCR1/ZNF408/ARL3/MT-ND1/PTPN22/TIMM8A/CFH/CYP4V2/DLAT/KIZ/TOPORS/COL3A1/TIMP3/ARSG/IMPDH1/MFN2/PMS1
HP_TRICEPS_WEAKNESS	HP_TRICEPS_WEAKNESS	HP_TRICEPS_WEAKNESS	6	0.578423	1.20932	0.23565	0.975022	0.959709	3519	tags=100%, list=42%, signal=58%	CHRNE/CHRNB1/AK9/FBXO38/MFN2/POMT1
GOBP_POSITIVE_REGULATION_OF_CELL_JUNCTION_ASSEMBLY	GOBP_POSITIVE_REGULATION_OF_CELL_JUNCTION_ASSEMBLY	GOBP_POSITIVE_REGULATION_OF_CELL_JUNCTION_ASSEMBLY	28	0.383442	1.20925	0.216531	0.973064	0.957782	3884	tags=68%, list=47%, signal=36%	FLOT1/EEF2K/VEGFA/SEMA4A/NTRK2/THY1/NTRK1/CAV1/PPM1F/S100A10/STAU2/ABL1/TSC1/CLSTN3/POLDIP2/GHRL/CLSTN1/RAC1/ROCK1
GOBP_NEGATIVE_REGULATION_OF_CYTOSKELETON_ORGANIZATION	GOBP_NEGATIVE_REGULATION_OF_CYTOSKELETON_ORGANIZATION	GOBP_NEGATIVE_REGULATION_OF_CYTOSKELETON_ORGANIZATION	74	0.328488	1.20921	0.174869	0.951389	0.936447	2188	tags=31%, list=26%, signal=23%	CARMIL1/GSN/CLASP1/MTPN/CDK5RAP2/ADD1/SVIL/ARHGEF18/CAPZA2/TRIOBP/KATNB1/PHLDB2/SSH1/MAPRE1/S1PR1/PPFIA1/RHPN1/APC/NUBP1/HDAC6/HIP1R/PRKCD/EPS8
GOBP_HINDBRAIN_DEVELOPMENT	GOBP_HINDBRAIN_DEVELOPMENT	GOBP_HINDBRAIN_DEVELOPMENT	56	0.341795	1.20906	0.175573	0.952692	0.93773	2904	tags=41%, list=35%, signal=27%	RERE/MTPN/GART/ARCN1/EGR2/ABAT/HOXB3/FAIM2/AGTPBP1/ATP7A/PTBP2/AHI1/SERPINE2/XRCC1/SEC24B/ARL13B/PSMG1/LDB1/MECP2/ATIC/HES1/TTBK2/ABL1
GOCC_ANCHORED_COMPONENT_OF_SYNAPTIC_VESICLE_MEMBRANE	GOCC_ANCHORED_COMPONENT_OF_SYNAPTIC_VESICLE_MEMBRANE	GOCC_ANCHORED_COMPONENT_OF_SYNAPTIC_VESICLE_MEMBRANE	6	0.578268	1.20899	0.23565	0.975022	0.959709	2640	tags=67%, list=32%, signal=46%	RAB27B/DNAJC5/RAB7A/RAB5B
HP_ABNORMALITY_OF_CHROMOSOME_STABILITY	HP_ABNORMALITY_OF_CHROMOSOME_STABILITY	HP_ABNORMALITY_OF_CHROMOSOME_STABILITY	27	0.388056	1.20894	0.227166	0.975022	0.959709	3405	tags=59%, list=41%, signal=35%	BLM/RFWD3/PALB2/NBN/ATM/BAP1/FANCF/HELLS/UBE2T/SLX4/FMR1/ERCC4/FANCA/FANCG/BRCA1/CDCA7
GOBP_PHOSPHATIDYLINOSITOL_METABOLIC_PROCESS	GOBP_PHOSPHATIDYLINOSITOL_METABOLIC_PROCESS	GOBP_PHOSPHATIDYLINOSITOL_METABOLIC_PROCESS	85	0.322178	1.20891	0.179834	0.955753	0.940742	2617	tags=41%, list=31%, signal=29%	PI4KA/SACM1L/BPNT1/PLCB1/FIG4/PIP4K2A/DGKE/SOCS7/MTM1/EFR3A/PLEK/PIGT/PIK3R4/LCLAT1/PIP4K2B/PGAP2/INPP5B/INPP5F/ATG14/INPP5E/PIGO/PIP4K2C/ATM/PIGQ/PLCG1/TTC7A/SOCS4/MTMR2/PLCG2/MTMR4/PIGG/PIGA/PIGS/PITPNM1/ITPKB
GOBP_REGULATION_OF_OSTEOBLAST_PROLIFERATION	GOBP_REGULATION_OF_OSTEOBLAST_PROLIFERATION	GOBP_REGULATION_OF_OSTEOBLAST_PROLIFERATION	9	0.509386	1.20885	0.238745	0.975022	0.959709	4003	tags=89%, list=48%, signal=46%	ATRAID/ITGAV/PLXNB1/HPSE/EIF2AK2/ABL1/BCL2/RHOA
GOMF_PURINE_NUCLEOTIDE_TRANSMEMBRANE_TRANSPORTER_ACTIVITY	GOMF_PURINE_NUCLEOTIDE_TRANSMEMBRANE_TRANSPORTER_ACTIVITY	GOMF_PURINE_NUCLEOTIDE_TRANSMEMBRANE_TRANSPORTER_ACTIVITY	12	0.471012	1.20883	0.233154	0.975022	0.959709	3507	tags=67%, list=42%, signal=39%	ABCC4/SLC19A1/SLC25A25/SLC35B2/SLC25A24/SLC33A1/SLC25A5/SLC25A6
GOBP_ANION_TRANSMEMBRANE_TRANSPORT	GOBP_ANION_TRANSMEMBRANE_TRANSPORT	GOBP_ANION_TRANSMEMBRANE_TRANSPORT	94	0.31879	1.20869	0.170984	0.948398	0.933503	3530	tags=55%, list=42%, signal=32%	ANO7/SLC9A9/ABCB1/SLC37A3/SLC16A7/SLC1A5/ABCC4/SLC19A1/MPC1/SLC4A8/TCAF1/SLC23A2/SLC25A1/SFXN3/ANO6/SLC34A1/RIPK1/MFSD12/SLC35B2/SLC12A7/TCAF2/SLC36A4/APOL1/SLC38A5/LRRC8B/XPR1/SLC12A9/SLC44A4/SLC25A12/SLC4A2/MPC2/SLC1A4/CLCN7/SLC7A1/SLC43A2/SLC25A14/CLCN3/LRRC8D/SLC9A8/SLC4A7/SLC35A3/SLC35D1/SLC5A6/ABCC1/SLC37A1/LRRC8C/SLC26A11/SLC26A2/SLC25A5/SLC35B4/SLC25A6/SLC12A6
GOCC_TRNA_SPLICING_LIGASE_COMPLEX	GOCC_TRNA_SPLICING_LIGASE_COMPLEX	GOCC_TRNA_SPLICING_LIGASE_COMPLEX	8	0.528103	1.20856	0.232267	0.975022	0.959709	26	tags=12%, list=0%, signal=12%	RTRAF
GOBP_REGULATION_OF_CELL_MATRIX_ADHESION	GOBP_REGULATION_OF_CELL_MATRIX_ADHESION	GOBP_REGULATION_OF_CELL_MATRIX_ADHESION	59	0.339773	1.2085	0.187905	0.962024	0.946915	4003	tags=69%, list=48%, signal=36%	CLASP1/SLK/EMP2/DUSP3/ACVRL1/VEGFA/THY1/PHLDB2/PLEKHA2/BCL6/RRAS/RCC2/CCL21/DAG1/DAPK3/SERPINE1/JUP/PPM1F/S100A10/LDB1/UTRN/VCL/MACF1/CORO1C/APOD/ABL1/TSC1/NF1/DUSP22/MINK1/POLDIP2/CDKN2A/CASK/BCL2/CDK6/SLC9A1/RAC1/ACTG1/ROCK1/PRKCZ/RHOA
GOBP_2FE_2S_CLUSTER_ASSEMBLY	GOBP_2FE_2S_CLUSTER_ASSEMBLY	GOBP_2FE_2S_CLUSTER_ASSEMBLY	4	0.648474	1.20832	0.220285	0.973516	0.958226	131	tags=25%, list=2%, signal=25%	HSCB
HP_MEGALOBLASTIC_ANEMIA	HP_MEGALOBLASTIC_ANEMIA	HP_MEGALOBLASTIC_ANEMIA	10	0.494442	1.20826	0.211957	0.968924	0.953706	593	tags=30%, list=7%, signal=28%	DHFR/SLC19A1/MTRR
HP_ARACHNOID_HEMANGIOMATOSIS	HP_ARACHNOID_HEMANGIOMATOSIS	HP_ARACHNOID_HEMANGIOMATOSIS	15	0.449041	1.20824	0.217277	0.973516	0.958226	845	tags=27%, list=10%, signal=24%	SDHD/TMEM127/SDHB/MAX
HP_PERCUSSION_MYOTONIA	HP_PERCUSSION_MYOTONIA	HP_PERCUSSION_MYOTONIA	2	0.789425	1.20819	0.208481	0.968066	0.952863	504	tags=50%, list=6%, signal=47%	SVIL
GOBP_NEUROTRANSMITTER_SECRETION	GOBP_NEUROTRANSMITTER_SECRETION	GOBP_NEUROTRANSMITTER_SECRETION	41	0.354637	1.20795	0.221851	0.973516	0.958226	1816	tags=32%, list=22%, signal=25%	MEF2C/LIN7C/SLC4A8/FBXL20/DNAJC5/STX2/MCTP2/STX4/P2RX7/NAPB/NAPA/GIT1/RAP1B
GOCC_ACETYLCHOLINE_GATED_CHANNEL_COMPLEX	GOCC_ACETYLCHOLINE_GATED_CHANNEL_COMPLEX	GOCC_ACETYLCHOLINE_GATED_CHANNEL_COMPLEX	2	0.789253	1.20793	0.208481	0.968066	0.952863	1759	tags=100%, list=21%, signal=79%	CHRNE/CHRNB1
GOMF_ACETYLCHOLINE_GATED_CATION_SELECTIVE_CHANNEL_ACTIVITY	GOMF_ACETYLCHOLINE_GATED_CATION_SELECTIVE_CHANNEL_ACTIVITY	GOMF_ACETYLCHOLINE_GATED_CATION_SELECTIVE_CHANNEL_ACTIVITY	2	0.789253	1.20793	0.208481	0.968066	0.952863	1759	tags=100%, list=21%, signal=79%	CHRNE/CHRNB1
GOMF_ACETYLCHOLINE_RECEPTOR_ACTIVITY	GOMF_ACETYLCHOLINE_RECEPTOR_ACTIVITY	GOMF_ACETYLCHOLINE_RECEPTOR_ACTIVITY	2	0.789253	1.20793	0.208481	0.968066	0.952863	1759	tags=100%, list=21%, signal=79%	CHRNE/CHRNB1
GOMF_NEUROTRANSMITTER_RECEPTOR_ACTIVITY_INVOLVED_IN_REGULATION_OF_POSTSYNAPTIC_MEMBRANE_POTENTIAL	GOMF_NEUROTRANSMITTER_RECEPTOR_ACTIVITY_INVOLVED_IN_REGULATION_OF_POSTSYNAPTIC_MEMBRANE_POTENTIAL	GOMF_NEUROTRANSMITTER_RECEPTOR_ACTIVITY_INVOLVED_IN_REGULATION_OF_POSTSYNAPTIC_MEMBRANE_POTENTIAL	2	0.789253	1.20793	0.208481	0.968066	0.952863	1759	tags=100%, list=21%, signal=79%	CHRNE/CHRNB1
GOMF_POSTSYNAPTIC_NEUROTRANSMITTER_RECEPTOR_ACTIVITY	GOMF_POSTSYNAPTIC_NEUROTRANSMITTER_RECEPTOR_ACTIVITY	GOMF_POSTSYNAPTIC_NEUROTRANSMITTER_RECEPTOR_ACTIVITY	2	0.789253	1.20793	0.208481	0.968066	0.952863	1759	tags=100%, list=21%, signal=79%	CHRNE/CHRNB1
GOMF_PEROXISOME_TARGETING_SEQUENCE_BINDING	GOMF_PEROXISOME_TARGETING_SEQUENCE_BINDING	GOMF_PEROXISOME_TARGETING_SEQUENCE_BINDING	2	0.789241	1.20791	0.208481	0.968066	0.952863	870	tags=50%, list=10%, signal=45%	PEX19
GOBP_CELL_PROJECTION_ASSEMBLY	GOBP_CELL_PROJECTION_ASSEMBLY	GOBP_CELL_PROJECTION_ASSEMBLY	260	0.2947	1.20785	0.0901804	0.889774	0.8758	2904	tags=41%, list=35%, signal=27%	CARMIL1/CC2D2A/CEP131/FUZ/DYNC2H1/IFT74/GSN/ABLIM1/KIT/PODXL/TBC1D22A/GDI2/GOLPH3/TMEM107/ABI3/WDR11/CEP164/TXNDC15/EMP2/KLF5/ABCC4/HYLS1/IFT57/TCHP/CCL19/RILP/CDK10/EVI5/TBC1D14/TBC1D8/ANO6/IFT46/ATP7A/NUDCD3/KIF3B/SPAG1/DNM2/POC1B/SRF/PARVA/RP2/RAPGEF2/RCC2/TBC1D22B/GAS8/P2RX7/TRPM2/SRGAP2/SDCCAG8/MAPRE1/CNTROB/S1PR1/STK26/CCL21/UNC119B/CROCC/ICAM1/RAP1B/ARHGEF26/RFX2/APC/EXOC4/AHI1/NUP85/HDAC6…
GOCC_MIB_COMPLEX	GOCC_MIB_COMPLEX	GOCC_MIB_COMPLEX	8	0.527636	1.20749	0.235049	0.975022	0.959709	1706	tags=62%, list=20%, signal=50%	MTX1/APOO/MTX3/CHCHD6/MTX2
[truncated: 13,066 more rows]

## Sheet: healthy_vs_Tumor
	ID	Description	setSize	enrichmentScore	NES	pvalue	p.adjust	qvalue	rank	leading_edge	core_enrichment
[truncated: 14,725 more rows]

## Sheet: NAT_vs_healthy
	ID	Description	setSize	enrichmentScore	NES	pvalue	p.adjust	qvalue	rank	leading_edge	core_enrichment
[truncated: 14,738 more rows]

[truncated: 3 more sheets: NAT_vs_Tumor, Tumor_vs_healthy, Tumor_vs_NAT]
