# Supplementary material for: Challenging the control through a single-cell perspective on normal adjacent tissue in colorectal cancer
Source: iScience. 2026 Apr 9;29(6):115671. doi: 10.1016/j.isci.2026.115671 (PMC13276536; doi:10.1016/j.isci.2026.115671)
Supplement: Table S30. GSEA_sc_C5_Neutrophils [file mmc31.xlsx]

## Sheet: NAT_vs_Tumor
	ID	Description	setSize	enrichmentScore	NES	pvalue	p.adjust	qvalue	rank	leading_edge	core_enrichment
GOCC_IMMUNOGLOBULIN_COMPLEX	GOCC_IMMUNOGLOBULIN_COMPLEX	GOCC_IMMUNOGLOBULIN_COMPLEX	42	0.870229	2.57349	1e-10	1.85212e-07	1.80816e-07	895	tags=79%, list=9%, signal=72%	IGLC6/IGHV3-53/IGHA2/IGLV6-57/IGHV3-15/IGHV3-73/JCHAIN/IGLV1-51/IGLV3-9/IGKV1-16/IGHV4-39/IGHV3-7/IGHA1/IGLC3/IGLV2-8/IGLC2/IGHV3-48/IGLV2-11/IGLV1-44/IGLV1-47/IGHV4-59/IGKV1-39/IGLV3-1/IGHV5-51/IGKV1-12/IGKV3-20/IGHV3-23/IGHV2-5/CD79B/IGKC/IGLL5/IGLV2-14/CD79A
GOCC_IMMUNOGLOBULIN_COMPLEX_CIRCULATING	GOCC_IMMUNOGLOBULIN_COMPLEX_CIRCULATING	GOCC_IMMUNOGLOBULIN_COMPLEX_CIRCULATING	28	0.867066	2.43339	1e-10	1.85212e-07	1.80816e-07	633	tags=68%, list=6%, signal=64%	IGLC6/IGHV3-53/IGHA2/IGHV3-15/IGHV3-73/JCHAIN/IGHV4-39/IGHV3-7/IGHA1/IGLC3/IGLC2/IGHV3-48/IGHV4-59/IGHV5-51/IGKV3-20/IGHV3-23/IGHV2-5/IGKC/IGLL5
GOMF_IMMUNOGLOBULIN_RECEPTOR_BINDING	GOMF_IMMUNOGLOBULIN_RECEPTOR_BINDING	GOMF_IMMUNOGLOBULIN_RECEPTOR_BINDING	30	0.842292	2.38311	1e-10	1.85212e-07	1.80816e-07	633	tags=60%, list=6%, signal=56%	IGLC6/IGHV3-53/IGHA2/IGHV3-15/IGHV3-73/JCHAIN/IGHV4-39/IGHV3-7/IGHA1/IGLC3/IGLC2/IGHV3-48/IGHV4-59/IGHV5-51/IGHV3-23/IGHV2-5/IGKC/IGLL5
GOBP_PHAGOCYTOSIS_RECOGNITION	GOBP_PHAGOCYTOSIS_RECOGNITION	GOBP_PHAGOCYTOSIS_RECOGNITION	35	0.743578	2.15901	4.59853e-08	4.86689e-05	4.75136e-05	633	tags=49%, list=6%, signal=46%	IGLC6/IGHV3-53/IGHA2/IGHV3-15/IGHV3-73/IGHV4-39/IGHV3-7/IGHA1/IGLC3/IGLC2/IGHV3-48/IGHV4-59/IGHV5-51/IGHV3-23/IGHV2-5/IGKC/IGLL5
GOMF_ANTIGEN_BINDING	GOMF_ANTIGEN_BINDING	GOMF_ANTIGEN_BINDING	77	0.678574	2.13264	1e-10	1.85212e-07	1.80816e-07	747	tags=40%, list=7%, signal=38%	IGLC6/IGHV3-53/IGHA2/IGLV6-57/IGHV3-15/IGHV3-73/JCHAIN/IGLV1-51/IGKV1-16/IGHV4-39/IGHV3-7/IGHA1/IGLC3/IGLV2-8/IGLC2/IGHV3-48/IGLV2-11/IGLV1-44/IGLV1-47/IGHV4-59/IGKV1-39/IGLV3-1/IGHV5-51/CD1E/IGKV3-20/IGHV3-23/IGHV2-5/IGKC/MFAP4/IGLL5/IGLV2-14
GOBP_B_CELL_RECEPTOR_SIGNALING_PATHWAY	GOBP_B_CELL_RECEPTOR_SIGNALING_PATHWAY	GOBP_B_CELL_RECEPTOR_SIGNALING_PATHWAY	63	0.640147	1.97487	1.11671e-07	0.000103415	0.00010096	897	tags=35%, list=9%, signal=32%	IGLC6/IGHV3-53/IGHA2/IGHV3-15/IGHV3-73/IGHV4-39/IGHV3-7/IGHA1/IGLC3/IGLC2/IGHV3-48/IGHV4-59/IGHV5-51/IGHV3-23/IGHV2-5/CD79B/IGKC/IGLL5/ITK/TEC/CD79A/ABL1
GOBP_COMPLEMENT_ACTIVATION	GOBP_COMPLEMENT_ACTIVATION	GOBP_COMPLEMENT_ACTIVATION	52	0.641668	1.9373	1.08292e-06	0.000553299	0.000540164	633	tags=35%, list=6%, signal=33%	IGLC6/IGHV3-53/IGHA2/IGHV3-15/IGHV3-73/IGHV4-39/IGHV3-7/IGHA1/IGLC3/IGLC2/IGHV3-48/IGHV4-59/IGHV5-51/IGHV3-23/IGHV2-5/IGKC/MFAP4/IGLL5
GOBP_HUMORAL_IMMUNE_RESPONSE_MEDIATED_BY_CIRCULATING_IMMUNOGLOBULIN	GOBP_HUMORAL_IMMUNE_RESPONSE_MEDIATED_BY_CIRCULATING_IMMUNOGLOBULIN	GOBP_HUMORAL_IMMUNE_RESPONSE_MEDIATED_BY_CIRCULATING_IMMUNOGLOBULIN	49	0.635845	1.90912	2.28686e-06	0.0010268	0.00100242	633	tags=35%, list=6%, signal=33%	IGLC6/IGHV3-53/IGHA2/IGHV3-15/IGHV3-73/IGHV4-39/IGHV3-7/IGHA1/IGLC3/IGLC2/IGHV3-48/IGHV4-59/IGHV5-51/IGHV3-23/IGHV2-5/IGKC/IGLL5
GOBP_RENAL_FILTRATION	GOBP_RENAL_FILTRATION	GOBP_RENAL_FILTRATION	12	0.787491	1.87129	0.000381517	0.049156	0.0479891	406	tags=42%, list=4%, signal=40%	IGHA2/JCHAIN/IGHA1/MCAM/IGKV3-20
GOBP_POSITIVE_REGULATION_OF_B_CELL_ACTIVATION	GOBP_POSITIVE_REGULATION_OF_B_CELL_ACTIVATION	GOBP_POSITIVE_REGULATION_OF_B_CELL_ACTIVATION	81	0.589815	1.85875	7.24698e-07	0.00040286	0.000393296	877	tags=28%, list=9%, signal=26%	IGLC6/IGHV3-53/IGHA2/IGHV3-15/IGHV3-73/IGHV4-39/IGHV3-7/IGHA1/IGLC3/IGLC2/IGHV3-48/IGHV4-59/ATAD5/IGHV5-51/TIRAP/IL2/IGHV3-23/IGHV2-5/IGKC/CD27/IGLL5/TNFRSF13C/KMT5C
GOBP_MEMBRANE_INVAGINATION	GOBP_MEMBRANE_INVAGINATION	GOBP_MEMBRANE_INVAGINATION	72	0.591411	1.84355	3.65508e-06	0.00154735	0.00151062	633	tags=24%, list=6%, signal=22%	IGLC6/IGHV3-53/IGHA2/IGHV3-15/IGHV3-73/IGHV4-39/IGHV3-7/IGHA1/IGLC3/IGLC2/IGHV3-48/IGHV4-59/IGHV5-51/IGHV3-23/IGHV2-5/IGKC/IGLL5
GOCC_IGA_IMMUNOGLOBULIN_COMPLEX	GOCC_IGA_IMMUNOGLOBULIN_COMPLEX	GOCC_IGA_IMMUNOGLOBULIN_COMPLEX	5	0.947146	1.80679	1.18797e-05	0.00338502	0.00330467	406	tags=80%, list=4%, signal=77%	IGHA2/JCHAIN/IGHA1/IGKV3-20
GOBP_LEUKOCYTE_TETHERING_OR_ROLLING	GOBP_LEUKOCYTE_TETHERING_OR_ROLLING	GOBP_LEUKOCYTE_TETHERING_OR_ROLLING	21	0.655021	1.75634	0.0017334	0.125106	0.122136	894	tags=33%, list=9%, signal=30%	CCL25/ADD2/CXCL12/CCL28/CX3CR1/JAM2/SPN
GOBP_ACROSOME_ASSEMBLY	GOBP_ACROSOME_ASSEMBLY	GOBP_ACROSOME_ASSEMBLY	6	0.863667	1.73812	0.000760862	0.0719184	0.0702111	59	tags=17%, list=1%, signal=17%	SPINK2
GOBP_CELL_RECOGNITION	GOBP_CELL_RECOGNITION	GOBP_CELL_RECOGNITION	88	0.547166	1.73235	1.8131e-05	0.00440405	0.0042995	799	tags=25%, list=8%, signal=23%	IGLC6/IGHV3-53/IGHA2/IGHV3-15/IGHV3-73/IGHV4-39/IGHV3-7/IGHA1/IGLC3/IGLC2/IGHV3-48/OVGP1/IGHV4-59/IGHV5-51/ROBO4/IGHV3-23/IGHV2-5/IGKC/IGLL5/FOLR3/ATP8B3/PALLD
GOBP_PROSTATE_GLAND_MORPHOGENESIS	GOBP_PROSTATE_GLAND_MORPHOGENESIS	GOBP_PROSTATE_GLAND_MORPHOGENESIS	14	0.703569	1.73167	0.00396963	0.215326	0.210214	831	tags=36%, list=8%, signal=33%	SFRP1/NOG/HOXA13/FOXA1/CYP7B1
HP_CARPAL_SYNOSTOSIS	HP_CARPAL_SYNOSTOSIS	HP_CARPAL_SYNOSTOSIS	13	0.712617	1.72744	0.00293682	0.17374	0.169616	529	tags=31%, list=5%, signal=29%	NOG/HOXA13/FBLN1/ESCO2
GOBP_SYNAPSE_MATURATION	GOBP_SYNAPSE_MATURATION	GOBP_SYNAPSE_MATURATION	13	0.712504	1.72717	0.00293682	0.17374	0.169616	2041	tags=62%, list=20%, signal=49%	PALM/CX3CR1/DISC1/NEURL1/SEZ6/DAB2IP/ANAPC2/CDC20
GOBP_MONOAMINE_TRANSPORT	GOBP_MONOAMINE_TRANSPORT	GOBP_MONOAMINE_TRANSPORT	20	0.649875	1.72111	0.0017767	0.126564	0.12356	1281	tags=45%, list=13%, signal=39%	SLC18A1/GPM6B/CXCL12/SYT15/ABAT/P2RX1/ADRA2B/FFAR3/RAB3A
GOBP_FOREGUT_MORPHOGENESIS	GOBP_FOREGUT_MORPHOGENESIS	GOBP_FOREGUT_MORPHOGENESIS	6	0.853454	1.71757	0.00127648	0.103494	0.101037	763	tags=50%, list=7%, signal=46%	SOX17/SMAD3/ACVR2B
GOBP_NEGATIVE_REGULATION_OF_LONG_TERM_SYNAPTIC_POTENTIATION	GOBP_NEGATIVE_REGULATION_OF_LONG_TERM_SYNAPTIC_POTENTIATION	GOBP_NEGATIVE_REGULATION_OF_LONG_TERM_SYNAPTIC_POTENTIATION	8	0.793179	1.70723	0.00286894	0.172028	0.167944	973	tags=50%, list=10%, signal=45%	PTN/CX3CR1/ABL1/AGER
GOBP_NON_MOTILE_CILIUM_ASSEMBLY	GOBP_NON_MOTILE_CILIUM_ASSEMBLY	GOBP_NON_MOTILE_CILIUM_ASSEMBLY	29	0.601724	1.69821	0.00347968	0.19456	0.189941	2012	tags=48%, list=20%, signal=39%	HAP1/CLCN4/IFT74/CEP131/DISC1/FUZ/TMEM80/WRAP73/GORAB/IFT52/BBS4/IFT122/BBS7/CEP290
GOMF_CARBONATE_DEHYDRATASE_ACTIVITY	GOMF_CARBONATE_DEHYDRATASE_ACTIVITY	GOMF_CARBONATE_DEHYDRATASE_ACTIVITY	8	0.786268	1.69235	0.00353281	0.196788	0.192117	149	tags=38%, list=1%, signal=37%	CA1/CA7/CA4
GOBP_DIGESTIVE_TRACT_MORPHOGENESIS	GOBP_DIGESTIVE_TRACT_MORPHOGENESIS	GOBP_DIGESTIVE_TRACT_MORPHOGENESIS	20	0.636174	1.68483	0.00331435	0.190344	0.185825	763	tags=30%, list=7%, signal=28%	SFRP1/SOX17/HOXA13/STRA6/SMAD3/ACVR2B
GOBP_POSITIVE_REGULATION_OF_RESPIRATORY_BURST	GOBP_POSITIVE_REGULATION_OF_RESPIRATORY_BURST	GOBP_POSITIVE_REGULATION_OF_RESPIRATORY_BURST	7	0.806254	1.68339	0.00571442	0.260005	0.253832	139	tags=43%, list=1%, signal=42%	IGHA2/JCHAIN/IGHA1
GOBP_NEGATIVE_REGULATION_OF_CELLULAR_EXTRAVASATION	GOBP_NEGATIVE_REGULATION_OF_CELLULAR_EXTRAVASATION	GOBP_NEGATIVE_REGULATION_OF_CELLULAR_EXTRAVASATION	7	0.806232	1.68335	0.00571442	0.260005	0.253832	1488	tags=71%, list=15%, signal=61%	CCL25/CXCL12/CCL28/PLCB1/IL27RA
GOMF_HORMONE_ACTIVITY	GOMF_HORMONE_ACTIVITY	GOMF_HORMONE_ACTIVITY	22	0.622405	1.68019	0.00561864	0.25935	0.253193	742	tags=36%, list=7%, signal=34%	CCL25/INSL5/SST/GUCA2A/TG/IGF1/GH1/FBN1
GOCC_GOLGI_CIS_CISTERNA	GOCC_GOLGI_CIS_CISTERNA	GOCC_GOLGI_CIS_CISTERNA	6	0.834347	1.67911	0.00276877	0.168135	0.164143	1297	tags=67%, list=13%, signal=58%	GOLGA8R/SMPD3/XYLT1/NECAB3
GOBP_NEGATIVE_REGULATION_OF_EPITHELIAL_TO_MESENCHYMAL_TRANSITION	GOBP_NEGATIVE_REGULATION_OF_EPITHELIAL_TO_MESENCHYMAL_TRANSITION	GOBP_NEGATIVE_REGULATION_OF_EPITHELIAL_TO_MESENCHYMAL_TRANSITION	18	0.643162	1.67909	0.0102318	0.350416	0.342097	1112	tags=33%, list=11%, signal=30%	IL17RD/SFRP1/NOG/FOXA1/FUZ/DAB2IP
GOBP_VENTRICULAR_CARDIAC_MUSCLE_CELL_ACTION_POTENTIAL	GOBP_VENTRICULAR_CARDIAC_MUSCLE_CELL_ACTION_POTENTIAL	GOBP_VENTRICULAR_CARDIAC_MUSCLE_CELL_ACTION_POTENTIAL	15	0.671781	1.67182	0.0128972	0.387623	0.378421	1227	tags=33%, list=12%, signal=29%	ANK2/RNF207/SNTA1/PKP2/GPD1L
HP_SYNOSTOSIS_INVOLVING_BONES_OF_THE_HAND	HP_SYNOSTOSIS_INVOLVING_BONES_OF_THE_HAND	HP_SYNOSTOSIS_INVOLVING_BONES_OF_THE_HAND	17	0.646174	1.6655	0.00894873	0.322624	0.314965	529	tags=24%, list=5%, signal=22%	NOG/HOXA13/FBLN1/ESCO2
HP_SYNOSTOSIS_OF_CARPAL_BONES	HP_SYNOSTOSIS_OF_CARPAL_BONES	HP_SYNOSTOSIS_OF_CARPAL_BONES	6	0.818998	1.64822	0.00434363	0.224238	0.218915	529	tags=50%, list=5%, signal=47%	NOG/HOXA13/ESCO2
GOBP_POSITIVE_REGULATION_OF_FIBROBLAST_APOPTOTIC_PROCESS	GOBP_POSITIVE_REGULATION_OF_FIBROBLAST_APOPTOTIC_PROCESS	GOBP_POSITIVE_REGULATION_OF_FIBROBLAST_APOPTOTIC_PROCESS	6	0.817777	1.64577	0.00439443	0.224525	0.219195	254	tags=33%, list=2%, signal=33%	SFRP1/PRDM11
GOBP_SPERM_FLAGELLUM_ASSEMBLY	GOBP_SPERM_FLAGELLUM_ASSEMBLY	GOBP_SPERM_FLAGELLUM_ASSEMBLY	8	0.764482	1.64546	0.0070052	0.282055	0.275359	892	tags=50%, list=9%, signal=46%	ARMC2/CEP131/NEURL1/TTLL1
GOBP_REGULATION_OF_B_CELL_ACTIVATION	GOBP_REGULATION_OF_B_CELL_ACTIVATION	GOBP_REGULATION_OF_B_CELL_ACTIVATION	115	0.50785	1.64196	3.19669e-05	0.00706946	0.00690164	877	tags=23%, list=9%, signal=21%	IGLC6/IGHV3-53/IGHA2/IGHV3-15/IGHV3-73/SFRP1/IGHV4-39/IGHV3-7/IGHA1/IGLC3/IGLC2/IGHV3-48/IGHV4-59/ATAD5/IGHV5-51/TIRAP/IL2/IGHV3-23/MZB1/IGHV2-5/PARP3/IGKC/CD27/IGLL5/TNFRSF13C/KMT5C
HP_BICORNUATE_UTERUS	HP_BICORNUATE_UTERUS	HP_BICORNUATE_UTERUS	12	0.690708	1.64131	0.0112343	0.361867	0.353277	722	tags=42%, list=7%, signal=39%	HOXA13/STRA6/PIGN/ESCO2/FANCA
HP_POSTAXIAL_HAND_POLYDACTYLY	HP_POSTAXIAL_HAND_POLYDACTYLY	HP_POSTAXIAL_HAND_POLYDACTYLY	41	0.555498	1.6407	0.00334372	0.191289	0.186748	2117	tags=46%, list=21%, signal=37%	HOXA13/WDPCP/GPC4/WDR35/ZNF141/BBS9/IFT74/B9D1/MBTPS2/TCTN1/BBS4/BBS12/OFD1/SC5D/NEK1/TTC21B/BBS7/CEP290/CCDC28B
GOBP_SULFUR_AMINO_ACID_TRANSPORT	GOBP_SULFUR_AMINO_ACID_TRANSPORT	GOBP_SULFUR_AMINO_ACID_TRANSPORT	6	0.808195	1.62648	0.00638173	0.271979	0.265522	191	tags=33%, list=2%, signal=33%	SLC1A1/SLC3A1
HP_CERVICAL_RIBS	HP_CERVICAL_RIBS	HP_CERVICAL_RIBS	8	0.755163	1.6254	0.00967381	0.338059	0.330034	452	tags=25%, list=4%, signal=24%	GPC4/AFF3
GOBP_ENDOTHELIAL_CELL_MORPHOGENESIS	GOBP_ENDOTHELIAL_CELL_MORPHOGENESIS	GOBP_ENDOTHELIAL_CELL_MORPHOGENESIS	7	0.77844	1.62532	0.0130832	0.391624	0.382327	170	tags=29%, list=2%, signal=28%	ARHGEF26/HOXA13
GOBP_SEROTONIN_TRANSPORT	GOBP_SEROTONIN_TRANSPORT	GOBP_SEROTONIN_TRANSPORT	5	0.851951	1.6252	0.00347206	0.19456	0.189941	691	tags=60%, list=7%, signal=56%	SLC18A1/GPM6B/P2RX1
GOMF_ALCOHOL_DEHYDROGENASE_NAD_P_PLUS_ACTIVITY	GOMF_ALCOHOL_DEHYDROGENASE_NAD_P_PLUS_ACTIVITY	GOMF_ALCOHOL_DEHYDROGENASE_NAD_P_PLUS_ACTIVITY	6	0.805096	1.62025	0.00689225	0.279131	0.272505	526	tags=50%, list=5%, signal=47%	ADH1B/ADH1C/ADHFE1
GOCC_INTRACILIARY_TRANSPORT_PARTICLE	GOCC_INTRACILIARY_TRANSPORT_PARTICLE	GOCC_INTRACILIARY_TRANSPORT_PARTICLE	13	0.667267	1.61751	0.0113202	0.36241	0.353806	1983	tags=54%, list=19%, signal=43%	WDR35/TRIM59/TTC21A/IFT74/IFT52/IFT122/TTC21B
GOCC_KINESIN_COMPLEX	GOCC_KINESIN_COMPLEX	GOCC_KINESIN_COMPLEX	22	0.597276	1.61235	0.0106135	0.350795	0.342468	1219	tags=41%, list=12%, signal=36%	KIF18A/KIF23/KIF19/KIF14/DISC1/KIF13B/KIFC1/KIF22/KIF3A
GOBP_NEGATIVE_REGULATION_OF_LEUKOCYTE_ADHESION_TO_VASCULAR_ENDOTHELIAL_CELL	GOBP_NEGATIVE_REGULATION_OF_LEUKOCYTE_ADHESION_TO_VASCULAR_ENDOTHELIAL_CELL	GOBP_NEGATIVE_REGULATION_OF_LEUKOCYTE_ADHESION_TO_VASCULAR_ENDOTHELIAL_CELL	4	0.892474	1.60561	0.00377412	0.207885	0.20295	300	tags=75%, list=3%, signal=73%	CCL25/CXCL12/CCL28
GOCC_DENDRITIC_SHAFT	GOCC_DENDRITIC_SHAFT	GOCC_DENDRITIC_SHAFT	17	0.622702	1.605	0.0169416	0.45067	0.439972	2101	tags=47%, list=21%, signal=37%	SLC1A1/NLGN2/SEZ6/ABI3/PRKAR2B/PSEN2/STAU2/SYNGAP1
HP_ANISOCYTOSIS	HP_ANISOCYTOSIS	HP_ANISOCYTOSIS	11	0.686146	1.60253	0.0178016	0.463154	0.452159	280	tags=27%, list=3%, signal=27%	KIF23/HBB/CDAN1
GOMF_CYCLASE_REGULATOR_ACTIVITY	GOMF_CYCLASE_REGULATOR_ACTIVITY	GOMF_CYCLASE_REGULATOR_ACTIVITY	6	0.791831	1.59355	0.0103639	0.350416	0.342097	150	tags=33%, list=1%, signal=33%	GUCA2B/GUCA2A
GOCC_SPERM_PRINCIPAL_PIECE	GOCC_SPERM_PRINCIPAL_PIECE	GOCC_SPERM_PRINCIPAL_PIECE	9	0.717507	1.593	0.0124042	0.378175	0.369198	2554	tags=89%, list=25%, signal=67%	CATSPERG/SLC22A14/CCDC189/SPA17/PFKM/SCNN1A/ATP2B4/EFCAB2
GOBP_POST_EMBRYONIC_ANIMAL_ORGAN_MORPHOGENESIS	GOBP_POST_EMBRYONIC_ANIMAL_ORGAN_MORPHOGENESIS	GOBP_POST_EMBRYONIC_ANIMAL_ORGAN_MORPHOGENESIS	6	0.791118	1.59212	0.0103639	0.350416	0.342097	869	tags=50%, list=9%, signal=46%	FBN1/CDH23/EFEMP1
HP_SEVERE_INTRAUTERINE_GROWTH_RETARDATION	HP_SEVERE_INTRAUTERINE_GROWTH_RETARDATION	HP_SEVERE_INTRAUTERINE_GROWTH_RETARDATION	6	0.790297	1.59046	0.0105691	0.350416	0.342097	1588	tags=67%, list=16%, signal=56%	IGF1/ESCO2/CEP57/INSR
GOBP_POSITIVE_REGULATION_OF_SYNAPTIC_TRANSMISSION_GABAERGIC	GOBP_POSITIVE_REGULATION_OF_SYNAPTIC_TRANSMISSION_GABAERGIC	GOBP_POSITIVE_REGULATION_OF_SYNAPTIC_TRANSMISSION_GABAERGIC	8	0.738286	1.58907	0.0154205	0.428678	0.418502	397	tags=38%, list=4%, signal=36%	CA7/HAP1/NLGN2
GOBP_REGULATION_OF_LEUKOCYTE_TETHERING_OR_ROLLING	GOBP_REGULATION_OF_LEUKOCYTE_TETHERING_OR_ROLLING	GOBP_REGULATION_OF_LEUKOCYTE_TETHERING_OR_ROLLING	9	0.715615	1.5888	0.0129723	0.389091	0.379854	300	tags=33%, list=3%, signal=32%	CCL25/CXCL12/CCL28
GOBP_LONG_TERM_SYNAPTIC_POTENTIATION	GOBP_LONG_TERM_SYNAPTIC_POTENTIATION	GOBP_LONG_TERM_SYNAPTIC_POTENTIATION	38	0.542239	1.58511	0.00997919	0.345471	0.33727	973	tags=24%, list=10%, signal=22%	PTN/SLC1A1/CX3CR1/SLC8A2/SLC24A1/CRTC1/EIF2AK4/ABL1/AGER
GOMF_ARYLESTERASE_ACTIVITY	GOMF_ARYLESTERASE_ACTIVITY	GOMF_ARYLESTERASE_ACTIVITY	4	0.880906	1.5848	0.00605753	0.268447	0.262074	1	tags=25%, list=0%, signal=25%	CA1
GOBP_TRANSMEMBRANE_RECEPTOR_PROTEIN_TYROSINE_PHOSPHATASE_SIGNALING_PATHWAY	GOBP_TRANSMEMBRANE_RECEPTOR_PROTEIN_TYROSINE_PHOSPHATASE_SIGNALING_PATHWAY	GOBP_TRANSMEMBRANE_RECEPTOR_PROTEIN_TYROSINE_PHOSPHATASE_SIGNALING_PATHWAY	4	0.880136	1.58342	0.00616667	0.268696	0.262317	125	tags=50%, list=1%, signal=49%	PTN/PTPRU
GOBP_NEGATIVE_REGULATION_OF_RECEPTOR_BINDING	GOBP_NEGATIVE_REGULATION_OF_RECEPTOR_BINDING	GOBP_NEGATIVE_REGULATION_OF_RECEPTOR_BINDING	6	0.786296	1.58241	0.0118004	0.368874	0.360117	229	tags=33%, list=2%, signal=33%	NOG/RGMA
GOBP_DOPAMINE_RECEPTOR_SIGNALING_PATHWAY	GOBP_DOPAMINE_RECEPTOR_SIGNALING_PATHWAY	GOBP_DOPAMINE_RECEPTOR_SIGNALING_PATHWAY	23	0.579246	1.57962	0.0281215	0.579596	0.565837	2741	tags=48%, list=27%, signal=35%	SLC1A1/PALM/ADCY6/SULT1A3/CAV2/LRRK2/SLC9A3R1/GNA11/DTNBP1/NCSTN/GNB5
HP_ABNORMAL_DARK_ADAPTED_ELECTRORETINOGRAM	HP_ABNORMAL_DARK_ADAPTED_ELECTRORETINOGRAM	HP_ABNORMAL_DARK_ADAPTED_ELECTRORETINOGRAM	4	0.877873	1.57934	0.0064941	0.271979	0.265522	693	tags=75%, list=7%, signal=70%	GNB3/PDE6B/SLC24A1
HP_COMPENSATORY_HEAD_POSTURE	HP_COMPENSATORY_HEAD_POSTURE	HP_COMPENSATORY_HEAD_POSTURE	4	0.877873	1.57934	0.0064941	0.271979	0.265522	693	tags=75%, list=7%, signal=70%	GNB3/PDE6B/SLC24A1
HP_REDUCED_AMPLITUDE_OF_DARK_ADAPTED_BRIGHT_FLASH_ELECTRORETINOGRAM_A_WAVE	HP_REDUCED_AMPLITUDE_OF_DARK_ADAPTED_BRIGHT_FLASH_ELECTRORETINOGRAM_A_WAVE	HP_REDUCED_AMPLITUDE_OF_DARK_ADAPTED_BRIGHT_FLASH_ELECTRORETINOGRAM_A_WAVE	4	0.877873	1.57934	0.0064941	0.271979	0.265522	693	tags=75%, list=7%, signal=70%	GNB3/PDE6B/SLC24A1
GOBP_REGULATION_OF_CARDIAC_MUSCLE_CELL_MEMBRANE_REPOLARIZATION	GOBP_REGULATION_OF_CARDIAC_MUSCLE_CELL_MEMBRANE_REPOLARIZATION	GOBP_REGULATION_OF_CARDIAC_MUSCLE_CELL_MEMBRANE_REPOLARIZATION	11	0.673925	1.57398	0.0228023	0.526273	0.51378	807	tags=36%, list=8%, signal=34%	ANK2/RNF207/SNTA1/GJA1
GOMF_SPECTRIN_BINDING	GOMF_SPECTRIN_BINDING	GOMF_SPECTRIN_BINDING	15	0.631408	1.57135	0.0316424	0.609521	0.595051	1379	tags=40%, list=13%, signal=35%	ANK2/ADD2/GNB3/ANK3/KIF3A/PDE6G
GOBP_T_TUBULE_ORGANIZATION	GOBP_T_TUBULE_ORGANIZATION	GOBP_T_TUBULE_ORGANIZATION	3	0.942944	1.56803	0.00102721	0.089007	0.0868941	37	tags=33%, list=0%, signal=33%	ANK2
GOBP_PHOSPHAGEN_METABOLIC_PROCESS	GOBP_PHOSPHAGEN_METABOLIC_PROCESS	GOBP_PHOSPHAGEN_METABOLIC_PROCESS	4	0.870636	1.56633	0.00791294	0.302961	0.29577	833	tags=75%, list=8%, signal=69%	CKM/CKMT1B/CKMT1A
GOBP_POSITIVE_REGULATION_OF_CYCLASE_ACTIVITY	GOBP_POSITIVE_REGULATION_OF_CYCLASE_ACTIVITY	GOBP_POSITIVE_REGULATION_OF_CYCLASE_ACTIVITY	8	0.724577	1.55957	0.0229082	0.527066	0.514554	1111	tags=38%, list=11%, signal=33%	GUCA2B/GUCA2A/ADORA2B
GOBP_SEROTONIN_UPTAKE	GOBP_SEROTONIN_UPTAKE	GOBP_SEROTONIN_UPTAKE	3	0.937632	1.55919	0.00164323	0.121171	0.118294	238	tags=67%, list=2%, signal=65%	SLC18A1/GPM6B
GOBP_INTRACILIARY_TRANSPORT_INVOLVED_IN_CILIUM_ASSEMBLY	GOBP_INTRACILIARY_TRANSPORT_INVOLVED_IN_CILIUM_ASSEMBLY	GOBP_INTRACILIARY_TRANSPORT_INVOLVED_IN_CILIUM_ASSEMBLY	3	0.936349	1.55706	0.00169941	0.123432	0.120502	653	tags=100%, list=6%, signal=94%	SSX2IP/IFT74/CEP131
GOMF_INTERMEDIATE_FILAMENT_BINDING	GOMF_INTERMEDIATE_FILAMENT_BINDING	GOMF_INTERMEDIATE_FILAMENT_BINDING	5	0.815527	1.55572	0.0107012	0.350795	0.342468	1009	tags=60%, list=10%, signal=54%	NES/PKP2/MTM1
HP_ABNORMALITY_OF_THE_MIDDLE_EAR_OSSICLES	HP_ABNORMALITY_OF_THE_MIDDLE_EAR_OSSICLES	HP_ABNORMALITY_OF_THE_MIDDLE_EAR_OSSICLES	8	0.722507	1.55511	0.0248332	0.549063	0.536029	368	tags=25%, list=4%, signal=24%	NOG/SIX5
HP_HUMERORADIAL_SYNOSTOSIS	HP_HUMERORADIAL_SYNOSTOSIS	HP_HUMERORADIAL_SYNOSTOSIS	5	0.814872	1.55446	0.0113245	0.36241	0.353806	62	tags=20%, list=1%, signal=20%	NOG
GOCC_TERMINAL_BOUTON	GOCC_TERMINAL_BOUTON	GOCC_TERMINAL_BOUTON	15	0.623682	1.55212	0.0332937	0.618962	0.604269	1639	tags=40%, list=16%, signal=34%	SLC18A1/TBC1D24/RAB3A/SYNJ1/CAD/LRRK2
GOBP_GAP_JUNCTION_ASSEMBLY	GOBP_GAP_JUNCTION_ASSEMBLY	GOBP_GAP_JUNCTION_ASSEMBLY	6	0.771021	1.55167	0.0167257	0.450021	0.439338	909	tags=50%, list=9%, signal=46%	APLNR/GJA1/ACE
GOBP_DNA_REPLICATION_CHECKPOINT_SIGNALING	GOBP_DNA_REPLICATION_CHECKPOINT_SIGNALING	GOBP_DNA_REPLICATION_CHECKPOINT_SIGNALING	7	0.743137	1.55161	0.0258942	0.558069	0.544821	777	tags=29%, list=8%, signal=26%	HUS1B/TIMELESS
GOMF_ENDODEOXYRIBONUCLEASE_ACTIVITY_PRODUCING_5_PHOSPHOMONOESTERS	GOMF_ENDODEOXYRIBONUCLEASE_ACTIVITY_PRODUCING_5_PHOSPHOMONOESTERS	GOMF_ENDODEOXYRIBONUCLEASE_ACTIVITY_PRODUCING_5_PHOSPHOMONOESTERS	8	0.719188	1.54797	0.0259882	0.558069	0.544821	2287	tags=75%, list=22%, signal=58%	GEN1/DNASE1L3/DNASE1/SLX1A/FEN1/APEX1
GOBP_ONE_CARBON_METABOLIC_PROCESS	GOBP_ONE_CARBON_METABOLIC_PROCESS	GOBP_ONE_CARBON_METABOLIC_PROCESS	26	0.557102	1.5467	0.0223533	0.520769	0.508406	2323	tags=38%, list=23%, signal=30%	CA1/CA7/CA4/AHCYL2/MTHFD1/SHMT1/SFXN3/MAT2A/CA13/CA5B
GOMF_PLUS_END_DIRECTED_MICROTUBULE_MOTOR_ACTIVITY	GOMF_PLUS_END_DIRECTED_MICROTUBULE_MOTOR_ACTIVITY	GOMF_PLUS_END_DIRECTED_MICROTUBULE_MOTOR_ACTIVITY	9	0.695082	1.54321	0.021886	0.516377	0.504118	1219	tags=44%, list=12%, signal=39%	KIF18A/KIF19/KIF14/KIF3A
GOBP_VENTRICULAR_CARDIAC_MUSCLE_CELL_MEMBRANE_REPOLARIZATION	GOBP_VENTRICULAR_CARDIAC_MUSCLE_CELL_MEMBRANE_REPOLARIZATION	GOBP_VENTRICULAR_CARDIAC_MUSCLE_CELL_MEMBRANE_REPOLARIZATION	10	0.681492	1.54209	0.033877	0.622341	0.607568	807	tags=40%, list=8%, signal=37%	ANK2/RNF207/SNTA1/GJA1
GOBP_REGULATION_OF_SYNAPSE_MATURATION	GOBP_REGULATION_OF_SYNAPSE_MATURATION	GOBP_REGULATION_OF_SYNAPSE_MATURATION	7	0.7384	1.54172	0.0287043	0.581822	0.568011	2041	tags=71%, list=20%, signal=57%	DISC1/NEURL1/DAB2IP/ANAPC2/CDC20
GOBP_POSITIVE_REGULATION_OF_NEURAL_PRECURSOR_CELL_PROLIFERATION	GOBP_POSITIVE_REGULATION_OF_NEURAL_PRECURSOR_CELL_PROLIFERATION	GOBP_POSITIVE_REGULATION_OF_NEURAL_PRECURSOR_CELL_PROLIFERATION	16	0.606886	1.5397	0.03517	0.629194	0.614257	672	tags=25%, list=7%, signal=23%	ELL3/CX3CR1/NES/DISC1
HP_AMBIGUOUS_GENITALIA	HP_AMBIGUOUS_GENITALIA	HP_AMBIGUOUS_GENITALIA	38	0.526402	1.53881	0.0150884	0.421822	0.411808	2092	tags=45%, list=20%, signal=36%	DISP1/WDR35/GAS1/FUZ/FZD2/B9D1/TBC1D24/TOE1/WWOX/TCTN1/CEP57/IRF6/SC5D/NEK1/HCCS/CEP290/CTU2
GOBP_STEM_CELL_FATE_COMMITMENT	GOBP_STEM_CELL_FATE_COMMITMENT	GOBP_STEM_CELL_FATE_COMMITMENT	4	0.855185	1.53853	0.012833	0.386476	0.377301	109	tags=50%, list=1%, signal=49%	SFRP1/SOX17
GOBP_INTRACILIARY_TRANSPORT	GOBP_INTRACILIARY_TRANSPORT	GOBP_INTRACILIARY_TRANSPORT	16	0.6061	1.5377	0.03517	0.629194	0.614257	1983	tags=56%, list=19%, signal=45%	WDR35/SSX2IP/TTC21A/IFT74/CEP131/IFT52/BBS12/IFT122/TTC21B
GOBP_MICROTUBULE_ANCHORING_AT_CENTROSOME	GOBP_MICROTUBULE_ANCHORING_AT_CENTROSOME	GOBP_MICROTUBULE_ANCHORING_AT_CENTROSOME	6	0.762199	1.53392	0.0185726	0.472836	0.461612	1527	tags=50%, list=15%, signal=43%	CCDC68/KIF3A/BBS4
GOBP_AXONAL_TRANSPORT_OF_MITOCHONDRION	GOBP_AXONAL_TRANSPORT_OF_MITOCHONDRION	GOBP_AXONAL_TRANSPORT_OF_MITOCHONDRION	12	0.64502	1.53274	0.0240481	0.540544	0.527712	230	tags=25%, list=2%, signal=24%	MGARP/HAP1/MAPT
GOMF_MICROTUBULE_MOTOR_ACTIVITY	GOMF_MICROTUBULE_MOTOR_ACTIVITY	GOMF_MICROTUBULE_MOTOR_ACTIVITY	24	0.560354	1.53194	0.0335946	0.621438	0.606686	1403	tags=38%, list=14%, signal=32%	KIF18A/KIF23/KIF19/KIF14/KIF13B/KIFC1/KIF22/KIF3A/DNAL4
GOBP_REGULATION_OF_RESPIRATORY_BURST	GOBP_REGULATION_OF_RESPIRATORY_BURST	GOBP_REGULATION_OF_RESPIRATORY_BURST	14	0.622049	1.53103	0.0383234	0.649207	0.633796	139	tags=21%, list=1%, signal=21%	IGHA2/JCHAIN/IGHA1
GOBP_ETHANOL_OXIDATION	GOBP_ETHANOL_OXIDATION	GOBP_ETHANOL_OXIDATION	5	0.802529	1.53092	0.0138179	0.402413	0.392861	1142	tags=60%, list=11%, signal=53%	ADH1B/ADH1C/ACSS1
HP_CONGENITAL_STATIONARY_NIGHT_BLINDNESS	HP_CONGENITAL_STATIONARY_NIGHT_BLINDNESS	HP_CONGENITAL_STATIONARY_NIGHT_BLINDNESS	5	0.802407	1.53069	0.0140257	0.404633	0.395027	693	tags=60%, list=7%, signal=56%	GNB3/PDE6B/SLC24A1
GOBP_POSITIVE_REGULATION_OF_CILIUM_ASSEMBLY	GOBP_POSITIVE_REGULATION_OF_CILIUM_ASSEMBLY	GOBP_POSITIVE_REGULATION_OF_CILIUM_ASSEMBLY	11	0.65526	1.53039	0.0320592	0.612808	0.59826	2780	tags=64%, list=27%, signal=46%	HAP1/FUZ/WRAP73/TAPT1/BBS4/ARHGAP35/PPP1R35
GOBP_CELL_CELL_SIGNALING_INVOLVED_IN_CARDIAC_CONDUCTION	GOBP_CELL_CELL_SIGNALING_INVOLVED_IN_CARDIAC_CONDUCTION	GOBP_CELL_CELL_SIGNALING_INVOLVED_IN_CARDIAC_CONDUCTION	9	0.687818	1.52708	0.0329114	0.61844	0.603759	807	tags=44%, list=8%, signal=41%	ANK2/RNF207/PKP2/GJA1
GOMF_TOXIC_SUBSTANCE_BINDING	GOMF_TOXIC_SUBSTANCE_BINDING	GOMF_TOXIC_SUBSTANCE_BINDING	4	0.847836	1.52531	0.0145879	0.410928	0.401174	329	tags=25%, list=3%, signal=24%	A4GALT
GOBP_REGULATION_OF_FEEDING_BEHAVIOR	GOBP_REGULATION_OF_FEEDING_BEHAVIOR	GOBP_REGULATION_OF_FEEDING_BEHAVIOR	10	0.673445	1.52388	0.0363864	0.637279	0.622151	2339	tags=60%, list=23%, signal=46%	INSL5/GNB3/EIF2AK4/TTC21B/GHRL/SLC24A4
GOBP_POST_EMBRYONIC_EYE_MORPHOGENESIS	GOBP_POST_EMBRYONIC_EYE_MORPHOGENESIS	GOBP_POST_EMBRYONIC_EYE_MORPHOGENESIS	4	0.845816	1.52167	0.0154653	0.429119	0.418932	869	tags=50%, list=9%, signal=46%	FBN1/EFEMP1
GOCC_NEURON_PROJECTION_TERMINUS	GOCC_NEURON_PROJECTION_TERMINUS	GOCC_NEURON_PROJECTION_TERMINUS	36	0.522913	1.52118	0.0190942	0.477904	0.466559	1639	tags=31%, list=16%, signal=26%	SLC18A1/SLC1A1/SLC8A2/TBC1D24/PTPN9/RAB3A/TPBG/SYNJ1/CAD/PNOC/LRRK2
HP_MULTICYSTIC_KIDNEY_DYSPLASIA	HP_MULTICYSTIC_KIDNEY_DYSPLASIA	HP_MULTICYSTIC_KIDNEY_DYSPLASIA	55	0.500665	1.52077	0.00942843	0.332817	0.324916	2012	tags=36%, list=20%, signal=29%	WDPCP/GPC4/SIX5/PIGN/BBS9/MYH11/IFT74/B9D1/PEX26/FLI1/MBTPS2/TCTN1/CEP57/BBS4/BBS12/OFD1/SMC1A/KAT6B/BBS7/CEP290
GOCC_INTRINSIC_COMPONENT_OF_POSTSYNAPTIC_SPECIALIZATION_MEMBRANE	GOCC_INTRINSIC_COMPONENT_OF_POSTSYNAPTIC_SPECIALIZATION_MEMBRANE	GOCC_INTRINSIC_COMPONENT_OF_POSTSYNAPTIC_SPECIALIZATION_MEMBRANE	9	0.682516	1.51531	0.0379747	0.647142	0.63178	397	tags=22%, list=4%, signal=21%	LRFN1/NLGN2
HP_NEONATAL_HYPERBILIRUBINEMIA	HP_NEONATAL_HYPERBILIRUBINEMIA	HP_NEONATAL_HYPERBILIRUBINEMIA	11	0.647805	1.51298	0.0357583	0.63314	0.61811	316	tags=18%, list=3%, signal=18%	TG/IGF1
GOBP_RETINA_LAYER_FORMATION	GOBP_RETINA_LAYER_FORMATION	GOBP_RETINA_LAYER_FORMATION	7	0.724349	1.51238	0.0347261	0.629194	0.614257	291	tags=29%, list=3%, signal=28%	SLC1A1/SDK1
GOCC_AXON_INITIAL_SEGMENT	GOCC_AXON_INITIAL_SEGMENT	GOCC_AXON_INITIAL_SEGMENT	3	0.909458	1.51234	0.00607068	0.268447	0.262074	700	tags=67%, list=7%, signal=62%	IQCJ-SCHIP1/ANK3
GOMF_CO_RECEPTOR_BINDING	GOMF_CO_RECEPTOR_BINDING	GOMF_CO_RECEPTOR_BINDING	4	0.839879	1.51099	0.0187558	0.47505	0.463773	1639	tags=100%, list=16%, signal=84%	NEO1/DKK3/BMP2/LRRK2
GOMF_NEUREXIN_FAMILY_PROTEIN_BINDING	GOMF_NEUREXIN_FAMILY_PROTEIN_BINDING	GOMF_NEUREXIN_FAMILY_PROTEIN_BINDING	6	0.750658	1.51069	0.0342936	0.625773	0.610918	2078	tags=67%, list=20%, signal=53%	NLGN2/SYTL1/CPE/SYTL3
GOBP_REGULATION_OF_MEMBRANE_REPOLARIZATION	GOBP_REGULATION_OF_MEMBRANE_REPOLARIZATION	GOBP_REGULATION_OF_MEMBRANE_REPOLARIZATION	14	0.613591	1.51021	0.0407186	0.664457	0.648684	807	tags=29%, list=8%, signal=26%	ANK2/RNF207/SNTA1/GJA1
GOMF_PHOSPHOLIPASE_A2_ACTIVITY	GOMF_PHOSPHOLIPASE_A2_ACTIVITY	GOMF_PHOSPHOLIPASE_A2_ACTIVITY	12	0.634937	1.50878	0.037851	0.647142	0.63178	774	tags=33%, list=8%, signal=31%	PNPLA3/PROCA1/PLA2G2C/PLA2G10
GOBP_RETINOIC_ACID_METABOLIC_PROCESS	GOBP_RETINOIC_ACID_METABOLIC_PROCESS	GOBP_RETINOIC_ACID_METABOLIC_PROCESS	11	0.644854	1.50609	0.0369914	0.641864	0.626627	476	tags=27%, list=5%, signal=26%	ADH1B/CYP26A1/ADH1C
HP_SYNOSTOSIS_OF_METACARPALS_METATARSALS	HP_SYNOSTOSIS_OF_METACARPALS_METATARSALS	HP_SYNOSTOSIS_OF_METACARPALS_METATARSALS	6	0.748305	1.50596	0.0384088	0.649207	0.633796	474	tags=33%, list=5%, signal=32%	NOG/FBLN1
HP_ABNORMAL_2ND_FINGER_MORPHOLOGY	HP_ABNORMAL_2ND_FINGER_MORPHOLOGY	HP_ABNORMAL_2ND_FINGER_MORPHOLOGY	17	0.58424	1.50587	0.047619	0.683031	0.666817	1689	tags=41%, list=17%, signal=34%	HOXA13/GPC4/MEIS2/TGDS/BMP2/CSGALNACT1/KNSTRN
HP_INCREASED_ASPARTATE_FAMILY_AMINO_ACID_LEVEL_IN_URINE	HP_INCREASED_ASPARTATE_FAMILY_AMINO_ACID_LEVEL_IN_URINE	HP_INCREASED_ASPARTATE_FAMILY_AMINO_ACID_LEVEL_IN_URINE	3	0.905427	1.50564	0.00731882	0.289955	0.283071	191	tags=67%, list=2%, signal=65%	SLC1A1/SLC3A1
HP_MORPHOLOGICAL_ABNORMALITY_OF_THE_MIDDLE_EAR	HP_MORPHOLOGICAL_ABNORMALITY_OF_THE_MIDDLE_EAR	HP_MORPHOLOGICAL_ABNORMALITY_OF_THE_MIDDLE_EAR	11	0.644559	1.5054	0.0369914	0.641864	0.626627	368	tags=18%, list=4%, signal=18%	NOG/SIX5
GOBP_CELLULAR_RESPONSE_TO_ESTROGEN_STIMULUS	GOBP_CELLULAR_RESPONSE_TO_ESTROGEN_STIMULUS	GOBP_CELLULAR_RESPONSE_TO_ESTROGEN_STIMULUS	12	0.633182	1.50461	0.037851	0.647142	0.63178	268	tags=17%, list=3%, signal=16%	SFRP1/BCAS3
GOMF_ENDODEOXYRIBONUCLEASE_ACTIVITY	GOMF_ENDODEOXYRIBONUCLEASE_ACTIVITY	GOMF_ENDODEOXYRIBONUCLEASE_ACTIVITY	23	0.551349	1.50355	0.0472441	0.679751	0.663615	3087	tags=57%, list=30%, signal=40%	GEN1/DNASE1L3/DNASE1/DFFB/SLX1A/EXOG/TEFM/FEN1/RAD51C/APEX1/SETMAR/RAD50/DCLRE1C
GOBP_CARDIAC_MUSCLE_CELL_ACTION_POTENTIAL_INVOLVED_IN_CONTRACTION	GOBP_CARDIAC_MUSCLE_CELL_ACTION_POTENTIAL_INVOLVED_IN_CONTRACTION	GOBP_CARDIAC_MUSCLE_CELL_ACTION_POTENTIAL_INVOLVED_IN_CONTRACTION	21	0.56011	1.50185	0.050171	0.690236	0.673851	1227	tags=29%, list=12%, signal=25%	ANK2/RNF207/SNTA1/PKP2/GJA1/GPD1L
HP_POSTAXIAL_POLYDACTYLY	HP_POSTAXIAL_POLYDACTYLY	HP_POSTAXIAL_POLYDACTYLY	59	0.490256	1.5004	0.00712767	0.285434	0.278659	2117	tags=41%, list=21%, signal=32%	HOXA13/WDPCP/GPC4/WDR35/ZNF141/BBS9/IFT74/EXTL3/B9D1/MBTPS2/TCTN1/IQCE/IFT52/BBS4/BBS12/OFD1/SC5D/NEK1/TTC21B/BBS7/CEP290/CTU2/SYNGAP1/CCDC28B
GOBP_POSITIVE_REGULATION_OF_LYASE_ACTIVITY	GOBP_POSITIVE_REGULATION_OF_LYASE_ACTIVITY	GOBP_POSITIVE_REGULATION_OF_LYASE_ACTIVITY	9	0.674562	1.49765	0.0443038	0.672464	0.656501	1111	tags=33%, list=11%, signal=30%	GUCA2B/GUCA2A/ADORA2B
GOCC_FANCONI_ANAEMIA_NUCLEAR_COMPLEX	GOCC_FANCONI_ANAEMIA_NUCLEAR_COMPLEX	GOCC_FANCONI_ANAEMIA_NUCLEAR_COMPLEX	3	0.900238	1.49701	0.00913431	0.325344	0.317621	722	tags=67%, list=7%, signal=62%	FAAP24/FANCA
GOBP_ENDODERMAL_CELL_FATE_COMMITMENT	GOBP_ENDODERMAL_CELL_FATE_COMMITMENT	GOBP_ENDODERMAL_CELL_FATE_COMMITMENT	7	0.715935	1.49482	0.0423617	0.667207	0.651368	1597	tags=43%, list=16%, signal=36%	SOX17/MESP1/LEO1
GOBP_CELLULAR_RESPONSE_TO_PROSTAGLANDIN_E_STIMULUS	GOBP_CELLULAR_RESPONSE_TO_PROSTAGLANDIN_E_STIMULUS	GOBP_CELLULAR_RESPONSE_TO_PROSTAGLANDIN_E_STIMULUS	12	0.62904	1.49477	0.037851	0.647142	0.63178	339	tags=17%, list=3%, signal=16%	SFRP1/ADCY6
GOBP_CELLULAR_RESPONSE_TO_PROSTAGLANDIN_STIMULUS	GOBP_CELLULAR_RESPONSE_TO_PROSTAGLANDIN_STIMULUS	GOBP_CELLULAR_RESPONSE_TO_PROSTAGLANDIN_STIMULUS	12	0.62904	1.49477	0.037851	0.647142	0.63178	339	tags=17%, list=3%, signal=16%	SFRP1/ADCY6
GOBP_IMMUNOGLOBULIN_PRODUCTION	GOBP_IMMUNOGLOBULIN_PRODUCTION	GOBP_IMMUNOGLOBULIN_PRODUCTION	99	0.467425	1.49467	0.00243009	0.154535	0.150866	1488	tags=25%, list=15%, signal=22%	IGLV6-57/IGLV1-51/IGLV3-9/IGKV1-16/IGLV2-8/IGLV2-11/IGLV1-44/IGLV1-47/IGKV1-39/ATAD5/IGLV3-1/IGKV1-12/IGKV3-20/IL2/MZB1/PARP3/IGKC/IGLV2-14/KMT5C/VPREB3/UNG/PAXIP1/BTK/MLH1/IL27RA
GOBP_CARDIAC_MUSCLE_CELL_MEMBRANE_REPOLARIZATION	GOBP_CARDIAC_MUSCLE_CELL_MEMBRANE_REPOLARIZATION	GOBP_CARDIAC_MUSCLE_CELL_MEMBRANE_REPOLARIZATION	14	0.606973	1.49392	0.0431138	0.667424	0.65158	807	tags=29%, list=8%, signal=26%	ANK2/RNF207/SNTA1/GJA1
GOBP_ANTIGEN_RECEPTOR_MEDIATED_SIGNALING_PATHWAY	GOBP_ANTIGEN_RECEPTOR_MEDIATED_SIGNALING_PATHWAY	GOBP_ANTIGEN_RECEPTOR_MEDIATED_SIGNALING_PATHWAY	141	0.455239	1.49368	0.000933352	0.0818313	0.0798887	897	tags=19%, list=9%, signal=18%	IGLC6/IGHV3-53/IGHA2/IGHV3-15/IGHV3-73/IGHV4-39/IGHV3-7/IGHA1/IGLC3/IGLC2/IGHV3-48/IGHV4-59/IGHV5-51/IGHV3-23/IGHV2-5/CD8A/CD79B/IGKC/IGLL5/BTN3A1/TESPA1/ITK/CD8B/PRAM1/TEC/CD79A/ABL1
GOBP_ESTABLISHMENT_OF_MITOCHONDRION_LOCALIZATION	GOBP_ESTABLISHMENT_OF_MITOCHONDRION_LOCALIZATION	GOBP_ESTABLISHMENT_OF_MITOCHONDRION_LOCALIZATION	16	0.588728	1.49363	0.0539273	0.717086	0.700063	230	tags=19%, list=2%, signal=18%	MGARP/HAP1/MAPT
GOCC_GAP_JUNCTION	GOCC_GAP_JUNCTION	GOCC_GAP_JUNCTION	7	0.714995	1.49285	0.0423617	0.667207	0.651368	1880	tags=57%, list=18%, signal=47%	GJA3/TJP1/GJA1/DBN1
GOBP_NEUROTRANSMITTER_REUPTAKE	GOBP_NEUROTRANSMITTER_REUPTAKE	GOBP_NEUROTRANSMITTER_REUPTAKE	10	0.659574	1.4925	0.0401506	0.660278	0.644604	238	tags=20%, list=2%, signal=20%	SLC18A1/GPM6B
GOBP_POSITIVE_REGULATION_OF_SYSTEMIC_ARTERIAL_BLOOD_PRESSURE	GOBP_POSITIVE_REGULATION_OF_SYSTEMIC_ARTERIAL_BLOOD_PRESSURE	GOBP_POSITIVE_REGULATION_OF_SYSTEMIC_ARTERIAL_BLOOD_PRESSURE	5	0.782182	1.49211	0.0347222	0.629194	0.614257	909	tags=40%, list=9%, signal=36%	HSD11B2/ACE
GOBP_POSITIVE_REGULATION_OF_EMBRYONIC_DEVELOPMENT	GOBP_POSITIVE_REGULATION_OF_EMBRYONIC_DEVELOPMENT	GOBP_POSITIVE_REGULATION_OF_EMBRYONIC_DEVELOPMENT	6	0.741337	1.49193	0.0397805	0.65711	0.641511	1703	tags=50%, list=17%, signal=42%	TLE6/PLCB1/RBM19
GOBP_CILIUM_ORGANIZATION	GOBP_CILIUM_ORGANIZATION	GOBP_CILIUM_ORGANIZATION	161	0.453046	1.49166	0.000483259	0.0550803	0.0537728	2349	tags=39%, list=23%, signal=30%	IQUB/KIF19/HAP1/WDPCP/CLCN4/WDR35/SSX2IP/TTC21A/BBS9/PTPDC1/IFT74/ARMC2/CEP131/DISC1/EVI5L/FUZ/NEURL1/TMEM80/TTLL1/B9D1/TBC1D13/TBC1D24/CNTROB/WRAP73/TAPT1/TCTN1/POC1A/GORAB/KIF3A/CATIP/WWTR1/CEP162/PCNT/IFT52/BBS4/MPHOSPH9/BBS12/IFT122/TBC1D8/OFD1/EVI5/FAM149B1/PTPN23/SLC9A3R1/NEK1/CEP78/RP2/TTC21B/DNAAF2/BBS7/CEP290/TBC1D10C/DTNBP1/CCDC28B/SPATA6/DNAAF5/ABCC4/SNAP29/ARHGAP35/OCRL/RABEP2/TBC1D1
GOMF_GUANYLATE_CYCLASE_REGULATOR_ACTIVITY	GOMF_GUANYLATE_CYCLASE_REGULATOR_ACTIVITY	GOMF_GUANYLATE_CYCLASE_REGULATOR_ACTIVITY	2	0.985509	1.49119	0.000161967	0.0252617	0.024662	150	tags=100%, list=1%, signal=99%	GUCA2B/GUCA2A
HP_ELBOW_ANKYLOSIS	HP_ELBOW_ANKYLOSIS	HP_ELBOW_ANKYLOSIS	4	0.828594	1.49069	0.0257927	0.557591	0.544354	62	tags=25%, list=1%, signal=25%	NOG
GOMF_METALLOCARBOXYPEPTIDASE_ACTIVITY	GOMF_METALLOCARBOXYPEPTIDASE_ACTIVITY	GOMF_METALLOCARBOXYPEPTIDASE_ACTIVITY	9	0.671166	1.49011	0.0455696	0.675062	0.659037	1082	tags=33%, list=11%, signal=30%	VASH2/AGBL5/CPE
GOBP_CATECHOLAMINE_SECRETION	GOBP_CATECHOLAMINE_SECRETION	GOBP_CATECHOLAMINE_SECRETION	13	0.614531	1.48968	0.0447942	0.673705	0.657712	1281	tags=46%, list=13%, signal=40%	CXCL12/SYT15/ABAT/ADRA2B/FFAR3/RAB3A
HP_ABNORMAL_NUMBER_OF_PERMANENT_TEETH	HP_ABNORMAL_NUMBER_OF_PERMANENT_TEETH	HP_ABNORMAL_NUMBER_OF_PERMANENT_TEETH	14	0.605175	1.4895	0.0431138	0.667424	0.65158	1738	tags=43%, list=17%, signal=36%	WDR35/SATB2/LRP6/C1S/IRF6/OFD1
GOBP_REGULATION_OF_LONG_TERM_SYNAPTIC_POTENTIATION	GOBP_REGULATION_OF_LONG_TERM_SYNAPTIC_POTENTIATION	GOBP_REGULATION_OF_LONG_TERM_SYNAPTIC_POTENTIATION	24	0.544778	1.48936	0.0459127	0.675559	0.659522	973	tags=25%, list=10%, signal=23%	PTN/CX3CR1/CRTC1/EIF2AK4/ABL1/AGER
GOBP_MICROTUBULE_SEVERING	GOBP_MICROTUBULE_SEVERING	GOBP_MICROTUBULE_SEVERING	6	0.739768	1.48877	0.0397805	0.65711	0.641511	2221	tags=67%, list=22%, signal=52%	KATNAL2/KATNAL1/SPAST/KATNB1
GOMF_LIGASE_ACTIVITY_FORMING_CARBON_CARBON_BONDS	GOMF_LIGASE_ACTIVITY_FORMING_CARBON_CARBON_BONDS	GOMF_LIGASE_ACTIVITY_FORMING_CARBON_CARBON_BONDS	7	0.712718	1.4881	0.0439754	0.671624	0.65568	2125	tags=71%, list=21%, signal=57%	ACACB/MCCC1/ACACA/PCCB/PC
HP_2_3_FINGER_SYNDACTYLY	HP_2_3_FINGER_SYNDACTYLY	HP_2_3_FINGER_SYNDACTYLY	4	0.825846	1.48574	0.0266745	0.56624	0.552798	307	tags=50%, list=3%, signal=49%	WDPCP/GPC4
GOBP_RESPONSE_TO_METHYLMERCURY	GOBP_RESPONSE_TO_METHYLMERCURY	GOBP_RESPONSE_TO_METHYLMERCURY	3	0.893444	1.48571	0.0115171	0.36604	0.357351	558	tags=67%, list=5%, signal=63%	ANK2/ALAD
HP_ABNORMAL_RENAL_ECHOGENICITY	HP_ABNORMAL_RENAL_ECHOGENICITY	HP_ABNORMAL_RENAL_ECHOGENICITY	4	0.825455	1.48504	0.0271153	0.570693	0.557146	926	tags=75%, list=9%, signal=68%	KIF14/MYH11/SARS2
GOBP_POSITIVE_REGULATION_OF_DENDRITE_DEVELOPMENT	GOBP_POSITIVE_REGULATION_OF_DENDRITE_DEVELOPMENT	GOBP_POSITIVE_REGULATION_OF_DENDRITE_DEVELOPMENT	6	0.737861	1.48494	0.0397805	0.65711	0.641511	1112	tags=67%, list=11%, signal=59%	PTN/CRTC1/ABL1/DAB2IP
GOMF_CORECEPTOR_ACTIVITY_INVOLVED_IN_WNT_SIGNALING_PATHWAY	GOMF_CORECEPTOR_ACTIVITY_INVOLVED_IN_WNT_SIGNALING_PATHWAY	GOMF_CORECEPTOR_ACTIVITY_INVOLVED_IN_WNT_SIGNALING_PATHWAY	4	0.824698	1.48368	0.0271153	0.570693	0.557146	1546	tags=75%, list=15%, signal=64%	GPC4/LRP6/RECK
GOBP_REGULATION_OF_SYNAPTIC_TRANSMISSION_GABAERGIC	GOBP_REGULATION_OF_SYNAPTIC_TRANSMISSION_GABAERGIC	GOBP_REGULATION_OF_SYNAPTIC_TRANSMISSION_GABAERGIC	13	0.611702	1.48282	0.0472155	0.679751	0.663615	397	tags=23%, list=4%, signal=22%	CA7/HAP1/NLGN2
GOBP_POSITIVE_REGULATION_OF_GUANYLATE_CYCLASE_ACTIVITY	GOBP_POSITIVE_REGULATION_OF_GUANYLATE_CYCLASE_ACTIVITY	GOBP_POSITIVE_REGULATION_OF_GUANYLATE_CYCLASE_ACTIVITY	3	0.8915	1.48248	0.0117452	0.368705	0.359952	1111	tags=100%, list=11%, signal=89%	GUCA2B/GUCA2A/ADORA2B
GOBP_REGULATION_OF_GUANYLATE_CYCLASE_ACTIVITY	GOBP_REGULATION_OF_GUANYLATE_CYCLASE_ACTIVITY	GOBP_REGULATION_OF_GUANYLATE_CYCLASE_ACTIVITY	3	0.8915	1.48248	0.0117452	0.368705	0.359952	1111	tags=100%, list=11%, signal=89%	GUCA2B/GUCA2A/ADORA2B
GOBP_RENAL_SYSTEM_PROCESS	GOBP_RENAL_SYSTEM_PROCESS	GOBP_RENAL_SYSTEM_PROCESS	45	0.496895	1.48153	0.0345912	0.628881	0.613952	1140	tags=24%, list=11%, signal=22%	IGHA2/JCHAIN/IGHA1/MCAM/HBB/ADCY6/IGKV3-20/SLC15A2/HSD11B2/ACE/SERPINF2
HP_ABNORMALITY_OF_THE_5TH_METACARPAL	HP_ABNORMALITY_OF_THE_5TH_METACARPAL	HP_ABNORMALITY_OF_THE_5TH_METACARPAL	9	0.667223	1.48136	0.0455696	0.675062	0.659037	1438	tags=33%, list=14%, signal=29%	NOG/FBN1/BMP2
GOCC_CONNEXIN_COMPLEX	GOCC_CONNEXIN_COMPLEX	GOCC_CONNEXIN_COMPLEX	3	0.890496	1.48081	0.0122013	0.375076	0.366173	807	tags=67%, list=8%, signal=61%	GJA3/GJA1
GOMF_GAP_JUNCTION_CHANNEL_ACTIVITY	GOMF_GAP_JUNCTION_CHANNEL_ACTIVITY	GOMF_GAP_JUNCTION_CHANNEL_ACTIVITY	3	0.890496	1.48081	0.0122013	0.375076	0.366173	807	tags=67%, list=8%, signal=61%	GJA3/GJA1
HP_HYDROURETER	HP_HYDROURETER	HP_HYDROURETER	27	0.529459	1.4808	0.0405257	0.66277	0.647037	1291	tags=26%, list=13%, signal=23%	SOX17/GPC4/PIGN/MYH11/FANCA/MBTPS2/ERCC6
GOBP_REGULATION_OF_POLYAMINE_TRANSMEMBRANE_TRANSPORT	GOBP_REGULATION_OF_POLYAMINE_TRANSMEMBRANE_TRANSPORT	GOBP_REGULATION_OF_POLYAMINE_TRANSMEMBRANE_TRANSPORT	4	0.822548	1.47981	0.0275562	0.574263	0.56063	388	tags=25%, list=4%, signal=24%	OAZ3
GOMF_ORNITHINE_DECARBOXYLASE_REGULATOR_ACTIVITY	GOMF_ORNITHINE_DECARBOXYLASE_REGULATOR_ACTIVITY	GOMF_ORNITHINE_DECARBOXYLASE_REGULATOR_ACTIVITY	4	0.822548	1.47981	0.0275562	0.574263	0.56063	388	tags=25%, list=4%, signal=24%	OAZ3
GOCC_ZYMOGEN_GRANULE_MEMBRANE	GOCC_ZYMOGEN_GRANULE_MEMBRANE	GOCC_ZYMOGEN_GRANULE_MEMBRANE	6	0.735312	1.47981	0.042524	0.667207	0.651368	91	tags=17%, list=1%, signal=17%	ZG16
GOBP_B_CELL_MEDIATED_IMMUNITY	GOBP_B_CELL_MEDIATED_IMMUNITY	GOBP_B_CELL_MEDIATED_IMMUNITY	116	0.457602	1.4797	0.00236832	0.153699	0.15005	1488	tags=26%, list=15%, signal=22%	IGLC6/IGHV3-53/IGHA2/IGHV3-15/IGHV3-73/IGHV4-39/IGHV3-7/IGHA1/IGLC3/IGLC2/IGHV3-48/IGHV4-59/ATAD5/IGHV5-51/IL2/IGHV3-23/IGHV2-5/PARP3/IGKC/CD27/IGLL5/CARD9/KMT5C/UNG/C1S/PAXIP1/BTK/C4BPB/MLH1/IL27RA
GOMF_MONOOXYGENASE_ACTIVITY	GOMF_MONOOXYGENASE_ACTIVITY	GOMF_MONOOXYGENASE_ACTIVITY	26	0.532548	1.47853	0.0484581	0.68517	0.668905	1173	tags=27%, list=11%, signal=24%	CYP26A1/CYP4F22/CYP4F8/FMO4/CYP7B1/CYP2U1/COQ6
GOBP_MYOBLAST_PROLIFERATION	GOBP_MYOBLAST_PROLIFERATION	GOBP_MYOBLAST_PROLIFERATION	10	0.65314	1.47794	0.0414053	0.66685	0.65102	611	tags=40%, list=6%, signal=38%	SOX15/IGF1/ATOH8/MEIS2
HP_APLASIA_HYPOPLASIA_OF_THE_2ND_FINGER	HP_APLASIA_HYPOPLASIA_OF_THE_2ND_FINGER	HP_APLASIA_HYPOPLASIA_OF_THE_2ND_FINGER	4	0.821497	1.47792	0.028438	0.579596	0.565837	1438	tags=75%, list=14%, signal=64%	GPC4/MEIS2/BMP2
GOBP_REGULATION_OF_INTRINSIC_APOPTOTIC_SIGNALING_PATHWAY_IN_RESPONSE_TO_DNA_DAMAGE_BY_P53_CLASS_MEDIATOR	GOBP_REGULATION_OF_INTRINSIC_APOPTOTIC_SIGNALING_PATHWAY_IN_RESPONSE_TO_DNA_DAMAGE_BY_P53_CLASS_MEDIATOR	GOBP_REGULATION_OF_INTRINSIC_APOPTOTIC_SIGNALING_PATHWAY_IN_RESPONSE_TO_DNA_DAMAGE_BY_P53_CLASS_MEDIATOR	15	0.593269	1.47643	0.0499405	0.688761	0.672411	469	tags=20%, list=5%, signal=19%	ELL3/ATAD5/TAF9B
GOBP_ENDOCARDIUM_MORPHOGENESIS	GOBP_ENDOCARDIUM_MORPHOGENESIS	GOBP_ENDOCARDIUM_MORPHOGENESIS	3	0.887632	1.47605	0.0131135	0.39174	0.382441	109	tags=33%, list=1%, signal=33%	SOX17
HP_ABNORMAL_T_WAVE	HP_ABNORMAL_T_WAVE	HP_ABNORMAL_T_WAVE	14	0.599662	1.47593	0.0491018	0.687008	0.670699	318	tags=21%, list=3%, signal=21%	ANK2/MYL2/SNTA1
GOCC_PROXIMAL_DENDRITE	GOCC_PROXIMAL_DENDRITE	GOCC_PROXIMAL_DENDRITE	4	0.82007	1.47535	0.028438	0.579596	0.565837	58	tags=25%, list=1%, signal=25%	SLC1A1
GOBP_DEFENSE_RESPONSE_TO_BACTERIUM	GOBP_DEFENSE_RESPONSE_TO_BACTERIUM	GOBP_DEFENSE_RESPONSE_TO_BACTERIUM	144	0.448909	1.47502	0.00121058	0.10077	0.0983782	730	tags=19%, list=7%, signal=18%	IGLC6/IGHV3-53/IGHA2/IGHV3-15/IGHV3-73/LYPD8/JCHAIN/ZG16/IGHV4-39/IGHV3-7/IGHA1/IGLC3/IGLC2/IGHV3-48/IGHV4-59/IGHV5-51/SFTPD/IGKV3-20/TIRAP/IGHV3-23/IGHV2-5/IGKC/GSDMB/COCH/MPO/IGLL5/CARD9/MAPKBP1
HP_DUODENAL_ATRESIA	HP_DUODENAL_ATRESIA	HP_DUODENAL_ATRESIA	15	0.592482	1.47447	0.0499405	0.688761	0.672411	1451	tags=40%, list=14%, signal=34%	DISP1/PIGN/GAS1/FLI1/RERE/CEP57
GOBP_POST_EMBRYONIC_ANIMAL_MORPHOGENESIS	GOBP_POST_EMBRYONIC_ANIMAL_MORPHOGENESIS	GOBP_POST_EMBRYONIC_ANIMAL_MORPHOGENESIS	7	0.705343	1.4727	0.0373832	0.645151	0.629836	869	tags=43%, list=9%, signal=39%	FBN1/CDH23/EFEMP1
GOMF_HYDROLASE_ACTIVITY_ACTING_ON_ETHER_BONDS	GOMF_HYDROLASE_ACTIVITY_ACTING_ON_ETHER_BONDS	GOMF_HYDROLASE_ACTIVITY_ACTING_ON_ETHER_BONDS	8	0.683891	1.472	0.0345711	0.628881	0.613952	2555	tags=75%, list=25%, signal=56%	AHCYL2/EPHX1/TMEM86B/RNPEP/LTA4H/AKR7A2
HP_ENLARGEMENT_OF_THE_COSTOCHONDRAL_JUNCTION	HP_ENLARGEMENT_OF_THE_COSTOCHONDRAL_JUNCTION	HP_ENLARGEMENT_OF_THE_COSTOCHONDRAL_JUNCTION	5	0.771312	1.47137	0.0402778	0.661636	0.64593	62	tags=20%, list=1%, signal=20%	NOG
GOBP_MAINTENANCE_OF_BLOOD_BRAIN_BARRIER	GOBP_MAINTENANCE_OF_BLOOD_BRAIN_BARRIER	GOBP_MAINTENANCE_OF_BLOOD_BRAIN_BARRIER	21	0.548549	1.47085	0.0627138	0.757793	0.739804	807	tags=29%, list=8%, signal=26%	SLC1A1/CLDN5/CDH5/JAM2/TJP1/GJA1
HP_ABNORMAL_PLATELET_GRANULES	HP_ABNORMAL_PLATELET_GRANULES	HP_ABNORMAL_PLATELET_GRANULES	10	0.649655	1.47005	0.0451694	0.673705	0.657712	2924	tags=70%, list=29%, signal=50%	GFI1B/SLC35A1/HPS6/HPS4/IKZF5/LYST/HPS3
GOMF_ACETYLCHOLINE_RECEPTOR_BINDING	GOMF_ACETYLCHOLINE_RECEPTOR_BINDING	GOMF_ACETYLCHOLINE_RECEPTOR_BINDING	7	0.703976	1.46985	0.0387183	0.649207	0.633796	260	tags=29%, list=3%, signal=28%	RIC3/LYNX1
HP_ABNORMAL_COCHLEA_MORPHOLOGY	HP_ABNORMAL_COCHLEA_MORPHOLOGY	HP_ABNORMAL_COCHLEA_MORPHOLOGY	7	0.703806	1.46949	0.0387183	0.649207	0.633796	1957	tags=71%, list=19%, signal=58%	SIX5/COCH/CDH23/DDX11/CEP78
GOBP_ETHANOL_METABOLIC_PROCESS	GOBP_ETHANOL_METABOLIC_PROCESS	GOBP_ETHANOL_METABOLIC_PROCESS	9	0.661529	1.46872	0.0506329	0.693371	0.676912	1142	tags=44%, list=11%, signal=40%	ADH1B/ADH1C/SULT1A3/ACSS1
GOBP_EMBRYONIC_APPENDAGE_MORPHOGENESIS	GOBP_EMBRYONIC_APPENDAGE_MORPHOGENESIS	GOBP_EMBRYONIC_APPENDAGE_MORPHOGENESIS	40	0.500084	1.46867	0.0361318	0.635825	0.620731	2303	tags=38%, list=23%, signal=29%	NOG/HOXA13/WDPCP/AFF3/GJA1/B9D1/FBXW4/IFT52/RECK/FLVCR1/ALDH1A2/OSR2/MED1/GREM1/SFRP2
GOMF_TOLL_LIKE_RECEPTOR_4_BINDING	GOMF_TOLL_LIKE_RECEPTOR_4_BINDING	GOMF_TOLL_LIKE_RECEPTOR_4_BINDING	5	0.769725	1.46834	0.0416667	0.667207	0.651368	1112	tags=40%, list=11%, signal=36%	TIRAP/DAB2IP
GOBP_TRNA_AMINOACYLATION_FOR_MITOCHONDRIAL_PROTEIN_TRANSLATION	GOBP_TRNA_AMINOACYLATION_FOR_MITOCHONDRIAL_PROTEIN_TRANSLATION	GOBP_TRNA_AMINOACYLATION_FOR_MITOCHONDRIAL_PROTEIN_TRANSLATION	4	0.815548	1.46722	0.0366569	0.638994	0.623825	1035	tags=50%, list=10%, signal=45%	SARS2/AARS2
GOBP_HOMOLOGOUS_CHROMOSOME_SEGREGATION	GOBP_HOMOLOGOUS_CHROMOSOME_SEGREGATION	GOBP_HOMOLOGOUS_CHROMOSOME_SEGREGATION	20	0.553934	1.46702	0.0635104	0.760738	0.74268	2573	tags=50%, list=25%, signal=37%	SYCE1/SYCE3/HORMAD1/CENPC/CCNE2/MLH1/ATM/NDC1/EHMT2/REC8
GOBP_HOMOPHILIC_CELL_ADHESION_VIA_PLASMA_MEMBRANE_ADHESION_MOLECULES	GOBP_HOMOPHILIC_CELL_ADHESION_VIA_PLASMA_MEMBRANE_ADHESION_MOLECULES	GOBP_HOMOPHILIC_CELL_ADHESION_VIA_PLASMA_MEMBRANE_ADHESION_MOLECULES	29	0.5197	1.46672	0.0472527	0.679751	0.663615	2206	tags=45%, list=22%, signal=35%	CADM3/SDK1/ROBO4/CDH5/PTPRG/PALLD/CDH23/MPZL2/CADM1/CDHR5/PTPN23/PECAM1/ESAM
GOCC_INTRINSIC_COMPONENT_OF_POSTSYNAPTIC_DENSITY_MEMBRANE	GOCC_INTRINSIC_COMPONENT_OF_POSTSYNAPTIC_DENSITY_MEMBRANE	GOCC_INTRINSIC_COMPONENT_OF_POSTSYNAPTIC_DENSITY_MEMBRANE	7	0.701489	1.46465	0.0427236	0.667207	0.651368	128	tags=14%, list=1%, signal=14%	LRFN1
GOBP_ANTEROGRADE_AXONAL_TRANSPORT_OF_MITOCHONDRION	GOBP_ANTEROGRADE_AXONAL_TRANSPORT_OF_MITOCHONDRION	GOBP_ANTEROGRADE_AXONAL_TRANSPORT_OF_MITOCHONDRION	4	0.813893	1.46424	0.0366569	0.638994	0.623825	214	tags=25%, list=2%, signal=24%	HAP1
HP_INCREASED_CIRCULATING_GONADOTROPIN_LEVEL	HP_INCREASED_CIRCULATING_GONADOTROPIN_LEVEL	HP_INCREASED_CIRCULATING_GONADOTROPIN_LEVEL	21	0.546019	1.46407	0.0649943	0.764909	0.746751	1742	tags=38%, list=17%, signal=32%	SYCE1/MCM8/POLA1/NUP107/CDH23/WWOX/ERCC6/SPIDR
GOCC_ANCHORED_COMPONENT_OF_MEMBRANE	GOCC_ANCHORED_COMPONENT_OF_MEMBRANE	GOCC_ANCHORED_COMPONENT_OF_MEMBRANE	57	0.479959	1.4638	0.0178985	0.463949	0.452936	1661	tags=35%, list=16%, signal=30%	LYPD2/LYPD8/CNTN1/CA4/RGMA/LYNX1/GFRA2/GPC4/FOLR3/GAS1/NCAM1/RAB26/EFNA3/RAB3A/FOLR2/EFNA4/LYPD3/DPEP2/RECK/CD52
GOMF_NUCLEAR_IMPORT_SIGNAL_RECEPTOR_ACTIVITY	GOMF_NUCLEAR_IMPORT_SIGNAL_RECEPTOR_ACTIVITY	GOMF_NUCLEAR_IMPORT_SIGNAL_RECEPTOR_ACTIVITY	14	0.593833	1.46158	0.0562874	0.731588	0.714221	3748	tags=79%, list=37%, signal=50%	IPO11/TMCO6/RANBP6/KPNA3/TNPO2/IPO9/KPNA1/IPO5/KPNA2/SNUPN/TNPO3
GOBP_NEUROTRANSMITTER_RECEPTOR_TRANSPORT_TO_PLASMA_MEMBRANE	GOBP_NEUROTRANSMITTER_RECEPTOR_TRANSPORT_TO_PLASMA_MEMBRANE	GOBP_NEUROTRANSMITTER_RECEPTOR_TRANSPORT_TO_PLASMA_MEMBRANE	9	0.658306	1.46156	0.0518987	0.700988	0.684347	493	tags=22%, list=5%, signal=21%	SLC1A1/STX1B
GOBP_MITOCHONDRION_DISTRIBUTION	GOBP_MITOCHONDRION_DISTRIBUTION	GOBP_MITOCHONDRION_DISTRIBUTION	12	0.614967	1.46133	0.04884	0.685287	0.669019	2028	tags=42%, list=20%, signal=33%	HAP1/MAPT/MTM1/LRRK2/MSTO1
GOBP_CELLULAR_RESPONSE_TO_AMMONIUM_ION	GOBP_CELLULAR_RESPONSE_TO_AMMONIUM_ION	GOBP_CELLULAR_RESPONSE_TO_AMMONIUM_ION	2	0.965555	1.461	0.0021652	0.145826	0.142365	58	tags=50%, list=1%, signal=50%	SLC1A1
GOBP_RESPONSE_TO_AMMONIUM_ION	GOBP_RESPONSE_TO_AMMONIUM_ION	GOBP_RESPONSE_TO_AMMONIUM_ION	2	0.965555	1.461	0.0021652	0.145826	0.142365	58	tags=50%, list=1%, signal=50%	SLC1A1
GOBP_PEPTIDYL_TYROSINE_AUTOPHOSPHORYLATION	GOBP_PEPTIDYL_TYROSINE_AUTOPHOSPHORYLATION	GOBP_PEPTIDYL_TYROSINE_AUTOPHOSPHORYLATION	14	0.593409	1.46054	0.0562874	0.731588	0.714221	2235	tags=50%, list=22%, signal=39%	ITK/TEC/ABL1/ACE/AATK/INSR/GREM1
GOCC_INHIBITORY_SYNAPSE	GOCC_INHIBITORY_SYNAPSE	GOCC_INHIBITORY_SYNAPSE	5	0.764966	1.45926	0.0430556	0.667424	0.65158	397	tags=40%, list=4%, signal=38%	CEP112/NLGN2
GOCC_ACROSOMAL_VESICLE	GOCC_ACROSOMAL_VESICLE	GOCC_ACROSOMAL_VESICLE	42	0.492701	1.45704	0.0379347	0.647142	0.63178	1918	tags=31%, list=19%, signal=25%	IQUB/SPINK2/CEP131/PLA2G10/ATP8B3/CCDC189/HYAL3/CAV2/RAB3A/ATP6V0A2/SCNN1A/ADAM15/POMT1
HP_ABNORMAL_SPERM_HEAD_MORPHOLOGY	HP_ABNORMAL_SPERM_HEAD_MORPHOLOGY	HP_ABNORMAL_SPERM_HEAD_MORPHOLOGY	5	0.763344	1.45617	0.0458333	0.675062	0.659037	1303	tags=60%, list=13%, signal=52%	CEP112/ARMC2/CATIP
GOMF_CARBOXYPEPTIDASE_ACTIVITY	GOMF_CARBOXYPEPTIDASE_ACTIVITY	GOMF_CARBOXYPEPTIDASE_ACTIVITY	21	0.543027	1.45605	0.0706956	0.782882	0.764297	1534	tags=33%, list=15%, signal=28%	VASH2/AGBL5/ACE/BLMH/CPE/NAALADL1/CPVL
HP_AGAMMAGLOBULINEMIA	HP_AGAMMAGLOBULINEMIA	HP_AGAMMAGLOBULINEMIA	17	0.564845	1.45588	0.0731707	0.790788	0.772016	1900	tags=35%, list=19%, signal=29%	RFXAP/CD79B/CD79A/BLNK/BTK/IKBKB
GOBP_RESPONSE_TO_MERCURY_ION	GOBP_RESPONSE_TO_MERCURY_ION	GOBP_RESPONSE_TO_MERCURY_ION	5	0.762714	1.45497	0.0458333	0.675062	0.659037	558	tags=40%, list=5%, signal=38%	SLC1A1/ALAD
HP_ABNORMAL_CARDIAC_EXERCISE_STRESS_TEST	HP_ABNORMAL_CARDIAC_EXERCISE_STRESS_TEST	HP_ABNORMAL_CARDIAC_EXERCISE_STRESS_TEST	7	0.696663	1.45458	0.0440587	0.671624	0.65568	318	tags=29%, list=3%, signal=28%	ANK2/SNTA1
GOBP_ANTIGEN_PROCESSING_AND_PRESENTATION_ENDOGENOUS_LIPID_ANTIGEN_VIA_MHC_CLASS_IB	GOBP_ANTIGEN_PROCESSING_AND_PRESENTATION_ENDOGENOUS_LIPID_ANTIGEN_VIA_MHC_CLASS_IB	GOBP_ANTIGEN_PROCESSING_AND_PRESENTATION_ENDOGENOUS_LIPID_ANTIGEN_VIA_MHC_CLASS_IB	4	0.808471	1.45449	0.0395894	0.65711	0.641511	1057	tags=75%, list=10%, signal=67%	CD1E/CD1B/CD1D
GOMF_LIPID_ANTIGEN_BINDING	GOMF_LIPID_ANTIGEN_BINDING	GOMF_LIPID_ANTIGEN_BINDING	4	0.808471	1.45449	0.0395894	0.65711	0.641511	1057	tags=75%, list=10%, signal=67%	CD1E/CD1B/CD1D
HP_STAPES_ANKYLOSIS	HP_STAPES_ANKYLOSIS	HP_STAPES_ANKYLOSIS	2	0.960727	1.45369	0.00339141	0.193271	0.188683	62	tags=50%, list=1%, signal=50%	NOG
HP_CHILDHOOD_ONSET_SENSORINEURAL_HEARING_IMPAIRMENT	HP_CHILDHOOD_ONSET_SENSORINEURAL_HEARING_IMPAIRMENT	HP_CHILDHOOD_ONSET_SENSORINEURAL_HEARING_IMPAIRMENT	7	0.696128	1.45346	0.0440587	0.671624	0.65568	2021	tags=71%, list=20%, signal=57%	IGF1/COCH/CDH23/NDE1/TK2
GOMF_CATION_CHLORIDE_SYMPORTER_ACTIVITY	GOMF_CATION_CHLORIDE_SYMPORTER_ACTIVITY	GOMF_CATION_CHLORIDE_SYMPORTER_ACTIVITY	6	0.721868	1.45275	0.048011	0.684694	0.668441	571	tags=33%, list=6%, signal=31%	SLC18A1/SLC12A5
HP_HYPOPLASTIC_PELVIS	HP_HYPOPLASTIC_PELVIS	HP_HYPOPLASTIC_PELVIS	5	0.761436	1.45253	0.0472222	0.679751	0.663615	1291	tags=60%, list=13%, signal=52%	SMARCAL1/POC1A/ERCC6
GOBP_CALCIUM_ION_IMPORT_INTO_CYTOSOL	GOBP_CALCIUM_ION_IMPORT_INTO_CYTOSOL	GOBP_CALCIUM_ION_IMPORT_INTO_CYTOSOL	11	0.621858	1.45238	0.0505549	0.692943	0.676494	693	tags=36%, list=7%, signal=34%	TRPV3/SLC8A2/P2RX1/SLC24A1
GOBP_DORSAL_VENTRAL_AXIS_SPECIFICATION	GOBP_DORSAL_VENTRAL_AXIS_SPECIFICATION	GOBP_DORSAL_VENTRAL_AXIS_SPECIFICATION	4	0.80725	1.45229	0.0410557	0.666131	0.650318	43	tags=25%, list=0%, signal=25%	SFRP1
GOBP_REGULATION_OF_NEUROBLAST_PROLIFERATION	GOBP_REGULATION_OF_NEUROBLAST_PROLIFERATION	GOBP_REGULATION_OF_NEUROBLAST_PROLIFERATION	14	0.58991	1.45193	0.0646707	0.764909	0.746751	672	tags=21%, list=7%, signal=20%	PTN/CX3CR1/DISC1
GOBP_CANONICAL_WNT_SIGNALING_PATHWAY_INVOLVED_IN_REGULATION_OF_CELL_PROLIFERATION	GOBP_CANONICAL_WNT_SIGNALING_PATHWAY_INVOLVED_IN_REGULATION_OF_CELL_PROLIFERATION	GOBP_CANONICAL_WNT_SIGNALING_PATHWAY_INVOLVED_IN_REGULATION_OF_CELL_PROLIFERATION	4	0.807024	1.45188	0.042522	0.667207	0.651368	1836	tags=75%, list=18%, signal=62%	SFRP1/LRP6/DVL2
GOBP_ANTIGEN_PROCESSING_AND_PRESENTATION_OF_LIPID_ANTIGEN_VIA_MHC_CLASS_IB	GOBP_ANTIGEN_PROCESSING_AND_PRESENTATION_OF_LIPID_ANTIGEN_VIA_MHC_CLASS_IB	GOBP_ANTIGEN_PROCESSING_AND_PRESENTATION_OF_LIPID_ANTIGEN_VIA_MHC_CLASS_IB	6	0.721248	1.4515	0.0493827	0.688338	0.671998	1057	tags=50%, list=10%, signal=45%	CD1E/CD1B/CD1D
GOBP_PROTEIN_CHROMOPHORE_LINKAGE	GOBP_PROTEIN_CHROMOPHORE_LINKAGE	GOBP_PROTEIN_CHROMOPHORE_LINKAGE	3	0.872597	1.45105	0.019043	0.477454	0.466119	139	tags=33%, list=1%, signal=33%	IGHA1
GOBP_POSITIVE_REGULATION_OF_NON_MOTILE_CILIUM_ASSEMBLY	GOBP_POSITIVE_REGULATION_OF_NON_MOTILE_CILIUM_ASSEMBLY	GOBP_POSITIVE_REGULATION_OF_NON_MOTILE_CILIUM_ASSEMBLY	3	0.872594	1.45104	0.019043	0.477454	0.466119	1075	tags=67%, list=11%, signal=60%	HAP1/WRAP73
HP_EXTERNAL_EAR_MALFORMATION	HP_EXTERNAL_EAR_MALFORMATION	HP_EXTERNAL_EAR_MALFORMATION	38	0.496359	1.45099	0.0437567	0.671162	0.65523	1216	tags=26%, list=12%, signal=23%	DISP1/SIX5/CD79B/ESCO2/FANCA/GJA1/CD79A/PEX26/CTH/BLNK
GOMF_PHOSPHOTRANSFERASE_ACTIVITY_FOR_OTHER_SUBSTITUTED_PHOSPHATE_GROUPS	GOMF_PHOSPHOTRANSFERASE_ACTIVITY_FOR_OTHER_SUBSTITUTED_PHOSPHATE_GROUPS	GOMF_PHOSPHOTRANSFERASE_ACTIVITY_FOR_OTHER_SUBSTITUTED_PHOSPHATE_GROUPS	18	0.555758	1.4509	0.0770115	0.806648	0.787499	2958	tags=50%, list=29%, signal=36%	PIGN/PTDSS2/FKTN/CDS1/PIGF/CDIPT/PIGO/AASDHPPT/CHPT1
HP_ABNORMAL_MYELOID_CELL_MORPHOLOGY	HP_ABNORMAL_MYELOID_CELL_MORPHOLOGY	HP_ABNORMAL_MYELOID_CELL_MORPHOLOGY	5	0.760561	1.45086	0.0472222	0.679751	0.663615	797	tags=40%, list=8%, signal=37%	KIF23/SLC19A1
HP_ABNORMAL_CIRCULATING_RENIN	HP_ABNORMAL_CIRCULATING_RENIN	HP_ABNORMAL_CIRCULATING_RENIN	4	0.805745	1.44958	0.042522	0.667207	0.651368	1588	tags=75%, list=16%, signal=63%	HSD11B2/SCNN1A/INSR
GOBP_BRANCHING_INVOLVED_IN_PROSTATE_GLAND_MORPHOGENESIS	GOBP_BRANCHING_INVOLVED_IN_PROSTATE_GLAND_MORPHOGENESIS	GOBP_BRANCHING_INVOLVED_IN_PROSTATE_GLAND_MORPHOGENESIS	4	0.805627	1.44937	0.042522	0.667207	0.651368	170	tags=50%, list=2%, signal=49%	SFRP1/HOXA13
GOMF_CYTOSKELETAL_ANCHOR_ACTIVITY	GOMF_CYTOSKELETAL_ANCHOR_ACTIVITY	GOMF_CYTOSKELETAL_ANCHOR_ACTIVITY	15	0.582228	1.44896	0.059453	0.745907	0.7282	700	tags=27%, list=7%, signal=25%	ANK2/BICD1/SORBS2/ANK3
GOMF_ALCOHOL_DEHYDROGENASE_ACTIVITY_ZINC_DEPENDENT	GOMF_ALCOHOL_DEHYDROGENASE_ACTIVITY_ZINC_DEPENDENT	GOMF_ALCOHOL_DEHYDROGENASE_ACTIVITY_ZINC_DEPENDENT	3	0.871317	1.44892	0.0199552	0.487951	0.476367	476	tags=67%, list=5%, signal=64%	ADH1B/ADH1C
HP_ABNORMALITY_OF_THE_RADIAL_HEAD	HP_ABNORMALITY_OF_THE_RADIAL_HEAD	HP_ABNORMALITY_OF_THE_RADIAL_HEAD	30	0.511977	1.44854	0.0492341	0.687646	0.671322	1922	tags=30%, list=19%, signal=24%	NOG/AFF3/ESCO2/EXTL3/FZD2/KIF22/MBTPS2/EXOC6B/ATR
HP_ABNORMALITY_OF_CHROMOSOME_SEGREGATION	HP_ABNORMALITY_OF_CHROMOSOME_SEGREGATION	HP_ABNORMALITY_OF_CHROMOSOME_SEGREGATION	7	0.693408	1.44778	0.046729	0.679751	0.663615	807	tags=43%, list=8%, signal=39%	CDAN1/ESCO2/GJA1
GOBP_MICROGLIAL_CELL_MEDIATED_CYTOTOXICITY	GOBP_MICROGLIAL_CELL_MEDIATED_CYTOTOXICITY	GOBP_MICROGLIAL_CELL_MEDIATED_CYTOTOXICITY	4	0.804597	1.44752	0.042522	0.667207	0.651368	333	tags=25%, list=3%, signal=24%	CX3CR1
GOCC_EXTRINSIC_COMPONENT_OF_MITOCHONDRIAL_INNER_MEMBRANE	GOCC_EXTRINSIC_COMPONENT_OF_MITOCHONDRIAL_INNER_MEMBRANE	GOCC_EXTRINSIC_COMPONENT_OF_MITOCHONDRIAL_INNER_MEMBRANE	9	0.651843	1.44721	0.0620253	0.757081	0.739109	1683	tags=56%, list=16%, signal=46%	TAMM41/PAM16/NOA1/COQ6/COQ4
GOBP_MICROTUBULE_ANCHORING_AT_MICROTUBULE_ORGANIZING_CENTER	GOBP_MICROTUBULE_ANCHORING_AT_MICROTUBULE_ORGANIZING_CENTER	GOBP_MICROTUBULE_ANCHORING_AT_MICROTUBULE_ORGANIZING_CENTER	8	0.672205	1.44684	0.0448143	0.673705	0.657712	1527	tags=50%, list=15%, signal=43%	CCDC68/BICD1/KIF3A/BBS4
GOBP_POSITIVE_REGULATION_OF_BEHAVIOR	GOBP_POSITIVE_REGULATION_OF_BEHAVIOR	GOBP_POSITIVE_REGULATION_OF_BEHAVIOR	8	0.671992	1.44638	0.0448143	0.673705	0.657712	365	tags=25%, list=4%, signal=24%	INSL5/STRA6
GOBP_POSITIVE_REGULATION_OF_KIDNEY_DEVELOPMENT	GOBP_POSITIVE_REGULATION_OF_KIDNEY_DEVELOPMENT	GOBP_POSITIVE_REGULATION_OF_KIDNEY_DEVELOPMENT	3	0.869409	1.44575	0.0208675	0.505218	0.493225	62	tags=33%, list=1%, signal=33%	NOG
HP_OVAL_FACE	HP_OVAL_FACE	HP_OVAL_FACE	9	0.65112	1.44561	0.0620253	0.757081	0.739109	657	tags=22%, list=6%, signal=21%	CNTN1/NFIX
GOCC_CILIARY_TRANSITION_ZONE	GOCC_CILIARY_TRANSITION_ZONE	GOCC_CILIARY_TRANSITION_ZONE	25	0.524097	1.44498	0.0608407	0.752485	0.734622	3254	tags=56%, list=32%, signal=38%	BBS9/CEP131/TMEM80/B9D1/TCTN1/IFT52/BBS4/IFT122/CEP290/UNC119B/TTBK2/TOPORS/IQCB1/B9D2
GOBP_PROSTATE_GLANDULAR_ACINUS_DEVELOPMENT	GOBP_PROSTATE_GLANDULAR_ACINUS_DEVELOPMENT	GOBP_PROSTATE_GLANDULAR_ACINUS_DEVELOPMENT	4	0.802923	1.44451	0.042522	0.667207	0.651368	560	tags=50%, list=5%, signal=47%	SFRP1/FOXA1
HP_AGENESIS_OF_PERMANENT_TEETH	HP_AGENESIS_OF_PERMANENT_TEETH	HP_AGENESIS_OF_PERMANENT_TEETH	11	0.617882	1.44309	0.054254	0.717751	0.700713	1738	tags=45%, list=17%, signal=38%	WDR35/SATB2/LRP6/C1S/OFD1
HP_KNEE_PAIN	HP_KNEE_PAIN	HP_KNEE_PAIN	5	0.756364	1.44285	0.0486111	0.68517	0.668905	1249	tags=60%, list=12%, signal=53%	SLCO2A1/COL9A2/TONSL
GOMF_LIPOPROTEIN_LIPASE_ACTIVITY	GOMF_LIPOPROTEIN_LIPASE_ACTIVITY	GOMF_LIPOPROTEIN_LIPASE_ACTIVITY	3	0.867343	1.44231	0.0215516	0.512111	0.499954	137	tags=33%, list=1%, signal=33%	PNPLA3
GOBP_HISTIDINE_METABOLIC_PROCESS	GOBP_HISTIDINE_METABOLIC_PROCESS	GOBP_HISTIDINE_METABOLIC_PROCESS	6	0.715899	1.44074	0.0521262	0.701502	0.684849	1391	tags=50%, list=14%, signal=43%	MTHFD1/HAL/CARNMT1
GOBP_POSITIVE_REGULATION_OF_SYNAPSE_MATURATION	GOBP_POSITIVE_REGULATION_OF_SYNAPSE_MATURATION	GOBP_POSITIVE_REGULATION_OF_SYNAPSE_MATURATION	4	0.800509	1.44016	0.0454545	0.675062	0.659037	2041	tags=100%, list=20%, signal=80%	NEURL1/DAB2IP/ANAPC2/CDC20
GOBP_RESPONSE_TO_DISACCHARIDE	GOBP_RESPONSE_TO_DISACCHARIDE	GOBP_RESPONSE_TO_DISACCHARIDE	2	0.951656	1.43997	0.00561229	0.25935	0.253193	137	tags=50%, list=1%, signal=49%	PNPLA3
HP_TORSADE_DE_POINTES	HP_TORSADE_DE_POINTES	HP_TORSADE_DE_POINTES	10	0.636279	1.43979	0.0564617	0.733211	0.715805	318	tags=20%, list=3%, signal=19%	ANK2/SNTA1
GOCC_ALPHA_DNA_POLYMERASE_PRIMASE_COMPLEX	GOCC_ALPHA_DNA_POLYMERASE_PRIMASE_COMPLEX	GOCC_ALPHA_DNA_POLYMERASE_PRIMASE_COMPLEX	3	0.865061	1.43851	0.0396341	0.65711	0.641511	1381	tags=100%, list=14%, signal=87%	POLA1/PRIM1/PRIM2
HP_RECURRENT_BRONCHITIS	HP_RECURRENT_BRONCHITIS	HP_RECURRENT_BRONCHITIS	20	0.542968	1.43798	0.073903	0.796379	0.777474	1709	tags=40%, list=17%, signal=33%	CD79B/TNFRSF13C/CD79A/TNFSF12/MGP/ATM/FCHO1/SMARCA2
GOBP_DORSAL_VENTRAL_PATTERN_FORMATION	GOBP_DORSAL_VENTRAL_PATTERN_FORMATION	GOBP_DORSAL_VENTRAL_PATTERN_FORMATION	25	0.521534	1.43791	0.0641593	0.764187	0.746046	2235	tags=40%, list=22%, signal=31%	SFRP1/NOG/DISP1/FOXA1/TCTN1/GORAB/IFT52/TTC21B/GPR161/GREM1
GOMF_NAD_RETINOL_DEHYDROGENASE_ACTIVITY	GOMF_NAD_RETINOL_DEHYDROGENASE_ACTIVITY	GOMF_NAD_RETINOL_DEHYDROGENASE_ACTIVITY	7	0.68859	1.43772	0.0547397	0.720317	0.703218	476	tags=29%, list=5%, signal=27%	ADH1B/ADH1C
GOMF_PHOSPHORYLATION_DEPENDENT_PROTEIN_BINDING	GOMF_PHOSPHORYLATION_DEPENDENT_PROTEIN_BINDING	GOMF_PHOSPHORYLATION_DEPENDENT_PROTEIN_BINDING	6	0.714222	1.43736	0.0548697	0.720748	0.703639	37	tags=17%, list=0%, signal=17%	ANK2
GOMF_SIGNALING_RECEPTOR_INHIBITOR_ACTIVITY	GOMF_SIGNALING_RECEPTOR_INHIBITOR_ACTIVITY	GOMF_SIGNALING_RECEPTOR_INHIBITOR_ACTIVITY	15	0.577429	1.43701	0.0665874	0.773534	0.755171	801	tags=33%, list=8%, signal=31%	LYNX1/CLEC12B/FST/MTRNR2L3/DKK3
GOMF_1_PHOSPHATIDYLINOSITOL_4_PHOSPHATE_5_KINASE_ACTIVITY	GOMF_1_PHOSPHATIDYLINOSITOL_4_PHOSPHATE_5_KINASE_ACTIVITY	GOMF_1_PHOSPHATIDYLINOSITOL_4_PHOSPHATE_5_KINASE_ACTIVITY	8	0.667353	1.4364	0.049936	0.688761	0.672411	1795	tags=50%, list=18%, signal=41%	PIP5KL1/PIP4K2A/PIP5K1B/PIP4K2B
GOMF_G_PROTEIN_COUPLED_RECEPTOR_ACTIVITY	GOMF_G_PROTEIN_COUPLED_RECEPTOR_ACTIVITY	GOMF_G_PROTEIN_COUPLED_RECEPTOR_ACTIVITY	107	0.447094	1.43498	0.00674294	0.27743	0.270844	1735	tags=33%, list=17%, signal=27%	S1PR5/OR52K2/BDKRB1/PTH2R/CX3CR1/CXCR5/LPAR5/GPR18/HTR7/APLNR/P2RY8/GPR42/OXER1/CCR10/FZD2/ADGRD1/P2RY2/GPR82/ADGRE1/GPR171/RAMP2/ADORA2B/TAPT1/CXCR6/GPR68/ADRA2B/VIPR1/FFAR3/GPBAR1/GPR27/GPR141/GPR85/GPR162/CYSLTR2/GALR2
GOBP_NEGATIVE_REGULATION_OF_MEMBRANE_POTENTIAL	GOBP_NEGATIVE_REGULATION_OF_MEMBRANE_POTENTIAL	GOBP_NEGATIVE_REGULATION_OF_MEMBRANE_POTENTIAL	8	0.666627	1.43484	0.0524968	0.70457	0.687844	230	tags=25%, list=2%, signal=24%	PIP5KL1/MAPT
HP_UTERUS_DIDELPHYS	HP_UTERUS_DIDELPHYS	HP_UTERUS_DIDELPHYS	3	0.862158	1.43369	0.0411585	0.666131	0.650318	310	tags=67%, list=3%, signal=65%	HOXA13/WDR35
GOBP_REGULATION_OF_SYNAPSE_STRUCTURAL_PLASTICITY	GOBP_REGULATION_OF_SYNAPSE_STRUCTURAL_PLASTICITY	GOBP_REGULATION_OF_SYNAPSE_STRUCTURAL_PLASTICITY	3	0.861634	1.43282	0.0411585	0.666131	0.650318	1181	tags=67%, list=12%, signal=59%	DMPK/CAMK1
HP_EPILEPTIC_AURA	HP_EPILEPTIC_AURA	HP_EPILEPTIC_AURA	8	0.665318	1.43202	0.0524968	0.70457	0.687844	2179	tags=62%, list=21%, signal=49%	EPM2A/PI4KA/PDE2A/NPRL2/ADGRG1
GOBP_NEGATIVE_REGULATION_OF_OSTEOBLAST_PROLIFERATION	GOBP_NEGATIVE_REGULATION_OF_OSTEOBLAST_PROLIFERATION	GOBP_NEGATIVE_REGULATION_OF_OSTEOBLAST_PROLIFERATION	7	0.685852	1.432	0.0574099	0.739689	0.72213	2235	tags=57%, list=22%, signal=45%	SFRP1/SMAD3/MN1/GREM1
GOBP_REFLEX	GOBP_REFLEX	GOBP_REFLEX	3	0.860739	1.43133	0.0411585	0.666131	0.650318	807	tags=67%, list=8%, signal=61%	SLC1A1/GJA1
GOMF_ETHER_HYDROLASE_ACTIVITY	GOMF_ETHER_HYDROLASE_ACTIVITY	GOMF_ETHER_HYDROLASE_ACTIVITY	5	0.750245	1.43118	0.0555556	0.725257	0.70804	2555	tags=100%, list=25%, signal=75%	EPHX1/TMEM86B/RNPEP/LTA4H/AKR7A2
GOBP_CELLULAR_RESPONSE_TO_PH	GOBP_CELLULAR_RESPONSE_TO_PH	GOBP_CELLULAR_RESPONSE_TO_PH	11	0.612628	1.43082	0.0567201	0.734692	0.717251	2669	tags=64%, list=26%, signal=47%	GJA1/GPR68/SCNN1A/GNA11/IMPACT/RAB11FIP5/HVCN1
GOBP_PHOTOTRANSDUCTION_VISIBLE_LIGHT	GOBP_PHOTOTRANSDUCTION_VISIBLE_LIGHT	GOBP_PHOTOTRANSDUCTION_VISIBLE_LIGHT	5	0.749692	1.43013	0.0555556	0.725257	0.70804	1920	tags=60%, list=19%, signal=49%	PDE6B/CAMKMT/GNA11
GOBP_REGULATION_OF_STRIATED_MUSCLE_CONTRACTION	GOBP_REGULATION_OF_STRIATED_MUSCLE_CONTRACTION	GOBP_REGULATION_OF_STRIATED_MUSCLE_CONTRACTION	39	0.486919	1.42978	0.0510096	0.695316	0.67881	1131	tags=21%, list=11%, signal=18%	ANK2/MYL2/RNF207/PKP2/FGF13/MYBPC3/DMPK/ASB3
GOBP_REGULATION_OF_DELAYED_RECTIFIER_POTASSIUM_CHANNEL_ACTIVITY	GOBP_REGULATION_OF_DELAYED_RECTIFIER_POTASSIUM_CHANNEL_ACTIVITY	GOBP_REGULATION_OF_DELAYED_RECTIFIER_POTASSIUM_CHANNEL_ACTIVITY	5	0.749045	1.42889	0.0569444	0.735611	0.718149	700	tags=40%, list=7%, signal=37%	RNF207/ANK3
HP_ABNORMAL_CIRCULATING_T4_LEVEL	HP_ABNORMAL_CIRCULATING_T4_LEVEL	HP_ABNORMAL_CIRCULATING_T4_LEVEL	2	0.944264	1.42878	0.00814336	0.30774	0.300435	209	tags=50%, list=2%, signal=49%	TG
GOBP_PHOTOTRANSDUCTION	GOBP_PHOTOTRANSDUCTION	GOBP_PHOTOTRANSDUCTION	11	0.611461	1.4281	0.0591862	0.74445	0.726777	2339	tags=45%, list=23%, signal=35%	PDE6B/CAMKMT/CDS1/GNA11/SLC24A4
GOBP_FEMALE_MEIOTIC_NUCLEAR_DIVISION	GOBP_FEMALE_MEIOTIC_NUCLEAR_DIVISION	GOBP_FEMALE_MEIOTIC_NUCLEAR_DIVISION	13	0.588985	1.42775	0.0677966	0.777471	0.759015	2663	tags=54%, list=26%, signal=40%	AURKA/FBXO5/MLH1/ATM/CDC25B/RAD51C/SPIRE1
GOBP_NEUROTRANSMITTER_RECEPTOR_TRANSPORT	GOBP_NEUROTRANSMITTER_RECEPTOR_TRANSPORT	GOBP_NEUROTRANSMITTER_RECEPTOR_TRANSPORT	11	0.610856	1.42668	0.0604192	0.747896	0.730142	493	tags=18%, list=5%, signal=17%	SLC1A1/STX1B
GOBP_SPONTANEOUS_NEUROTRANSMITTER_SECRETION	GOBP_SPONTANEOUS_NEUROTRANSMITTER_SECRETION	GOBP_SPONTANEOUS_NEUROTRANSMITTER_SECRETION	2	0.942524	1.42615	0.00898784	0.322624	0.314965	589	tags=100%, list=6%, signal=94%	STX1B/RPH3A
GOBP_MOTILE_CILIUM_ASSEMBLY	GOBP_MOTILE_CILIUM_ASSEMBLY	GOBP_MOTILE_CILIUM_ASSEMBLY	13	0.588069	1.42553	0.0690073	0.779531	0.761026	892	tags=31%, list=9%, signal=28%	ARMC2/CEP131/NEURL1/TTLL1
GOBP_XENOBIOTIC_CATABOLIC_PROCESS	GOBP_XENOBIOTIC_CATABOLIC_PROCESS	GOBP_XENOBIOTIC_CATABOLIC_PROCESS	9	0.642025	1.42542	0.0721519	0.78685	0.768172	2112	tags=56%, list=21%, signal=44%	FMO4/GSTM4/GSTM3/CRYZ/ACAA1
GOCC_ELASTIC_FIBER	GOCC_ELASTIC_FIBER	GOCC_ELASTIC_FIBER	2	0.942035	1.42541	0.00910848	0.325206	0.317486	594	tags=100%, list=6%, signal=94%	FBLN1/MFAP4
HP_ENTEROCOLITIS	HP_ENTEROCOLITIS	HP_ENTEROCOLITIS	6	0.707896	1.42463	0.0576132	0.740377	0.722801	1365	tags=33%, list=13%, signal=29%	MYH11/SLC37A4
HP_ULNAR_DEVIATION_OF_THE_2ND_FINGER	HP_ULNAR_DEVIATION_OF_THE_2ND_FINGER	HP_ULNAR_DEVIATION_OF_THE_2ND_FINGER	4	0.791307	1.42361	0.0483871	0.68517	0.668905	1438	tags=75%, list=14%, signal=64%	HOXA13/TGDS/BMP2
HP_CORONARY_ARTERY_ATHEROSCLEROSIS	HP_CORONARY_ARTERY_ATHEROSCLEROSIS	HP_CORONARY_ARTERY_ATHEROSCLEROSIS	22	0.527355	1.4236	0.0828604	0.822071	0.802556	1991	tags=45%, list=19%, signal=37%	MFAP5/MYH11/SMAD3/FBN1/PPP1R17/XYLT1/ERCC6/ZNF687/BRCC3/MAT2A
HP_SHORT_1ST_METACARPAL	HP_SHORT_1ST_METACARPAL	HP_SHORT_1ST_METACARPAL	11	0.609413	1.42331	0.0641184	0.764187	0.746046	1812	tags=45%, list=18%, signal=37%	NOG/HOXA13/FZD2/PCNT/SMC1A
HP_APNEIC_EPISODES_IN_INFANCY	HP_APNEIC_EPISODES_IN_INFANCY	HP_APNEIC_EPISODES_IN_INFANCY	3	0.855327	1.42233	0.0457317	0.675062	0.659037	724	tags=33%, list=7%, signal=31%	FGF13
GOMF_OXIDOREDUCTASE_ACTIVITY_ACTING_ON_PAIRED_DONORS_WITH_INCORPORATION_OR_REDUCTION_OF_MOLECULAR_OXYGEN_REDUCED_FLAVIN_OR_FLAVOPROTEIN_AS_ONE_DONOR_AND_INCORPORATION_OF_ONE_ATOM_OF_OXYGEN	GOMF_OXIDOREDUCTASE_ACTIVITY_ACTING_ON_PAIRED_DONORS_WITH_INCORPORATION_OR_REDUCTION_OF_MOLECULAR_OXYGEN_REDUCED_FLAVIN_OR_FLAVOPROTEIN_AS_ONE_DONOR_AND_INCORPORATION_OF_ONE_ATOM_OF_OXYGEN	GOMF_OXIDOREDUCTASE_ACTIVITY_ACTING_ON_PAIRED_DONORS_WITH_INCORPORATION_OR_REDUCTION_OF_MOLECULAR_OXYGEN_REDUCED_FLAVIN_OR_FLAVOPROTEIN_AS_ONE_DONOR_AND_INCORPORATION_OF_ONE_ATOM_OF_OXYGEN	9	0.640544	1.42213	0.0734177	0.792879	0.774057	1173	tags=44%, list=11%, signal=39%	CYP4F8/CYP7B1/CYP2U1/COQ6
HP_ABNORMAL_THYROID_STIMULATING_HORMONE_LEVEL	HP_ABNORMAL_THYROID_STIMULATING_HORMONE_LEVEL	HP_ABNORMAL_THYROID_STIMULATING_HORMONE_LEVEL	10	0.628454	1.42208	0.0664994	0.773534	0.755171	1088	tags=40%, list=11%, signal=36%	TG/CDH23/CPE/SMARCAL1
GOBP_POSITIVE_REGULATION_OF_HIPPO_SIGNALING	GOBP_POSITIVE_REGULATION_OF_HIPPO_SIGNALING	GOBP_POSITIVE_REGULATION_OF_HIPPO_SIGNALING	3	0.854924	1.42166	0.0457317	0.675062	0.659037	543	tags=67%, list=5%, signal=63%	SCHIP1/IQCJ-SCHIP1
HP_ABNORMAL_SPINAL_MENINGEAL_MORPHOLOGY	HP_ABNORMAL_SPINAL_MENINGEAL_MORPHOLOGY	HP_ABNORMAL_SPINAL_MENINGEAL_MORPHOLOGY	12	0.598212	1.42151	0.0659341	0.770461	0.752172	742	tags=33%, list=7%, signal=31%	MFAP5/MYH11/SMAD3/FBN1
GOBP_NEGATIVE_REGULATION_OF_NEUROBLAST_PROLIFERATION	GOBP_NEGATIVE_REGULATION_OF_NEUROBLAST_PROLIFERATION	GOBP_NEGATIVE_REGULATION_OF_NEUROBLAST_PROLIFERATION	4	0.789923	1.42112	0.0498534	0.688761	0.672411	57	tags=25%, list=1%, signal=25%	PTN
GOBP_REGULATION_OF_CELL_PROJECTION_SIZE	GOBP_REGULATION_OF_CELL_PROJECTION_SIZE	GOBP_REGULATION_OF_CELL_PROJECTION_SIZE	4	0.789783	1.42087	0.0498534	0.688761	0.672411	1814	tags=75%, list=18%, signal=62%	PLS1/EZR/CDHR5
GOBP_REGULATION_OF_MICROVILLUS_LENGTH	GOBP_REGULATION_OF_MICROVILLUS_LENGTH	GOBP_REGULATION_OF_MICROVILLUS_LENGTH	4	0.789783	1.42087	0.0498534	0.688761	0.672411	1814	tags=75%, list=18%, signal=62%	PLS1/EZR/CDHR5
GOMF_PHOSPHOTRANSFERASE_ACTIVITY_NITROGENOUS_GROUP_AS_ACCEPTOR	GOMF_PHOSPHOTRANSFERASE_ACTIVITY_NITROGENOUS_GROUP_AS_ACCEPTOR	GOMF_PHOSPHOTRANSFERASE_ACTIVITY_NITROGENOUS_GROUP_AS_ACCEPTOR	6	0.705963	1.42074	0.0603567	0.747896	0.730142	2102	tags=67%, list=21%, signal=53%	CKM/CKMT1B/CKMT1A/NME2
HP_APLASIA_HYPOPLASIA_OF_THE_NASAL_SEPTUM	HP_APLASIA_HYPOPLASIA_OF_THE_NASAL_SEPTUM	HP_APLASIA_HYPOPLASIA_OF_THE_NASAL_SEPTUM	3	0.854189	1.42044	0.0457317	0.675062	0.659037	62	tags=33%, list=1%, signal=33%	NOG
GOBP_MITOTIC_SPINDLE_MIDZONE_ASSEMBLY	GOBP_MITOTIC_SPINDLE_MIDZONE_ASSEMBLY	GOBP_MITOTIC_SPINDLE_MIDZONE_ASSEMBLY	4	0.789532	1.42041	0.0498534	0.688761	0.672411	432	tags=50%, list=4%, signal=48%	KIF23/MAP10
GOCC_CENTRAL_ELEMENT	GOCC_CENTRAL_ELEMENT	GOCC_CENTRAL_ELEMENT	2	0.93851	1.42007	0.0110387	0.357901	0.349405	630	tags=100%, list=6%, signal=94%	SYCE1/SYCE3
HP_CLOVERLEAF_SKULL	HP_CLOVERLEAF_SKULL	HP_CLOVERLEAF_SKULL	4	0.789272	1.41995	0.0498534	0.688761	0.672411	764	tags=50%, list=7%, signal=46%	WDR35/EXTL3
HP_GLANDULAR_HYPOSPADIAS	HP_GLANDULAR_HYPOSPADIAS	HP_GLANDULAR_HYPOSPADIAS	4	0.78914	1.41971	0.0498534	0.688761	0.672411	1009	tags=50%, list=10%, signal=45%	HOXA13/MTM1
HP_ABNORMAL_GERM_CELL_MORPHOLOGY	HP_ABNORMAL_GERM_CELL_MORPHOLOGY	HP_ABNORMAL_GERM_CELL_MORPHOLOGY	6	0.705286	1.41938	0.0603567	0.747896	0.730142	1303	tags=50%, list=13%, signal=44%	CEP112/ARMC2/CATIP
GOMF_ENDONUCLEASE_ACTIVITY_ACTIVE_WITH_EITHER_RIBO_OR_DEOXYRIBONUCLEIC_ACIDS_AND_PRODUCING_3_PHOSPHOMONOESTERS	GOMF_ENDONUCLEASE_ACTIVITY_ACTIVE_WITH_EITHER_RIBO_OR_DEOXYRIBONUCLEIC_ACIDS_AND_PRODUCING_3_PHOSPHOMONOESTERS	GOMF_ENDONUCLEASE_ACTIVITY_ACTIVE_WITH_EITHER_RIBO_OR_DEOXYRIBONUCLEIC_ACIDS_AND_PRODUCING_3_PHOSPHOMONOESTERS	10	0.627155	1.41914	0.0690088	0.779531	0.761026	2261	tags=50%, list=22%, signal=39%	GEN1/RNASE4/SLX1A/TEFM/RAD51C
GOCC_EXTERNAL_SIDE_OF_PLASMA_MEMBRANE	GOCC_EXTERNAL_SIDE_OF_PLASMA_MEMBRANE	GOCC_EXTERNAL_SIDE_OF_PLASMA_MEMBRANE	213	0.425106	1.41735	0.000481807	0.0550803	0.0537728	1231	tags=24%, list=12%, signal=22%	IGLC6/IGHV3-53/IGHA2/IGHV3-15/IGHV3-73/IGHV4-39/IGHV3-7/IGHA1/IGLC3/CA4/IGLC2/IGHV3-48/MCAM/IGHV4-59/CXCL12/IGHV5-51/GFRA2/GPC4/CX3CR1/CLEC12B/CDH5/CD1E/CXCR5/CLEC4F/IGHV3-23/IGHV2-5/CD8A/CD79B/IGKC/LY9/CD27/IGLL5/BTN3A1/CLEC10A/P2RX1/FOLR3/CD244/CCR10/TNFRSF13C/NCAM1/SPN/CD79A/ACE/CD1B/ADGRE1/CD1D/BCAM/CD33/BTN3A2/CXCR6/ENOX2/SPA17
GOCC_PHOTORECEPTOR_OUTER_SEGMENT_MEMBRANE	GOCC_PHOTORECEPTOR_OUTER_SEGMENT_MEMBRANE	GOCC_PHOTORECEPTOR_OUTER_SEGMENT_MEMBRANE	6	0.704022	1.41684	0.0631001	0.758717	0.740706	1599	tags=50%, list=16%, signal=42%	PDE6B/PDE6G/PHLPP2
HP_SINUS_BRADYCARDIA	HP_SINUS_BRADYCARDIA	HP_SINUS_BRADYCARDIA	10	0.626115	1.41678	0.0690088	0.779531	0.761026	318	tags=20%, list=3%, signal=19%	ANK2/SNTA1
GOBP_INHIBITORY_POSTSYNAPTIC_POTENTIAL	GOBP_INHIBITORY_POSTSYNAPTIC_POTENTIAL	GOBP_INHIBITORY_POSTSYNAPTIC_POTENTIAL	3	0.851285	1.41561	0.0487805	0.68517	0.668905	568	tags=67%, list=6%, signal=63%	NLGN2/ABAT
GOBP_POSITIVE_REGULATION_OF_INHIBITORY_POSTSYNAPTIC_POTENTIAL	GOBP_POSITIVE_REGULATION_OF_INHIBITORY_POSTSYNAPTIC_POTENTIAL	GOBP_POSITIVE_REGULATION_OF_INHIBITORY_POSTSYNAPTIC_POTENTIAL	3	0.851285	1.41561	0.0487805	0.68517	0.668905	568	tags=67%, list=6%, signal=63%	NLGN2/ABAT
GOMF_INTERLEUKIN_17_RECEPTOR_ACTIVITY	GOMF_INTERLEUKIN_17_RECEPTOR_ACTIVITY	GOMF_INTERLEUKIN_17_RECEPTOR_ACTIVITY	5	0.742013	1.41548	0.0583333	0.742091	0.724475	1607	tags=60%, list=16%, signal=51%	IL17RD/IL27RA/IL17RC
HP_SLOWED_SLURRED_SPEECH	HP_SLOWED_SLURRED_SPEECH	HP_SLOWED_SLURRED_SPEECH	3	0.850862	1.4149	0.0487805	0.68517	0.668905	1526	tags=100%, list=15%, signal=85%	MAPT/SYNJ1/SPG7
HP_EPISCLERITIS	HP_EPISCLERITIS	HP_EPISCLERITIS	4	0.786323	1.41464	0.0513196	0.69634	0.67981	1058	tags=50%, list=10%, signal=45%	DNASE1L3/MBTPS2
GOBP_PROTEIN_LOCALIZATION_TO_CELL_SURFACE	GOBP_PROTEIN_LOCALIZATION_TO_CELL_SURFACE	GOBP_PROTEIN_LOCALIZATION_TO_CELL_SURFACE	43	0.47601	1.41368	0.0577125	0.74101	0.72342	1325	tags=21%, list=13%, signal=18%	ANK2/PTPRU/GPM6B/RIC3/NLGN2/PIGU/GPD1L/FGF7/SNX33
HP_SHORT_STERNUM	HP_SHORT_STERNUM	HP_SHORT_STERNUM	5	0.74087	1.4133	0.0611111	0.753941	0.736044	2564	tags=80%, list=25%, signal=60%	NOG/NFIX/ARID1B/RBM10
GOBP_TONGUE_DEVELOPMENT	GOBP_TONGUE_DEVELOPMENT	GOBP_TONGUE_DEVELOPMENT	3	0.849633	1.41286	0.0487805	0.68517	0.668905	236	tags=33%, list=2%, signal=33%	WDPCP
GOBP_TONGUE_MORPHOGENESIS	GOBP_TONGUE_MORPHOGENESIS	GOBP_TONGUE_MORPHOGENESIS	3	0.849633	1.41286	0.0487805	0.68517	0.668905	236	tags=33%, list=2%, signal=33%	WDPCP
GOBP_NEGATIVE_REGULATION_OF_INTRINSIC_APOPTOTIC_SIGNALING_PATHWAY_IN_RESPONSE_TO_DNA_DAMAGE	GOBP_NEGATIVE_REGULATION_OF_INTRINSIC_APOPTOTIC_SIGNALING_PATHWAY_IN_RESPONSE_TO_DNA_DAMAGE	GOBP_NEGATIVE_REGULATION_OF_INTRINSIC_APOPTOTIC_SIGNALING_PATHWAY_IN_RESPONSE_TO_DNA_DAMAGE	26	0.50883	1.41268	0.0726872	0.789016	0.770286	469	tags=19%, list=5%, signal=18%	ELL3/CXCL12/ATAD5/DDIAS/TAF9B
GOBP_POSITIVE_REGULATION_OF_CELLULAR_PH_REDUCTION	GOBP_POSITIVE_REGULATION_OF_CELLULAR_PH_REDUCTION	GOBP_POSITIVE_REGULATION_OF_CELLULAR_PH_REDUCTION	3	0.849426	1.41251	0.0487805	0.68517	0.668905	23	tags=33%, list=0%, signal=33%	CA7
GOMF_PROTEIN_SERINE_THREONINE_PHOSPHATASE_INHIBITOR_ACTIVITY	GOMF_PROTEIN_SERINE_THREONINE_PHOSPHATASE_INHIBITOR_ACTIVITY	GOMF_PROTEIN_SERINE_THREONINE_PHOSPHATASE_INHIBITOR_ACTIVITY	7	0.676484	1.41244	0.0667557	0.773534	0.755171	1476	tags=43%, list=14%, signal=37%	PPP1R17/PPP1R14D/PPP1R14A
HP_MALAR_PROMINENCE	HP_MALAR_PROMINENCE	HP_MALAR_PROMINENCE	7	0.6764	1.41227	0.0667557	0.773534	0.755171	243	tags=14%, list=2%, signal=14%	HBB
HP_NEUROGENIC_BLADDER	HP_NEUROGENIC_BLADDER	HP_NEUROGENIC_BLADDER	24	0.516447	1.4119	0.0851064	0.826958	0.807327	3086	tags=54%, list=30%, signal=38%	GJA1/FUZ/TRAPPC12/PPOX/ERCC6/EPHB4/COG5/FARS2/ATP13A2/CLCN6/PEX3/VPS11/TBCD
GOMF_COA_TRANSFERASE_ACTIVITY	GOMF_COA_TRANSFERASE_ACTIVITY	GOMF_COA_TRANSFERASE_ACTIVITY	4	0.784644	1.41162	0.0542522	0.717751	0.700713	2203	tags=100%, list=22%, signal=78%	OXCT2/ACSM3/ACAA1/OXCT1
GOBP_REGULATION_OF_MICROVILLUS_ORGANIZATION	GOBP_REGULATION_OF_MICROVILLUS_ORGANIZATION	GOBP_REGULATION_OF_MICROVILLUS_ORGANIZATION	8	0.65576	1.41145	0.0678617	0.777471	0.759015	1908	tags=50%, list=19%, signal=41%	PLS1/EZR/CDHR5/ATP8B1
GOBP_NEGATIVE_REGULATION_OF_PHOSPHOLIPASE_ACTIVITY	GOBP_NEGATIVE_REGULATION_OF_PHOSPHOLIPASE_ACTIVITY	GOBP_NEGATIVE_REGULATION_OF_PHOSPHOLIPASE_ACTIVITY	4	0.784465	1.4113	0.0542522	0.717751	0.700713	897	tags=50%, list=9%, signal=46%	BICD1/ABL1
GOBP_CILIUM_MOVEMENT	GOBP_CILIUM_MOVEMENT	GOBP_CILIUM_MOVEMENT	35	0.485878	1.41077	0.0618997	0.757081	0.739109	2141	tags=40%, list=21%, signal=32%	TTC21A/SLC22A14/ARMC2/NEK10/CEP131/NEURL1/TTLL1/SPA17/BBS4/OFD1/SLC9A3R1/DNAAF2/KIF9/DNAAF5
HP_ANOPHTHALMIA	HP_ANOPHTHALMIA	HP_ANOPHTHALMIA	24	0.515788	1.4101	0.0851064	0.826958	0.807327	2351	tags=46%, list=23%, signal=35%	DISP1/STRA6/B9D1/TCTN1/ERCC6/FKTN/POMT1/HCCS/CEP290/DAG1/NUAK2
GOBP_SPONTANEOUS_SYNAPTIC_TRANSMISSION	GOBP_SPONTANEOUS_SYNAPTIC_TRANSMISSION	GOBP_SPONTANEOUS_SYNAPTIC_TRANSMISSION	6	0.700456	1.40966	0.0672154	0.774867	0.756473	973	tags=50%, list=10%, signal=45%	STX1B/RPH3A/AGER
GOMF_CROSSOVER_JUNCTION_ENDODEOXYRIBONUCLEASE_ACTIVITY	GOMF_CROSSOVER_JUNCTION_ENDODEOXYRIBONUCLEASE_ACTIVITY	GOMF_CROSSOVER_JUNCTION_ENDODEOXYRIBONUCLEASE_ACTIVITY	5	0.738925	1.40959	0.0625	0.757081	0.739109	2261	tags=80%, list=22%, signal=62%	GEN1/SLX1A/TEFM/RAD51C
HP_POSTERIOR_FOSSA_CYST	HP_POSTERIOR_FOSSA_CYST	HP_POSTERIOR_FOSSA_CYST	4	0.783303	1.40921	0.0557185	0.726744	0.709492	1918	tags=75%, list=19%, signal=61%	ABAT/FKTN/POMT1
GOBP_ANIMAL_ORGAN_MATURATION	GOBP_ANIMAL_ORGAN_MATURATION	GOBP_ANIMAL_ORGAN_MATURATION	12	0.592971	1.40906	0.0708181	0.783299	0.764704	2235	tags=58%, list=22%, signal=46%	IGF1/GH1/XYLT1/MBTPS2/BMP2/ALDH1A2/GREM1
GOBP_PROSTATE_GLAND_DEVELOPMENT	GOBP_PROSTATE_GLAND_DEVELOPMENT	GOBP_PROSTATE_GLAND_DEVELOPMENT	26	0.507083	1.40783	0.0748899	0.798304	0.779354	831	tags=19%, list=8%, signal=18%	SFRP1/NOG/HOXA13/FOXA1/CYP7B1
GOMF_ISOPRENOID_BINDING	GOMF_ISOPRENOID_BINDING	GOMF_ISOPRENOID_BINDING	11	0.602679	1.40759	0.0702836	0.780069	0.761551	2084	tags=45%, list=20%, signal=36%	CYP26A1/STRA6/PTGDS/RBP7/ALDH1A2
HP_PYELONEPHRITIS	HP_PYELONEPHRITIS	HP_PYELONEPHRITIS	6	0.699222	1.40718	0.0685871	0.779531	0.761026	542	tags=33%, list=5%, signal=32%	HOXA13/MYH11
HP_EPISODIC_TACHYPNEA	HP_EPISODIC_TACHYPNEA	HP_EPISODIC_TACHYPNEA	15	0.565394	1.40706	0.0772889	0.806648	0.787499	2012	tags=40%, list=20%, signal=32%	B9D1/TCTN1/OFD1/FAM149B1/SMC1A/CEP290
GOMF_3_5_CYCLIC_GMP_PHOSPHODIESTERASE_ACTIVITY	GOMF_3_5_CYCLIC_GMP_PHOSPHODIESTERASE_ACTIVITY	GOMF_3_5_CYCLIC_GMP_PHOSPHODIESTERASE_ACTIVITY	6	0.699142	1.40701	0.0699588	0.779531	0.761026	1899	tags=67%, list=19%, signal=54%	PDE6B/PDE6G/PDE2A/PDE8A
GOCC_DENDRITE_MEMBRANE	GOCC_DENDRITE_MEMBRANE	GOCC_DENDRITE_MEMBRANE	10	0.621696	1.40679	0.076537	0.805912	0.786781	1771	tags=50%, list=17%, signal=41%	SLC12A5/KCNC3/LAMP5/INSR/DAGLA
GOCC_NUCLEAR_REPLICATION_FORK	GOCC_NUCLEAR_REPLICATION_FORK	GOCC_NUCLEAR_REPLICATION_FORK	19	0.535696	1.40671	0.0938586	0.844899	0.824842	2282	tags=47%, list=22%, signal=37%	POLA1/TIMELESS/PRIM1/SMARCAL1/TONSL/PRIM2/MMS22L/POLD2/SMARCAD1
GOBP_GAP_JUNCTION_MEDIATED_INTERCELLULAR_TRANSPORT	GOBP_GAP_JUNCTION_MEDIATED_INTERCELLULAR_TRANSPORT	GOBP_GAP_JUNCTION_MEDIATED_INTERCELLULAR_TRANSPORT	2	0.929483	1.40642	0.0183069	0.468486	0.457365	233	tags=50%, list=2%, signal=49%	GJA3
GOBP_SPINDLE_ELONGATION	GOBP_SPINDLE_ELONGATION	GOBP_SPINDLE_ELONGATION	6	0.698631	1.40599	0.0699588	0.779531	0.761026	432	tags=33%, list=4%, signal=32%	KIF23/MAP10
GOCC_BRUSH_BORDER_MEMBRANE	GOCC_BRUSH_BORDER_MEMBRANE	GOCC_BRUSH_BORDER_MEMBRANE	21	0.524291	1.40581	0.0957811	0.847463	0.827345	1882	tags=43%, list=18%, signal=35%	CA4/SLC3A1/SLC19A1/ACE/CYBRD1/CDHR5/CD36/PLB1/SLC9A3R1
GOBP_RESPONSE_TO_DOPAMINE	GOBP_RESPONSE_TO_DOPAMINE	GOBP_RESPONSE_TO_DOPAMINE	35	0.483966	1.40522	0.0618997	0.757081	0.739109	2044	tags=31%, list=20%, signal=25%	SLC1A1/PALM/ADCY6/HTR7/SULT1A3/ABL1/CAV2/LRRK2/SLC9A3R1/GNA11/DTNBP1
GOBP_ATRIAL_CARDIAC_MUSCLE_CELL_TO_AV_NODE_CELL_SIGNALING	GOBP_ATRIAL_CARDIAC_MUSCLE_CELL_TO_AV_NODE_CELL_SIGNALING	GOBP_ATRIAL_CARDIAC_MUSCLE_CELL_TO_AV_NODE_CELL_SIGNALING	6	0.698228	1.40518	0.0713306	0.784994	0.766359	807	tags=33%, list=8%, signal=31%	ANK2/GJA1
HP_SYNOSTOSIS_OF_CARPALS_TARSALS	HP_SYNOSTOSIS_OF_CARPALS_TARSALS	HP_SYNOSTOSIS_OF_CARPALS_TARSALS	19	0.535031	1.40496	0.0938586	0.844899	0.824842	529	tags=21%, list=5%, signal=20%	NOG/HOXA13/FBLN1/ESCO2
HP_HYPEREOSINOPHILIA	HP_HYPEREOSINOPHILIA	HP_HYPEREOSINOPHILIA	4	0.780941	1.40496	0.058651	0.742091	0.724475	1897	tags=75%, list=19%, signal=61%	CARD9/EXTL3/NLRP1
HP_LONG_NOSE	HP_LONG_NOSE	HP_LONG_NOSE	18	0.538146	1.40492	0.0954023	0.847463	0.827345	910	tags=33%, list=9%, signal=30%	NOG/EXTL3/GJA1/ABL1/SATB2/PIGU
GOBP_SMOOTHENED_SIGNALING_PATHWAY	GOBP_SMOOTHENED_SIGNALING_PATHWAY	GOBP_SMOOTHENED_SIGNALING_PATHWAY	50	0.466478	1.40466	0.059375	0.745907	0.7282	2804	tags=42%, list=27%, signal=31%	SFRP1/IQUB/WDPCP/DISP2/BTRC/FOXA1/GAS1/FUZ/B9D1/TCTN1/GORAB/IFT52/IFT122/TTC21B/BBS7/GPR161/UCHL5/KCTD6/TTBK2/ULK3/DYRK2
HP_ALKALOSIS	HP_ALKALOSIS	HP_ALKALOSIS	10	0.620641	1.4044	0.0803011	0.814644	0.795306	1739	tags=40%, list=17%, signal=33%	HSD11B2/SARS2/SCNN1A/NARS2
GOBP_CARDIAC_MUSCLE_CELL_CONTRACTION	GOBP_CARDIAC_MUSCLE_CELL_CONTRACTION	GOBP_CARDIAC_MUSCLE_CELL_CONTRACTION	29	0.497084	1.40289	0.0714286	0.784994	0.766359	1227	tags=24%, list=12%, signal=21%	ANK2/RNF207/SNTA1/PKP2/FGF13/GJA1/GPD1L
HP_CLUBBING_OF_TOES	HP_CLUBBING_OF_TOES	HP_CLUBBING_OF_TOES	9	0.631814	1.40275	0.0822785	0.820664	0.801182	2261	tags=44%, list=22%, signal=35%	SLCO2A1/FANCA/SMARCA2/RAD51C
GOBP_REGULATION_OF_CARDIAC_CONDUCTION	GOBP_REGULATION_OF_CARDIAC_CONDUCTION	GOBP_REGULATION_OF_CARDIAC_CONDUCTION	10	0.619804	1.40251	0.0828105	0.822071	0.802556	631	tags=20%, list=6%, signal=19%	ANK2/SLC8A2
HP_ABNORMALITY_OF_BLOOD_VOLUME_HOMEOSTASIS	HP_ABNORMALITY_OF_BLOOD_VOLUME_HOMEOSTASIS	HP_ABNORMALITY_OF_BLOOD_VOLUME_HOMEOSTASIS	12	0.589233	1.40018	0.0757021	0.802345	0.783298	742	tags=33%, list=7%, signal=31%	MFAP5/MYH11/SMAD3/FBN1
GOBP_STEM_CELL_DIVISION	GOBP_STEM_CELL_DIVISION	GOBP_STEM_CELL_DIVISION	18	0.536052	1.39946	0.1	0.862635	0.842157	2411	tags=39%, list=24%, signal=30%	SOX17/PRDM15/FUT10/WWTR1/EVI2B/SFRP2/LBH
GOBP_NEUROBLAST_PROLIFERATION	GOBP_NEUROBLAST_PROLIFERATION	GOBP_NEUROBLAST_PROLIFERATION	28	0.498465	1.39892	0.0781938	0.808373	0.789183	1860	tags=32%, list=18%, signal=26%	PTN/CX3CR1/EML1/DISC1/FGF13/AKNA/LRRK2/DAGLA/NDE1
GOBP_CELLULAR_RESPONSE_TO_MAGNESIUM_ION	GOBP_CELLULAR_RESPONSE_TO_MAGNESIUM_ION	GOBP_CELLULAR_RESPONSE_TO_MAGNESIUM_ION	4	0.7774	1.39859	0.0601173	0.747896	0.730142	700	tags=50%, list=7%, signal=47%	SMPD3/ANK3
GOMF_ENDODEOXYRIBONUCLEASE_ACTIVITY_PRODUCING_3_PHOSPHOMONOESTERS	GOMF_ENDODEOXYRIBONUCLEASE_ACTIVITY_PRODUCING_3_PHOSPHOMONOESTERS	GOMF_ENDODEOXYRIBONUCLEASE_ACTIVITY_PRODUCING_3_PHOSPHOMONOESTERS	6	0.694628	1.39793	0.079561	0.81448	0.795145	2261	tags=67%, list=22%, signal=52%	GEN1/SLX1A/TEFM/RAD51C
GOBP_EMBRYONIC_DIGIT_MORPHOGENESIS	GOBP_EMBRYONIC_DIGIT_MORPHOGENESIS	GOBP_EMBRYONIC_DIGIT_MORPHOGENESIS	22	0.517814	1.39784	0.0942111	0.846529	0.826433	2303	tags=36%, list=23%, signal=28%	NOG/WDPCP/GJA1/B9D1/IFT52/FLVCR1/OSR2/SFRP2
GOMF_MICROTUBULE_SEVERING_ATPASE_ACTIVITY	GOMF_MICROTUBULE_SEVERING_ATPASE_ACTIVITY	GOMF_MICROTUBULE_SEVERING_ATPASE_ACTIVITY	4	0.77691	1.39771	0.0601173	0.747896	0.730142	2110	tags=75%, list=21%, signal=60%	KATNAL2/KATNAL1/SPAST
GOBP_POSITIVE_REGULATION_OF_ENDOTHELIAL_CELL_DEVELOPMENT	GOBP_POSITIVE_REGULATION_OF_ENDOTHELIAL_CELL_DEVELOPMENT	GOBP_POSITIVE_REGULATION_OF_ENDOTHELIAL_CELL_DEVELOPMENT	5	0.732686	1.39769	0.0722222	0.78685	0.768172	347	tags=40%, list=3%, signal=39%	CLDN5/CDH5
GOBP_DIAPHRAGM_DEVELOPMENT	GOBP_DIAPHRAGM_DEVELOPMENT	GOBP_DIAPHRAGM_DEVELOPMENT	4	0.776886	1.39766	0.0601173	0.747896	0.730142	365	tags=50%, list=4%, signal=48%	DISP1/STRA6
GOBP_EXOCYST_LOCALIZATION	GOBP_EXOCYST_LOCALIZATION	GOBP_EXOCYST_LOCALIZATION	3	0.839935	1.39673	0.0594512	0.745907	0.7282	488	tags=33%, list=5%, signal=32%	EXOC3L1
GOBP_EXTRACELLULAR_TRANSPORT	GOBP_EXTRACELLULAR_TRANSPORT	GOBP_EXTRACELLULAR_TRANSPORT	11	0.597988	1.39663	0.0764488	0.805912	0.786781	1984	tags=55%, list=19%, signal=44%	NEK10/TTLL1/SPA17/OFD1/SLC9A3R1/DNAAF2
GOCC_SYNAPTIC_VESICLE_MEMBRANE	GOCC_SYNAPTIC_VESICLE_MEMBRANE	GOCC_SYNAPTIC_VESICLE_MEMBRANE	41	0.472815	1.39649	0.0665259	0.773534	0.755171	2408	tags=32%, list=24%, signal=24%	SLC18A1/CBARP/RPH3A/AMPH/RAB26/RAB3A/LAMP5/LRRK2/SYNGR1/DTNBP1/PTPRN2/BORCS5/STX10
GOMF_CORECEPTOR_ACTIVITY_INVOLVED_IN_WNT_SIGNALING_PATHWAY_PLANAR_CELL_POLARITY_PATHWAY	GOMF_CORECEPTOR_ACTIVITY_INVOLVED_IN_WNT_SIGNALING_PATHWAY_PLANAR_CELL_POLARITY_PATHWAY	GOMF_CORECEPTOR_ACTIVITY_INVOLVED_IN_WNT_SIGNALING_PATHWAY_PLANAR_CELL_POLARITY_PATHWAY	2	0.922773	1.39626	0.0421394	0.667207	0.651368	307	tags=50%, list=3%, signal=49%	GPC4
GOCC_CLATHRIN_SCULPTED_VESICLE	GOCC_CLATHRIN_SCULPTED_VESICLE	GOCC_CLATHRIN_SCULPTED_VESICLE	5	0.731827	1.39605	0.0722222	0.78685	0.768172	1281	tags=40%, list=13%, signal=35%	SLC18A1/RAB3A
GOBP_VENTRICULAR_CARDIAC_MUSCLE_TISSUE_MORPHOGENESIS	GOBP_VENTRICULAR_CARDIAC_MUSCLE_TISSUE_MORPHOGENESIS	GOBP_VENTRICULAR_CARDIAC_MUSCLE_TISSUE_MORPHOGENESIS	19	0.531338	1.39526	0.0996524	0.861464	0.841014	1409	tags=26%, list=14%, signal=23%	NOG/MYL2/PKP2/MYBPC3/FOXC1
HP_PETERS_ANOMALY	HP_PETERS_ANOMALY	HP_PETERS_ANOMALY	7	0.668013	1.39476	0.0761015	0.804659	0.785558	3077	tags=86%, list=30%, signal=60%	FKTN/RERE/FOXC1/POMT1/TRIM44/CYP1B1
GOBP_POSITIVE_REGULATION_OF_INTRACELLULAR_STEROID_HORMONE_RECEPTOR_SIGNALING_PATHWAY	GOBP_POSITIVE_REGULATION_OF_INTRACELLULAR_STEROID_HORMONE_RECEPTOR_SIGNALING_PATHWAY	GOBP_POSITIVE_REGULATION_OF_INTRACELLULAR_STEROID_HORMONE_RECEPTOR_SIGNALING_PATHWAY	7	0.667862	1.39444	0.0761015	0.804659	0.785558	2502	tags=57%, list=24%, signal=43%	FOXA1/SKP2/MED1/PARP1
HP_BIMANUAL_SYNKINESIA	HP_BIMANUAL_SYNKINESIA	HP_BIMANUAL_SYNKINESIA	11	0.596879	1.39404	0.080148	0.814644	0.795306	1403	tags=27%, list=14%, signal=24%	IL17RD/ANOS1/DNAL4
GOMF_GAP_JUNCTION_HEMI_CHANNEL_ACTIVITY	GOMF_GAP_JUNCTION_HEMI_CHANNEL_ACTIVITY	GOMF_GAP_JUNCTION_HEMI_CHANNEL_ACTIVITY	2	0.921179	1.39385	0.0453809	0.675062	0.659037	807	tags=100%, list=8%, signal=92%	GJA3/GJA1
HP_RETINAL_THINNING	HP_RETINAL_THINNING	HP_RETINAL_THINNING	9	0.627799	1.39383	0.0886076	0.836132	0.816284	693	tags=33%, list=7%, signal=31%	GNB3/PDE6B/SLC24A1
GOCC_RIBBON_SYNAPSE	GOCC_RIBBON_SYNAPSE	GOCC_RIBBON_SYNAPSE	5	0.730613	1.39373	0.075	0.798569	0.779612	802	tags=40%, list=8%, signal=37%	NLGN2/CDH23
GOBP_RESPONSE_TO_PROSTAGLANDIN_E	GOBP_RESPONSE_TO_PROSTAGLANDIN_E	GOBP_RESPONSE_TO_PROSTAGLANDIN_E	16	0.549252	1.39348	0.0961313	0.847463	0.827345	339	tags=12%, list=3%, signal=12%	SFRP1/ADCY6
GOBP_EMBRYONIC_SKELETAL_JOINT_DEVELOPMENT	GOBP_EMBRYONIC_SKELETAL_JOINT_DEVELOPMENT	GOBP_EMBRYONIC_SKELETAL_JOINT_DEVELOPMENT	4	0.774453	1.39329	0.0645161	0.764909	0.746751	62	tags=25%, list=1%, signal=25%	NOG
GOMF_FLAP_ENDONUCLEASE_ACTIVITY	GOMF_FLAP_ENDONUCLEASE_ACTIVITY	GOMF_FLAP_ENDONUCLEASE_ACTIVITY	4	0.77397	1.39242	0.0645161	0.764909	0.746751	1832	tags=75%, list=18%, signal=62%	GEN1/SLX1A/FEN1
GOBP_DETECTION_OF_VISIBLE_LIGHT	GOBP_DETECTION_OF_VISIBLE_LIGHT	GOBP_DETECTION_OF_VISIBLE_LIGHT	11	0.59592	1.3918	0.081381	0.815397	0.796041	1920	tags=36%, list=19%, signal=30%	PDE6B/CAMKMT/REEP6/GNA11
GOBP_NEURAL_PLATE_REGIONALIZATION	GOBP_NEURAL_PLATE_REGIONALIZATION	GOBP_NEURAL_PLATE_REGIONALIZATION	2	0.919808	1.39178	0.0470016	0.679751	0.663615	821	tags=100%, list=8%, signal=92%	NOG/FUZ
GOCC_INTRACILIARY_TRANSPORT_PARTICLE_B	GOCC_INTRACILIARY_TRANSPORT_PARTICLE_B	GOCC_INTRACILIARY_TRANSPORT_PARTICLE_B	8	0.646463	1.39144	0.0793854	0.814335	0.795004	1514	tags=38%, list=15%, signal=32%	TRIM59/IFT74/IFT52
GOBP_CELL_FATE_COMMITMENT_INVOLVED_IN_FORMATION_OF_PRIMARY_GERM_LAYER	GOBP_CELL_FATE_COMMITMENT_INVOLVED_IN_FORMATION_OF_PRIMARY_GERM_LAYER	GOBP_CELL_FATE_COMMITMENT_INVOLVED_IN_FORMATION_OF_PRIMARY_GERM_LAYER	10	0.614845	1.39128	0.0890841	0.836842	0.816976	2529	tags=50%, list=25%, signal=38%	SOX17/MESP1/LEO1/SFRP2/KLF4
GOMF_EXTRACELLULAR_MATRIX_STRUCTURAL_CONSTITUENT_CONFERRING_COMPRESSION_RESISTANCE	GOMF_EXTRACELLULAR_MATRIX_STRUCTURAL_CONSTITUENT_CONFERRING_COMPRESSION_RESISTANCE	GOMF_EXTRACELLULAR_MATRIX_STRUCTURAL_CONSTITUENT_CONFERRING_COMPRESSION_RESISTANCE	8	0.646353	1.3912	0.0806658	0.814644	0.795306	159	tags=25%, list=2%, signal=25%	OGN/FMOD
GOCC_CARDIAC_MYOFIBRIL	GOCC_CARDIAC_MYOFIBRIL	GOCC_CARDIAC_MYOFIBRIL	3	0.836484	1.39099	0.0625	0.757081	0.739109	759	tags=67%, list=7%, signal=62%	MYL2/MYBPC3
GOBP_POSITIVE_REGULATION_OF_SYNAPTIC_TRANSMISSION	GOBP_POSITIVE_REGULATION_OF_SYNAPTIC_TRANSMISSION	GOBP_POSITIVE_REGULATION_OF_SYNAPTIC_TRANSMISSION	65	0.450971	1.39084	0.0403727	0.662461	0.646735	973	tags=20%, list=10%, signal=18%	CA7/PTN/SLC1A1/HAP1/CX3CR1/NLGN2/STX1B/SLC8A2/SLC24A1/CRTC1/EIF2AK4/ABL1/AGER
HP_CHRONIC_HEPATITIS	HP_CHRONIC_HEPATITIS	HP_CHRONIC_HEPATITIS	6	0.690962	1.39055	0.0809328	0.814644	0.795306	336	tags=33%, list=3%, signal=32%	HBB/RFXAP
GOBP_REGULATION_OF_LOCOMOTION_INVOLVED_IN_LOCOMOTORY_BEHAVIOR	GOBP_REGULATION_OF_LOCOMOTION_INVOLVED_IN_LOCOMOTORY_BEHAVIOR	GOBP_REGULATION_OF_LOCOMOTION_INVOLVED_IN_LOCOMOTORY_BEHAVIOR	3	0.835989	1.39017	0.0625	0.757081	0.739109	116	tags=33%, list=1%, signal=33%	GNB3
GOBP_ETHANOLAMINE_CONTAINING_COMPOUND_METABOLIC_PROCESS	GOBP_ETHANOLAMINE_CONTAINING_COMPOUND_METABOLIC_PROCESS	GOBP_ETHANOLAMINE_CONTAINING_COMPOUND_METABOLIC_PROCESS	3	0.835879	1.38999	0.0625	0.757081	0.739109	1679	tags=100%, list=16%, signal=84%	GDPD3/NAAA/GDE1
GOBP_N_ACYLETHANOLAMINE_METABOLIC_PROCESS	GOBP_N_ACYLETHANOLAMINE_METABOLIC_PROCESS	GOBP_N_ACYLETHANOLAMINE_METABOLIC_PROCESS	3	0.835879	1.38999	0.0625	0.757081	0.739109	1679	tags=100%, list=16%, signal=84%	GDPD3/NAAA/GDE1
GOBP_RETINA_HOMEOSTASIS	GOBP_RETINA_HOMEOSTASIS	GOBP_RETINA_HOMEOSTASIS	25	0.504115	1.38988	0.0873894	0.834004	0.814206	1578	tags=32%, list=15%, signal=27%	IGHA2/JCHAIN/IGHA1/IGKC/CDH23/ERCC6/BBS4/BBS12
GOBP_DENDRITE_SELF_AVOIDANCE	GOBP_DENDRITE_SELF_AVOIDANCE	GOBP_DENDRITE_SELF_AVOIDANCE	6	0.690571	1.38977	0.0823045	0.820664	0.801182	799	tags=33%, list=8%, signal=31%	ROBO4/PALLD
GOBP_NEUROTROPHIN_PRODUCTION	GOBP_NEUROTROPHIN_PRODUCTION	GOBP_NEUROTROPHIN_PRODUCTION	2	0.917753	1.38867	0.0470016	0.679751	0.663615	214	tags=50%, list=2%, signal=49%	HAP1
GOMF_CARBOXYLIC_ESTER_HYDROLASE_ACTIVITY	GOMF_CARBOXYLIC_ESTER_HYDROLASE_ACTIVITY	GOMF_CARBOXYLIC_ESTER_HYDROLASE_ACTIVITY	62	0.451658	1.38846	0.045221	0.673705	0.657712	2013	tags=29%, list=20%, signal=23%	CA1/PNPLA7/PNPLA3/PROCA1/PLA2G2C/GDPD3/PLA2G10/CES4A/ABHD8/AARS2/AOAH/GDE1/ABHD15/DAGLA/ABHD5/PLB1/LIPA/PTRHD1
GOMF_ACTIN_MONOMER_BINDING	GOMF_ACTIN_MONOMER_BINDING	GOMF_ACTIN_MONOMER_BINDING	15	0.557845	1.38827	0.0891795	0.836842	0.816976	1317	tags=27%, list=13%, signal=23%	MYL2/ABL1/COBLL1/PFN2
HP_HYPOTHERMIA	HP_HYPOTHERMIA	HP_HYPOTHERMIA	18	0.531599	1.38783	0.106897	0.878315	0.857465	957	tags=17%, list=9%, signal=15%	TG/P4HTM/SLC25A20
GOBP_ACTIN_MEDIATED_CELL_CONTRACTION	GOBP_ACTIN_MEDIATED_CELL_CONTRACTION	GOBP_ACTIN_MEDIATED_CELL_CONTRACTION	40	0.472539	1.38778	0.0712009	0.784958	0.766324	847	tags=22%, list=8%, signal=21%	ANK2/RNF207/SNTA1/LIMCH1/PKP2/FGF13/MYBPC3/GJA1/CCDC88C
GOBP_LYMPH_VESSEL_DEVELOPMENT	GOBP_LYMPH_VESSEL_DEVELOPMENT	GOBP_LYMPH_VESSEL_DEVELOPMENT	15	0.557637	1.38776	0.0891795	0.836842	0.816976	1409	tags=33%, list=14%, signal=29%	SVEP1/LGALS12/TMEM204/ACVR2B/FOXC1
GOBP_ASPARTATE_FAMILY_AMINO_ACID_CATABOLIC_PROCESS	GOBP_ASPARTATE_FAMILY_AMINO_ACID_CATABOLIC_PROCESS	GOBP_ASPARTATE_FAMILY_AMINO_ACID_CATABOLIC_PROCESS	6	0.689563	1.38774	0.085048	0.826958	0.807327	2979	tags=83%, list=29%, signal=59%	ASRGL1/GOT1/GCAT/DLST/GOT2
GOBP_NEGATIVE_REGULATION_OF_JUN_KINASE_ACTIVITY	GOBP_NEGATIVE_REGULATION_OF_JUN_KINASE_ACTIVITY	GOBP_NEGATIVE_REGULATION_OF_JUN_KINASE_ACTIVITY	9	0.62504	1.3877	0.0911392	0.839807	0.819871	2303	tags=44%, list=23%, signal=34%	SFRP1/ZNF675/PDCD4/SFRP2
GOBP_NEGATIVE_REGULATION_OF_DNA_REPLICATION	GOBP_NEGATIVE_REGULATION_OF_DNA_REPLICATION	GOBP_NEGATIVE_REGULATION_OF_DNA_REPLICATION	20	0.5239	1.38748	0.0981524	0.855246	0.834944	1972	tags=35%, list=19%, signal=28%	CDAN1/TIMELESS/SMARCAL1/LIG3/FBXO5/ATR/SLFN11
GOMF_MUTSALPHA_COMPLEX_BINDING	GOMF_MUTSALPHA_COMPLEX_BINDING	GOMF_MUTSALPHA_COMPLEX_BINDING	5	0.727159	1.38714	0.0777778	0.806648	0.787499	1922	tags=80%, list=19%, signal=65%	MCM8/MLH1/MCM9/ATR
GOBP_INTRACILIARY_RETROGRADE_TRANSPORT	GOBP_INTRACILIARY_RETROGRADE_TRANSPORT	GOBP_INTRACILIARY_RETROGRADE_TRANSPORT	5	0.726759	1.38638	0.0777778	0.806648	0.787499	1983	tags=80%, list=19%, signal=65%	WDR35/TTC21A/IFT122/TTC21B
GOCC_INTRACILIARY_TRANSPORT_PARTICLE_A	GOCC_INTRACILIARY_TRANSPORT_PARTICLE_A	GOCC_INTRACILIARY_TRANSPORT_PARTICLE_A	5	0.726759	1.38638	0.0777778	0.806648	0.787499	1983	tags=80%, list=19%, signal=65%	WDR35/TTC21A/IFT122/TTC21B
GOBP_MEMBRANOUS_SEPTUM_MORPHOGENESIS	GOBP_MEMBRANOUS_SEPTUM_MORPHOGENESIS	GOBP_MEMBRANOUS_SEPTUM_MORPHOGENESIS	4	0.770322	1.38585	0.0718475	0.785656	0.767006	896	tags=50%, list=9%, signal=46%	NOG/FZD2
HP_EPIPHYSEAL_DYSPLASIA	HP_EPIPHYSEAL_DYSPLASIA	HP_EPIPHYSEAL_DYSPLASIA	18	0.530739	1.38559	0.106897	0.878315	0.857465	946	tags=28%, list=9%, signal=25%	COL9A2/EXTL3/LOXL3/XYLT1/KIF22
HP_ABSENT_NARES	HP_ABSENT_NARES	HP_ABSENT_NARES	3	0.833141	1.38543	0.0640244	0.764156	0.746016	226	tags=33%, list=2%, signal=33%	DISP1
GOBP_PROTEIN_K11_LINKED_DEUBIQUITINATION	GOBP_PROTEIN_K11_LINKED_DEUBIQUITINATION	GOBP_PROTEIN_K11_LINKED_DEUBIQUITINATION	5	0.726261	1.38543	0.0777778	0.806648	0.787499	2302	tags=80%, list=23%, signal=62%	OTUD7A/YOD1/VCPIP1/USP37
HP_MEDIAL_FLARING_OF_THE_EYEBROW	HP_MEDIAL_FLARING_OF_THE_EYEBROW	HP_MEDIAL_FLARING_OF_THE_EYEBROW	13	0.570918	1.38395	0.0920097	0.841011	0.821046	2012	tags=54%, list=20%, signal=43%	WDPCP/BBS9/IFT74/BBS4/BBS12/BBS7/CEP290
HP_OMPHALOCELE	HP_OMPHALOCELE	HP_OMPHALOCELE	30	0.488849	1.38311	0.0842451	0.824624	0.805048	1386	tags=30%, list=14%, signal=26%	DISP1/GPC4/WDR35/PIGN/MYH11/NFIX/MBTPS2/NEK9/HIC1
HP_DEEP_PLANTAR_CREASES	HP_DEEP_PLANTAR_CREASES	HP_DEEP_PLANTAR_CREASES	12	0.581646	1.38215	0.0830281	0.822071	0.802556	1731	tags=42%, list=17%, signal=35%	PIGN/PIGQ/ERCC6/ATP6V0A2/MTOR
GOBP_NEGATIVE_REGULATION_OF_CARTILAGE_DEVELOPMENT	GOBP_NEGATIVE_REGULATION_OF_CARTILAGE_DEVELOPMENT	GOBP_NEGATIVE_REGULATION_OF_CARTILAGE_DEVELOPMENT	10	0.610788	1.3821	0.0915935	0.841011	0.821046	2482	tags=40%, list=24%, signal=30%	NOG/EFEMP1/GREM1/CTSK
HP_ABNORMAL_5TH_FINGER_PHALANX_MORPHOLOGY	HP_ABNORMAL_5TH_FINGER_PHALANX_MORPHOLOGY	HP_ABNORMAL_5TH_FINGER_PHALANX_MORPHOLOGY	12	0.581625	1.3821	0.0830281	0.822071	0.802556	1438	tags=33%, list=14%, signal=29%	NOG/ZNF141/GJA1/BMP2
GOBP_CARDIAC_MUSCLE_TISSUE_MORPHOGENESIS	GOBP_CARDIAC_MUSCLE_TISSUE_MORPHOGENESIS	GOBP_CARDIAC_MUSCLE_TISSUE_MORPHOGENESIS	21	0.515332	1.38179	0.103763	0.87099	0.850314	1438	tags=29%, list=14%, signal=25%	NOG/MYL2/PKP2/MYBPC3/FOXC1/BMP2
GOBP_ANTIGEN_PROCESSING_AND_PRESENTATION_VIA_MHC_CLASS_IB	GOBP_ANTIGEN_PROCESSING_AND_PRESENTATION_VIA_MHC_CLASS_IB	GOBP_ANTIGEN_PROCESSING_AND_PRESENTATION_VIA_MHC_CLASS_IB	9	0.622321	1.38167	0.0924051	0.841011	0.821046	1057	tags=33%, list=10%, signal=30%	CD1E/CD1B/CD1D
GOBP_MUCOCILIARY_CLEARANCE	GOBP_MUCOCILIARY_CLEARANCE	GOBP_MUCOCILIARY_CLEARANCE	2	0.912856	1.38126	0.0518639	0.700988	0.684347	892	tags=100%, list=9%, signal=91%	NEK10/TTLL1
GOBP_OSSIFICATION_INVOLVED_IN_BONE_REMODELING	GOBP_OSSIFICATION_INVOLVED_IN_BONE_REMODELING	GOBP_OSSIFICATION_INVOLVED_IN_BONE_REMODELING	3	0.830571	1.38116	0.0685976	0.779531	0.761026	57	tags=33%, list=1%, signal=33%	PTN
HP_ELEVATED_CIRCULATING_THYROID_STIMULATING_HORMONE_CONCENTRATION	HP_ELEVATED_CIRCULATING_THYROID_STIMULATING_HORMONE_CONCENTRATION	HP_ELEVATED_CIRCULATING_THYROID_STIMULATING_HORMONE_CONCENTRATION	8	0.641669	1.38112	0.0870679	0.833927	0.81413	1088	tags=38%, list=11%, signal=34%	TG/CDH23/SMARCAL1
GOBP_AXONEME_ASSEMBLY	GOBP_AXONEME_ASSEMBLY	GOBP_AXONEME_ASSEMBLY	12	0.581186	1.38106	0.0842491	0.824624	0.805048	2141	tags=50%, list=21%, signal=40%	ARMC2/CEP131/NEURL1/TTLL1/DNAAF2/DNAAF5
GOBP_POSITIVE_REGULATION_OF_THE_FORCE_OF_HEART_CONTRACTION	GOBP_POSITIVE_REGULATION_OF_THE_FORCE_OF_HEART_CONTRACTION	GOBP_POSITIVE_REGULATION_OF_THE_FORCE_OF_HEART_CONTRACTION	3	0.830468	1.38099	0.0685976	0.779531	0.761026	103	tags=33%, list=1%, signal=33%	MYL2
GOBP_HOMOLOGOUS_CHROMOSOME_PAIRING_AT_MEIOSIS	GOBP_HOMOLOGOUS_CHROMOSOME_PAIRING_AT_MEIOSIS	GOBP_HOMOLOGOUS_CHROMOSOME_PAIRING_AT_MEIOSIS	16	0.54431	1.38094	0.104338	0.87146	0.850773	2573	tags=50%, list=25%, signal=37%	SYCE1/SYCE3/HORMAD1/CCNE2/MLH1/NDC1/EHMT2/REC8
GOCC_MICROFIBRIL	GOCC_MICROFIBRIL	GOCC_MICROFIBRIL	6	0.685968	1.3805	0.0877915	0.834004	0.814206	2306	tags=83%, list=23%, signal=65%	MFAP5/MFAP4/FBN1/LTBP1/MFAP1
HP_PROLONGED_QTC_INTERVAL	HP_PROLONGED_QTC_INTERVAL	HP_PROLONGED_QTC_INTERVAL	11	0.590936	1.38016	0.0912454	0.840209	0.820264	318	tags=18%, list=3%, signal=18%	ANK2/SNTA1
GOCC_ZYMOGEN_GRANULE	GOCC_ZYMOGEN_GRANULE	GOCC_ZYMOGEN_GRANULE	9	0.621604	1.38008	0.0924051	0.841011	0.821046	912	tags=22%, list=9%, signal=20%	ZG16/DNASE1
GOCC_CILIARY_PLASM	GOCC_CILIARY_PLASM	GOCC_CILIARY_PLASM	21	0.51467	1.38001	0.104903	0.875506	0.854723	2008	tags=29%, list=20%, signal=23%	KIF19/WDPCP/WDR35/CEP162/ATG14/BBS7
GOBP_RIGHTING_REFLEX	GOBP_RIGHTING_REFLEX	GOBP_RIGHTING_REFLEX	2	0.911818	1.37969	0.0518639	0.700988	0.684347	58	tags=50%, list=1%, signal=50%	SLC1A1
HP_ABNORMALITY_OF_THE_STAPES	HP_ABNORMALITY_OF_THE_STAPES	HP_ABNORMALITY_OF_THE_STAPES	7	0.66077	1.37964	0.0841121	0.824624	0.805048	62	tags=14%, list=1%, signal=14%	NOG
GOBP_REPLICATION_FORK_PROTECTION	GOBP_REPLICATION_FORK_PROTECTION	GOBP_REPLICATION_FORK_PROTECTION	6	0.685204	1.37897	0.0877915	0.834004	0.814206	1088	tags=33%, list=11%, signal=30%	TIMELESS/SMARCAL1
GOBP_NEURAL_PLATE_PATTERN_SPECIFICATION	GOBP_NEURAL_PLATE_PATTERN_SPECIFICATION	GOBP_NEURAL_PLATE_PATTERN_SPECIFICATION	3	0.829151	1.3788	0.070122	0.779531	0.761026	821	tags=67%, list=8%, signal=61%	NOG/FUZ
GOMF_FOUR_WAY_JUNCTION_DNA_BINDING	GOMF_FOUR_WAY_JUNCTION_DNA_BINDING	GOMF_FOUR_WAY_JUNCTION_DNA_BINDING	12	0.580184	1.37867	0.0879121	0.834004	0.814206	3071	tags=58%, list=30%, signal=41%	GEN1/RAD51D/ABL1/RAD51C/MEN1/HMGB3/WRN
GOMF_SULFUR_AMINO_ACID_TRANSMEMBRANE_TRANSPORTER_ACTIVITY	GOMF_SULFUR_AMINO_ACID_TRANSMEMBRANE_TRANSPORTER_ACTIVITY	GOMF_SULFUR_AMINO_ACID_TRANSMEMBRANE_TRANSPORTER_ACTIVITY	7	0.660109	1.37826	0.0854473	0.826958	0.807327	191	tags=29%, list=2%, signal=28%	SLC1A1/SLC3A1
HP_BROAD_HALLUX_PHALANX	HP_BROAD_HALLUX_PHALANX	HP_BROAD_HALLUX_PHALANX	8	0.640282	1.37813	0.0909091	0.839435	0.819508	1438	tags=50%, list=14%, signal=43%	GPC4/SATB2/FLI1/BMP2
GOMF_MYOSIN_HEAVY_CHAIN_BINDING	GOMF_MYOSIN_HEAVY_CHAIN_BINDING	GOMF_MYOSIN_HEAVY_CHAIN_BINDING	8	0.64022	1.378	0.0909091	0.839435	0.819508	759	tags=38%, list=7%, signal=35%	MYL2/LIMCH1/MYBPC3
GOBP_NEGATIVE_REGULATION_OF_LEUKOCYTE_MIGRATION	GOBP_NEGATIVE_REGULATION_OF_LEUKOCYTE_MIGRATION	GOBP_NEGATIVE_REGULATION_OF_LEUKOCYTE_MIGRATION	25	0.499778	1.37793	0.0884956	0.836132	0.816284	949	tags=24%, list=9%, signal=22%	CCL25/CXCL12/CCL28/APOD/GPR18/PLCB1
HP_DELAYED_ERUPTION_OF_PERMANENT_TEETH	HP_DELAYED_ERUPTION_OF_PERMANENT_TEETH	HP_DELAYED_ERUPTION_OF_PERMANENT_TEETH	18	0.527727	1.37772	0.109195	0.884747	0.863744	1767	tags=39%, list=17%, signal=32%	GJA1/TBC1D24/LRP6/TONSL/SLC37A4/IRF6/PIGF
GOCC_MYOSIN_FILAMENT	GOCC_MYOSIN_FILAMENT	GOCC_MYOSIN_FILAMENT	6	0.684088	1.37672	0.0919067	0.841011	0.821046	759	tags=50%, list=7%, signal=46%	MYH7B/MYH11/MYBPC3
GOBP_POSITIVE_REGULATION_OF_ISOTYPE_SWITCHING_TO_IGG_ISOTYPES	GOBP_POSITIVE_REGULATION_OF_ISOTYPE_SWITCHING_TO_IGG_ISOTYPES	GOBP_POSITIVE_REGULATION_OF_ISOTYPE_SWITCHING_TO_IGG_ISOTYPES	6	0.684075	1.37669	0.0919067	0.841011	0.821046	1487	tags=67%, list=15%, signal=57%	ATAD5/IL2/PAXIP1/MLH1
GOBP_APOPTOTIC_CHROMOSOME_CONDENSATION	GOBP_APOPTOTIC_CHROMOSOME_CONDENSATION	GOBP_APOPTOTIC_CHROMOSOME_CONDENSATION	3	0.827454	1.37598	0.070122	0.779531	0.761026	1446	tags=67%, list=14%, signal=57%	DFFB/ERN2
HP_VERTICAL_SUPRANUCLEAR_GAZE_PALSY	HP_VERTICAL_SUPRANUCLEAR_GAZE_PALSY	HP_VERTICAL_SUPRANUCLEAR_GAZE_PALSY	17	0.533846	1.37598	0.110337	0.886103	0.865068	1526	tags=35%, list=15%, signal=30%	MAPT/KCNC3/CCDC88C/ACOX2/ALDH4A1/SPG7
GOBP_CARDIAC_MUSCLE_CELL_ACTION_POTENTIAL	GOBP_CARDIAC_MUSCLE_CELL_ACTION_POTENTIAL	GOBP_CARDIAC_MUSCLE_CELL_ACTION_POTENTIAL	31	0.484366	1.37589	0.0839695	0.824503	0.804931	1227	tags=26%, list=12%, signal=23%	ANK2/RNF207/SNTA1/PKP2/ANK3/FGF13/GJA1/GPD1L
GOBP_HEAD_MORPHOGENESIS	GOBP_HEAD_MORPHOGENESIS	GOBP_HEAD_MORPHOGENESIS	21	0.51313	1.37588	0.107184	0.879368	0.858493	365	tags=14%, list=4%, signal=14%	NOG/CLDN5/STRA6
HP_SUPERNUMERARY_SPLEENS	HP_SUPERNUMERARY_SPLEENS	HP_SUPERNUMERARY_SPLEENS	23	0.504517	1.37584	0.0978628	0.854972	0.834676	2141	tags=43%, list=21%, signal=34%	GPC4/WDR35/ESCO2/NEK10/B9D1/TCTN1/OFD1/DNAAF2/CEP290/DNAAF5
GOBP_OXYGEN_TRANSPORT	GOBP_OXYGEN_TRANSPORT	GOBP_OXYGEN_TRANSPORT	4	0.76471	1.37576	0.0747801	0.798261	0.779311	2027	tags=75%, list=20%, signal=60%	HBB/IPCEF1/HBA2
GOBP_MONOCYTE_EXTRAVASATION	GOBP_MONOCYTE_EXTRAVASATION	GOBP_MONOCYTE_EXTRAVASATION	7	0.658699	1.37531	0.0894526	0.837033	0.817163	2007	tags=57%, list=20%, signal=46%	PLCB1/AGER/JAML/PECAM1
GOBP_REGULATION_OF_RESPIRATORY_GASEOUS_EXCHANGE_BY_NERVOUS_SYSTEM_PROCESS	GOBP_REGULATION_OF_RESPIRATORY_GASEOUS_EXCHANGE_BY_NERVOUS_SYSTEM_PROCESS	GOBP_REGULATION_OF_RESPIRATORY_GASEOUS_EXCHANGE_BY_NERVOUS_SYSTEM_PROCESS	4	0.764206	1.37485	0.0747801	0.798261	0.779311	397	tags=25%, list=4%, signal=24%	NLGN2
GOBP_EPITHELIAL_CELL_MORPHOGENESIS	GOBP_EPITHELIAL_CELL_MORPHOGENESIS	GOBP_EPITHELIAL_CELL_MORPHOGENESIS	17	0.533395	1.37481	0.111498	0.892528	0.871341	847	tags=24%, list=8%, signal=22%	ARHGEF26/HOXA13/PALLD/CCDC88C
GOMF_CYTOSKELETAL_MOTOR_ACTIVITY	GOMF_CYTOSKELETAL_MOTOR_ACTIVITY	GOMF_CYTOSKELETAL_MOTOR_ACTIVITY	39	0.468119	1.37458	0.0807651	0.814644	0.795306	1403	tags=31%, list=14%, signal=27%	KIF18A/KIF23/KIF19/KIF14/MYH7B/MYH11/KIF13B/KIFC1/KIF22/KIF3A/MYO1A/DNAL4
HP_ABNORMALITY_OF_PRIMARY_MOLAR_MORPHOLOGY	HP_ABNORMALITY_OF_PRIMARY_MOLAR_MORPHOLOGY	HP_ABNORMALITY_OF_PRIMARY_MOLAR_MORPHOLOGY	5	0.720445	1.37434	0.0833333	0.822071	0.802556	1613	tags=60%, list=16%, signal=51%	SMARCAL1/LRP6/IRF6
HP_RENAL_MALROTATION	HP_RENAL_MALROTATION	HP_RENAL_MALROTATION	3	0.826444	1.3743	0.070122	0.779531	0.761026	365	tags=33%, list=4%, signal=32%	STRA6
GOMF_LIPASE_ACTIVITY	GOMF_LIPASE_ACTIVITY	GOMF_LIPASE_ACTIVITY	58	0.44975	1.37425	0.0507772	0.693889	0.677417	1967	tags=31%, list=19%, signal=25%	PNPLA7/PNPLA3/PROCA1/PLA2G2C/SMPD3/GDPD3/PLA2G10/PLCD1/PLD4/PLCB1/PLD2/PLCB2/GDE1/ABHD15/DAGLA/ABHD5/PLB1/LIPA
GOMF_LONG_CHAIN_FATTY_ACYL_COA_BINDING	GOMF_LONG_CHAIN_FATTY_ACYL_COA_BINDING	GOMF_LONG_CHAIN_FATTY_ACYL_COA_BINDING	4	0.763733	1.374	0.0747801	0.798261	0.779311	137	tags=25%, list=1%, signal=25%	PNPLA3
GOBP_REGULATION_OF_CELLULAR_EXTRAVASATION	GOBP_REGULATION_OF_CELLULAR_EXTRAVASATION	GOBP_REGULATION_OF_CELLULAR_EXTRAVASATION	28	0.489554	1.37392	0.0914097	0.840209	0.820264	1488	tags=32%, list=15%, signal=28%	CCL25/LYVE1/CXCL12/CCL28/PLCB1/AGER/CD99L2/PLVAP/IL27RA
GOMF_PHOSPHOLIPASE_ACTIVITY	GOMF_PHOSPHOLIPASE_ACTIVITY	GOMF_PHOSPHOLIPASE_ACTIVITY	48	0.459138	1.37373	0.069255	0.779531	0.761026	1875	tags=29%, list=18%, signal=24%	PNPLA7/PNPLA3/PROCA1/PLA2G2C/SMPD3/GDPD3/PLA2G10/PLCD1/PLD4/PLCB1/PLD2/PLCB2/GDE1/PLB1
GOBP_POSITIVE_REGULATION_OF_DNA_LIGATION	GOBP_POSITIVE_REGULATION_OF_DNA_LIGATION	GOBP_POSITIVE_REGULATION_OF_DNA_LIGATION	3	0.825973	1.37352	0.0716463	0.785168	0.766529	573	tags=33%, list=6%, signal=31%	PARP3
GOBP_LUNG_SACCULE_DEVELOPMENT	GOBP_LUNG_SACCULE_DEVELOPMENT	GOBP_LUNG_SACCULE_DEVELOPMENT	5	0.719868	1.37323	0.0833333	0.822071	0.802556	560	tags=40%, list=5%, signal=38%	STRA6/FOXA1
GOBP_CELLULAR_RESPONSE_TO_ESTRADIOL_STIMULUS	GOBP_CELLULAR_RESPONSE_TO_ESTRADIOL_STIMULUS	GOBP_CELLULAR_RESPONSE_TO_ESTRADIOL_STIMULUS	18	0.525868	1.37287	0.109195	0.884747	0.863744	67	tags=11%, list=1%, signal=11%	SFRP1/KIF18A
HP_LARGE_POSTERIOR_FONTANELLE	HP_LARGE_POSTERIOR_FONTANELLE	HP_LARGE_POSTERIOR_FONTANELLE	2	0.907209	1.37271	0.0583468	0.742091	0.724475	209	tags=50%, list=2%, signal=49%	TG
GOBP_NEGATIVE_REGULATION_OF_INTRINSIC_APOPTOTIC_SIGNALING_PATHWAY_BY_P53_CLASS_MEDIATOR	GOBP_NEGATIVE_REGULATION_OF_INTRINSIC_APOPTOTIC_SIGNALING_PATHWAY_BY_P53_CLASS_MEDIATOR	GOBP_NEGATIVE_REGULATION_OF_INTRINSIC_APOPTOTIC_SIGNALING_PATHWAY_BY_P53_CLASS_MEDIATOR	19	0.52262	1.37237	0.114716	0.898685	0.877352	469	tags=16%, list=5%, signal=15%	ELL3/ATAD5/TAF9B
GOBP_MITOTIC_DNA_REPLICATION_CHECKPOINT_SIGNALING	GOBP_MITOTIC_DNA_REPLICATION_CHECKPOINT_SIGNALING	GOBP_MITOTIC_DNA_REPLICATION_CHECKPOINT_SIGNALING	4	0.762804	1.37233	0.0747801	0.798261	0.779311	416	tags=25%, list=4%, signal=24%	HUS1B
GOBP_DOPAMINE_SECRETION	GOBP_DOPAMINE_SECRETION	GOBP_DOPAMINE_SECRETION	9	0.617891	1.37183	0.0962025	0.847463	0.827345	2044	tags=56%, list=20%, signal=44%	CXCL12/SYT15/ABAT/RAB3A/DTNBP1
GOBP_POSITIVE_REGULATION_OF_CYTOKINESIS	GOBP_POSITIVE_REGULATION_OF_CYTOKINESIS	GOBP_POSITIVE_REGULATION_OF_CYTOKINESIS	21	0.511588	1.37175	0.109464	0.884747	0.863744	2603	tags=43%, list=25%, signal=32%	KIF23/KIF14/CXCR5/MAP10/CDC25B/SPAST/CENPV/PKP4/KIF20B
HP_SHORT_TERM_MEMORY_IMPAIRMENT	HP_SHORT_TERM_MEMORY_IMPAIRMENT	HP_SHORT_TERM_MEMORY_IMPAIRMENT	4	0.762438	1.37167	0.0762463	0.804659	0.785558	230	tags=25%, list=2%, signal=24%	MAPT
GOBP_CGMP_MEDIATED_SIGNALING	GOBP_CGMP_MEDIATED_SIGNALING	GOBP_CGMP_MEDIATED_SIGNALING	9	0.617683	1.37137	0.0962025	0.847463	0.827345	1824	tags=44%, list=18%, signal=37%	GUCA2B/ADORA2B/PDE2A/CD36
HP_CYSTINURIA	HP_CYSTINURIA	HP_CYSTINURIA	4	0.762254	1.37134	0.0762463	0.804659	0.785558	540	tags=50%, list=5%, signal=47%	SLC3A1/CAMKMT
GOBP_ENDODERMAL_CELL_FATE_SPECIFICATION	GOBP_ENDODERMAL_CELL_FATE_SPECIFICATION	GOBP_ENDODERMAL_CELL_FATE_SPECIFICATION	2	0.906296	1.37133	0.0599676	0.747896	0.730142	959	tags=100%, list=9%, signal=91%	SOX17/MESP1
GOBP_RESPONSE_TO_UV_B	GOBP_RESPONSE_TO_UV_B	GOBP_RESPONSE_TO_UV_B	10	0.605859	1.37095	0.0991217	0.859383	0.838983	1843	tags=40%, list=18%, signal=33%	MFAP4/HYAL3/ERCC6/XPC
GOMF_OLIGOPEPTIDE_BINDING	GOMF_OLIGOPEPTIDE_BINDING	GOMF_OLIGOPEPTIDE_BINDING	6	0.681003	1.37051	0.0919067	0.841011	0.821046	1715	tags=67%, list=17%, signal=56%	PTGES/GSTM4/GSTM3/GSS
GOCC_REPLICATION_FORK	GOCC_REPLICATION_FORK	GOCC_REPLICATION_FORK	34	0.476267	1.36979	0.084855	0.826958	0.807327	2282	tags=35%, list=22%, signal=28%	RAD51D/POLA1/TIMELESS/PRIM1/SMARCAL1/TONSL/PRIM2/MMS22L/POLD2/HMCES/RAD51C/SMARCAD1
GOBP_LEUCINE_CATABOLIC_PROCESS	GOBP_LEUCINE_CATABOLIC_PROCESS	GOBP_LEUCINE_CATABOLIC_PROCESS	5	0.718054	1.36977	0.0833333	0.822071	0.802556	2145	tags=60%, list=21%, signal=47%	MCCC1/AUH/IVD
GOBP_CELL_PROLIFERATION_IN_FOREBRAIN	GOBP_CELL_PROLIFERATION_IN_FOREBRAIN	GOBP_CELL_PROLIFERATION_IN_FOREBRAIN	7	0.655974	1.36962	0.0947931	0.847463	0.827345	1323	tags=43%, list=13%, signal=37%	KIF14/DISC1/AKNA
GOBP_REGULATION_OF_BMP_SIGNALING_PATHWAY	GOBP_REGULATION_OF_BMP_SIGNALING_PATHWAY	GOBP_REGULATION_OF_BMP_SIGNALING_PATHWAY	48	0.457666	1.36932	0.0713536	0.784994	0.766359	897	tags=19%, list=9%, signal=17%	SFRP1/NOG/HOXA13/RGMA/CDH5/FST/NEO1/FBN1/ABL1
HP_NARROW_NOSE	HP_NARROW_NOSE	HP_NARROW_NOSE	11	0.585969	1.36856	0.0998767	0.862635	0.842157	2379	tags=64%, list=23%, signal=49%	FBN1/GJA1/ABL1/SATB2/ERCC6/SMC1A/PDGFRB
HP_ABNORMAL_SIZE_OF_THE_DENTAL_ROOT	HP_ABNORMAL_SIZE_OF_THE_DENTAL_ROOT	HP_ABNORMAL_SIZE_OF_THE_DENTAL_ROOT	5	0.717363	1.36846	0.0833333	0.822071	0.802556	1613	tags=60%, list=16%, signal=51%	LRP6/TONSL/IRF6
GOBP_VENTRICULAR_CARDIAC_MUSCLE_TISSUE_DEVELOPMENT	GOBP_VENTRICULAR_CARDIAC_MUSCLE_TISSUE_DEVELOPMENT	GOBP_VENTRICULAR_CARDIAC_MUSCLE_TISSUE_DEVELOPMENT	23	0.501789	1.3684	0.101237	0.867573	0.846978	759	tags=17%, list=7%, signal=16%	NOG/MYL2/PKP2/MYBPC3
HP_VENTRICULAR_SEPTAL_HYPERTROPHY	HP_VENTRICULAR_SEPTAL_HYPERTROPHY	HP_VENTRICULAR_SEPTAL_HYPERTROPHY	6	0.679735	1.36796	0.0932785	0.844899	0.824842	759	tags=33%, list=7%, signal=31%	MYL2/MYBPC3
GOBP_RETROGRADE_AXONAL_TRANSPORT	GOBP_RETROGRADE_AXONAL_TRANSPORT	GOBP_RETROGRADE_AXONAL_TRANSPORT	13	0.564196	1.36766	0.106538	0.878315	0.857465	214	tags=15%, list=2%, signal=15%	MGARP/HAP1
GOBP_SOMITE_DEVELOPMENT	GOBP_SOMITE_DEVELOPMENT	GOBP_SOMITE_DEVELOPMENT	34	0.475407	1.36731	0.0859291	0.828856	0.80918	2319	tags=44%, list=23%, signal=34%	SFRP1/NOG/SMAD3/MTHFD1/LOXL3/MESP1/LRP6/FOXC1/ATM/NRARP/ALDH1A2/MIB1/POGLUT1/SFRP2/NKX3-1
GOBP_ANTIBACTERIAL_HUMORAL_RESPONSE	GOBP_ANTIBACTERIAL_HUMORAL_RESPONSE	GOBP_ANTIBACTERIAL_HUMORAL_RESPONSE	17	0.53028	1.36678	0.119628	0.902512	0.881087	406	tags=29%, list=4%, signal=28%	IGHA2/JCHAIN/IGHA1/SFTPD/IGKV3-20
HP_FASTING_HYPOGLYCEMIA	HP_FASTING_HYPOGLYCEMIA	HP_FASTING_HYPOGLYCEMIA	9	0.615588	1.36672	0.1	0.862635	0.842157	1588	tags=33%, list=16%, signal=28%	SLC1A1/SLC25A20/INSR
HP_ELEVATED_MEAN_ARTERIAL_PRESSURE	HP_ELEVATED_MEAN_ARTERIAL_PRESSURE	HP_ELEVATED_MEAN_ARTERIAL_PRESSURE	4	0.759465	1.36632	0.0777126	0.806648	0.787499	116	tags=25%, list=1%, signal=25%	GNB3
HP_SUBVALVULAR_AORTIC_STENOSIS	HP_SUBVALVULAR_AORTIC_STENOSIS	HP_SUBVALVULAR_AORTIC_STENOSIS	6	0.678823	1.36612	0.0960219	0.847463	0.827345	1451	tags=33%, list=14%, signal=29%	WDPCP/CEP57
GOBP_MESENCHYMAL_CELL_APOPTOTIC_PROCESS	GOBP_MESENCHYMAL_CELL_APOPTOTIC_PROCESS	GOBP_MESENCHYMAL_CELL_APOPTOTIC_PROCESS	4	0.759147	1.36575	0.0777126	0.806648	0.787499	170	tags=25%, list=2%, signal=25%	HOXA13
GOBP_DNA_DAMAGE_INDUCED_PROTEIN_PHOSPHORYLATION	GOBP_DNA_DAMAGE_INDUCED_PROTEIN_PHOSPHORYLATION	GOBP_DNA_DAMAGE_INDUCED_PROTEIN_PHOSPHORYLATION	7	0.653807	1.3651	0.0974633	0.852991	0.832742	2393	tags=57%, list=23%, signal=44%	MAP2K6/ABL1/ATM/CHEK2
GOBP_MEMBRANE_REPOLARIZATION	GOBP_MEMBRANE_REPOLARIZATION	GOBP_MEMBRANE_REPOLARIZATION	18	0.522802	1.36486	0.113793	0.895894	0.874627	807	tags=22%, list=8%, signal=21%	ANK2/RNF207/SNTA1/GJA1
GOBP_REGULATION_OF_MYELINATION	GOBP_REGULATION_OF_MYELINATION	GOBP_REGULATION_OF_MYELINATION	29	0.483164	1.36361	0.0945055	0.847463	0.827345	2361	tags=31%, list=23%, signal=24%	PTN/TG/KIF14/JAM2/MTOR/FIG4/TMEM98/DAG1/SLC25A12
GOBP_PREASSEMBLY_OF_GPI_ANCHOR_IN_ER_MEMBRANE	GOBP_PREASSEMBLY_OF_GPI_ANCHOR_IN_ER_MEMBRANE	GOBP_PREASSEMBLY_OF_GPI_ANCHOR_IN_ER_MEMBRANE	5	0.71465	1.36328	0.0875	0.834004	0.814206	950	tags=40%, list=9%, signal=36%	PIGN/PIGZ
HP_ABNORMAL_SPERMATOGENESIS	HP_ABNORMAL_SPERMATOGENESIS	HP_ABNORMAL_SPERMATOGENESIS	42	0.460772	1.36262	0.0885142	0.836132	0.816284	2387	tags=38%, list=23%, signal=29%	SPINK2/SYCE1/ARMC2/MCM8/FANCA/WWOX/POC1A/ANOS1/CATIP/BMP2/ATM/TXNRD2/BRCC3/RAD51C/OCRL/NNT
HP_FOCAL_SENSORY_SEIZURE_WITH_VISUAL_FEATURES	HP_FOCAL_SENSORY_SEIZURE_WITH_VISUAL_FEATURES	HP_FOCAL_SENSORY_SEIZURE_WITH_VISUAL_FEATURES	2	0.900481	1.36253	0.0648298	0.764909	0.746751	412	tags=50%, list=4%, signal=48%	EPM2A
GOBP_NEGATIVE_REGULATION_OF_DNA_DEPENDENT_DNA_REPLICATION	GOBP_NEGATIVE_REGULATION_OF_DNA_DEPENDENT_DNA_REPLICATION	GOBP_NEGATIVE_REGULATION_OF_DNA_DEPENDENT_DNA_REPLICATION	11	0.583276	1.36227	0.102343	0.86872	0.848097	1972	tags=45%, list=19%, signal=37%	TIMELESS/SMARCAL1/LIG3/FBXO5/SLFN11
GOBP_REGULATION_OF_STEM_CELL_DIVISION	GOBP_REGULATION_OF_STEM_CELL_DIVISION	GOBP_REGULATION_OF_STEM_CELL_DIVISION	8	0.632641	1.36169	0.101152	0.867573	0.846978	2411	tags=62%, list=24%, signal=48%	SOX17/PRDM15/EVI2B/SFRP2/LBH
HP_APLASIA_HYPOPLASIA_OF_THE_UVULA	HP_APLASIA_HYPOPLASIA_OF_THE_UVULA	HP_APLASIA_HYPOPLASIA_OF_THE_UVULA	7	0.652067	1.36146	0.100134	0.862635	0.842157	2261	tags=57%, list=22%, signal=45%	WDR35/FANCA/SPTBN1/RAD51C
GOBP_CELL_PROLIFERATION_IN_BONE_MARROW	GOBP_CELL_PROLIFERATION_IN_BONE_MARROW	GOBP_CELL_PROLIFERATION_IN_BONE_MARROW	2	0.899736	1.36141	0.0648298	0.764909	0.746751	1026	tags=100%, list=10%, signal=90%	ACE/MAP3K3
GOBP_BONE_MATURATION	GOBP_BONE_MATURATION	GOBP_BONE_MATURATION	11	0.582797	1.36115	0.102343	0.86872	0.848097	1438	tags=45%, list=14%, signal=39%	IGF1/GH1/XYLT1/MBTPS2/BMP2
GOMF_ACETYLCHOLINE_RECEPTOR_INHIBITOR_ACTIVITY	GOMF_ACETYLCHOLINE_RECEPTOR_INHIBITOR_ACTIVITY	GOMF_ACETYLCHOLINE_RECEPTOR_INHIBITOR_ACTIVITY	2	0.899448	1.36097	0.0648298	0.764909	0.746751	260	tags=50%, list=3%, signal=49%	LYNX1
GOCC_ANCHORED_COMPONENT_OF_POSTSYNAPTIC_MEMBRANE	GOCC_ANCHORED_COMPONENT_OF_POSTSYNAPTIC_MEMBRANE	GOCC_ANCHORED_COMPONENT_OF_POSTSYNAPTIC_MEMBRANE	3	0.818253	1.36068	0.0838415	0.823792	0.804237	99	tags=33%, list=1%, signal=33%	CNTN1
HP_SHORT_STEPPED_SHUFFLING_GAIT	HP_SHORT_STEPPED_SHUFFLING_GAIT	HP_SHORT_STEPPED_SHUFFLING_GAIT	8	0.632083	1.36049	0.103713	0.87099	0.850314	1485	tags=50%, list=15%, signal=43%	MAPT/ADH1C/SYNJ1/ATXN2
GOBP_CELLULAR_EXTRAVASATION	GOBP_CELLULAR_EXTRAVASATION	GOBP_CELLULAR_EXTRAVASATION	52	0.450586	1.36039	0.0783699	0.80864	0.789444	1488	tags=27%, list=15%, signal=23%	CCL25/ADD2/LYVE1/CXCL12/CCL28/CX3CR1/JAM2/SPN/PLCB1/AGER/JAML/CD99L2/PLVAP/IL27RA
GOBP_POSITIVE_REGULATION_OF_ACTIVIN_RECEPTOR_SIGNALING_PATHWAY	GOBP_POSITIVE_REGULATION_OF_ACTIVIN_RECEPTOR_SIGNALING_PATHWAY	GOBP_POSITIVE_REGULATION_OF_ACTIVIN_RECEPTOR_SIGNALING_PATHWAY	6	0.67558	1.3596	0.0960219	0.847463	0.827345	1997	tags=50%, list=20%, signal=40%	ACVR2B/ZC3H3/ACVR2A
GOBP_MITOCHONDRIAL_RIBOSOME_ASSEMBLY	GOBP_MITOCHONDRIAL_RIBOSOME_ASSEMBLY	GOBP_MITOCHONDRIAL_RIBOSOME_ASSEMBLY	6	0.675403	1.35924	0.0960219	0.847463	0.827345	2382	tags=67%, list=23%, signal=51%	NGRN/MTERF3/MRPS2/MPV17L2
GOBP_REGULATION_OF_HEART_CONTRACTION	GOBP_REGULATION_OF_HEART_CONTRACTION	GOBP_REGULATION_OF_HEART_CONTRACTION	72	0.435988	1.35906	0.0502564	0.690769	0.674371	1227	tags=19%, list=12%, signal=17%	ANK2/SLC1A1/MYL2/RNF207/SNTA1/IL2/SLC8A2/PKP2/FGF13/GJA1/DMPK/ASB3/TMIGD3/GPD1L
GOBP_NEURAL_TUBE_PATTERNING	GOBP_NEURAL_TUBE_PATTERNING	GOBP_NEURAL_TUBE_PATTERNING	14	0.552157	1.35901	0.11497	0.898685	0.877352	1175	tags=29%, list=12%, signal=25%	SOX17/FOXA1/TCTN1/GORAB
GOBP_MEIOTIC_CELL_CYCLE_CHECKPOINT_SIGNALING	GOBP_MEIOTIC_CELL_CYCLE_CHECKPOINT_SIGNALING	GOBP_MEIOTIC_CELL_CYCLE_CHECKPOINT_SIGNALING	6	0.675267	1.35897	0.0960219	0.847463	0.827345	1436	tags=50%, list=14%, signal=43%	HUS1B/HORMAD1/RAD1
HP_HYPOTHALAMIC_GONADOTROPIN_RELEASING_HORMONE_DEFICIENCY	HP_HYPOTHALAMIC_GONADOTROPIN_RELEASING_HORMONE_DEFICIENCY	HP_HYPOTHALAMIC_GONADOTROPIN_RELEASING_HORMONE_DEFICIENCY	7	0.650807	1.35883	0.101469	0.867954	0.847349	1205	tags=29%, list=12%, signal=25%	IL17RD/ANOS1
GOBP_RESPIRATORY_SYSTEM_PROCESS	GOBP_RESPIRATORY_SYSTEM_PROCESS	GOBP_RESPIRATORY_SYSTEM_PROCESS	17	0.527096	1.35858	0.124274	0.911479	0.889841	2537	tags=47%, list=25%, signal=35%	NLGN2/JAG2/NEK10/TTLL1/RAB3A/FTO/MTG1/HOXA5
GOMF_NARROW_PORE_CHANNEL_ACTIVITY	GOMF_NARROW_PORE_CHANNEL_ACTIVITY	GOMF_NARROW_PORE_CHANNEL_ACTIVITY	4	0.755042	1.35836	0.0806452	0.814644	0.795306	1753	tags=75%, list=17%, signal=62%	KCNK12/TMEM175/KCNK7
GOMF_POTASSIUM_ION_LEAK_CHANNEL_ACTIVITY	GOMF_POTASSIUM_ION_LEAK_CHANNEL_ACTIVITY	GOMF_POTASSIUM_ION_LEAK_CHANNEL_ACTIVITY	4	0.755042	1.35836	0.0806452	0.814644	0.795306	1753	tags=75%, list=17%, signal=62%	KCNK12/TMEM175/KCNK7
GOBP_POSITIVE_REGULATION_OF_FEEDING_BEHAVIOR	GOBP_POSITIVE_REGULATION_OF_FEEDING_BEHAVIOR	GOBP_POSITIVE_REGULATION_OF_FEEDING_BEHAVIOR	4	0.755	1.35829	0.0806452	0.814644	0.795306	40	tags=25%, list=0%, signal=25%	INSL5
GOBP_PROTEIN_C_LINKED_GLYCOSYLATION	GOBP_PROTEIN_C_LINKED_GLYCOSYLATION	GOBP_PROTEIN_C_LINKED_GLYCOSYLATION	2	0.897464	1.35797	0.0648298	0.764909	0.746751	706	tags=50%, list=7%, signal=47%	DPY19L4
GOMF_EPHRIN_RECEPTOR_ACTIVITY	GOMF_EPHRIN_RECEPTOR_ACTIVITY	GOMF_EPHRIN_RECEPTOR_ACTIVITY	6	0.674732	1.35789	0.0973937	0.852886	0.832639	1886	tags=67%, list=18%, signal=54%	EFNA3/EFNA4/EPHB4/EPHB6
GOBP_REGULATION_OF_GAP_JUNCTION_ASSEMBLY	GOBP_REGULATION_OF_GAP_JUNCTION_ASSEMBLY	GOBP_REGULATION_OF_GAP_JUNCTION_ASSEMBLY	3	0.816512	1.35778	0.0853659	0.826958	0.807327	909	tags=67%, list=9%, signal=61%	APLNR/ACE
GOBP_ARACHIDONIC_ACID_SECRETION	GOBP_ARACHIDONIC_ACID_SECRETION	GOBP_ARACHIDONIC_ACID_SECRETION	11	0.581223	1.35748	0.103576	0.87099	0.850314	909	tags=36%, list=9%, signal=33%	PROCA1/PLA2G2C/PLA2G10/ACE
GOBP_POSITIVE_REGULATION_OF_INSULIN_LIKE_GROWTH_FACTOR_RECEPTOR_SIGNALING_PATHWAY	GOBP_POSITIVE_REGULATION_OF_INSULIN_LIKE_GROWTH_FACTOR_RECEPTOR_SIGNALING_PATHWAY	GOBP_POSITIVE_REGULATION_OF_INSULIN_LIKE_GROWTH_FACTOR_RECEPTOR_SIGNALING_PATHWAY	5	0.711588	1.35744	0.0958333	0.847463	0.827345	535	tags=40%, list=5%, signal=38%	IGF1/GH1
GOMF_G_PROTEIN_COUPLED_CHEMOATTRACTANT_RECEPTOR_ACTIVITY	GOMF_G_PROTEIN_COUPLED_CHEMOATTRACTANT_RECEPTOR_ACTIVITY	GOMF_G_PROTEIN_COUPLED_CHEMOATTRACTANT_RECEPTOR_ACTIVITY	13	0.559917	1.35729	0.112591	0.895029	0.873782	1133	tags=31%, list=11%, signal=27%	CX3CR1/CXCR5/CCR10/CXCR6
GOBP_REGULATION_OF_DENDRITIC_SPINE_DEVELOPMENT	GOBP_REGULATION_OF_DENDRITIC_SPINE_DEVELOPMENT	GOBP_REGULATION_OF_DENDRITIC_SPINE_DEVELOPMENT	30	0.479643	1.35706	0.100656	0.865097	0.84456	2044	tags=30%, list=20%, signal=24%	SDK1/NLGN2/IL2/DISC1/NEURL1/CAMK1/STAU2/DBN1/DTNBP1
GOBP_PYRIMIDINE_NUCLEOBASE_BIOSYNTHETIC_PROCESS	GOBP_PYRIMIDINE_NUCLEOBASE_BIOSYNTHETIC_PROCESS	GOBP_PYRIMIDINE_NUCLEOBASE_BIOSYNTHETIC_PROCESS	5	0.711322	1.35693	0.0958333	0.847463	0.827345	1731	tags=60%, list=17%, signal=50%	CTPS2/CAD/MTOR
GOMF_RETINOIC_ACID_BINDING	GOMF_RETINOIC_ACID_BINDING	GOMF_RETINOIC_ACID_BINDING	5	0.710874	1.35608	0.0958333	0.847463	0.827345	115	tags=20%, list=1%, signal=20%	CYP26A1
GOBP_SPERM_MOTILITY	GOBP_SPERM_MOTILITY	GOBP_SPERM_MOTILITY	22	0.502333	1.35605	0.116913	0.900361	0.878987	892	tags=27%, list=9%, signal=25%	TTC21A/SLC22A14/ARMC2/CEP131/NEURL1/TTLL1
HP_CHOROIDAL_NEOVASCULARIZATION	HP_CHOROIDAL_NEOVASCULARIZATION	HP_CHOROIDAL_NEOVASCULARIZATION	7	0.64943	1.35596	0.104139	0.871273	0.850591	931	tags=43%, list=9%, signal=39%	FBLN1/EFEMP1/XYLT1
GOMF_OXIDOREDUCTASE_ACTIVITY_ACTING_ON_PAIRED_DONORS_WITH_INCORPORATION_OR_REDUCTION_OF_MOLECULAR_OXYGEN_REDUCED_IRON_SULFUR_PROTEIN_AS_ONE_DONOR_AND_INCORPORATION_OF_ONE_ATOM_OF_OXYGEN	GOMF_OXIDOREDUCTASE_ACTIVITY_ACTING_ON_PAIRED_DONORS_WITH_INCORPORATION_OR_REDUCTION_OF_MOLECULAR_OXYGEN_REDUCED_IRON_SULFUR_PROTEIN_AS_ONE_DONOR_AND_INCORPORATION_OF_ONE_ATOM_OF_OXYGEN	GOMF_OXIDOREDUCTASE_ACTIVITY_ACTING_ON_PAIRED_DONORS_WITH_INCORPORATION_OR_REDUCTION_OF_MOLECULAR_OXYGEN_REDUCED_IRON_SULFUR_PROTEIN_AS_ONE_DONOR_AND_INCORPORATION_OF_ONE_ATOM_OF_OXYGEN	2	0.896113	1.35592	0.0680713	0.778851	0.760363	1063	tags=100%, list=10%, signal=90%	CYP4F8/CYP2U1
GOBP_SPECIFICATION_OF_SYMMETRY	GOBP_SPECIFICATION_OF_SYMMETRY	GOBP_SPECIFICATION_OF_SYMMETRY	52	0.44906	1.35579	0.0783699	0.80864	0.789444	2235	tags=37%, list=22%, signal=29%	SOX17/DISP1/RNF207/APLNR/ASB2/IFT74/SMAD3/ACVR2B/GJA1/MESP1/IFT52/BBS4/OFD1/DNAAF2/ACVR2A/BBS7/ALDH1A2/MIB1/GREM1
GOMF_OXIDOREDUCTASE_ACTIVITY_ACTING_ON_PAIRED_DONORS_WITH_INCORPORATION_OR_REDUCTION_OF_MOLECULAR_OXYGEN_NAD_P_H_AS_ONE_DONOR_AND_INCORPORATION_OF_ONE_ATOM_OF_OXYGEN	GOMF_OXIDOREDUCTASE_ACTIVITY_ACTING_ON_PAIRED_DONORS_WITH_INCORPORATION_OR_REDUCTION_OF_MOLECULAR_OXYGEN_NAD_P_H_AS_ONE_DONOR_AND_INCORPORATION_OF_ONE_ATOM_OF_OXYGEN	GOMF_OXIDOREDUCTASE_ACTIVITY_ACTING_ON_PAIRED_DONORS_WITH_INCORPORATION_OR_REDUCTION_OF_MOLECULAR_OXYGEN_NAD_P_H_AS_ONE_DONOR_AND_INCORPORATION_OF_ONE_ATOM_OF_OXYGEN	12	0.570548	1.35578	0.102564	0.86872	0.848097	1173	tags=33%, list=11%, signal=30%	CYP26A1/FMO4/CYP7B1/COQ6
GOBP_CELL_DIFFERENTIATION_IN_HINDBRAIN	GOBP_CELL_DIFFERENTIATION_IN_HINDBRAIN	GOBP_CELL_DIFFERENTIATION_IN_HINDBRAIN	9	0.61057	1.35558	0.107595	0.881279	0.860359	1983	tags=44%, list=19%, signal=36%	NOG/TTLL1/SLC25A46/TTC21B
GOBP_UTERINE_SMOOTH_MUSCLE_CONTRACTION	GOBP_UTERINE_SMOOTH_MUSCLE_CONTRACTION	GOBP_UTERINE_SMOOTH_MUSCLE_CONTRACTION	3	0.815088	1.35541	0.0853659	0.826958	0.807327	1190	tags=67%, list=12%, signal=59%	ABAT/ADRA2B
HP_APLASIA_HYPOPLASIA_OF_THE_OVARY	HP_APLASIA_HYPOPLASIA_OF_THE_OVARY	HP_APLASIA_HYPOPLASIA_OF_THE_OVARY	28	0.482914	1.35528	0.10793	0.883043	0.862081	2012	tags=39%, list=20%, signal=32%	WDPCP/BBS9/IFT74/MCM8/NUP107/WWOX/BBS4/BBS12/SPIDR/BBS7/CEP290
HP_ABNORMAL_ENDOCRINE_PHYSIOLOGY	HP_ABNORMAL_ENDOCRINE_PHYSIOLOGY	HP_ABNORMAL_ENDOCRINE_PHYSIOLOGY	10	0.598705	1.35476	0.10665	0.878315	0.857465	2387	tags=60%, list=23%, signal=46%	GH1/PPOX/RBM28/TXNRD2/MOGS/NNT
GOMF_L_ASPARTATE_TRANSMEMBRANE_TRANSPORTER_ACTIVITY	GOMF_L_ASPARTATE_TRANSMEMBRANE_TRANSPORTER_ACTIVITY	GOMF_L_ASPARTATE_TRANSMEMBRANE_TRANSPORTER_ACTIVITY	6	0.673151	1.35471	0.100137	0.862635	0.842157	2361	tags=50%, list=23%, signal=38%	SLC1A1/SLC25A22/SLC25A12
GOBP_PROLACTIN_SECRETION	GOBP_PROLACTIN_SECRETION	GOBP_PROLACTIN_SECRETION	3	0.8144	1.35427	0.0853659	0.826958	0.807327	568	tags=33%, list=6%, signal=31%	ABAT
GOMF_COMPLEMENT_COMPONENT_C3B_BINDING	GOMF_COMPLEMENT_COMPONENT_C3B_BINDING	GOMF_COMPLEMENT_COMPONENT_C3B_BINDING	5	0.709738	1.35391	0.0958333	0.847463	0.827345	2402	tags=60%, list=24%, signal=46%	VSIG4/CR1/ITGB2
GOBP_INTERSTRAND_CROSS_LINK_REPAIR	GOBP_INTERSTRAND_CROSS_LINK_REPAIR	GOBP_INTERSTRAND_CROSS_LINK_REPAIR	16	0.533644	1.35388	0.111372	0.892293	0.871111	1922	tags=44%, list=19%, signal=36%	RAD51D/FAAP24/ERCC6L2/MCM8/RAD51AP1/MCM9/ATR
HP_CHORIORETINAL_DYSPLASIA	HP_CHORIORETINAL_DYSPLASIA	HP_CHORIORETINAL_DYSPLASIA	10	0.598278	1.3538	0.10665	0.878315	0.857465	2312	tags=70%, list=23%, signal=54%	FKTN/TUBGCP4/TUBGCP6/POMT1/HCCS/DAG1/OCRL
GOBP_WNT_SIGNALING_PATHWAY_INVOLVED_IN_HEART_DEVELOPMENT	GOBP_WNT_SIGNALING_PATHWAY_INVOLVED_IN_HEART_DEVELOPMENT	GOBP_WNT_SIGNALING_PATHWAY_INVOLVED_IN_HEART_DEVELOPMENT	7	0.648393	1.35379	0.105474	0.878315	0.857465	1438	tags=43%, list=14%, signal=37%	SOX17/MESP1/BMP2
GOCC_CLATHRIN_SCULPTED_MONOAMINE_TRANSPORT_VESICLE	GOCC_CLATHRIN_SCULPTED_MONOAMINE_TRANSPORT_VESICLE	GOCC_CLATHRIN_SCULPTED_MONOAMINE_TRANSPORT_VESICLE	3	0.814068	1.35372	0.0853659	0.826958	0.807327	1281	tags=67%, list=13%, signal=58%	SLC18A1/RAB3A
GOMF_NADH_PYROPHOSPHATASE_ACTIVITY	GOMF_NADH_PYROPHOSPHATASE_ACTIVITY	GOMF_NADH_PYROPHOSPHATASE_ACTIVITY	4	0.752334	1.35349	0.0835777	0.822291	0.802771	335	tags=25%, list=3%, signal=24%	NUDT12
HP_APLASIA_HYPOPLASIA_OF_THE_DISTAL_PHALANGES_OF_THE_TOES	HP_APLASIA_HYPOPLASIA_OF_THE_DISTAL_PHALANGES_OF_THE_TOES	HP_APLASIA_HYPOPLASIA_OF_THE_DISTAL_PHALANGES_OF_THE_TOES	6	0.672106	1.35261	0.100137	0.862635	0.842157	2424	tags=83%, list=24%, signal=64%	NOG/GPC4/PIGF/FIG4/ARID1B
GOBP_BILE_ACID_SIGNALING_PATHWAY	GOBP_BILE_ACID_SIGNALING_PATHWAY	GOBP_BILE_ACID_SIGNALING_PATHWAY	5	0.708891	1.35229	0.0972222	0.851887	0.831665	1351	tags=40%, list=13%, signal=35%	CIDEB/GPBAR1
GOMF_EXTRACELLULAR_MATRIX_CONSTITUENT_CONFERRING_ELASTICITY	GOMF_EXTRACELLULAR_MATRIX_CONSTITUENT_CONFERRING_ELASTICITY	GOMF_EXTRACELLULAR_MATRIX_CONSTITUENT_CONFERRING_ELASTICITY	5	0.708681	1.35189	0.0972222	0.851887	0.831665	742	tags=40%, list=7%, signal=37%	FBLN2/FBN1
GOBP_REGULATION_OF_G0_TO_G1_TRANSITION	GOBP_REGULATION_OF_G0_TO_G1_TRANSITION	GOBP_REGULATION_OF_G0_TO_G1_TRANSITION	10	0.597429	1.35187	0.107905	0.883043	0.862081	1112	tags=30%, list=11%, signal=27%	SOX15/FOXO4/DAB2IP
GOCC_SMN_SM_PROTEIN_COMPLEX	GOCC_SMN_SM_PROTEIN_COMPLEX	GOCC_SMN_SM_PROTEIN_COMPLEX	12	0.568775	1.35156	0.103785	0.87099	0.850314	1883	tags=42%, list=18%, signal=34%	GEMIN4/SMN2/SMN1/GEMIN5/GEMIN6
GOCC_MITOTIC_SPINDLE_MIDZONE	GOCC_MITOTIC_SPINDLE_MIDZONE	GOCC_MITOTIC_SPINDLE_MIDZONE	9	0.608583	1.35117	0.107595	0.881279	0.860359	615	tags=33%, list=6%, signal=31%	KIF18A/MAP10/EML1
GOBP_FOLATE_TRANSMEMBRANE_TRANSPORT	GOBP_FOLATE_TRANSMEMBRANE_TRANSPORT	GOBP_FOLATE_TRANSMEMBRANE_TRANSPORT	4	0.750847	1.35082	0.0835777	0.822291	0.802771	1432	tags=75%, list=14%, signal=65%	SLC19A1/FOLR2/ABCC5
GOBP_SPINDLE_MIDZONE_ASSEMBLY	GOBP_SPINDLE_MIDZONE_ASSEMBLY	GOBP_SPINDLE_MIDZONE_ASSEMBLY	7	0.646556	1.34996	0.106809	0.878315	0.857465	1487	tags=43%, list=15%, signal=37%	KIF23/MAP10/MLH1
GOMF_EPOXIDE_HYDROLASE_ACTIVITY	GOMF_EPOXIDE_HYDROLASE_ACTIVITY	GOMF_EPOXIDE_HYDROLASE_ACTIVITY	4	0.750171	1.3496	0.0835777	0.822291	0.802771	2555	tags=100%, list=25%, signal=75%	EPHX1/RNPEP/LTA4H/AKR7A2
HP_SHALLOW_ACETABULAR_FOSSAE	HP_SHALLOW_ACETABULAR_FOSSAE	HP_SHALLOW_ACETABULAR_FOSSAE	4	0.750137	1.34954	0.0835777	0.822291	0.802771	1249	tags=50%, list=12%, signal=44%	SMARCAL1/TONSL
GOBP_DETECTION_OF_LIGHT_STIMULUS	GOBP_DETECTION_OF_LIGHT_STIMULUS	GOBP_DETECTION_OF_LIGHT_STIMULUS	16	0.531931	1.34953	0.114889	0.898685	0.877352	2339	tags=38%, list=23%, signal=29%	PDE6B/CAMKMT/REEP6/CDS1/GNA11/SLC24A4
GOCC_A_BAND	GOCC_A_BAND	GOCC_A_BAND	14	0.548303	1.34952	0.118563	0.900609	0.87923	759	tags=21%, list=7%, signal=20%	ANK2/MYL2/MYBPC3
GOCC_BLOOD_MICROPARTICLE	GOCC_BLOOD_MICROPARTICLE	GOCC_BLOOD_MICROPARTICLE	55	0.44416	1.34913	0.0770833	0.806648	0.787499	578	tags=24%, list=6%, signal=22%	IGHA2/JCHAIN/IGHV3-7/IGHA1/IGLC3/IGLC2/HBB/IGLV1-47/IGKV1-39/OAZ3/IGKV3-20/IGHV3-23/IGKC
HP_THICK_UPPER_LIP_VERMILION	HP_THICK_UPPER_LIP_VERMILION	HP_THICK_UPPER_LIP_VERMILION	13	0.556507	1.34902	0.119855	0.902841	0.881408	2389	tags=38%, list=23%, signal=30%	NOG/GPC4/TOE1/SC5D/APC
GOMF_OXO_ACID_LYASE_ACTIVITY	GOMF_OXO_ACID_LYASE_ACTIVITY	GOMF_OXO_ACID_LYASE_ACTIVITY	4	0.748945	1.3474	0.0865103	0.830396	0.810683	1343	tags=50%, list=13%, signal=43%	CLYBL/TYW1
GOBP_LEUKOCYTE_ADHESION_TO_VASCULAR_ENDOTHELIAL_CELL	GOBP_LEUKOCYTE_ADHESION_TO_VASCULAR_ENDOTHELIAL_CELL	GOBP_LEUKOCYTE_ADHESION_TO_VASCULAR_ENDOTHELIAL_CELL	34	0.468406	1.34718	0.0977444	0.854441	0.834158	894	tags=21%, list=9%, signal=19%	CCL25/ADD2/CXCL12/CCL28/CX3CR1/JAM2/SPN
GOBP_RESPONSE_TO_LIGHT_INTENSITY	GOBP_RESPONSE_TO_LIGHT_INTENSITY	GOBP_RESPONSE_TO_LIGHT_INTENSITY	8	0.625875	1.34712	0.111396	0.892293	0.871111	2741	tags=62%, list=27%, signal=46%	SLC24A1/RGS9/CAT/SLC24A4/GNB5
GOBP_RIBOFLAVIN_TRANSPORT	GOBP_RIBOFLAVIN_TRANSPORT	GOBP_RIBOFLAVIN_TRANSPORT	2	0.88995	1.3466	0.0777958	0.806648	0.787499	612	tags=50%, list=6%, signal=47%	SLC22A14
GOMF_RIBOFLAVIN_TRANSMEMBRANE_TRANSPORTER_ACTIVITY	GOMF_RIBOFLAVIN_TRANSMEMBRANE_TRANSPORTER_ACTIVITY	GOMF_RIBOFLAVIN_TRANSMEMBRANE_TRANSPORTER_ACTIVITY	2	0.88995	1.3466	0.0777958	0.806648	0.787499	612	tags=50%, list=6%, signal=47%	SLC22A14
GOBP_REGULATION_OF_RHODOPSIN_MEDIATED_SIGNALING_PATHWAY	GOBP_REGULATION_OF_RHODOPSIN_MEDIATED_SIGNALING_PATHWAY	GOBP_REGULATION_OF_RHODOPSIN_MEDIATED_SIGNALING_PATHWAY	2	0.889377	1.34573	0.0777958	0.806648	0.787499	540	tags=50%, list=5%, signal=47%	CAMKMT
GOBP_RHODOPSIN_MEDIATED_SIGNALING_PATHWAY	GOBP_RHODOPSIN_MEDIATED_SIGNALING_PATHWAY	GOBP_RHODOPSIN_MEDIATED_SIGNALING_PATHWAY	2	0.889377	1.34573	0.0777958	0.806648	0.787499	540	tags=50%, list=5%, signal=47%	CAMKMT
GOBP_POSTSYNAPTIC_MEMBRANE_ASSEMBLY	GOBP_POSTSYNAPTIC_MEMBRANE_ASSEMBLY	GOBP_POSTSYNAPTIC_MEMBRANE_ASSEMBLY	2	0.889247	1.34553	0.0777958	0.806648	0.787499	397	tags=50%, list=4%, signal=48%	NLGN2
GOBP_NEPHRON_TUBULE_FORMATION	GOBP_NEPHRON_TUBULE_FORMATION	GOBP_NEPHRON_TUBULE_FORMATION	4	0.747808	1.34535	0.0865103	0.830396	0.810683	62	tags=25%, list=1%, signal=25%	NOG
GOCC_APICAL_DENDRITE	GOCC_APICAL_DENDRITE	GOCC_APICAL_DENDRITE	8	0.624775	1.34476	0.112676	0.895029	0.873782	1925	tags=50%, list=19%, signal=41%	SLC1A1/NEURL1/SEZ6/CLU
GOBP_LEARNED_VOCALIZATION_BEHAVIOR_OR_VOCAL_LEARNING	GOBP_LEARNED_VOCALIZATION_BEHAVIOR_OR_VOCAL_LEARNING	GOBP_LEARNED_VOCALIZATION_BEHAVIOR_OR_VOCAL_LEARNING	2	0.888478	1.34437	0.0794165	0.814335	0.795004	365	tags=50%, list=4%, signal=48%	STRA6
HP_BRANCHIAL_CYST	HP_BRANCHIAL_CYST	HP_BRANCHIAL_CYST	3	0.808408	1.34431	0.0929878	0.844482	0.824435	368	tags=33%, list=4%, signal=32%	SIX5
GOBP_FOREBRAIN_CELL_MIGRATION	GOBP_FOREBRAIN_CELL_MIGRATION	GOBP_FOREBRAIN_CELL_MIGRATION	28	0.479002	1.3443	0.113436	0.895375	0.87412	2417	tags=36%, list=24%, signal=27%	CXCL12/FUT10/DISC1/FGF13/DAB2IP/FBXO45/OGDH/LRRK2/ADGRG1/NDEL1
GOMF_CDP_ALCOHOL_PHOSPHATIDYLTRANSFERASE_ACTIVITY	GOMF_CDP_ALCOHOL_PHOSPHATIDYLTRANSFERASE_ACTIVITY	GOMF_CDP_ALCOHOL_PHOSPHATIDYLTRANSFERASE_ACTIVITY	7	0.643575	1.34373	0.11215	0.895029	0.873782	2958	tags=71%, list=29%, signal=51%	PTDSS2/CDS1/PIGF/CDIPT/CHPT1
GOBP_MALONYL_COA_METABOLIC_PROCESS	GOBP_MALONYL_COA_METABOLIC_PROCESS	GOBP_MALONYL_COA_METABOLIC_PROCESS	4	0.746842	1.34361	0.0879765	0.834004	0.814206	2589	tags=100%, list=25%, signal=75%	ACACB/MLYCD/ACACA/NUDT19
HP_ABDOMINAL_AORTIC_ANEURYSM	HP_ABDOMINAL_AORTIC_ANEURYSM	HP_ABDOMINAL_AORTIC_ANEURYSM	14	0.545744	1.34322	0.122156	0.907714	0.886166	742	tags=29%, list=7%, signal=27%	MFAP5/MYH11/SMAD3/FBN1
GOMF_DEOXYRIBONUCLEASE_I_ACTIVITY	GOMF_DEOXYRIBONUCLEASE_I_ACTIVITY	GOMF_DEOXYRIBONUCLEASE_I_ACTIVITY	3	0.807695	1.34312	0.0929878	0.844482	0.824435	912	tags=67%, list=9%, signal=61%	DNASE1L3/DNASE1
GOBP_POST_EMBRYONIC_ANIMAL_ORGAN_DEVELOPMENT	GOBP_POST_EMBRYONIC_ANIMAL_ORGAN_DEVELOPMENT	GOBP_POST_EMBRYONIC_ANIMAL_ORGAN_DEVELOPMENT	9	0.604803	1.34278	0.11519	0.898685	0.877352	869	tags=33%, list=9%, signal=31%	FBN1/CDH23/EFEMP1
GOBP_NEGATIVE_REGULATION_OF_CARDIAC_MUSCLE_CELL_PROLIFERATION	GOBP_NEGATIVE_REGULATION_OF_CARDIAC_MUSCLE_CELL_PROLIFERATION	GOBP_NEGATIVE_REGULATION_OF_CARDIAC_MUSCLE_CELL_PROLIFERATION	7	0.64292	1.34237	0.11215	0.895029	0.873782	62	tags=14%, list=1%, signal=14%	NOG
GOBP_INTERCELLULAR_TRANSPORT	GOBP_INTERCELLULAR_TRANSPORT	GOBP_INTERCELLULAR_TRANSPORT	4	0.746068	1.34222	0.0879765	0.834004	0.814206	233	tags=25%, list=2%, signal=24%	GJA3
HP_BRANCHIAL_ANOMALY	HP_BRANCHIAL_ANOMALY	HP_BRANCHIAL_ANOMALY	11	0.574685	1.3422	0.108508	0.884747	0.863744	368	tags=18%, list=4%, signal=18%	DISP1/SIX5
HP_EARLY_ONSET_ABSENCE_SEIZURES	HP_EARLY_ONSET_ABSENCE_SEIZURES	HP_EARLY_ONSET_ABSENCE_SEIZURES	3	0.807001	1.34197	0.0929878	0.844482	0.824435	1336	tags=67%, list=13%, signal=58%	ALDH7A1/ALDH4A1
GOBP_SERINE_FAMILY_AMINO_ACID_CATABOLIC_PROCESS	GOBP_SERINE_FAMILY_AMINO_ACID_CATABOLIC_PROCESS	GOBP_SERINE_FAMILY_AMINO_ACID_CATABOLIC_PROCESS	6	0.666786	1.3419	0.106996	0.878315	0.857465	1306	tags=50%, list=13%, signal=44%	THNSL2/SHMT1/CSAD
GOBP_REGULATION_OF_DOPAMINERGIC_NEURON_DIFFERENTIATION	GOBP_REGULATION_OF_DOPAMINERGIC_NEURON_DIFFERENTIATION	GOBP_REGULATION_OF_DOPAMINERGIC_NEURON_DIFFERENTIATION	5	0.703384	1.34179	0.105556	0.878315	0.857465	43	tags=20%, list=0%, signal=20%	SFRP1
GOBP_POSITIVE_REGULATION_OF_DENDRITIC_SPINE_DEVELOPMENT	GOBP_POSITIVE_REGULATION_OF_DENDRITIC_SPINE_DEVELOPMENT	GOBP_POSITIVE_REGULATION_OF_DENDRITIC_SPINE_DEVELOPMENT	19	0.510946	1.34171	0.133256	0.932667	0.910526	1880	tags=32%, list=18%, signal=26%	NLGN2/IL2/NEURL1/CAMK1/STAU2/DBN1
GOBP_REGULATION_OF_ACTIN_FILAMENT_BASED_MOVEMENT	GOBP_REGULATION_OF_ACTIN_FILAMENT_BASED_MOVEMENT	GOBP_REGULATION_OF_ACTIN_FILAMENT_BASED_MOVEMENT	18	0.51392	1.34168	0.137931	0.939423	0.917122	759	tags=22%, list=7%, signal=21%	ANK2/PKP2/FGF13/MYBPC3
HP_SHORT_PHALANX_OF_THE_THUMB	HP_SHORT_PHALANX_OF_THE_THUMB	HP_SHORT_PHALANX_OF_THE_THUMB	17	0.520475	1.34151	0.127758	0.915703	0.893965	1812	tags=35%, list=18%, signal=29%	NOG/HOXA13/FZD2/PCNT/KNSTRN/SMC1A
GOBP_FIBROBLAST_APOPTOTIC_PROCESS	GOBP_FIBROBLAST_APOPTOTIC_PROCESS	GOBP_FIBROBLAST_APOPTOTIC_PROCESS	17	0.520462	1.34148	0.127758	0.915703	0.893965	254	tags=12%, list=2%, signal=11%	SFRP1/PRDM11
GOMF_DICARBOXYLIC_ACID_TRANSMEMBRANE_TRANSPORTER_ACTIVITY	GOMF_DICARBOXYLIC_ACID_TRANSMEMBRANE_TRANSPORTER_ACTIVITY	GOMF_DICARBOXYLIC_ACID_TRANSMEMBRANE_TRANSPORTER_ACTIVITY	12	0.564396	1.34116	0.113553	0.895375	0.87412	2817	tags=50%, list=28%, signal=36%	SLC1A1/SLC19A1/SLC25A10/SLC25A22/SLC25A12/SLC26A6
GOBP_GPI_ANCHOR_METABOLIC_PROCESS	GOBP_GPI_ANCHOR_METABOLIC_PROCESS	GOBP_GPI_ANCHOR_METABOLIC_PROCESS	23	0.491776	1.34109	0.121485	0.907076	0.885544	3478	tags=57%, list=34%, signal=37%	PIGN/PIGQ/PIGU/PIGZ/PIGF/PIGS/PIGK/PGAP2/GPAA1/PIGO/PIGH/MPPE1/PIGC
GOBP_REGULATION_OF_CARDIAC_MUSCLE_CELL_ACTION_POTENTIAL	GOBP_REGULATION_OF_CARDIAC_MUSCLE_CELL_ACTION_POTENTIAL	GOBP_REGULATION_OF_CARDIAC_MUSCLE_CELL_ACTION_POTENTIAL	14	0.544848	1.34102	0.123353	0.911129	0.8895	724	tags=21%, list=7%, signal=20%	ANK2/PKP2/FGF13
HP_APLASIA_HYPOPLASIA_OF_THE_5TH_METACARPAL	HP_APLASIA_HYPOPLASIA_OF_THE_5TH_METACARPAL	HP_APLASIA_HYPOPLASIA_OF_THE_5TH_METACARPAL	7	0.641853	1.34014	0.116155	0.898685	0.877352	1438	tags=29%, list=14%, signal=25%	NOG/BMP2
HP_ABSENT_DISTAL_PHALANGES	HP_ABSENT_DISTAL_PHALANGES	HP_ABSENT_DISTAL_PHALANGES	4	0.744725	1.3398	0.0894428	0.837033	0.817163	62	tags=25%, list=1%, signal=25%	NOG
GOBP_FEEDING_BEHAVIOR	GOBP_FEEDING_BEHAVIOR	GOBP_FEEDING_BEHAVIOR	29	0.474579	1.33938	0.113187	0.895375	0.87412	2339	tags=38%, list=23%, signal=29%	INSL5/DMBX1/GNB3/STRA6/EIF2AK4/ACE/BBS12/GALR2/TTC21B/GHRL/SLC24A4
GOMF_C_C_CHEMOKINE_BINDING	GOMF_C_C_CHEMOKINE_BINDING	GOMF_C_C_CHEMOKINE_BINDING	13	0.552411	1.33909	0.123487	0.911479	0.889841	1133	tags=31%, list=11%, signal=27%	CX3CR1/CXCR5/CCR10/CXCR6
GOCC_INTRINSIC_COMPONENT_OF_POSTSYNAPTIC_MEMBRANE	GOCC_INTRINSIC_COMPONENT_OF_POSTSYNAPTIC_MEMBRANE	GOCC_INTRINSIC_COMPONENT_OF_POSTSYNAPTIC_MEMBRANE	21	0.499394	1.33905	0.126568	0.915703	0.893965	691	tags=19%, list=7%, signal=18%	CNTN1/LRFN1/NLGN2/P2RX1
GOCC_CHROMOCENTER	GOCC_CHROMOCENTER	GOCC_CHROMOCENTER	7	0.640852	1.33805	0.116155	0.898685	0.877352	601	tags=29%, list=6%, signal=27%	ESCO2/OIP5
GOCC_CHECKPOINT_CLAMP_COMPLEX	GOCC_CHECKPOINT_CLAMP_COMPLEX	GOCC_CHECKPOINT_CLAMP_COMPLEX	4	0.743418	1.33745	0.0923754	0.841011	0.821046	1436	tags=50%, list=14%, signal=43%	HUS1B/RAD1
HP_DELAYED_PROXIMAL_FEMORAL_EPIPHYSEAL_OSSIFICATION	HP_DELAYED_PROXIMAL_FEMORAL_EPIPHYSEAL_OSSIFICATION	HP_DELAYED_PROXIMAL_FEMORAL_EPIPHYSEAL_OSSIFICATION	2	0.883838	1.33735	0.089141	0.836842	0.816976	209	tags=50%, list=2%, signal=49%	TG
GOCC_F_ACTIN_CAPPING_PROTEIN_COMPLEX	GOCC_F_ACTIN_CAPPING_PROTEIN_COMPLEX	GOCC_F_ACTIN_CAPPING_PROTEIN_COMPLEX	6	0.66452	1.33734	0.109739	0.884747	0.863744	92	tags=17%, list=1%, signal=17%	ADD2
GOMF_LYSOPHOSPHATIDIC_ACID_BINDING	GOMF_LYSOPHOSPHATIDIC_ACID_BINDING	GOMF_LYSOPHOSPHATIDIC_ACID_BINDING	3	0.804138	1.33721	0.0960366	0.847463	0.827345	137	tags=33%, list=1%, signal=33%	PNPLA3
GOBP_POSITIVE_REGULATION_OF_UTERINE_SMOOTH_MUSCLE_CONTRACTION	GOBP_POSITIVE_REGULATION_OF_UTERINE_SMOOTH_MUSCLE_CONTRACTION	GOBP_POSITIVE_REGULATION_OF_UTERINE_SMOOTH_MUSCLE_CONTRACTION	2	0.883678	1.33711	0.089141	0.836842	0.816976	1190	tags=100%, list=12%, signal=88%	ABAT/ADRA2B
HP_SINGLE_VENTRICLE	HP_SINGLE_VENTRICLE	HP_SINGLE_VENTRICLE	2	0.883598	1.33699	0.089141	0.836842	0.816976	365	tags=50%, list=4%, signal=48%	STRA6
GOBP_NEGATIVE_REGULATION_OF_CANONICAL_WNT_SIGNALING_PATHWAY	GOBP_NEGATIVE_REGULATION_OF_CANONICAL_WNT_SIGNALING_PATHWAY	GOBP_NEGATIVE_REGULATION_OF_CANONICAL_WNT_SIGNALING_PATHWAY	76	0.426484	1.33683	0.0531154	0.710941	0.694064	1504	tags=24%, list=15%, signal=20%	SFRP1/NOG/SHISA3/SOX17/PTPRU/TLE6/IGFBP6/TLE2/DKK3/FUZ/CCDC88C/MESP1/DAB2IP/WWTR1/TPBG/TMEM64/BMP2/TMEM170B
GOCC_SMN_COMPLEX	GOCC_SMN_COMPLEX	GOCC_SMN_COMPLEX	9	0.602116	1.33681	0.120253	0.904014	0.882554	1883	tags=56%, list=18%, signal=45%	GEMIN4/SMN2/SMN1/GEMIN5/GEMIN6
GOMF_DYNACTIN_BINDING	GOMF_DYNACTIN_BINDING	GOMF_DYNACTIN_BINDING	9	0.602094	1.33676	0.120253	0.904014	0.882554	1527	tags=33%, list=15%, signal=28%	MAPT/BICD1/BBS4
GOBP_REGULATION_OF_BLOOD_CIRCULATION	GOBP_REGULATION_OF_BLOOD_CIRCULATION	GOBP_REGULATION_OF_BLOOD_CIRCULATION	91	0.421719	1.33657	0.0419223	0.667207	0.651368	1227	tags=21%, list=12%, signal=19%	ANK2/SLC1A1/MYL2/RNF207/SNTA1/IL2/SLC8A2/P2RX1/PKP2/FGF13/GJA1/DMPK/ABL1/ACE/AGER/ASB3/TMIGD3/ADRA2B/GPD1L
GOBP_MOTOR_BEHAVIOR	GOBP_MOTOR_BEHAVIOR	GOBP_MOTOR_BEHAVIOR	6	0.6638	1.33589	0.111111	0.891838	0.870667	58	tags=17%, list=1%, signal=17%	SLC1A1
GOMF_DNA_SECONDARY_STRUCTURE_BINDING	GOMF_DNA_SECONDARY_STRUCTURE_BINDING	GOMF_DNA_SECONDARY_STRUCTURE_BINDING	22	0.494817	1.33576	0.131669	0.926548	0.904553	3309	tags=55%, list=32%, signal=37%	MAPT/GEN1/RAD51D/ABL1/RAD51AP1/XPC/RAD51C/LIN54/MEN1/HMGB3/WRN/MEF2C
GOBP_MALE_GENITALIA_DEVELOPMENT	GOBP_MALE_GENITALIA_DEVELOPMENT	GOBP_MALE_GENITALIA_DEVELOPMENT	5	0.70018	1.33568	0.1125	0.895029	0.873782	1749	tags=40%, list=17%, signal=33%	HOXA13/PDGFRA
GOBP_REGULATION_OF_LONG_TERM_SYNAPTIC_DEPRESSION	GOBP_REGULATION_OF_LONG_TERM_SYNAPTIC_DEPRESSION	GOBP_REGULATION_OF_LONG_TERM_SYNAPTIC_DEPRESSION	5	0.699977	1.33529	0.1125	0.895029	0.873782	1649	tags=60%, list=16%, signal=50%	MAPT/AGER/STAU2
GOCC_CILIARY_MEMBRANE	GOCC_CILIARY_MEMBRANE	GOCC_CILIARY_MEMBRANE	24	0.488313	1.33499	0.119821	0.902841	0.881408	2168	tags=42%, list=21%, signal=33%	PDE6B/BBS9/PDE6G/IQCE/BBS4/SCNN1A/PHLPP2/BBS7/SNAP29/GPR161
GOBP_GANGLIOSIDE_BIOSYNTHETIC_PROCESS_VIA_LACTOSYLCERAMIDE	GOBP_GANGLIOSIDE_BIOSYNTHETIC_PROCESS_VIA_LACTOSYLCERAMIDE	GOBP_GANGLIOSIDE_BIOSYNTHETIC_PROCESS_VIA_LACTOSYLCERAMIDE	5	0.699792	1.33494	0.1125	0.895029	0.873782	1114	tags=40%, list=11%, signal=36%	B4GALT6/ST3GAL3
HP_ABNORMAL_GREATER_SCIATIC_NOTCH_MORPHOLOGY	HP_ABNORMAL_GREATER_SCIATIC_NOTCH_MORPHOLOGY	HP_ABNORMAL_GREATER_SCIATIC_NOTCH_MORPHOLOGY	9	0.601257	1.3349	0.121519	0.907076	0.885544	764	tags=22%, list=7%, signal=21%	GPC4/EXTL3
GOMF_AMINO_ACID_BINDING	GOMF_AMINO_ACID_BINDING	GOMF_AMINO_ACID_BINDING	17	0.517863	1.33478	0.133566	0.934392	0.912211	1494	tags=35%, list=15%, signal=30%	SLC1A1/PADI4/THNSL2/AARS2/SHMT1/CAD
HP_NEOPLASM_OF_THE_SMALL_INTESTINE	HP_NEOPLASM_OF_THE_SMALL_INTESTINE	HP_NEOPLASM_OF_THE_SMALL_INTESTINE	14	0.542088	1.33422	0.128144	0.915703	0.893965	3846	tags=79%, list=38%, signal=49%	MLH1/PDGFRA/GREM1/AAGAB/APC/WRN/STK11/NTHL1/SMAD4/LMNA/SDHC
GOBP_DNA_REPLICATION_SYNTHESIS_OF_RNA_PRIMER	GOBP_DNA_REPLICATION_SYNTHESIS_OF_RNA_PRIMER	GOBP_DNA_REPLICATION_SYNTHESIS_OF_RNA_PRIMER	4	0.741596	1.33417	0.0953079	0.847463	0.827345	1381	tags=75%, list=14%, signal=65%	POLA1/PRIM1/PRIM2
GOBP_EMBRYONIC_SKELETAL_JOINT_MORPHOGENESIS	GOBP_EMBRYONIC_SKELETAL_JOINT_MORPHOGENESIS	GOBP_EMBRYONIC_SKELETAL_JOINT_MORPHOGENESIS	3	0.802034	1.33371	0.102134	0.86872	0.848097	62	tags=33%, list=1%, signal=33%	NOG
GOBP_REGULATION_OF_PRESYNAPSE_ORGANIZATION	GOBP_REGULATION_OF_PRESYNAPSE_ORGANIZATION	GOBP_REGULATION_OF_PRESYNAPSE_ORGANIZATION	10	0.589362	1.33362	0.116688	0.899095	0.877752	918	tags=30%, list=9%, signal=27%	GPC4/NLGN2/SLITRK4
GOMF_OXYGEN_CARRIER_ACTIVITY	GOMF_OXYGEN_CARRIER_ACTIVITY	GOMF_OXYGEN_CARRIER_ACTIVITY	3	0.801802	1.33332	0.102134	0.86872	0.848097	2027	tags=100%, list=20%, signal=80%	HBB/IPCEF1/HBA2
HP_COMPLETE_ATRIOVENTRICULAR_CANAL_DEFECT	HP_COMPLETE_ATRIOVENTRICULAR_CANAL_DEFECT	HP_COMPLETE_ATRIOVENTRICULAR_CANAL_DEFECT	4	0.741025	1.33315	0.0953079	0.847463	0.827345	236	tags=25%, list=2%, signal=24%	WDPCP
GOBP_CORTISOL_METABOLIC_PROCESS	GOBP_CORTISOL_METABOLIC_PROCESS	GOBP_CORTISOL_METABOLIC_PROCESS	5	0.698689	1.33283	0.116667	0.899095	0.877752	1438	tags=60%, list=14%, signal=52%	HSD11B2/DKK3/BMP2
GOCC_GEMINI_OF_COILED_BODIES	GOCC_GEMINI_OF_COILED_BODIES	GOCC_GEMINI_OF_COILED_BODIES	10	0.588934	1.33265	0.116688	0.899095	0.877752	2039	tags=60%, list=20%, signal=48%	GEMIN4/SMN2/SMN1/GEMIN5/GEMIN6/NPAT
HP_SUBSTANTIA_NIGRA_GLIOSIS	HP_SUBSTANTIA_NIGRA_GLIOSIS	HP_SUBSTANTIA_NIGRA_GLIOSIS	10	0.588737	1.33221	0.116688	0.899095	0.877752	1639	tags=40%, list=16%, signal=34%	MAPT/ADH1C/ATXN2/LRRK2
GOMF_NUCLEOCYTOPLASMIC_CARRIER_ACTIVITY	GOMF_NUCLEOCYTOPLASMIC_CARRIER_ACTIVITY	GOMF_NUCLEOCYTOPLASMIC_CARRIER_ACTIVITY	22	0.49345	1.33207	0.132804	0.931205	0.909099	3748	tags=64%, list=37%, signal=40%	IPO11/NUP214/TMCO6/RANBP6/KPNA3/TNPO2/XPO4/IPO9/KPNA1/IPO5/KPNA2/XPO7/SNUPN/TNPO3
HP_ABNORMALITY_OF_THE_COSTOCHONDRAL_JUNCTION	HP_ABNORMALITY_OF_THE_COSTOCHONDRAL_JUNCTION	HP_ABNORMALITY_OF_THE_COSTOCHONDRAL_JUNCTION	7	0.637906	1.3319	0.121495	0.907076	0.885544	62	tags=14%, list=1%, signal=14%	NOG
GOBP_HISTONE_H4_K5_ACETYLATION	GOBP_HISTONE_H4_K5_ACETYLATION	GOBP_HISTONE_H4_K5_ACETYLATION	13	0.549289	1.33152	0.131961	0.926693	0.904695	3706	tags=77%, list=36%, signal=49%	ING4/JADE2/KAT8/KANSL3/KANSL2/OGT/PHF20/MCRS1/HCFC1/ING5
GOBP_DUCTUS_ARTERIOSUS_CLOSURE	GOBP_DUCTUS_ARTERIOSUS_CLOSURE	GOBP_DUCTUS_ARTERIOSUS_CLOSURE	2	0.87979	1.33123	0.095624	0.847463	0.827345	365	tags=50%, list=4%, signal=48%	STRA6
GOMF_TRANSMEMBRANE_RECEPTOR_PROTEIN_PHOSPHATASE_ACTIVITY	GOMF_TRANSMEMBRANE_RECEPTOR_PROTEIN_PHOSPHATASE_ACTIVITY	GOMF_TRANSMEMBRANE_RECEPTOR_PROTEIN_PHOSPHATASE_ACTIVITY	9	0.599521	1.33105	0.122785	0.909197	0.887613	3788	tags=89%, list=37%, signal=56%	PTPRU/PTPRG/PTPRB/PTPRN2/PTPRC/PTPRA/PTPRK/PTPN6
GOBP_MITOTIC_DNA_REPLICATION	GOBP_MITOTIC_DNA_REPLICATION	GOBP_MITOTIC_DNA_REPLICATION	7	0.637455	1.33096	0.121495	0.907076	0.885544	689	tags=29%, list=7%, signal=27%	MCM6/POLA1
GOBP_REGULATION_OF_PROTEIN_LOCALIZATION_TO_SYNAPSE	GOBP_REGULATION_OF_PROTEIN_LOCALIZATION_TO_SYNAPSE	GOBP_REGULATION_OF_PROTEIN_LOCALIZATION_TO_SYNAPSE	12	0.559941	1.33057	0.115995	0.898685	0.877352	397	tags=25%, list=4%, signal=24%	MAPT/GPC4/NLGN2
GOBP_TROPHOBLAST_GIANT_CELL_DIFFERENTIATION	GOBP_TROPHOBLAST_GIANT_CELL_DIFFERENTIATION	GOBP_TROPHOBLAST_GIANT_CELL_DIFFERENTIATION	7	0.637166	1.33035	0.121495	0.907076	0.885544	141	tags=14%, list=1%, signal=14%	SOX15
GOBP_MEIOTIC_SPINDLE_ASSEMBLY	GOBP_MEIOTIC_SPINDLE_ASSEMBLY	GOBP_MEIOTIC_SPINDLE_ASSEMBLY	3	0.79996	1.33026	0.103659	0.87099	0.850314	1280	tags=67%, list=13%, signal=58%	AURKA/FBXO5
GOBP_GUANINE_NUCLEOTIDE_TRANSPORT	GOBP_GUANINE_NUCLEOTIDE_TRANSPORT	GOBP_GUANINE_NUCLEOTIDE_TRANSPORT	7	0.636921	1.32984	0.121495	0.907076	0.885544	2151	tags=57%, list=21%, signal=45%	SLC19A1/ABCC5/SLC17A9/ABCC4
GOBP_XENOBIOTIC_TRANSPORT	GOBP_XENOBIOTIC_TRANSPORT	GOBP_XENOBIOTIC_TRANSPORT	15	0.534246	1.32954	0.122473	0.909044	0.887465	2735	tags=67%, list=27%, signal=49%	SLC18A1/SLC15A2/SLC19A1/GJA1/ABCC5/ABCC10/ATP8B1/ABCC4/SLC22A4/SLC22A18
HP_SYMPHALANGISM_AFFECTING_THE_PHALANGES_OF_THE_HAND	HP_SYMPHALANGISM_AFFECTING_THE_PHALANGES_OF_THE_HAND	HP_SYMPHALANGISM_AFFECTING_THE_PHALANGES_OF_THE_HAND	6	0.660268	1.32878	0.116598	0.899095	0.877752	62	tags=17%, list=1%, signal=17%	NOG
GOBP_TRNA_MODIFICATION	GOBP_TRNA_MODIFICATION	GOBP_TRNA_MODIFICATION	62	0.432071	1.32825	0.0781089	0.808198	0.789013	2702	tags=45%, list=26%, signal=33%	LCMT2/TRIT1/DUS2/C9orf64/TRMT13/PUS3/DTWD1/AARS2/ELP3/TRMT1L/THG1L/TYW1/METTL2A/OSGEP/METTL2B/TRMT61A/TRMT12/ELP5/TYW3/MTO1/CTU2/TRMT10B/TRDMT1/TRMT44/WDR6/URM1/TRMU/TRMT5
GOCC_EXCITATORY_SYNAPSE	GOCC_EXCITATORY_SYNAPSE	GOCC_EXCITATORY_SYNAPSE	9	0.59825	1.32823	0.124051	0.911479	0.889841	1389	tags=33%, list=14%, signal=29%	NLGN2/PALLD/SYNJ1
GOBP_POSITIVE_REGULATION_OF_BLOOD_PRESSURE	GOBP_POSITIVE_REGULATION_OF_BLOOD_PRESSURE	GOBP_POSITIVE_REGULATION_OF_BLOOD_PRESSURE	10	0.586968	1.3282	0.119197	0.902413	0.88099	1190	tags=30%, list=12%, signal=27%	HSD11B2/ACE/ADRA2B
HP_ADRENAL_HYPERPLASIA	HP_ADRENAL_HYPERPLASIA	HP_ADRENAL_HYPERPLASIA	11	0.568544	1.32786	0.119605	0.902512	0.881087	1008	tags=27%, list=10%, signal=25%	PDE8B/CDH23/TBC1D24
HP_ABNORMALITY_OF_THE_HUMERORADIAL_JOINT	HP_ABNORMALITY_OF_THE_HUMERORADIAL_JOINT	HP_ABNORMALITY_OF_THE_HUMERORADIAL_JOINT	31	0.467347	1.32754	0.113413	0.895375	0.87412	1922	tags=26%, list=19%, signal=21%	NOG/AFF3/EXTL3/FZD2/KIF22/MBTPS2/EXOC6B/ATR
GOCC_SYNAPTIC_CLEFT	GOCC_SYNAPTIC_CLEFT	GOCC_SYNAPTIC_CLEFT	4	0.737262	1.32638	0.0967742	0.850437	0.830249	58	tags=25%, list=1%, signal=25%	SLC1A1
HP_INCREASED_PROTEINOGENIC_AMINO_ACID_LEVEL_IN_URINE	HP_INCREASED_PROTEINOGENIC_AMINO_ACID_LEVEL_IN_URINE	HP_INCREASED_PROTEINOGENIC_AMINO_ACID_LEVEL_IN_URINE	23	0.486114	1.32565	0.137233	0.939036	0.916745	3668	tags=65%, list=36%, signal=42%	SLC1A1/SLC3A1/CAMKMT/HAL/ALDH4A1/GLYCTK/PCCB/ABCD4/IVD/PREPL/GCSH/MTHFR/SLC7A7/MTRR/HCFC1
GOMF_OXYGEN_BINDING	GOMF_OXYGEN_BINDING	GOMF_OXYGEN_BINDING	9	0.596801	1.32501	0.129114	0.918801	0.89699	243	tags=22%, list=2%, signal=22%	CYP26A1/HBB
HP_SYMPHALANGISM_OF_MIDDLE_PHALANX_OF_FINGER	HP_SYMPHALANGISM_OF_MIDDLE_PHALANX_OF_FINGER	HP_SYMPHALANGISM_OF_MIDDLE_PHALANX_OF_FINGER	3	0.796639	1.32474	0.109756	0.884747	0.863744	62	tags=33%, list=1%, signal=33%	NOG
GOBP_POSITIVE_REGULATION_OF_MORPHOGENESIS_OF_AN_EPITHELIUM	GOBP_POSITIVE_REGULATION_OF_MORPHOGENESIS_OF_AN_EPITHELIUM	GOBP_POSITIVE_REGULATION_OF_MORPHOGENESIS_OF_AN_EPITHELIUM	13	0.546412	1.32455	0.134383	0.934777	0.912586	897	tags=23%, list=9%, signal=21%	NOG/GJA1/ABL1
GOBP_G0_TO_G1_TRANSITION	GOBP_G0_TO_G1_TRANSITION	GOBP_G0_TO_G1_TRANSITION	12	0.557298	1.32429	0.120879	0.906579	0.885058	1112	tags=25%, list=11%, signal=22%	SOX15/FOXO4/DAB2IP
GOBP_SEROTONIN_RECEPTOR_SIGNALING_PATHWAY	GOBP_SEROTONIN_RECEPTOR_SIGNALING_PATHWAY	GOBP_SEROTONIN_RECEPTOR_SIGNALING_PATHWAY	3	0.796286	1.32415	0.109756	0.884747	0.863744	516	tags=33%, list=5%, signal=32%	HTR7
GOMF_SEROTONIN_RECEPTOR_ACTIVITY	GOMF_SEROTONIN_RECEPTOR_ACTIVITY	GOMF_SEROTONIN_RECEPTOR_ACTIVITY	3	0.796286	1.32415	0.109756	0.884747	0.863744	516	tags=33%, list=5%, signal=32%	HTR7
GOBP_SPINDLE_ASSEMBLY_INVOLVED_IN_FEMALE_MEIOSIS	GOBP_SPINDLE_ASSEMBLY_INVOLVED_IN_FEMALE_MEIOSIS	GOBP_SPINDLE_ASSEMBLY_INVOLVED_IN_FEMALE_MEIOSIS	2	0.874865	1.32377	0.103728	0.87099	0.850314	1280	tags=100%, list=13%, signal=87%	AURKA/FBXO5
HP_ABNORMAL_LEFT_VENTRICULAR_OUTFLOW_TRACT_MORPHOLOGY	HP_ABNORMAL_LEFT_VENTRICULAR_OUTFLOW_TRACT_MORPHOLOGY	HP_ABNORMAL_LEFT_VENTRICULAR_OUTFLOW_TRACT_MORPHOLOGY	7	0.633958	1.32365	0.128171	0.915703	0.893965	1451	tags=29%, list=14%, signal=25%	WDPCP/CEP57
HP_ABNORMALITY_OF_THE_MIDDLE_PHALANX_OF_THE_5TH_FINGER	HP_ABNORMALITY_OF_THE_MIDDLE_PHALANX_OF_THE_5TH_FINGER	HP_ABNORMALITY_OF_THE_MIDDLE_PHALANX_OF_THE_5TH_FINGER	10	0.584956	1.32365	0.122961	0.909604	0.888011	1438	tags=30%, list=14%, signal=26%	NOG/GJA1/BMP2
GOBP_PROTEIN_DEUBIQUITINATION_INVOLVED_IN_UBIQUITIN_DEPENDENT_PROTEIN_CATABOLIC_PROCESS	GOBP_PROTEIN_DEUBIQUITINATION_INVOLVED_IN_UBIQUITIN_DEPENDENT_PROTEIN_CATABOLIC_PROCESS	GOBP_PROTEIN_DEUBIQUITINATION_INVOLVED_IN_UBIQUITIN_DEPENDENT_PROTEIN_CATABOLIC_PROCESS	4	0.735729	1.32362	0.0982405	0.855246	0.834944	158	tags=25%, list=2%, signal=25%	OTUD7A
GOMF_CHLORIDE_TRANSMEMBRANE_TRANSPORTER_ACTIVITY	GOMF_CHLORIDE_TRANSMEMBRANE_TRANSPORTER_ACTIVITY	GOMF_CHLORIDE_TRANSMEMBRANE_TRANSPORTER_ACTIVITY	7	0.633813	1.32335	0.128171	0.915703	0.893965	571	tags=29%, list=6%, signal=27%	SLC1A1/SLC12A5
HP_URETHROVAGINAL_FISTULA	HP_URETHROVAGINAL_FISTULA	HP_URETHROVAGINAL_FISTULA	2	0.87448	1.32319	0.106969	0.878315	0.857465	310	tags=50%, list=3%, signal=48%	WDR35
GOBP_NEGATIVE_REGULATION_OF_NON_CANONICAL_WNT_SIGNALING_PATHWAY	GOBP_NEGATIVE_REGULATION_OF_NON_CANONICAL_WNT_SIGNALING_PATHWAY	GOBP_NEGATIVE_REGULATION_OF_NON_CANONICAL_WNT_SIGNALING_PATHWAY	3	0.795665	1.32312	0.114329	0.897255	0.875955	43	tags=33%, list=0%, signal=33%	SFRP1
HP_SHORT_GREATER_SCIATIC_NOTCH	HP_SHORT_GREATER_SCIATIC_NOTCH	HP_SHORT_GREATER_SCIATIC_NOTCH	2	0.874428	1.32311	0.106969	0.878315	0.857465	307	tags=50%, list=3%, signal=49%	GPC4
GOMF_CYCLIC_NUCLEOTIDE_PHOSPHODIESTERASE_ACTIVITY	GOMF_CYCLIC_NUCLEOTIDE_PHOSPHODIESTERASE_ACTIVITY	GOMF_CYCLIC_NUCLEOTIDE_PHOSPHODIESTERASE_ACTIVITY	13	0.545748	1.32294	0.135593	0.936636	0.914402	1899	tags=38%, list=19%, signal=31%	PDE8B/PDE6B/PDE6G/PDE2A/PDE8A
GOBP_DOPAMINE_TRANSPORT	GOBP_DOPAMINE_TRANSPORT	GOBP_DOPAMINE_TRANSPORT	11	0.566426	1.32292	0.119605	0.902512	0.881087	2044	tags=45%, list=20%, signal=36%	CXCL12/SYT15/ABAT/RAB3A/DTNBP1
GOBP_REGULATION_OF_WNT_SIGNALING_PATHWAY_INVOLVED_IN_HEART_DEVELOPMENT	GOBP_REGULATION_OF_WNT_SIGNALING_PATHWAY_INVOLVED_IN_HEART_DEVELOPMENT	GOBP_REGULATION_OF_WNT_SIGNALING_PATHWAY_INVOLVED_IN_HEART_DEVELOPMENT	6	0.657217	1.32264	0.120713	0.90651	0.88499	1438	tags=50%, list=14%, signal=43%	SOX17/MESP1/BMP2
HP_PRELINGUAL_SENSORINEURAL_HEARING_IMPAIRMENT	HP_PRELINGUAL_SENSORINEURAL_HEARING_IMPAIRMENT	HP_PRELINGUAL_SENSORINEURAL_HEARING_IMPAIRMENT	4	0.734925	1.32217	0.101173	0.867573	0.846978	802	tags=50%, list=8%, signal=46%	IGF1/CDH23
HP_ABNORMAL_URINE_SODIUM_CONCENTRATION	HP_ABNORMAL_URINE_SODIUM_CONCENTRATION	HP_ABNORMAL_URINE_SODIUM_CONCENTRATION	5	0.692935	1.32186	0.119444	0.902503	0.881079	2387	tags=80%, list=23%, signal=61%	GATM/HSD11B2/TXNRD2/NNT
GOBP_INNER_EAR_RECEPTOR_CELL_FATE_COMMITMENT	GOBP_INNER_EAR_RECEPTOR_CELL_FATE_COMMITMENT	GOBP_INNER_EAR_RECEPTOR_CELL_FATE_COMMITMENT	3	0.794879	1.32181	0.114329	0.897255	0.875955	439	tags=33%, list=4%, signal=32%	JAG2
GOBP_NEUROTRANSMITTER_LOADING_INTO_SYNAPTIC_VESICLE	GOBP_NEUROTRANSMITTER_LOADING_INTO_SYNAPTIC_VESICLE	GOBP_NEUROTRANSMITTER_LOADING_INTO_SYNAPTIC_VESICLE	1	0.99814	1.32149	0.00401093	0.215326	0.210214	20	tags=100%, list=0%, signal=100%	SLC18A1
GOMF_MONOAMINE_TRANSMEMBRANE_TRANSPORTER_ACTIVITY	GOMF_MONOAMINE_TRANSMEMBRANE_TRANSPORTER_ACTIVITY	GOMF_MONOAMINE_TRANSMEMBRANE_TRANSPORTER_ACTIVITY	1	0.99814	1.32149	0.00401093	0.215326	0.210214	20	tags=100%, list=0%, signal=100%	SLC18A1
HP_ABNORMAL_DUODENUM_MORPHOLOGY	HP_ABNORMAL_DUODENUM_MORPHOLOGY	HP_ABNORMAL_DUODENUM_MORPHOLOGY	34	0.459473	1.32149	0.124597	0.911479	0.889841	1451	tags=26%, list=14%, signal=23%	DISP1/STRA6/PIGN/MYH11/FANCA/GAS1/FLI1/RERE/CEP57
GOBP_REGULATION_OF_MEMBRANE_REPOLARIZATION_DURING_CARDIAC_MUSCLE_CELL_ACTION_POTENTIAL	GOBP_REGULATION_OF_MEMBRANE_REPOLARIZATION_DURING_CARDIAC_MUSCLE_CELL_ACTION_POTENTIAL	GOBP_REGULATION_OF_MEMBRANE_REPOLARIZATION_DURING_CARDIAC_MUSCLE_CELL_ACTION_POTENTIAL	3	0.79445	1.3211	0.114329	0.897255	0.875955	235	tags=33%, list=2%, signal=33%	RNF207
HP_MEDIAN_CLEFT_LIP	HP_MEDIAN_CLEFT_LIP	HP_MEDIAN_CLEFT_LIP	19	0.502872	1.32051	0.146002	0.95068	0.928113	2351	tags=47%, list=23%, signal=37%	DISP1/PIGN/GAS1/GJA1/FZD2/OFD1/SMC1A/NEK1/NUAK2
GOBP_FOLATE_IMPORT_ACROSS_PLASMA_MEMBRANE	GOBP_FOLATE_IMPORT_ACROSS_PLASMA_MEMBRANE	GOBP_FOLATE_IMPORT_ACROSS_PLASMA_MEMBRANE	2	0.872418	1.32007	0.10859	0.884747	0.863744	1305	tags=100%, list=13%, signal=87%	SLC19A1/FOLR2
GOCC_CILIARY_BASE	GOCC_CILIARY_BASE	GOCC_CILIARY_BASE	16	0.520214	1.31981	0.141852	0.942523	0.920148	1514	tags=31%, list=15%, signal=27%	CLCN4/MOK/DISC1/PRKAR2B/IFT52
GOBP_REGULATION_OF_SYNAPTIC_PLASTICITY	GOBP_REGULATION_OF_SYNAPTIC_PLASTICITY	GOBP_REGULATION_OF_SYNAPTIC_PLASTICITY	79	0.419757	1.31975	0.0651068	0.765625	0.74745	2101	tags=27%, list=21%, signal=21%	PTN/SLC1A1/MAPT/CX3CR1/SLC8A2/SLC24A1/CRTC1/NCDN/EIF2AK4/NEURL1/ABL1/AGER/RAB3A/RGS14/STAU2/ANAPC2/SYNGR1/DBN1/NRGN/CDC20/SYNGAP1
GOCC_LATE_ENDOSOME_LUMEN	GOCC_LATE_ENDOSOME_LUMEN	GOCC_LATE_ENDOSOME_LUMEN	2	0.872072	1.31955	0.110211	0.885884	0.864855	660	tags=50%, list=6%, signal=47%	PGA5
GOCC_MULTIVESICULAR_BODY_LUMEN	GOCC_MULTIVESICULAR_BODY_LUMEN	GOCC_MULTIVESICULAR_BODY_LUMEN	2	0.872072	1.31955	0.110211	0.885884	0.864855	660	tags=50%, list=6%, signal=47%	PGA5
GOBP_MEMBRANE_DEPOLARIZATION_DURING_SA_NODE_CELL_ACTION_POTENTIAL	GOBP_MEMBRANE_DEPOLARIZATION_DURING_SA_NODE_CELL_ACTION_POTENTIAL	GOBP_MEMBRANE_DEPOLARIZATION_DURING_SA_NODE_CELL_ACTION_POTENTIAL	1	0.996475	1.31928	0.00776011	0.300166	0.29304	37	tags=100%, list=0%, signal=100%	ANK2
GOBP_SA_NODE_CELL_TO_ATRIAL_CARDIAC_MUSCLE_CELL_COMMUNICATION	GOBP_SA_NODE_CELL_TO_ATRIAL_CARDIAC_MUSCLE_CELL_COMMUNICATION	GOBP_SA_NODE_CELL_TO_ATRIAL_CARDIAC_MUSCLE_CELL_COMMUNICATION	1	0.996475	1.31928	0.00776011	0.300166	0.29304	37	tags=100%, list=0%, signal=100%	ANK2
GOBP_SA_NODE_CELL_TO_ATRIAL_CARDIAC_MUSCLE_CELL_SIGNALING	GOBP_SA_NODE_CELL_TO_ATRIAL_CARDIAC_MUSCLE_CELL_SIGNALING	GOBP_SA_NODE_CELL_TO_ATRIAL_CARDIAC_MUSCLE_CELL_SIGNALING	1	0.996475	1.31928	0.00776011	0.300166	0.29304	37	tags=100%, list=0%, signal=100%	ANK2
GOBP_POSITIVE_REGULATION_OF_CHEMOKINE_C_X_C_MOTIF_LIGAND_1_PRODUCTION	GOBP_POSITIVE_REGULATION_OF_CHEMOKINE_C_X_C_MOTIF_LIGAND_1_PRODUCTION	GOBP_POSITIVE_REGULATION_OF_CHEMOKINE_C_X_C_MOTIF_LIGAND_1_PRODUCTION	2	0.871662	1.31893	0.111831	0.894712	0.873473	426	tags=50%, list=4%, signal=48%	TIRAP
HP_ABNORMALITY_OF_CARPAL_BONE_OSSIFICATION	HP_ABNORMALITY_OF_CARPAL_BONE_OSSIFICATION	HP_ABNORMALITY_OF_CARPAL_BONE_OSSIFICATION	17	0.511712	1.31893	0.142857	0.944962	0.92253	1593	tags=35%, list=16%, signal=30%	HOXA13/GPC4/EXTL3/XYLT1/TONSL/SLC35D1
GOBP_REGULATION_OF_CYCLASE_ACTIVITY	GOBP_REGULATION_OF_CYCLASE_ACTIVITY	GOBP_REGULATION_OF_CYCLASE_ACTIVITY	22	0.488494	1.31869	0.143019	0.945612	0.923165	2386	tags=32%, list=23%, signal=24%	GUCA2B/GUCA2A/PALM/ADORA2B/GALR2/STIM1/AKAP9
GOBP_CHROMOSOME_ORGANIZATION_INVOLVED_IN_MEIOTIC_CELL_CYCLE	GOBP_CHROMOSOME_ORGANIZATION_INVOLVED_IN_MEIOTIC_CELL_CYCLE	GOBP_CHROMOSOME_ORGANIZATION_INVOLVED_IN_MEIOTIC_CELL_CYCLE	26	0.474972	1.31868	0.129956	0.921568	0.899691	3828	tags=58%, list=37%, signal=36%	SYCE1/SYCE3/HORMAD1/CCNE2/MLH1/ATM/NDC1/RAD51C/EHMT2/REC8/RAD50/SIRT7/ATRX/SMC2/AGO4
GOMF_OLFACTORY_RECEPTOR_ACTIVITY	GOMF_OLFACTORY_RECEPTOR_ACTIVITY	GOMF_OLFACTORY_RECEPTOR_ACTIVITY	1	0.995986	1.31864	0.00806147	0.307061	0.299772	42	tags=100%, list=0%, signal=100%	OR52K2
HP_SELECTIVE_TOOTH_AGENESIS	HP_SELECTIVE_TOOTH_AGENESIS	HP_SELECTIVE_TOOTH_AGENESIS	15	0.529827	1.31855	0.135553	0.936636	0.914402	1942	tags=33%, list=19%, signal=27%	GJA1/LRP6/IRF6/ATR/NEK1
GOBP_REGULATION_OF_BRANCHING_INVOLVED_IN_PROSTATE_GLAND_MORPHOGENESIS	GOBP_REGULATION_OF_BRANCHING_INVOLVED_IN_PROSTATE_GLAND_MORPHOGENESIS	GOBP_REGULATION_OF_BRANCHING_INVOLVED_IN_PROSTATE_GLAND_MORPHOGENESIS	1	0.995888	1.31851	0.0085135	0.314575	0.307107	43	tags=100%, list=0%, signal=100%	SFRP1
HP_PERIPHERAL_ARTERIAL_STENOSIS	HP_PERIPHERAL_ARTERIAL_STENOSIS	HP_PERIPHERAL_ARTERIAL_STENOSIS	14	0.535625	1.31832	0.14012	0.939423	0.917122	742	tags=29%, list=7%, signal=27%	MFAP5/MYH11/SMAD3/FBN1
GOMF_FOLIC_ACID_BINDING	GOMF_FOLIC_ACID_BINDING	GOMF_FOLIC_ACID_BINDING	8	0.612451	1.31823	0.128041	0.915703	0.893965	1305	tags=50%, list=13%, signal=44%	FTCDNL1/FOLR3/SLC19A1/FOLR2
GOCC_CILIUM	GOCC_CILIUM	GOCC_CILIUM	232	0.39387	1.31799	0.00584324	0.264768	0.258483	2339	tags=33%, list=23%, signal=26%	IQUB/FAM166A/KIF19/WDPCP/CCDC68/CLCN4/WDR35/SSX2IP/ADCY6/MOK/PDE6B/TTC21A/CATSPERG/BBS9/IFT74/SLC22A14/CEP131/DISC1/C4orf47/CDH23/CCDC189/TTLL7/TMEM80/TTLL1/ACE/B9D1/HYAL3/WRAP73/TAPT1/TCTN1/POC1A/KIF3A/SPA17/OXCT2/AURKA/PRKAR2B/CEP162/PFKM/PDE6G/DNAL4/IQCE/IFT52/PIP4K2A/BBS4/SCNN1A/BBS12/PHLPP2/IFT122/PSEN2/GSTM3/CD52/EZR/GALR2/OFD1/PDGFRA/FAM149B1/PTPN23/ADAM15/SLC9A3R1/GNA11/SPATC1L/ATG14/CEP7…
HP_GASTROINTESTINAL_ATRESIA	HP_GASTROINTESTINAL_ATRESIA	HP_GASTROINTESTINAL_ATRESIA	31	0.463896	1.31774	0.119956	0.903147	0.881708	1451	tags=26%, list=14%, signal=22%	DISP1/WDR35/PIGN/MYH11/GAS1/FLI1/RERE/CEP57
HP_INTELLECTUAL_DISABILITY_BORDERLINE	HP_INTELLECTUAL_DISABILITY_BORDERLINE	HP_INTELLECTUAL_DISABILITY_BORDERLINE	8	0.612113	1.3175	0.128041	0.915703	0.893965	1249	tags=38%, list=12%, signal=33%	DMPK/TBC1D24/TONSL
HP_PROXIMAL_SYMPHALANGISM	HP_PROXIMAL_SYMPHALANGISM	HP_PROXIMAL_SYMPHALANGISM	5	0.690487	1.31719	0.123611	0.911479	0.889841	62	tags=20%, list=1%, signal=20%	NOG
GOCC_MITOTIC_SPINDLE_ASTRAL_MICROTUBULE	GOCC_MITOTIC_SPINDLE_ASTRAL_MICROTUBULE	GOCC_MITOTIC_SPINDLE_ASTRAL_MICROTUBULE	6	0.654505	1.31718	0.128944	0.918801	0.89699	67	tags=17%, list=1%, signal=17%	KIF18A
HP_ASYMMETRIC_SEPTAL_HYPERTROPHY	HP_ASYMMETRIC_SEPTAL_HYPERTROPHY	HP_ASYMMETRIC_SEPTAL_HYPERTROPHY	6	0.654403	1.31698	0.128944	0.918801	0.89699	103	tags=17%, list=1%, signal=17%	MYL2
GOMF_ANION_CATION_SYMPORTER_ACTIVITY	GOMF_ANION_CATION_SYMPORTER_ACTIVITY	GOMF_ANION_CATION_SYMPORTER_ACTIVITY	8	0.611774	1.31677	0.128041	0.915703	0.893965	571	tags=25%, list=6%, signal=24%	SLC18A1/SLC12A5
GOBP_VENTRICULAR_COMPACT_MYOCARDIUM_MORPHOGENESIS	GOBP_VENTRICULAR_COMPACT_MYOCARDIUM_MORPHOGENESIS	GOBP_VENTRICULAR_COMPACT_MYOCARDIUM_MORPHOGENESIS	3	0.79176	1.31662	0.118902	0.901165	0.879772	62	tags=33%, list=1%, signal=33%	NOG
GOBP_PROTEIN_CONTAINING_COMPLEX_LOCALIZATION	GOBP_PROTEIN_CONTAINING_COMPLEX_LOCALIZATION	GOBP_PROTEIN_CONTAINING_COMPLEX_LOCALIZATION	83	0.417446	1.3162	0.0622449	0.757081	0.739109	2494	tags=34%, list=24%, signal=26%	SLC1A1/GPC4/WDR35/CEP112/SSX2IP/TTC21A/EXOC3L1/STX1B/IFT74/CEP131/NACC2/ATM/IFT52/BBS12/IFT122/STAU2/SYNJ2BP/EZR/DBN1/ATR/TTC21B/DAG1/NOP9/NDC1/SDAD1/AKAP9/ZDHHC3/MIOS
GOBP_REGULATION_OF_GLOMERULUS_DEVELOPMENT	GOBP_REGULATION_OF_GLOMERULUS_DEVELOPMENT	GOBP_REGULATION_OF_GLOMERULUS_DEVELOPMENT	1	0.994028	1.31604	0.0134859	0.397257	0.387827	62	tags=100%, list=1%, signal=99%	NOG
HP_DISTAL_SYMPHALANGISM_OF_HANDS	HP_DISTAL_SYMPHALANGISM_OF_HANDS	HP_DISTAL_SYMPHALANGISM_OF_HANDS	1	0.994028	1.31604	0.0134859	0.397257	0.387827	62	tags=100%, list=1%, signal=99%	NOG
GOBP_CELLULAR_MODIFIED_AMINO_ACID_BIOSYNTHETIC_PROCESS	GOBP_CELLULAR_MODIFIED_AMINO_ACID_BIOSYNTHETIC_PROCESS	GOBP_CELLULAR_MODIFIED_AMINO_ACID_BIOSYNTHETIC_PROCESS	34	0.45752	1.31587	0.131042	0.924741	0.902789	1715	tags=35%, list=17%, signal=29%	SLC1A1/GGT6/CKM/GATM/MTHFD1/PTDSS2/CKMT1B/CKMT1A/ALDH7A1/GAMT/TMLHE/GSS
HP_BILATERAL_TONIC_CLONIC_SEIZURE_WITH_FOCAL_ONSET	HP_BILATERAL_TONIC_CLONIC_SEIZURE_WITH_FOCAL_ONSET	HP_BILATERAL_TONIC_CLONIC_SEIZURE_WITH_FOCAL_ONSET	10	0.581118	1.31497	0.129235	0.918843	0.897031	729	tags=30%, list=7%, signal=28%	EPM2A/SLC12A5/PUS3
GOBP_AUDITORY_RECEPTOR_CELL_MORPHOGENESIS	GOBP_AUDITORY_RECEPTOR_CELL_MORPHOGENESIS	GOBP_AUDITORY_RECEPTOR_CELL_MORPHOGENESIS	9	0.592098	1.31457	0.136709	0.938793	0.916507	2103	tags=56%, list=21%, signal=44%	WDPCP/PLS1/CDH23/SLC9A3R1/TPRN
GOBP_NEGATIVE_REGULATION_OF_INTERLEUKIN_8_PRODUCTION	GOBP_NEGATIVE_REGULATION_OF_INTERLEUKIN_8_PRODUCTION	GOBP_NEGATIVE_REGULATION_OF_INTERLEUKIN_8_PRODUCTION	11	0.562789	1.31442	0.128237	0.915703	0.893965	2993	tags=55%, list=29%, signal=39%	MAPKBP1/CD33/ARRB1/KLF4/BCL3/MAP2K5
GOMF_CALCIUM_SENSITIVE_GUANYLATE_CYCLASE_ACTIVATOR_ACTIVITY	GOMF_CALCIUM_SENSITIVE_GUANYLATE_CYCLASE_ACTIVATOR_ACTIVITY	GOMF_CALCIUM_SENSITIVE_GUANYLATE_CYCLASE_ACTIVATOR_ACTIVITY	1	0.992755	1.31436	0.0177168	0.463154	0.452159	75	tags=100%, list=1%, signal=99%	GUCA2B
HP_VIRAL_ENCEPHALITIS	HP_VIRAL_ENCEPHALITIS	HP_VIRAL_ENCEPHALITIS	6	0.653009	1.31417	0.134431	0.934777	0.912586	2725	tags=67%, list=27%, signal=49%	CD27/DBR1/UNC93B1/NCKAP1L
GOBP_CENTRAL_NERVOUS_SYSTEM_MYELIN_FORMATION	GOBP_CENTRAL_NERVOUS_SYSTEM_MYELIN_FORMATION	GOBP_CENTRAL_NERVOUS_SYSTEM_MYELIN_FORMATION	3	0.79024	1.3141	0.120427	0.90485	0.88337	99	tags=33%, list=1%, signal=33%	CNTN1
GOBP_BODY_MORPHOGENESIS	GOBP_BODY_MORPHOGENESIS	GOBP_BODY_MORPHOGENESIS	28	0.468136	1.31381	0.138767	0.939423	0.917122	2029	tags=29%, list=20%, signal=23%	NOG/CLDN5/STRA6/FUZ/IFT122/PDGFRA/FLVCR1/DAG1
GOBP_HINDBRAIN_RADIAL_GLIA_GUIDED_CELL_MIGRATION	GOBP_HINDBRAIN_RADIAL_GLIA_GUIDED_CELL_MIGRATION	GOBP_HINDBRAIN_RADIAL_GLIA_GUIDED_CELL_MIGRATION	3	0.789986	1.31367	0.121951	0.907591	0.886046	1383	tags=67%, list=14%, signal=58%	RBFOX2/RERE
HP_BROAD_PALM	HP_BROAD_PALM	HP_BROAD_PALM	16	0.517776	1.31362	0.150059	0.953034	0.93041	1738	tags=38%, list=17%, signal=31%	GPC4/FBN1/FHL1/TONSL/SLC35C1/OFD1
GOBP_MEMBRANE_FISSION	GOBP_MEMBRANE_FISSION	GOBP_MEMBRANE_FISSION	7	0.629094	1.3135	0.140187	0.939423	0.917122	2110	tags=43%, list=21%, signal=34%	TMCC1/SLC25A46/SPAST
GOMF_RETINOIC_ACID_4_HYDROXYLASE_ACTIVITY	GOMF_RETINOIC_ACID_4_HYDROXYLASE_ACTIVITY	GOMF_RETINOIC_ACID_4_HYDROXYLASE_ACTIVITY	3	0.789869	1.31348	0.121951	0.907591	0.886046	115	tags=33%, list=1%, signal=33%	CYP26A1
GOCC_ANCHORED_COMPONENT_OF_PLASMA_MEMBRANE	GOCC_ANCHORED_COMPONENT_OF_PLASMA_MEMBRANE	GOCC_ANCHORED_COMPONENT_OF_PLASMA_MEMBRANE	19	0.500131	1.31332	0.150637	0.953034	0.93041	1455	tags=37%, list=14%, signal=32%	CNTN1/CA4/GPC4/FOLR3/GAS1/FOLR2/LYPD3
GOBP_POSITIVE_REGULATION_OF_PROTEIN_LOCALIZATION_TO_SYNAPSE	GOBP_POSITIVE_REGULATION_OF_PROTEIN_LOCALIZATION_TO_SYNAPSE	GOBP_POSITIVE_REGULATION_OF_PROTEIN_LOCALIZATION_TO_SYNAPSE	4	0.729994	1.3133	0.112903	0.895375	0.87412	397	tags=50%, list=4%, signal=48%	MAPT/NLGN2
HP_APLASIA_HYPOPLASIA_OF_THE_STERNUM	HP_APLASIA_HYPOPLASIA_OF_THE_STERNUM	HP_APLASIA_HYPOPLASIA_OF_THE_STERNUM	8	0.610022	1.313	0.133163	0.932453	0.910318	2564	tags=62%, list=25%, signal=47%	NOG/NFIX/FIG4/ARID1B/RBM10
HP_PROGRESSIVE_EXTRAPYRAMIDAL_MOVEMENT_DISORDER	HP_PROGRESSIVE_EXTRAPYRAMIDAL_MOVEMENT_DISORDER	HP_PROGRESSIVE_EXTRAPYRAMIDAL_MOVEMENT_DISORDER	5	0.688264	1.31295	0.129167	0.918801	0.89699	2358	tags=60%, list=23%, signal=46%	GAMT/ZNF592/ATP13A2
GOBP_ADAPTIVE_IMMUNE_RESPONSE	GOBP_ADAPTIVE_IMMUNE_RESPONSE	GOBP_ADAPTIVE_IMMUNE_RESPONSE	317	0.388838	1.31284	0.0022014	0.147594	0.14409	1349	tags=21%, list=13%, signal=18%	IGLC6/IGHV3-53/IGHA2/IGLV6-57/IGHV3-15/IGHV3-73/JCHAIN/IGLV1-51/IGLV3-9/IGKV1-16/IGHV4-39/IGHV3-7/IGHA1/IGLC3/IGLV2-8/IGLC2/IGHV3-48/IGLV2-11/IGLV1-44/IGLV1-47/IGHV4-59/IGKV1-39/ATAD5/IGLV3-1/IGHV5-51/CX3CR1/CD1E/IGKV1-12/IGKV3-20/IL2/IGHV3-23/RAP1GAP2/IGHV2-5/CD8A/CD79B/PARP3/IGKC/LY9/CD27/IGLL5/BTN3A1/CLEC10A/CARD9/ITK/EIF2AK4/IGLV2-14/CD244/TNFRSF13C/TEC/KMT5C/LOXL3/SPN/CD79A/AGER/SIT1/CD1B/AD…
HP_LABIAL_HYPERTROPHY	HP_LABIAL_HYPERTROPHY	HP_LABIAL_HYPERTROPHY	6	0.65229	1.31273	0.134431	0.934777	0.912586	1815	tags=67%, list=18%, signal=55%	ESCO2/PLAGL1/INSR/KAT6B
GOMF_C4_DICARBOXYLATE_TRANSMEMBRANE_TRANSPORTER_ACTIVITY	GOMF_C4_DICARBOXYLATE_TRANSMEMBRANE_TRANSPORTER_ACTIVITY	GOMF_C4_DICARBOXYLATE_TRANSMEMBRANE_TRANSPORTER_ACTIVITY	9	0.591119	1.31239	0.140506	0.939423	0.917122	2361	tags=44%, list=23%, signal=34%	SLC1A1/SLC25A10/SLC25A22/SLC25A12
GOBP_REGULATION_OF_CELLULAR_PH_REDUCTION	GOBP_REGULATION_OF_CELLULAR_PH_REDUCTION	GOBP_REGULATION_OF_CELLULAR_PH_REDUCTION	5	0.68784	1.31214	0.129167	0.918801	0.89699	23	tags=20%, list=0%, signal=20%	CA7
HP_LIMB_GIRDLE_MUSCLE_ATROPHY	HP_LIMB_GIRDLE_MUSCLE_ATROPHY	HP_LIMB_GIRDLE_MUSCLE_ATROPHY	16	0.517155	1.31205	0.152403	0.955027	0.932356	2184	tags=44%, list=21%, signal=34%	MORC2/GNE/FHL1/FKTN/POMT1/DAG1/SYNE1
GOCC_PHOTORECEPTOR_DISC_MEMBRANE	GOCC_PHOTORECEPTOR_DISC_MEMBRANE	GOCC_PHOTORECEPTOR_DISC_MEMBRANE	3	0.788987	1.31201	0.125	0.911479	0.889841	1379	tags=67%, list=13%, signal=58%	PDE6B/PDE6G
HP_INSPIRATORY_STRIDOR	HP_INSPIRATORY_STRIDOR	HP_INSPIRATORY_STRIDOR	4	0.729219	1.31191	0.115836	0.898685	0.877352	946	tags=50%, list=9%, signal=45%	FUZ/KIF22
GOBP_RESPONSE_TO_GONADOTROPIN_RELEASING_HORMONE	GOBP_RESPONSE_TO_GONADOTROPIN_RELEASING_HORMONE	GOBP_RESPONSE_TO_GONADOTROPIN_RELEASING_HORMONE	1	0.990895	1.3119	0.0228651	0.526893	0.514386	94	tags=100%, list=1%, signal=99%	MGARP
GOCC_ASTER	GOCC_ASTER	GOCC_ASTER	7	0.62826	1.31176	0.141522	0.942523	0.920148	67	tags=14%, list=1%, signal=14%	KIF18A
GOBP_EMBRYONIC_EYE_MORPHOGENESIS	GOBP_EMBRYONIC_EYE_MORPHOGENESIS	GOBP_EMBRYONIC_EYE_MORPHOGENESIS	14	0.532917	1.31165	0.142515	0.944962	0.92253	869	tags=29%, list=9%, signal=26%	STRA6/MFAP5/FBN1/EFEMP1
GOCC_ANCHORED_COMPONENT_OF_PRESYNAPTIC_MEMBRANE	GOCC_ANCHORED_COMPONENT_OF_PRESYNAPTIC_MEMBRANE	GOCC_ANCHORED_COMPONENT_OF_PRESYNAPTIC_MEMBRANE	1	0.990405	1.31125	0.024985	0.550898	0.53782	99	tags=100%, list=1%, signal=99%	CNTN1
GOBP_REGULATION_OF_GLUCAN_BIOSYNTHETIC_PROCESS	GOBP_REGULATION_OF_GLUCAN_BIOSYNTHETIC_PROCESS	GOBP_REGULATION_OF_GLUCAN_BIOSYNTHETIC_PROCESS	17	0.508594	1.31089	0.152149	0.955027	0.932356	1588	tags=29%, list=16%, signal=25%	IGF1/IRS1/PASK/PPP1R3D/INSR
HP_ECZEMATOID_DERMATITIS	HP_ECZEMATOID_DERMATITIS	HP_ECZEMATOID_DERMATITIS	8	0.608902	1.31059	0.134443	0.934777	0.912586	1252	tags=25%, list=12%, signal=22%	SLCO2A1/BTD
GOBP_GLUTAMATE_RECEPTOR_SIGNALING_PATHWAY	GOBP_GLUTAMATE_RECEPTOR_SIGNALING_PATHWAY	GOBP_GLUTAMATE_RECEPTOR_SIGNALING_PATHWAY	15	0.526364	1.30993	0.140309	0.939423	0.917122	2732	tags=40%, list=27%, signal=29%	SLC1A1/SULT1A3/PLCB1/DAGLA/NCSTN/FYN
GOMF_WNT_PROTEIN_BINDING	GOMF_WNT_PROTEIN_BINDING	GOMF_WNT_PROTEIN_BINDING	10	0.578854	1.30984	0.135508	0.936636	0.914402	2303	tags=50%, list=23%, signal=39%	SFRP1/FZD2/LRP6/RECK/SFRP2
GOBP_REGULATION_OF_LYASE_ACTIVITY	GOBP_REGULATION_OF_LYASE_ACTIVITY	GOBP_REGULATION_OF_LYASE_ACTIVITY	21	0.488489	1.30981	0.145952	0.95068	0.928113	2386	tags=33%, list=23%, signal=26%	GUCA2B/GUCA2A/PALM/ADORA2B/GALR2/STIM1/AKAP9
HP_HYPOCHROMIA	HP_HYPOCHROMIA	HP_HYPOCHROMIA	6	0.650753	1.30963	0.135802	0.937208	0.91496	566	tags=33%, list=6%, signal=32%	HBB/SLC25A38
GOBP_RETINOIC_ACID_CATABOLIC_PROCESS	GOBP_RETINOIC_ACID_CATABOLIC_PROCESS	GOBP_RETINOIC_ACID_CATABOLIC_PROCESS	1	0.988839	1.30917	0.0283163	0.579596	0.565837	115	tags=100%, list=1%, signal=99%	CYP26A1
GOBP_TERPENOID_CATABOLIC_PROCESS	GOBP_TERPENOID_CATABOLIC_PROCESS	GOBP_TERPENOID_CATABOLIC_PROCESS	1	0.988839	1.30917	0.0283163	0.579596	0.565837	115	tags=100%, list=1%, signal=99%	CYP26A1
GOBP_AXON_ENSHEATHMENT_IN_CENTRAL_NERVOUS_SYSTEM	GOBP_AXON_ENSHEATHMENT_IN_CENTRAL_NERVOUS_SYSTEM	GOBP_AXON_ENSHEATHMENT_IN_CENTRAL_NERVOUS_SYSTEM	8	0.608085	1.30883	0.137004	0.939036	0.916745	448	tags=25%, list=4%, signal=24%	CNTN1/B4GALT6
GOBP_REGULATION_OF_DOPAMINE_RECEPTOR_SIGNALING_PATHWAY	GOBP_REGULATION_OF_DOPAMINE_RECEPTOR_SIGNALING_PATHWAY	GOBP_REGULATION_OF_DOPAMINE_RECEPTOR_SIGNALING_PATHWAY	6	0.65022	1.30856	0.135802	0.937208	0.91496	2044	tags=67%, list=20%, signal=53%	PALM/CAV2/LRRK2/DTNBP1
HP_OSTEOARTHRITIS_OF_THE_SMALL_JOINTS_OF_THE_HAND	HP_OSTEOARTHRITIS_OF_THE_SMALL_JOINTS_OF_THE_HAND	HP_OSTEOARTHRITIS_OF_THE_SMALL_JOINTS_OF_THE_HAND	2	0.864771	1.3085	0.128039	0.915703	0.893965	640	tags=50%, list=6%, signal=47%	SMAD3
GOBP_MODULATION_OF_EXCITATORY_POSTSYNAPTIC_POTENTIAL	GOBP_MODULATION_OF_EXCITATORY_POSTSYNAPTIC_POTENTIAL	GOBP_MODULATION_OF_EXCITATORY_POSTSYNAPTIC_POTENTIAL	15	0.525559	1.30793	0.142687	0.944962	0.92253	1639	tags=33%, list=16%, signal=28%	NLGN2/STX1B/SLC8A2/DMPK/LRRK2
GOBP_RESPONSE_TO_HEPARIN	GOBP_RESPONSE_TO_HEPARIN	GOBP_RESPONSE_TO_HEPARIN	5	0.685378	1.30744	0.134722	0.934777	0.912586	43	tags=20%, list=0%, signal=20%	SFRP1
GOBP_REGULATION_OF_BLOOD_VOLUME_BY_RENIN_ANGIOTENSIN	GOBP_REGULATION_OF_BLOOD_VOLUME_BY_RENIN_ANGIOTENSIN	GOBP_REGULATION_OF_BLOOD_VOLUME_BY_RENIN_ANGIOTENSIN	2	0.864035	1.30739	0.128039	0.915703	0.893965	909	tags=50%, list=9%, signal=46%	ACE
GOBP_INSULIN_LIKE_GROWTH_FACTOR_RECEPTOR_SIGNALING_PATHWAY	GOBP_INSULIN_LIKE_GROWTH_FACTOR_RECEPTOR_SIGNALING_PATHWAY	GOBP_INSULIN_LIKE_GROWTH_FACTOR_RECEPTOR_SIGNALING_PATHWAY	22	0.484278	1.30731	0.1521	0.955027	0.932356	2343	tags=41%, list=23%, signal=32%	IGF1/GH1/IRS1/IGFBP6/PLCB1/BMP2/GRB10/NKX3-1/TSC2
HP_INTESTINAL_ATRESIA	HP_INTESTINAL_ATRESIA	HP_INTESTINAL_ATRESIA	25	0.474078	1.30707	0.136062	0.938561	0.916281	1451	tags=28%, list=14%, signal=24%	DISP1/PIGN/MYH11/GAS1/FLI1/RERE/CEP57
GOMF_POTASSIUM_ION_ANTIPORTER_ACTIVITY	GOMF_POTASSIUM_ION_ANTIPORTER_ACTIVITY	GOMF_POTASSIUM_ION_ANTIPORTER_ACTIVITY	7	0.625814	1.30665	0.146862	0.95068	0.928113	3025	tags=71%, list=30%, signal=50%	SLC24A1/SLC9A9/SLC9A7/SLC24A4/SLC9A6
HP_BRAIN_NEOPLASM	HP_BRAIN_NEOPLASM	HP_BRAIN_NEOPLASM	8	0.607029	1.30656	0.139565	0.939423	0.917122	2389	tags=50%, list=23%, signal=38%	DMPK/FLI1/AAGAB/APC
GOBP_GAS_TRANSPORT	GOBP_GAS_TRANSPORT	GOBP_GAS_TRANSPORT	5	0.684869	1.30647	0.134722	0.934777	0.912586	2027	tags=60%, list=20%, signal=48%	HBB/IPCEF1/HBA2
GOBP_SYNAPTIC_MEMBRANE_ADHESION	GOBP_SYNAPTIC_MEMBRANE_ADHESION	GOBP_SYNAPTIC_MEMBRANE_ADHESION	4	0.726151	1.30639	0.118768	0.900609	0.87923	1104	tags=50%, list=11%, signal=45%	GPC4/SPARCL1
GOBP_POSITIVE_REGULATION_OF_EXCITATORY_POSTSYNAPTIC_POTENTIAL	GOBP_POSITIVE_REGULATION_OF_EXCITATORY_POSTSYNAPTIC_POTENTIAL	GOBP_POSITIVE_REGULATION_OF_EXCITATORY_POSTSYNAPTIC_POTENTIAL	8	0.606934	1.30635	0.139565	0.939423	0.917122	493	tags=25%, list=5%, signal=24%	NLGN2/STX1B
GOMF_STRUCTURAL_MOLECULE_ACTIVITY_CONFERRING_ELASTICITY	GOMF_STRUCTURAL_MOLECULE_ACTIVITY_CONFERRING_ELASTICITY	GOMF_STRUCTURAL_MOLECULE_ACTIVITY_CONFERRING_ELASTICITY	6	0.64906	1.30623	0.137174	0.939036	0.916745	742	tags=33%, list=7%, signal=31%	FBLN2/FBN1
GOBP_LONG_TERM_SYNAPTIC_DEPRESSION	GOBP_LONG_TERM_SYNAPTIC_DEPRESSION	GOBP_LONG_TERM_SYNAPTIC_DEPRESSION	12	0.549576	1.30594	0.136752	0.938793	0.916507	1649	tags=33%, list=16%, signal=28%	MAPT/SLC24A1/AGER/STAU2
GOBP_LYMPH_VESSEL_MORPHOGENESIS	GOBP_LYMPH_VESSEL_MORPHOGENESIS	GOBP_LYMPH_VESSEL_MORPHOGENESIS	12	0.549532	1.30584	0.136752	0.938793	0.916507	1409	tags=33%, list=14%, signal=29%	SVEP1/LGALS12/ACVR2B/FOXC1
GOBP_POSITIVE_REGULATION_OF_NEUROBLAST_PROLIFERATION	GOBP_POSITIVE_REGULATION_OF_NEUROBLAST_PROLIFERATION	GOBP_POSITIVE_REGULATION_OF_NEUROBLAST_PROLIFERATION	9	0.588148	1.3058	0.14557	0.95068	0.928113	672	tags=22%, list=7%, signal=21%	CX3CR1/DISC1
GOMF_DEOXYRIBONUCLEASE_ACTIVITY	GOMF_DEOXYRIBONUCLEASE_ACTIVITY	GOMF_DEOXYRIBONUCLEASE_ACTIVITY	36	0.448834	1.30569	0.136606	0.938793	0.916507	2543	tags=39%, list=25%, signal=29%	GEN1/DNASE1L3/PLD4/DNASE1/DFFB/SLX1A/RAD1/EXOG/TEFM/MGME1/FEN1/RAD51C/APEX1/SETMAR
HP_ABNORMAL_RESPONSE_TO_ENDOCRINE_STIMULATION_TEST	HP_ABNORMAL_RESPONSE_TO_ENDOCRINE_STIMULATION_TEST	HP_ABNORMAL_RESPONSE_TO_ENDOCRINE_STIMULATION_TEST	6	0.648713	1.30553	0.137174	0.939036	0.916745	2387	tags=67%, list=23%, signal=51%	GH1/RBM28/TXNRD2/NNT
GOBP_REGULATION_OF_ACTION_POTENTIAL	GOBP_REGULATION_OF_ACTION_POTENTIAL	GOBP_REGULATION_OF_ACTION_POTENTIAL	27	0.466628	1.30508	0.138007	0.939423	0.917122	724	tags=19%, list=7%, signal=17%	ANK2/RNF207/SLC8A2/PKP2/FGF13
GOBP_VITAMIN_TRANSMEMBRANE_TRANSPORT	GOBP_VITAMIN_TRANSMEMBRANE_TRANSPORT	GOBP_VITAMIN_TRANSMEMBRANE_TRANSPORT	11	0.558759	1.30501	0.139334	0.939423	0.917122	3328	tags=73%, list=33%, signal=49%	STRA6/SLC19A1/FOLR2/ABCC5/SCARB1/SLC25A19/SLC23A2/SLC27A1
GOBP_BRANCHING_MORPHOGENESIS_OF_A_NERVE	GOBP_BRANCHING_MORPHOGENESIS_OF_A_NERVE	GOBP_BRANCHING_MORPHOGENESIS_OF_A_NERVE	5	0.68362	1.30409	0.134722	0.934777	0.912586	1639	tags=60%, list=16%, signal=50%	DLX2/RERE/LRRK2
GOBP_MAINTENANCE_OF_PROTEIN_LOCATION_IN_EXTRACELLULAR_REGION	GOBP_MAINTENANCE_OF_PROTEIN_LOCATION_IN_EXTRACELLULAR_REGION	GOBP_MAINTENANCE_OF_PROTEIN_LOCATION_IN_EXTRACELLULAR_REGION	3	0.784078	1.30385	0.131098	0.924741	0.902789	2208	tags=100%, list=22%, signal=78%	FBN1/LTBP1/NRROS
GOBP_SISTER_CHROMATID_COHESION	GOBP_SISTER_CHROMATID_COHESION	GOBP_SISTER_CHROMATID_COHESION	37	0.446398	1.30372	0.1339	0.934777	0.912586	2573	tags=38%, list=25%, signal=28%	DSCC1/ESCO2/HORMAD1/KIF22/DDX11/SMC1A/FEN1/ESCO1/CDC20/PDS5B/RAD51C/SLF1/CHTF8/REC8
HP_PROGRESSIVE_PES_CAVUS	HP_PROGRESSIVE_PES_CAVUS	HP_PROGRESSIVE_PES_CAVUS	5	0.683426	1.30372	0.134722	0.934777	0.912586	2358	tags=60%, list=23%, signal=46%	FHL1/RTN2/ATP13A2
GOBP_SEQUESTERING_OF_EXTRACELLULAR_LIGAND_FROM_RECEPTOR	GOBP_SEQUESTERING_OF_EXTRACELLULAR_LIGAND_FROM_RECEPTOR	GOBP_SEQUESTERING_OF_EXTRACELLULAR_LIGAND_FROM_RECEPTOR	5	0.68335	1.30357	0.134722	0.934777	0.912586	3238	tags=100%, list=32%, signal=68%	FBN1/LTBP1/NRROS/GREM1/CD46
GOBP_POSITIVE_REGULATION_OF_TRANSCRIPTION_ELONGATION_FROM_RNA_POLYMERASE_II_PROMOTER	GOBP_POSITIVE_REGULATION_OF_TRANSCRIPTION_ELONGATION_FROM_RNA_POLYMERASE_II_PROMOTER	GOBP_POSITIVE_REGULATION_OF_TRANSCRIPTION_ELONGATION_FROM_RNA_POLYMERASE_II_PROMOTER	15	0.523644	1.30316	0.146254	0.95068	0.928113	513	tags=13%, list=5%, signal=13%	ELL3/CBX7
GOMF_THIAMINE_PYROPHOSPHATE_BINDING	GOMF_THIAMINE_PYROPHOSPHATE_BINDING	GOMF_THIAMINE_PYROPHOSPHATE_BINDING	6	0.647531	1.30315	0.139918	0.939423	0.917122	3041	tags=83%, list=30%, signal=59%	OGDH/TKT/DHTKD1/TKTL1/HACL1
GOMF_ALKANE_1_MONOOXYGENASE_ACTIVITY	GOMF_ALKANE_1_MONOOXYGENASE_ACTIVITY	GOMF_ALKANE_1_MONOOXYGENASE_ACTIVITY	1	0.983944	1.30269	0.0398693	0.657843	0.642227	165	tags=100%, list=2%, signal=98%	CYP4F8
HP_URETERAL_DUPLICATION	HP_URETERAL_DUPLICATION	HP_URETERAL_DUPLICATION	21	0.485577	1.302	0.152794	0.955027	0.932356	1147	tags=24%, list=11%, signal=21%	GPC4/PIGN/FUZ/B9D1/TCTN1
HP_HYPERGRANULOSIS	HP_HYPERGRANULOSIS	HP_HYPERGRANULOSIS	5	0.682473	1.3019	0.134722	0.934777	0.912586	2293	tags=60%, list=22%, signal=47%	GJA1/POGLUT1/AAGAB
HP_DISTAL_SYMPHALANGISM	HP_DISTAL_SYMPHALANGISM	HP_DISTAL_SYMPHALANGISM	2	0.86008	1.3014	0.132901	0.931205	0.909099	1431	tags=100%, list=14%, signal=86%	NOG/PCNT
GOCC_MAIN_AXON	GOCC_MAIN_AXON	GOCC_MAIN_AXON	21	0.485263	1.30116	0.152794	0.955027	0.932356	700	tags=24%, list=7%, signal=22%	MAPT/SPOCK1/CLDN5/IQCJ-SCHIP1/ANK3
HP_PREAXIAL_POLYDACTYLY	HP_PREAXIAL_POLYDACTYLY	HP_PREAXIAL_POLYDACTYLY	31	0.457569	1.29977	0.137405	0.939036	0.916745	2092	tags=39%, list=20%, signal=31%	WDR35/EXTL3/GJA1/B9D1/TCTN1/NEK9/NELFA/OFD1/FAM149B1/NEK1/CEP290/CTU2
GOMF_ORGANIC_ACID_BINDING	GOMF_ORGANIC_ACID_BINDING	GOMF_ORGANIC_ACID_BINDING	63	0.421307	1.29975	0.0935252	0.844899	0.824842	2125	tags=33%, list=21%, signal=27%	SLC1A1/CYP26A1/HBB/FTCDNL1/ACACB/PADI4/P2RX1/FOLR3/OXER1/SLC19A1/P4HTM/THNSL2/AARS2/MCCC1/SHMT1/FOLR2/CAD/P3H2/OGFOD2/HBA2/PC
GOCC_AXON_HILLOCK	GOCC_AXON_HILLOCK	GOCC_AXON_HILLOCK	4	0.72226	1.29939	0.129032	0.918801	0.89699	2840	tags=100%, list=28%, signal=72%	AURKA/TPX2/NDEL1/SERPINF1
GOBP_RESPIRATORY_GASEOUS_EXCHANGE_BY_RESPIRATORY_SYSTEM	GOBP_RESPIRATORY_GASEOUS_EXCHANGE_BY_RESPIRATORY_SYSTEM	GOBP_RESPIRATORY_GASEOUS_EXCHANGE_BY_RESPIRATORY_SYSTEM	36	0.446317	1.29836	0.144077	0.950484	0.92792	2537	tags=36%, list=25%, signal=27%	NLGN2/SFTPD/JAG2/NEK10/PASK/TTLL1/RAB3A/FTO/TRAF4/CYSLTR1/FUT8/MTG1/HOXA5
GOBP_ROSTROCAUDAL_NEURAL_TUBE_PATTERNING	GOBP_ROSTROCAUDAL_NEURAL_TUBE_PATTERNING	GOBP_ROSTROCAUDAL_NEURAL_TUBE_PATTERNING	4	0.721442	1.29792	0.129032	0.918801	0.89699	109	tags=25%, list=1%, signal=25%	SOX17
GOBP_REGULATION_OF_NEURAL_PRECURSOR_CELL_PROLIFERATION	GOBP_REGULATION_OF_NEURAL_PRECURSOR_CELL_PROLIFERATION	GOBP_REGULATION_OF_NEURAL_PRECURSOR_CELL_PROLIFERATION	34	0.451223	1.29776	0.148228	0.953034	0.93041	672	tags=15%, list=7%, signal=14%	ELL3/PTN/CX3CR1/NES/DISC1
HP_PROGRESSIVE_HEARING_IMPAIRMENT	HP_PROGRESSIVE_HEARING_IMPAIRMENT	HP_PROGRESSIVE_HEARING_IMPAIRMENT	28	0.462326	1.2975	0.148678	0.953034	0.93041	2213	tags=29%, list=22%, signal=22%	SCD5/MPZ/MPZL2/TBC1D24/MBTPS2/TPRN/GFER/BDP1
GOBP_COMMON_BILE_DUCT_DEVELOPMENT	GOBP_COMMON_BILE_DUCT_DEVELOPMENT	GOBP_COMMON_BILE_DUCT_DEVELOPMENT	4	0.721193	1.29747	0.129032	0.918801	0.89699	109	tags=25%, list=1%, signal=25%	SOX17
HP_ABNORMAL_RADIOACTIVE_IODINE_UPTAKE_TEST_RESULT	HP_ABNORMAL_RADIOACTIVE_IODINE_UPTAKE_TEST_RESULT	HP_ABNORMAL_RADIOACTIVE_IODINE_UPTAKE_TEST_RESULT	1	0.979636	1.29699	0.0520429	0.701018	0.684376	209	tags=100%, list=2%, signal=98%	TG
HP_THYROID_DEFECT_IN_OXIDATION_AND_ORGANIFICATION_OF_IODIDE	HP_THYROID_DEFECT_IN_OXIDATION_AND_ORGANIFICATION_OF_IODIDE	HP_THYROID_DEFECT_IN_OXIDATION_AND_ORGANIFICATION_OF_IODIDE	1	0.979636	1.29699	0.0520429	0.701018	0.684376	209	tags=100%, list=2%, signal=98%	TG
GOBP_HEART_PROCESS	GOBP_HEART_PROCESS	GOBP_HEART_PROCESS	94	0.407938	1.29676	0.0632008	0.758717	0.740706	1319	tags=19%, list=13%, signal=17%	ANK2/SLC1A1/MYL2/RNF207/SNTA1/IL2/SLC8A2/PKP2/FGF13/MYBPC3/GJA1/MAP2K6/DMPK/ACE/ASB3/TMIGD3/GPD1L/WWTR1
GOMF_CARBON_NITROGEN_LYASE_ACTIVITY	GOMF_CARBON_NITROGEN_LYASE_ACTIVITY	GOMF_CARBON_NITROGEN_LYASE_ACTIVITY	6	0.644245	1.29654	0.145405	0.95068	0.928113	1041	tags=33%, list=10%, signal=30%	HAL/GGACT
GOBP_CEREBELLAR_GRANULAR_LAYER_MORPHOGENESIS	GOBP_CEREBELLAR_GRANULAR_LAYER_MORPHOGENESIS	GOBP_CEREBELLAR_GRANULAR_LAYER_MORPHOGENESIS	3	0.779661	1.2965	0.13872	0.939423	0.917122	244	tags=33%, list=2%, signal=33%	KIF14
GOBP_MICROTUBULE_ANCHORING	GOBP_MICROTUBULE_ANCHORING	GOBP_MICROTUBULE_ANCHORING	16	0.511003	1.29644	0.157093	0.964561	0.941664	2029	tags=38%, list=20%, signal=30%	CCDC68/BICD1/KIF3A/CEP57/BBS4/DAG1
GOCC_EUKARYOTIC_TRANSLATION_INITIATION_FACTOR_3_COMPLEX	GOCC_EUKARYOTIC_TRANSLATION_INITIATION_FACTOR_3_COMPLEX	GOCC_EUKARYOTIC_TRANSLATION_INITIATION_FACTOR_3_COMPLEX	13	0.53475	1.29628	0.159806	0.966577	0.943631	4108	tags=85%, list=40%, signal=51%	EIF3C/EIF3L/EIF3F/EIF3E/EIF3M/EIF3D/EIF3G/EIF3A/EIF3H/EIF3K/EIF3B
GOMF_STRUCTURAL_CONSTITUENT_OF_CYTOSKELETON	GOMF_STRUCTURAL_CONSTITUENT_OF_CYTOSKELETON	GOMF_STRUCTURAL_CONSTITUENT_OF_CYTOSKELETON	45	0.434654	1.29595	0.127883	0.915703	0.893965	858	tags=16%, list=8%, signal=14%	ANK2/ADD2/PLS1/BICD1/SORBS2/ANK3/TLN2
GOMF_TRIGLYCERIDE_LIPASE_ACTIVITY	GOMF_TRIGLYCERIDE_LIPASE_ACTIVITY	GOMF_TRIGLYCERIDE_LIPASE_ACTIVITY	7	0.620625	1.29582	0.156208	0.961996	0.93916	1875	tags=43%, list=18%, signal=35%	PNPLA3/ABHD5/PLB1
GOCC_NEURON_PROJECTION_MEMBRANE	GOCC_NEURON_PROJECTION_MEMBRANE	GOCC_NEURON_PROJECTION_MEMBRANE	16	0.510587	1.29538	0.157093	0.964561	0.941664	2180	tags=44%, list=21%, signal=34%	MAPT/SLC12A5/KCNC3/LAMP5/INSR/DAGLA/SPTBN1
HP_PRENATAL_MATERNAL_ABNORMALITY	HP_PRENATAL_MATERNAL_ABNORMALITY	HP_PRENATAL_MATERNAL_ABNORMALITY	43	0.436171	1.29536	0.130115	0.921568	0.899691	2250	tags=47%, list=22%, signal=36%	DISP1/MFAP5/MYH11/SMAD3/NEK10/FBN1/GAS1/GJA1/FUZ/SLC25A20/PLAGL1/IRF6/OFD1/ATP8B1/DNAAF2/MAT2A/HBA2/DNAAF5/SPTBN1/HADHA
GOCC_SPANNING_COMPONENT_OF_MEMBRANE	GOCC_SPANNING_COMPONENT_OF_MEMBRANE	GOCC_SPANNING_COMPONENT_OF_MEMBRANE	8	0.60179	1.29528	0.151088	0.953034	0.93041	2339	tags=62%, list=23%, signal=48%	NLGN2/SLC15A2/SLC24A1/CDHR5/SLC24A4
GOBP_CARDIAC_MUSCLE_CONTRACTION	GOBP_CARDIAC_MUSCLE_CONTRACTION	GOBP_CARDIAC_MUSCLE_CONTRACTION	54	0.427587	1.29526	0.105318	0.878164	0.857317	1227	tags=20%, list=12%, signal=18%	ANK2/MYL2/RNF207/SNTA1/PKP2/FGF13/MYBPC3/GJA1/MAP2K6/ASB3/GPD1L
GOBP_SEMINIFEROUS_TUBULE_DEVELOPMENT	GOBP_SEMINIFEROUS_TUBULE_DEVELOPMENT	GOBP_SEMINIFEROUS_TUBULE_DEVELOPMENT	10	0.572406	1.29525	0.150565	0.953034	0.93041	3796	tags=70%, list=37%, signal=44%	KIF18A/WDR48/ADGRG1/REC8/ATRX/SMAD4/SPATA2
HP_ANKYLOSIS	HP_ANKYLOSIS	HP_ANKYLOSIS	12	0.54506	1.29521	0.14652	0.95068	0.928113	1058	tags=25%, list=10%, signal=22%	NOG/TRPV3/MBTPS2
HP_HAND_POLYDACTYLY	HP_HAND_POLYDACTYLY	HP_HAND_POLYDACTYLY	78	0.412363	1.29486	0.0845214	0.825546	0.805949	2117	tags=32%, list=21%, signal=26%	HOXA13/DISP1/WDPCP/GPC4/WDR35/ZNF141/BBS9/IFT74/EXTL3/GJA1/B9D1/FLI1/MBTPS2/TCTN1/BBS4/NELFA/BBS12/OFD1/SC5D/FAM149B1/NEK1/TTC21B/BBS7/CEP290/CCDC28B
HP_ABNORMAL_BLOOD_SODIUM_CONCENTRATION	HP_ABNORMAL_BLOOD_SODIUM_CONCENTRATION	HP_ABNORMAL_BLOOD_SODIUM_CONCENTRATION	26	0.466274	1.29453	0.154185	0.956283	0.933582	2954	tags=54%, list=29%, signal=38%	DISP1/ALAD/SARS2/PPOX/PLVAP/SCNN1A/TXNRD2/NUP214/OCRL/NNT/UNC93B1/PRF1/LYST/HMBS
GOBP_GROOMING_BEHAVIOR	GOBP_GROOMING_BEHAVIOR	GOBP_GROOMING_BEHAVIOR	6	0.643235	1.2945	0.146776	0.95068	0.928113	58	tags=17%, list=1%, signal=17%	SLC1A1
HP_HYPERPLASIA_OF_THE_MAXILLA	HP_HYPERPLASIA_OF_THE_MAXILLA	HP_HYPERPLASIA_OF_THE_MAXILLA	4	0.719121	1.29374	0.131965	0.926693	0.904695	2316	tags=50%, list=23%, signal=39%	HBB/ZBTB11
GOBP_MAGNESIUM_ION_HOMEOSTASIS	GOBP_MAGNESIUM_ION_HOMEOSTASIS	GOBP_MAGNESIUM_ION_HOMEOSTASIS	5	0.67814	1.29363	0.138889	0.939423	0.917122	3064	tags=80%, list=30%, signal=56%	ANK3/CNNM3/CNNM4/SLC41A1
GOBP_IODIDE_TRANSPORT	GOBP_IODIDE_TRANSPORT	GOBP_IODIDE_TRANSPORT	2	0.854774	1.29337	0.142626	0.944962	0.92253	209	tags=50%, list=2%, signal=49%	TG
GOBP_POSITIVE_REGULATION_OF_CELL_CELL_ADHESION_MEDIATED_BY_CADHERIN	GOBP_POSITIVE_REGULATION_OF_CELL_CELL_ADHESION_MEDIATED_BY_CADHERIN	GOBP_POSITIVE_REGULATION_OF_CELL_CELL_ADHESION_MEDIATED_BY_CADHERIN	7	0.619328	1.29311	0.157543	0.965219	0.942306	1140	tags=57%, list=11%, signal=51%	PTPRU/TJP1/FOXA1/SERPINF2
HP_INCREASED_CIRCULATING_RENIN_LEVEL	HP_INCREASED_CIRCULATING_RENIN_LEVEL	HP_INCREASED_CIRCULATING_RENIN_LEVEL	3	0.777586	1.29305	0.140244	0.939423	0.917122	1588	tags=67%, list=16%, signal=56%	SCNN1A/INSR
GOBP_NEGATIVE_REGULATION_OF_T_CELL_MIGRATION	GOBP_NEGATIVE_REGULATION_OF_T_CELL_MIGRATION	GOBP_NEGATIVE_REGULATION_OF_T_CELL_MIGRATION	2	0.854499	1.29296	0.142626	0.944962	0.92253	1488	tags=100%, list=15%, signal=85%	APOD/IL27RA
GOBP_SPHINGOLIPID_MEDIATED_SIGNALING_PATHWAY	GOBP_SPHINGOLIPID_MEDIATED_SIGNALING_PATHWAY	GOBP_SPHINGOLIPID_MEDIATED_SIGNALING_PATHWAY	10	0.571389	1.29295	0.153074	0.955027	0.932356	362	tags=20%, list=4%, signal=19%	S1PR5/SMPD3
GOBP_RESOLUTION_OF_RECOMBINATION_INTERMEDIATES	GOBP_RESOLUTION_OF_RECOMBINATION_INTERMEDIATES	GOBP_RESOLUTION_OF_RECOMBINATION_INTERMEDIATES	3	0.777501	1.29291	0.140244	0.939423	0.917122	1778	tags=67%, list=17%, signal=55%	GEN1/TOP3A
GOBP_REGULATION_OF_VASCULAR_PERMEABILITY	GOBP_REGULATION_OF_VASCULAR_PERMEABILITY	GOBP_REGULATION_OF_VASCULAR_PERMEABILITY	23	0.473989	1.29258	0.163105	0.971572	0.948508	2307	tags=39%, list=23%, signal=30%	CLDN5/CDH5/TJP1/RAMP2/FGFBP3/PLVAP/PDE2A/AKAP12/ARHGAP35
GOMF_HEMOGLOBIN_ALPHA_BINDING	GOMF_HEMOGLOBIN_ALPHA_BINDING	GOMF_HEMOGLOBIN_ALPHA_BINDING	1	0.976307	1.29258	0.0587384	0.742091	0.724475	243	tags=100%, list=2%, signal=98%	HBB
GOMF_HEMOGLOBIN_BINDING	GOMF_HEMOGLOBIN_BINDING	GOMF_HEMOGLOBIN_BINDING	1	0.976307	1.29258	0.0587384	0.742091	0.724475	243	tags=100%, list=2%, signal=98%	HBB
HP_ROTARY_NYSTAGMUS	HP_ROTARY_NYSTAGMUS	HP_ROTARY_NYSTAGMUS	9	0.58212	1.29241	0.159494	0.966577	0.943631	3421	tags=78%, list=33%, signal=52%	PPP1R21/TELO2/GFER/PNPO/LYST/PPP2R5D/MPC1
GOBP_INTESTINAL_HEXOSE_ABSORPTION	GOBP_INTESTINAL_HEXOSE_ABSORPTION	GOBP_INTESTINAL_HEXOSE_ABSORPTION	3	0.776949	1.29199	0.140244	0.939423	0.917122	1718	tags=67%, list=17%, signal=55%	PLS1/EZR
GOMF_SINGLE_STRANDED_DNA_HELICASE_ACTIVITY	GOMF_SINGLE_STRANDED_DNA_HELICASE_ACTIVITY	GOMF_SINGLE_STRANDED_DNA_HELICASE_ACTIVITY	13	0.532808	1.29157	0.162228	0.969699	0.94668	2426	tags=54%, list=24%, signal=41%	DSCC1/MCM6/MCM8/HELQ/MCM9/CHTF18/CHTF8
GOBP_MYOTUBE_CELL_DEVELOPMENT	GOBP_MYOTUBE_CELL_DEVELOPMENT	GOBP_MYOTUBE_CELL_DEVELOPMENT	17	0.501081	1.29153	0.163763	0.973707	0.950592	1726	tags=35%, list=17%, signal=29%	IGF1/DNER/HDAC9/CAV2/STAC3/NFATC2
HP_POLYSPLENIA	HP_POLYSPLENIA	HP_POLYSPLENIA	11	0.552969	1.29149	0.144266	0.95068	0.928113	2141	tags=55%, list=21%, signal=43%	GPC4/WDR35/NEK10/OFD1/DNAAF2/DNAAF5
GOBP_EXTRACELLULAR_REGULATION_OF_SIGNAL_TRANSDUCTION	GOBP_EXTRACELLULAR_REGULATION_OF_SIGNAL_TRANSDUCTION	GOBP_EXTRACELLULAR_REGULATION_OF_SIGNAL_TRANSDUCTION	6	0.64173	1.29147	0.14952	0.953034	0.93041	3238	tags=83%, list=32%, signal=57%	FBN1/LTBP1/NRROS/GREM1/CD46
GOBP_PRESYNAPTIC_MEMBRANE_ORGANIZATION	GOBP_PRESYNAPTIC_MEMBRANE_ORGANIZATION	GOBP_PRESYNAPTIC_MEMBRANE_ORGANIZATION	2	0.852891	1.29052	0.145867	0.95068	0.928113	397	tags=50%, list=4%, signal=48%	NLGN2
GOBP_REGULATION_OF_SYNAPTIC_VESICLE_CLUSTERING	GOBP_REGULATION_OF_SYNAPTIC_VESICLE_CLUSTERING	GOBP_REGULATION_OF_SYNAPTIC_VESICLE_CLUSTERING	2	0.852891	1.29052	0.145867	0.95068	0.928113	397	tags=50%, list=4%, signal=48%	NLGN2
GOMF_MICROTUBULE_BINDING	GOMF_MICROTUBULE_BINDING	GOMF_MICROTUBULE_BINDING	148	0.39246	1.29034	0.0401204	0.660278	0.644604	2734	tags=37%, list=27%, signal=28%	VASH2/KIF18A/KATNAL2/EML6/KIF23/KIF19/MAPT/KIF14/MAP10/RMDN2/EML1/FGF13/KIF13B/CCDC88C/KIFC1/KIF22/KIF3A/CEP57/RGS14/GAS2L1/KATNAL1/CEP57L1/LRRK2/REEP4/MDM1/KNSTRN/NEIL2/JMY/EZR/POLB/MAST2/NDE1/TUBGCP4/TUBGCP6/SPAG5/KIF9/CEP290/OGG1/FES/TPX2/SPAST/HAUS8/KATNB1/STIM1/KRIT1/APC/NDEL1/MAPRE2/KIF20B/MAP7D3/MAPRE3/RAE1/TTBK2/CLIP1/TUBGCP3
GOCC_CELL_TRAILING_EDGE	GOCC_CELL_TRAILING_EDGE	GOCC_CELL_TRAILING_EDGE	13	0.532264	1.29025	0.162228	0.969699	0.94668	1718	tags=38%, list=17%, signal=32%	ICAM2/SPN/PIP5K1B/SCIMP/EZR
GOBP_PROTEIN_LOCALIZATION_TO_MICROTUBULE_ORGANIZING_CENTER	GOBP_PROTEIN_LOCALIZATION_TO_MICROTUBULE_ORGANIZING_CENTER	GOBP_PROTEIN_LOCALIZATION_TO_MICROTUBULE_ORGANIZING_CENTER	27	0.461271	1.2901	0.150055	0.953034	0.93041	1963	tags=37%, list=19%, signal=30%	BICD1/CEP131/DISC1/PARD6A/MCPH1/WRAP73/AURKA/BBS4/GOLGB1/SPAG5
HP_BRONCHOCONSTRICTION	HP_BRONCHOCONSTRICTION	HP_BRONCHOCONSTRICTION	8	0.599163	1.28963	0.15621	0.961996	0.93916	656	tags=25%, list=6%, signal=23%	SCGB3A2/CCL11
HP_SHORTENING_OF_ALL_MIDDLE_PHALANGES_OF_THE_FINGERS	HP_SHORTENING_OF_ALL_MIDDLE_PHALANGES_OF_THE_FINGERS	HP_SHORTENING_OF_ALL_MIDDLE_PHALANGES_OF_THE_FINGERS	4	0.716818	1.2896	0.134897	0.93488	0.912687	170	tags=25%, list=2%, signal=25%	HOXA13
GOBP_REGULATION_OF_MONOCYTE_EXTRAVASATION	GOBP_REGULATION_OF_MONOCYTE_EXTRAVASATION	GOBP_REGULATION_OF_MONOCYTE_EXTRAVASATION	4	0.716621	1.28924	0.134897	0.93488	0.912687	973	tags=50%, list=10%, signal=45%	PLCB1/AGER
GOBP_COMPLEMENT_ACTIVATION_LECTIN_PATHWAY	GOBP_COMPLEMENT_ACTIVATION_LECTIN_PATHWAY	GOBP_COMPLEMENT_ACTIVATION_LECTIN_PATHWAY	3	0.775264	1.28919	0.140244	0.939423	0.917122	2298	tags=100%, list=22%, signal=78%	MFAP4/FCN1/A2M
GOBP_SUCCINYL_COA_METABOLIC_PROCESS	GOBP_SUCCINYL_COA_METABOLIC_PROCESS	GOBP_SUCCINYL_COA_METABOLIC_PROCESS	5	0.675797	1.28916	0.144444	0.95068	0.928113	2843	tags=80%, list=28%, signal=58%	OGDH/SUCLG2/NUDT19/DLST
GOMF_PEPTIDE_RECEPTOR_ACTIVITY	GOMF_PEPTIDE_RECEPTOR_ACTIVITY	GOMF_PEPTIDE_RECEPTOR_ACTIVITY	39	0.438914	1.28882	0.146652	0.95068	0.928113	1969	tags=31%, list=19%, signal=25%	BDKRB1/PTH2R/CX3CR1/CXCR5/APLNR/CCR10/RAMP2/CXCR6/VIPR1/CYSLTR2/GALR2/CYSLTR1
GOMF_ANION_CHANNEL_ACTIVITY	GOMF_ANION_CHANNEL_ACTIVITY	GOMF_ANION_CHANNEL_ACTIVITY	32	0.452173	1.28853	0.137595	0.939036	0.916745	1631	tags=25%, list=16%, signal=21%	SLC1A1/BEST4/CLCA4/CLCN4/CLCC1/ANO7/TTYH2/ANO8
GOBP_REGULATION_OF_MESODERMAL_CELL_DIFFERENTIATION	GOBP_REGULATION_OF_MESODERMAL_CELL_DIFFERENTIATION	GOBP_REGULATION_OF_MESODERMAL_CELL_DIFFERENTIATION	3	0.774775	1.28838	0.140244	0.939423	0.917122	2303	tags=100%, list=23%, signal=77%	GJA1/MESP1/SFRP2
HP_FOCAL_SENSORY_SEIZURE	HP_FOCAL_SENSORY_SEIZURE	HP_FOCAL_SENSORY_SEIZURE	5	0.675167	1.28796	0.144444	0.95068	0.928113	2179	tags=60%, list=21%, signal=47%	EPM2A/PI4KA/ADGRG1
GOBP_REGULATION_OF_PROTEIN_AUTOUBIQUITINATION	GOBP_REGULATION_OF_PROTEIN_AUTOUBIQUITINATION	GOBP_REGULATION_OF_PROTEIN_AUTOUBIQUITINATION	4	0.715785	1.28774	0.139296	0.939423	0.917122	1639	tags=50%, list=16%, signal=42%	MTA1/LRRK2
GOBP_RESPONSE_TO_PROSTAGLANDIN	GOBP_RESPONSE_TO_PROSTAGLANDIN	GOBP_RESPONSE_TO_PROSTAGLANDIN	19	0.490233	1.28732	0.173812	0.986928	0.9635	1619	tags=21%, list=16%, signal=18%	SFRP1/ADCY6/HMGCS2/ACACA
GOMF_ANION_SODIUM_SYMPORTER_ACTIVITY	GOMF_ANION_SODIUM_SYMPORTER_ACTIVITY	GOMF_ANION_SODIUM_SYMPORTER_ACTIVITY	2	0.850649	1.28713	0.150729	0.953034	0.93041	20	tags=50%, list=0%, signal=50%	SLC18A1
GOMF_SODIUM_CHLORIDE_SYMPORTER_ACTIVITY	GOMF_SODIUM_CHLORIDE_SYMPORTER_ACTIVITY	GOMF_SODIUM_CHLORIDE_SYMPORTER_ACTIVITY	2	0.850649	1.28713	0.150729	0.953034	0.93041	20	tags=50%, list=0%, signal=50%	SLC18A1
GOMF_NEUROTRANSMITTER_RECEPTOR_REGULATOR_ACTIVITY	GOMF_NEUROTRANSMITTER_RECEPTOR_REGULATOR_ACTIVITY	GOMF_NEUROTRANSMITTER_RECEPTOR_REGULATOR_ACTIVITY	4	0.715319	1.2869	0.139296	0.939423	0.917122	260	tags=25%, list=3%, signal=24%	LYNX1
HP_SLOPING_FOREHEAD	HP_SLOPING_FOREHEAD	HP_SLOPING_FOREHEAD	82	0.408622	1.28681	0.0796731	0.814644	0.795306	2902	tags=40%, list=28%, signal=29%	KIF14/TTI2/NFIX/FANCA/NUP107/PIGQ/B9D1/MCPH1/TCTN1/ERCC6/MGP/FKTN/PCNT/CEP57/DDX11/SEPSECS/SLC25A22/OSGEP/SC5D/KAT6B/NDE1/TUBGCP4/TUBGCP6/POMT1/ATR/CEP290/KATNB1/RAD51C/SLC25A19/RBM10/PHF8/CPT2/CDK6
HP_BROAD_COLUMELLA	HP_BROAD_COLUMELLA	HP_BROAD_COLUMELLA	8	0.59784	1.28678	0.15621	0.961996	0.93916	1988	tags=50%, list=19%, signal=40%	GJA1/FLI1/PPP1R21/EXOSC2
HP_ABNORMAL_ELECTRORETINOGRAM	HP_ABNORMAL_ELECTRORETINOGRAM	HP_ABNORMAL_ELECTRORETINOGRAM	84	0.407842	1.28632	0.0826531	0.822071	0.802556	3060	tags=43%, list=30%, signal=30%	GNB3/CA4/WDPCP/PDE6B/BBS9/IFT74/SLC24A1/AGBL5/CDH23/REEP6/WWOX/CLCC1/PDE6G/BBS4/BBS12/DHDDS/OFD1/SLC25A4/ALG3/FLVCR1/CEP78/RP2/BBS7/CEP290/HADHA/ACOX1/TIMP3/IMPDH1/GNB5/DHX38/AGK/TKFC/HGSNAT/ZNF699/TOPORS/ZNF513
GOMF_PHOSPHATIDYLINOSITOL_PHOSPHATE_4_PHOSPHATASE_ACTIVITY	GOMF_PHOSPHATIDYLINOSITOL_PHOSPHATE_4_PHOSPHATASE_ACTIVITY	GOMF_PHOSPHATIDYLINOSITOL_PHOSPHATE_4_PHOSPHATASE_ACTIVITY	6	0.639119	1.28622	0.15775	0.965219	0.942306	2312	tags=67%, list=23%, signal=52%	SYNJ1/SACM1L/FIG4/OCRL
GOBP_CARDIAC_MYOFIBRIL_ASSEMBLY	GOBP_CARDIAC_MYOFIBRIL_ASSEMBLY	GOBP_CARDIAC_MYOFIBRIL_ASSEMBLY	6	0.639037	1.28606	0.15775	0.965219	0.942306	2379	tags=50%, list=23%, signal=38%	MYL2/PDGFRA/PDGFRB
GOCC_INSULIN_LIKE_GROWTH_FACTOR_BINDING_PROTEIN_COMPLEX	GOCC_INSULIN_LIKE_GROWTH_FACTOR_BINDING_PROTEIN_COMPLEX	GOCC_INSULIN_LIKE_GROWTH_FACTOR_BINDING_PROTEIN_COMPLEX	4	0.714744	1.28587	0.140762	0.939918	0.917605	613	tags=50%, list=6%, signal=47%	IGF1/IGFBP6
HP_ABNORMALITY_OF_THE_ALVEOLAR_RIDGES	HP_ABNORMALITY_OF_THE_ALVEOLAR_RIDGES	HP_ABNORMALITY_OF_THE_ALVEOLAR_RIDGES	26	0.463148	1.28585	0.156388	0.96242	0.939574	2941	tags=54%, list=29%, signal=38%	GPC4/GJA1/TBC1D24/C1S/RERE/IRF6/OFD1/FAM149B1/FIG4/RBM10/DHCR7/LYST/C1R/BRF1
HP_ABNORMAL_CIRCULATING_GONADOTROPIN_CONCENTRATION	HP_ABNORMAL_CIRCULATING_GONADOTROPIN_CONCENTRATION	HP_ABNORMAL_CIRCULATING_GONADOTROPIN_CONCENTRATION	35	0.442738	1.28551	0.159018	0.966577	0.943631	1291	tags=26%, list=13%, signal=23%	SYCE1/MCM8/POLA1/NUP107/CDH23/CPE/WWOX/ANOS1/ERCC6
GOCC_INTEGRATOR_COMPLEX	GOCC_INTEGRATOR_COMPLEX	GOCC_INTEGRATOR_COMPLEX	9	0.578992	1.28547	0.164557	0.976535	0.953353	969	tags=22%, list=9%, signal=20%	INTS3/INTS5
HP_STRIAE_DISTENSAE	HP_STRIAE_DISTENSAE	HP_STRIAE_DISTENSAE	15	0.516493	1.28536	0.158145	0.965219	0.942306	1161	tags=27%, list=11%, signal=24%	PDE8B/SMAD3/FBN1/CUL4B
GOCC_SPANNING_COMPONENT_OF_PLASMA_MEMBRANE	GOCC_SPANNING_COMPONENT_OF_PLASMA_MEMBRANE	GOCC_SPANNING_COMPONENT_OF_PLASMA_MEMBRANE	6	0.638514	1.285	0.159122	0.966577	0.943631	2339	tags=67%, list=23%, signal=51%	SLC15A2/SLC24A1/CDHR5/SLC24A4
HP_LACK_OF_SKIN_ELASTICITY	HP_LACK_OF_SKIN_ELASTICITY	HP_LACK_OF_SKIN_ELASTICITY	25	0.466	1.2848	0.154867	0.960112	0.93732	1161	tags=20%, list=11%, signal=18%	CYP4F22/PDE8B/SMAD3/FBN1/CUL4B
GOMF_GLIAL_CELL_DERIVED_NEUROTROPHIC_FACTOR_RECEPTOR_ACTIVITY	GOMF_GLIAL_CELL_DERIVED_NEUROTROPHIC_FACTOR_RECEPTOR_ACTIVITY	GOMF_GLIAL_CELL_DERIVED_NEUROTROPHIC_FACTOR_RECEPTOR_ACTIVITY	1	0.970335	1.28468	0.0587045	0.742091	0.724475	304	tags=100%, list=3%, signal=97%	GFRA2
HP_ALTERNATING_ESOTROPIA	HP_ALTERNATING_ESOTROPIA	HP_ALTERNATING_ESOTROPIA	5	0.673295	1.28439	0.145833	0.95068	0.928113	2971	tags=80%, list=29%, signal=57%	COG8/APC/CLCN6/PPP2R5D
HP_TESTICULAR_ATROPHY	HP_TESTICULAR_ATROPHY	HP_TESTICULAR_ATROPHY	7	0.61504	1.28415	0.160214	0.968093	0.945111	1438	tags=43%, list=14%, signal=37%	DMPK/ANOS1/BMP2
HP_BIFID_EPIGLOTTIS	HP_BIFID_EPIGLOTTIS	HP_BIFID_EPIGLOTTIS	1	0.969747	1.2839	0.0587045	0.742091	0.724475	310	tags=100%, list=3%, signal=97%	WDR35
GOBP_FAT_SOLUBLE_VITAMIN_CATABOLIC_PROCESS	GOBP_FAT_SOLUBLE_VITAMIN_CATABOLIC_PROCESS	GOBP_FAT_SOLUBLE_VITAMIN_CATABOLIC_PROCESS	2	0.848183	1.2834	0.150729	0.953034	0.93041	115	tags=50%, list=1%, signal=49%	CYP26A1
GOMF_SOLUTE_SODIUM_SYMPORTER_ACTIVITY	GOMF_SOLUTE_SODIUM_SYMPORTER_ACTIVITY	GOMF_SOLUTE_SODIUM_SYMPORTER_ACTIVITY	16	0.5058	1.28324	0.165299	0.978129	0.954909	58	tags=12%, list=1%, signal=12%	SLC18A1/SLC1A1
GOBP_NEGATIVE_REGULATION_OF_VASCULAR_ASSOCIATED_SMOOTH_MUSCLE_CELL_APOPTOTIC_PROCESS	GOBP_NEGATIVE_REGULATION_OF_VASCULAR_ASSOCIATED_SMOOTH_MUSCLE_CELL_APOPTOTIC_PROCESS	GOBP_NEGATIVE_REGULATION_OF_VASCULAR_ASSOCIATED_SMOOTH_MUSCLE_CELL_APOPTOTIC_PROCESS	1	0.96916	1.28312	0.062753	0.757793	0.739804	316	tags=100%, list=3%, signal=97%	IGF1
GOBP_REGULATION_OF_EATING_BEHAVIOR	GOBP_REGULATION_OF_EATING_BEHAVIOR	GOBP_REGULATION_OF_EATING_BEHAVIOR	3	0.77125	1.28252	0.144817	0.95068	0.928113	2339	tags=100%, list=23%, signal=77%	TTC21B/GHRL/SLC24A4
HP_APLASIA_HYPOPLASIA_OF_THE_INNER_EAR	HP_APLASIA_HYPOPLASIA_OF_THE_INNER_EAR	HP_APLASIA_HYPOPLASIA_OF_THE_INNER_EAR	2	0.847449	1.28229	0.150729	0.953034	0.93041	1560	tags=100%, list=15%, signal=85%	SIX5/DDX11
HP_HYPOPLASIA_OF_THE_COCHLEA	HP_HYPOPLASIA_OF_THE_COCHLEA	HP_HYPOPLASIA_OF_THE_COCHLEA	2	0.847449	1.28229	0.150729	0.953034	0.93041	1560	tags=100%, list=15%, signal=85%	SIX5/DDX11
GOBP_NAD_BIOSYNTHESIS_VIA_NICOTINAMIDE_RIBOSIDE_SALVAGE_PATHWAY	GOBP_NAD_BIOSYNTHESIS_VIA_NICOTINAMIDE_RIBOSIDE_SALVAGE_PATHWAY	GOBP_NAD_BIOSYNTHESIS_VIA_NICOTINAMIDE_RIBOSIDE_SALVAGE_PATHWAY	4	0.712719	1.28222	0.146628	0.95068	0.928113	335	tags=25%, list=3%, signal=24%	NUDT12
HP_ACEPHALIC_SPERMATOZOA	HP_ACEPHALIC_SPERMATOZOA	HP_ACEPHALIC_SPERMATOZOA	1	0.968475	1.28221	0.0647773	0.764909	0.746751	323	tags=100%, list=3%, signal=97%	CEP112
HP_CHOLANGITIS	HP_CHOLANGITIS	HP_CHOLANGITIS	8	0.595677	1.28212	0.161332	0.969699	0.94668	336	tags=25%, list=3%, signal=24%	WDR35/RFXAP
GOBP_NEUROTRANSMITTER_UPTAKE	GOBP_NEUROTRANSMITTER_UPTAKE	GOBP_NEUROTRANSMITTER_UPTAKE	13	0.528896	1.28209	0.170702	0.983387	0.960042	238	tags=15%, list=2%, signal=15%	SLC18A1/GPM6B
GOBP_RESPONSE_TO_LEAD_ION	GOBP_RESPONSE_TO_LEAD_ION	GOBP_RESPONSE_TO_LEAD_ION	15	0.515151	1.28203	0.160523	0.968093	0.945111	1497	tags=33%, list=15%, signal=28%	MAPT/ALAD/BACE1/CAT/PPP5C
GOCC_ANCHORED_COMPONENT_OF_SYNAPTIC_MEMBRANE	GOCC_ANCHORED_COMPONENT_OF_SYNAPTIC_MEMBRANE	GOCC_ANCHORED_COMPONENT_OF_SYNAPTIC_MEMBRANE	4	0.71241	1.28167	0.146628	0.95068	0.928113	2822	tags=75%, list=28%, signal=54%	CNTN1/GPHN/DLG4
HP_COMPENSATED_HYPOTHYROIDISM	HP_COMPENSATED_HYPOTHYROIDISM	HP_COMPENSATED_HYPOTHYROIDISM	2	0.846602	1.28101	0.150729	0.953034	0.93041	209	tags=50%, list=2%, signal=49%	TG
GOBP_NEGATIVE_REGULATION_OF_WNT_SIGNALING_PATHWAY_INVOLVED_IN_HEART_DEVELOPMENT	GOBP_NEGATIVE_REGULATION_OF_WNT_SIGNALING_PATHWAY_INVOLVED_IN_HEART_DEVELOPMENT	GOBP_NEGATIVE_REGULATION_OF_WNT_SIGNALING_PATHWAY_INVOLVED_IN_HEART_DEVELOPMENT	5	0.671465	1.2809	0.15	0.953034	0.93041	1438	tags=60%, list=14%, signal=52%	SOX17/MESP1/BMP2
GOBP_TERMINAL_BUTTON_ORGANIZATION	GOBP_TERMINAL_BUTTON_ORGANIZATION	GOBP_TERMINAL_BUTTON_ORGANIZATION	3	0.770207	1.28078	0.144817	0.95068	0.928113	397	tags=33%, list=4%, signal=32%	NLGN2
GOBP_NEGATIVE_REGULATION_OF_SMOOTH_MUSCLE_CELL_APOPTOTIC_PROCESS	GOBP_NEGATIVE_REGULATION_OF_SMOOTH_MUSCLE_CELL_APOPTOTIC_PROCESS	GOBP_NEGATIVE_REGULATION_OF_SMOOTH_MUSCLE_CELL_APOPTOTIC_PROCESS	5	0.671236	1.28046	0.15	0.953034	0.93041	1455	tags=60%, list=14%, signal=51%	IGF1/LRP6/LYPD3
HP_ABNORMALITY_OF_IRON_HOMEOSTASIS	HP_ABNORMALITY_OF_IRON_HOMEOSTASIS	HP_ABNORMALITY_OF_IRON_HOMEOSTASIS	14	0.520239	1.28045	0.161677	0.969699	0.94668	1438	tags=29%, list=14%, signal=25%	KIF23/HBB/CARD9/BMP2
HP_PREAXIAL_HAND_POLYDACTYLY	HP_PREAXIAL_HAND_POLYDACTYLY	HP_PREAXIAL_HAND_POLYDACTYLY	22	0.4743	1.28038	0.166856	0.980491	0.957215	2012	tags=41%, list=20%, signal=33%	WDR35/EXTL3/GJA1/B9D1/TCTN1/NELFA/OFD1/NEK1/CEP290
HP_ABNORMAL_CORONARY_SINUS_MORPHOLOGY	HP_ABNORMAL_CORONARY_SINUS_MORPHOLOGY	HP_ABNORMAL_CORONARY_SINUS_MORPHOLOGY	2	0.846068	1.2802	0.150729	0.953034	0.93041	404	tags=50%, list=4%, signal=48%	SMG8
GOBP_PROSTATE_GLANDULAR_ACINUS_MORPHOGENESIS	GOBP_PROSTATE_GLANDULAR_ACINUS_MORPHOGENESIS	GOBP_PROSTATE_GLANDULAR_ACINUS_MORPHOGENESIS	2	0.845752	1.27972	0.150729	0.953034	0.93041	43	tags=50%, list=0%, signal=50%	SFRP1
GOBP_CELLULAR_RESPONSE_TO_BRAIN_DERIVED_NEUROTROPHIC_FACTOR_STIMULUS	GOBP_CELLULAR_RESPONSE_TO_BRAIN_DERIVED_NEUROTROPHIC_FACTOR_STIMULUS	GOBP_CELLULAR_RESPONSE_TO_BRAIN_DERIVED_NEUROTROPHIC_FACTOR_STIMULUS	4	0.71124	1.27956	0.151026	0.953034	0.93041	230	tags=25%, list=2%, signal=24%	MAPT
HP_EYELID_APRAXIA	HP_EYELID_APRAXIA	HP_EYELID_APRAXIA	3	0.769389	1.27942	0.144817	0.95068	0.928113	2358	tags=100%, list=23%, signal=77%	MAPT/SYNJ1/ATP13A2
HP_ELEVATED_URINARY_DICARBOXYLIC_ACID_LEVEL	HP_ELEVATED_URINARY_DICARBOXYLIC_ACID_LEVEL	HP_ELEVATED_URINARY_DICARBOXYLIC_ACID_LEVEL	4	0.711096	1.2793	0.151026	0.953034	0.93041	2954	tags=100%, list=29%, signal=71%	ALAD/PPOX/UROS/HMBS
GOBP_NEURAL_CREST_CELL_FATE_COMMITMENT	GOBP_NEURAL_CREST_CELL_FATE_COMMITMENT	GOBP_NEURAL_CREST_CELL_FATE_COMMITMENT	3	0.768976	1.27873	0.144817	0.95068	0.928113	43	tags=33%, list=0%, signal=33%	SFRP1
GOMF_FLIPPASE_ACTIVITY	GOMF_FLIPPASE_ACTIVITY	GOMF_FLIPPASE_ACTIVITY	7	0.612431	1.27871	0.166889	0.980491	0.957215	2679	tags=57%, list=26%, signal=42%	ATP10A/ATP10D/ATP8B1/ATP11A
GOMF_DIACYLGLYCEROL_BINDING	GOMF_DIACYLGLYCEROL_BINDING	GOMF_DIACYLGLYCEROL_BINDING	8	0.593841	1.27817	0.163892	0.974085	0.950962	2958	tags=62%, list=29%, signal=44%	RASGRP2/DGKD/CDIPT/RASGRP4/CHPT1
HP_DIABETIC_KETOACIDOSIS	HP_DIABETIC_KETOACIDOSIS	HP_DIABETIC_KETOACIDOSIS	2	0.844708	1.27814	0.15235	0.955027	0.932356	1588	tags=100%, list=16%, signal=84%	PLAGL1/INSR
HP_MACULAR_DYSTROPHY	HP_MACULAR_DYSTROPHY	HP_MACULAR_DYSTROPHY	6	0.635021	1.27797	0.161866	0.969699	0.94668	2991	tags=83%, list=29%, signal=59%	SYCE1/EFEMP1/MYO5A/TIMP3/MFSD8
HP_ABNORMALITY_OF_THE_CARPAL_BONES	HP_ABNORMALITY_OF_THE_CARPAL_BONES	HP_ABNORMALITY_OF_THE_CARPAL_BONES	42	0.432037	1.27765	0.143309	0.947103	0.92462	1747	tags=26%, list=17%, signal=22%	NOG/HOXA13/GPC4/FBLN1/ESCO2/EXTL3/XYLT1/KIF22/TONSL/SLC35D1/EXOC6B
HP_WEAK_VOICE	HP_WEAK_VOICE	HP_WEAK_VOICE	13	0.526952	1.27738	0.174334	0.988149	0.964692	2021	tags=46%, list=20%, signal=37%	MAPT/ADH1C/TONSL/SYNJ1/ATXN2/TK2
GOBP_POSITIVE_REGULATION_OF_BIOMINERALIZATION	GOBP_POSITIVE_REGULATION_OF_BIOMINERALIZATION	GOBP_POSITIVE_REGULATION_OF_BIOMINERALIZATION	22	0.473161	1.2773	0.166856	0.980491	0.957215	2217	tags=36%, list=22%, signal=29%	PTN/GPM6B/SMAD3/ACVR2B/FBXO5/BMP2/ACVR2A/OSR2
GOMF_N_N_DIMETHYLANILINE_MONOOXYGENASE_ACTIVITY	GOMF_N_N_DIMETHYLANILINE_MONOOXYGENASE_ACTIVITY	GOMF_N_N_DIMETHYLANILINE_MONOOXYGENASE_ACTIVITY	1	0.964754	1.27729	0.0688259	0.779531	0.761026	361	tags=100%, list=4%, signal=96%	FMO4
GOCC_INTRINSIC_COMPONENT_OF_MITOCHONDRIAL_INNER_MEMBRANE	GOCC_INTRINSIC_COMPONENT_OF_MITOCHONDRIAL_INNER_MEMBRANE	GOCC_INTRINSIC_COMPONENT_OF_MITOCHONDRIAL_INNER_MEMBRANE	45	0.428387	1.27727	0.140461	0.939423	0.917122	3931	tags=56%, list=38%, signal=34%	SLC22A14/APOOL/PPOX/SFXN4/SPG7/ETFDH/SFXN3/COX18/TIMM23/OXA1L/SLC25A19/MCU/CCDC51/AGK/COX16/COA1/SMDT1/APOO/CHCHD3/MPC1/SLC25A3/IMMT/SFXN1/CHCHD10/MPC2
GOBP_SENSORY_PERCEPTION_OF_CHEMICAL_STIMULUS	GOBP_SENSORY_PERCEPTION_OF_CHEMICAL_STIMULUS	GOBP_SENSORY_PERCEPTION_OF_CHEMICAL_STIMULUS	15	0.513187	1.27714	0.166468	0.979184	0.955939	2450	tags=47%, list=24%, signal=36%	OR52K2/FZD2/BBS4/PLCB2/CD36/SLC24A4/C5AR1
GOMF_C_ACETYLTRANSFERASE_ACTIVITY	GOMF_C_ACETYLTRANSFERASE_ACTIVITY	GOMF_C_ACETYLTRANSFERASE_ACTIVITY	6	0.634579	1.27708	0.164609	0.976535	0.953353	2530	tags=67%, list=25%, signal=50%	ACAA1/HADHA/GCAT/ACAT1
GOBP_SPERM_EGG_RECOGNITION	GOBP_SPERM_EGG_RECOGNITION	GOBP_SPERM_EGG_RECOGNITION	18	0.489156	1.27703	0.170115	0.983112	0.959774	1305	tags=28%, list=13%, signal=24%	OVGP1/FOLR3/ATP8B3/SPA17/FOLR2
GOBP_NEGATIVE_REGULATION_OF_MEIOTIC_NUCLEAR_DIVISION	GOBP_NEGATIVE_REGULATION_OF_MEIOTIC_NUCLEAR_DIVISION	GOBP_NEGATIVE_REGULATION_OF_MEIOTIC_NUCLEAR_DIVISION	4	0.709543	1.27651	0.152493	0.955027	0.932356	1436	tags=75%, list=14%, signal=64%	HORMAD1/FBXO5/RAD1
HP_ADENOCARCINOMA_OF_THE_SMALL_INTESTINE	HP_ADENOCARCINOMA_OF_THE_SMALL_INTESTINE	HP_ADENOCARCINOMA_OF_THE_SMALL_INTESTINE	6	0.634244	1.27641	0.165981	0.978417	0.95519	3740	tags=100%, list=37%, signal=63%	MLH1/GREM1/AAGAB/APC/NTHL1/SMAD4
HP_PROXIMAL_AMYOTROPHY	HP_PROXIMAL_AMYOTROPHY	HP_PROXIMAL_AMYOTROPHY	17	0.495201	1.27637	0.1777	0.997947	0.974257	3168	tags=59%, list=31%, signal=41%	MORC2/FHL1/FKTN/SMN1/MGME1/POMT1/SYNE1/STIM1/DYNC1H1/SYNE2
HP_URETEROPELVIC_JUNCTION_OBSTRUCTION	HP_URETEROPELVIC_JUNCTION_OBSTRUCTION	HP_URETEROPELVIC_JUNCTION_OBSTRUCTION	11	0.546407	1.27616	0.163995	0.974304	0.951176	368	tags=18%, list=4%, signal=18%	HOXA13/SIX5
GOBP_REGULATION_OF_INTRINSIC_APOPTOTIC_SIGNALING_PATHWAY_BY_P53_CLASS_MEDIATOR	GOBP_REGULATION_OF_INTRINSIC_APOPTOTIC_SIGNALING_PATHWAY_BY_P53_CLASS_MEDIATOR	GOBP_REGULATION_OF_INTRINSIC_APOPTOTIC_SIGNALING_PATHWAY_BY_P53_CLASS_MEDIATOR	25	0.462552	1.27529	0.162611	0.97071	0.947667	469	tags=12%, list=5%, signal=11%	ELL3/ATAD5/TAF9B
GOBP_MICROTUBULE_BASED_MOVEMENT	GOBP_MICROTUBULE_BASED_MOVEMENT	GOBP_MICROTUBULE_BASED_MOVEMENT	144	0.388111	1.27525	0.0451354	0.673705	0.657712	2141	tags=28%, list=21%, signal=23%	KIF18A/MGARP/KIF23/KIF19/HAP1/MAPT/KIF14/WDR35/SSX2IP/TTC21A/BICD1/IFT74/SLC22A14/ARMC2/NEK10/CEP131/KIF13B/NEURL1/TTLL1/KIFC1/KIF22/KIF3A/SPA17/DNAL4/IFT52/SPG7/BBS4/BBS12/IFT122/STAU2/IGBP1/OFD1/AP3S2/NDE1/SLC9A3R1/TTC21B/DNAAF2/KIF9/DTNBP1/SPAST/DNAAF5
HP_ABNORMAL_RESPONSE_TO_INSULIN_TOLERANCE_TEST	HP_ABNORMAL_RESPONSE_TO_INSULIN_TOLERANCE_TEST	HP_ABNORMAL_RESPONSE_TO_INSULIN_TOLERANCE_TEST	3	0.766549	1.2747	0.144817	0.95068	0.928113	2387	tags=100%, list=23%, signal=77%	GH1/TXNRD2/NNT
GOBP_TISSUE_REGENERATION	GOBP_TISSUE_REGENERATION	GOBP_TISSUE_REGENERATION	32	0.447269	1.27455	0.148429	0.953034	0.93041	856	tags=19%, list=8%, signal=17%	PTN/SOX15/IGF1/APOD/GJA1/TEC
GOBP_C4_DICARBOXYLATE_TRANSPORT	GOBP_C4_DICARBOXYLATE_TRANSPORT	GOBP_C4_DICARBOXYLATE_TRANSPORT	17	0.49445	1.27444	0.1777	0.997947	0.974257	1676	tags=29%, list=16%, signal=25%	SLC1A1/SLC3A1/ABAT/SLC25A10/SLC25A22
GOMF_GAP_JUNCTION_CHANNEL_ACTIVITY_INVOLVED_IN_CELL_COMMUNICATION_BY_ELECTRICAL_COUPLING	GOMF_GAP_JUNCTION_CHANNEL_ACTIVITY_INVOLVED_IN_CELL_COMMUNICATION_BY_ELECTRICAL_COUPLING	GOMF_GAP_JUNCTION_CHANNEL_ACTIVITY_INVOLVED_IN_CELL_COMMUNICATION_BY_ELECTRICAL_COUPLING	2	0.842213	1.27437	0.157212	0.964561	0.941664	807	tags=50%, list=8%, signal=46%	GJA1
GOBP_REGULATION_OF_NON_MOTILE_CILIUM_ASSEMBLY	GOBP_REGULATION_OF_NON_MOTILE_CILIUM_ASSEMBLY	GOBP_REGULATION_OF_NON_MOTILE_CILIUM_ASSEMBLY	6	0.633181	1.27427	0.165981	0.978417	0.95519	1527	tags=50%, list=15%, signal=43%	HAP1/WRAP73/BBS4
GOCC_ACROSOMAL_MEMBRANE	GOCC_ACROSOMAL_MEMBRANE	GOCC_ACROSOMAL_MEMBRANE	7	0.610284	1.27422	0.168224	0.982878	0.959546	1158	tags=43%, list=11%, signal=38%	ATP8B3/HYAL3/CAV2
GOBP_CELL_AGGREGATION	GOBP_CELL_AGGREGATION	GOBP_CELL_AGGREGATION	8	0.592006	1.27422	0.166453	0.979184	0.955939	1355	tags=38%, list=13%, signal=33%	BARX2/MPZ/MGP
GOBP_MICROTUBULE_DEPOLYMERIZATION	GOBP_MICROTUBULE_DEPOLYMERIZATION	GOBP_MICROTUBULE_DEPOLYMERIZATION	25	0.462107	1.27406	0.165929	0.978417	0.95519	2721	tags=40%, list=27%, signal=29%	KIF18A/KIF19/KIF14/FGF13/TPX2/NCKAP5L/SPAST/KATNB1/APC/TTBK2
GOBP_CARDIAC_CELL_FATE_COMMITMENT	GOBP_CARDIAC_CELL_FATE_COMMITMENT	GOBP_CARDIAC_CELL_FATE_COMMITMENT	4	0.708149	1.274	0.153959	0.955681	0.932994	959	tags=50%, list=9%, signal=45%	SOX17/MESP1
GOBP_PROTEIN_PROCESSING_INVOLVED_IN_PROTEIN_TARGETING_TO_MITOCHONDRION	GOBP_PROTEIN_PROCESSING_INVOLVED_IN_PROTEIN_TARGETING_TO_MITOCHONDRION	GOBP_PROTEIN_PROCESSING_INVOLVED_IN_PROTEIN_TARGETING_TO_MITOCHONDRION	5	0.667848	1.274	0.154167	0.956283	0.933582	3027	tags=80%, list=30%, signal=56%	IMMP2L/LRRK2/PMPCA/PMPCB
GOBP_NEGATIVE_REGULATION_OF_CHOLESTEROL_EFFLUX	GOBP_NEGATIVE_REGULATION_OF_CHOLESTEROL_EFFLUX	GOBP_NEGATIVE_REGULATION_OF_CHOLESTEROL_EFFLUX	2	0.841952	1.27397	0.157212	0.964561	0.941664	774	tags=50%, list=8%, signal=46%	PLA2G10
GOBP_PROTEIN_LOCALIZATION_TO_CILIARY_TRANSITION_ZONE	GOBP_PROTEIN_LOCALIZATION_TO_CILIARY_TRANSITION_ZONE	GOBP_PROTEIN_LOCALIZATION_TO_CILIARY_TRANSITION_ZONE	2	0.841926	1.27393	0.157212	0.964561	0.941664	1147	tags=50%, list=11%, signal=44%	TCTN1
GOBP_REGULATION_OF_PHOSPHOLIPASE_C_ACTIVATING_G_PROTEIN_COUPLED_RECEPTOR_SIGNALING_PATHWAY	GOBP_REGULATION_OF_PHOSPHOLIPASE_C_ACTIVATING_G_PROTEIN_COUPLED_RECEPTOR_SIGNALING_PATHWAY	GOBP_REGULATION_OF_PHOSPHOLIPASE_C_ACTIVATING_G_PROTEIN_COUPLED_RECEPTOR_SIGNALING_PATHWAY	2	0.841281	1.27296	0.157212	0.964561	0.941664	1623	tags=100%, list=16%, signal=84%	BICD1/GPR27
GOBP_POSTSYNAPTIC_DENSITY_PROTEIN_95_CLUSTERING	GOBP_POSTSYNAPTIC_DENSITY_PROTEIN_95_CLUSTERING	GOBP_POSTSYNAPTIC_DENSITY_PROTEIN_95_CLUSTERING	1	0.96123	1.27262	0.0850202	0.826958	0.807327	397	tags=100%, list=4%, signal=96%	NLGN2
HP_REDUCED_SPERM_MOTILITY	HP_REDUCED_SPERM_MOTILITY	HP_REDUCED_SPERM_MOTILITY	9	0.572976	1.27211	0.179747	1	0.976261	1303	tags=33%, list=13%, signal=29%	CEP112/ARMC2/CATIP
GOBP_MEIOTIC_CHROMOSOME_SEGREGATION	GOBP_MEIOTIC_CHROMOSOME_SEGREGATION	GOBP_MEIOTIC_CHROMOSOME_SEGREGATION	30	0.449342	1.27133	0.165208	0.97798	0.954764	2573	tags=37%, list=25%, signal=28%	SYCE1/SYCE3/HORMAD1/CENPC/CCNE2/MLH1/ATM/NDC1/RAD51C/EHMT2/REC8
GOBP_MYELIN_ASSEMBLY	GOBP_MYELIN_ASSEMBLY	GOBP_MYELIN_ASSEMBLY	12	0.534978	1.27125	0.174603	0.988195	0.964737	99	tags=17%, list=1%, signal=17%	ANK2/CNTN1
GOBP_SYNAPTIC_TRANSMISSION_GABAERGIC	GOBP_SYNAPTIC_TRANSMISSION_GABAERGIC	GOBP_SYNAPTIC_TRANSMISSION_GABAERGIC	17	0.493192	1.27119	0.180023	1	0.976261	397	tags=18%, list=4%, signal=17%	CA7/HAP1/NLGN2
HP_TACHYPNEA	HP_TACHYPNEA	HP_TACHYPNEA	35	0.437708	1.2709	0.165422	0.978417	0.95519	2530	tags=40%, list=25%, signal=30%	B9D1/PAM16/TCTN1/BTD/OFD1/PCCB/FAM149B1/SMC1A/NEK1/CEP290/ABCD4/OXCT1/NHLRC2/ACAT1
HP_DUPLICATION_OF_RENAL_PELVIS	HP_DUPLICATION_OF_RENAL_PELVIS	HP_DUPLICATION_OF_RENAL_PELVIS	2	0.839915	1.27089	0.158833	0.966104	0.94317	307	tags=50%, list=3%, signal=49%	GPC4
GOBP_CELLULAR_RESPONSE_TO_HEPARIN	GOBP_CELLULAR_RESPONSE_TO_HEPARIN	GOBP_CELLULAR_RESPONSE_TO_HEPARIN	4	0.706397	1.27085	0.153959	0.955681	0.932994	43	tags=25%, list=0%, signal=25%	SFRP1
GOBP_HYDROGEN_PEROXIDE_CATABOLIC_PROCESS	GOBP_HYDROGEN_PEROXIDE_CATABOLIC_PROCESS	GOBP_HYDROGEN_PEROXIDE_CATABOLIC_PROCESS	10	0.561514	1.27061	0.169385	0.983112	0.959774	2027	tags=40%, list=20%, signal=32%	HBB/MPO/CAT/HBA2
GOBP_TANGENTIAL_MIGRATION_FROM_THE_SUBVENTRICULAR_ZONE_TO_THE_OLFACTORY_BULB	GOBP_TANGENTIAL_MIGRATION_FROM_THE_SUBVENTRICULAR_ZONE_TO_THE_OLFACTORY_BULB	GOBP_TANGENTIAL_MIGRATION_FROM_THE_SUBVENTRICULAR_ZONE_TO_THE_OLFACTORY_BULB	3	0.764085	1.2706	0.14939	0.953034	0.93041	1639	tags=67%, list=16%, signal=56%	OGDH/LRRK2
GOBP_REGULATION_OF_INTRINSIC_APOPTOTIC_SIGNALING_PATHWAY_IN_RESPONSE_TO_DNA_DAMAGE	GOBP_REGULATION_OF_INTRINSIC_APOPTOTIC_SIGNALING_PATHWAY_IN_RESPONSE_TO_DNA_DAMAGE	GOBP_REGULATION_OF_INTRINSIC_APOPTOTIC_SIGNALING_PATHWAY_IN_RESPONSE_TO_DNA_DAMAGE	32	0.445855	1.27052	0.152763	0.955027	0.932356	469	tags=16%, list=5%, signal=15%	ELL3/CXCL12/ATAD5/DDIAS/TAF9B
HP_BRUXISM	HP_BRUXISM	HP_BRUXISM	10	0.561449	1.27046	0.169385	0.983112	0.959774	2180	tags=40%, list=21%, signal=31%	AFF3/ANK3/PDE2A/SPTBN1
GOBP_AMINE_TRANSPORT	GOBP_AMINE_TRANSPORT	GOBP_AMINE_TRANSPORT	28	0.452473	1.26985	0.171806	0.985578	0.962182	1281	tags=25%, list=13%, signal=22%	SLC18A1/CXCL12/SYT15/ABAT/ADRA2B/FFAR3/RAB3A
GOBP_OBSERVATIONAL_LEARNING	GOBP_OBSERVATIONAL_LEARNING	GOBP_OBSERVATIONAL_LEARNING	3	0.763541	1.2697	0.150915	0.953034	0.93041	365	tags=33%, list=4%, signal=32%	STRA6
GOBP_RENAL_CONTROL_OF_PERIPHERAL_VASCULAR_RESISTANCE_INVOLVED_IN_REGULATION_OF_SYSTEMIC_ARTERIAL_BLOOD_PRESSURE	GOBP_RENAL_CONTROL_OF_PERIPHERAL_VASCULAR_RESISTANCE_INVOLVED_IN_REGULATION_OF_SYSTEMIC_ARTERIAL_BLOOD_PRESSURE	GOBP_RENAL_CONTROL_OF_PERIPHERAL_VASCULAR_RESISTANCE_INVOLVED_IN_REGULATION_OF_SYSTEMIC_ARTERIAL_BLOOD_PRESSURE	2	0.839067	1.26961	0.158833	0.966104	0.94317	1140	tags=50%, list=11%, signal=44%	SERPINF2
GOBP_PHOSPHATIDYLCHOLINE_ACYL_CHAIN_REMODELING	GOBP_PHOSPHATIDYLCHOLINE_ACYL_CHAIN_REMODELING	GOBP_PHOSPHATIDYLCHOLINE_ACYL_CHAIN_REMODELING	13	0.523458	1.26891	0.180387	1	0.976261	3873	tags=62%, list=38%, signal=38%	MBOAT2/TMEM86B/PLB1/NR1H3/LPCAT3/PLA2G4C/NR1H2/PLA2G4A
GOCC_SPERM_FIBROUS_SHEATH	GOCC_SPERM_FIBROUS_SHEATH	GOCC_SPERM_FIBROUS_SHEATH	2	0.838539	1.26881	0.160454	0.968093	0.945111	1651	tags=100%, list=16%, signal=84%	SPA17/GSTM3
GOCC_INTERSTITIAL_MATRIX	GOCC_INTERSTITIAL_MATRIX	GOCC_INTERSTITIAL_MATRIX	3	0.762927	1.26868	0.152439	0.955027	0.932356	995	tags=67%, list=10%, signal=60%	KAZALD1/CCDC80
GOBP_RESPONSE_TO_PH	GOBP_RESPONSE_TO_PH	GOBP_RESPONSE_TO_PH	20	0.478946	1.26843	0.17552	0.99011	0.966606	3137	tags=50%, list=31%, signal=35%	SST/GJA1/GPR68/SCNN1A/GNA11/IMPACT/RAB11FIP5/HVCN1/SERPINF1/CTSS
GOBP_NEGATIVE_REGULATION_OF_RETINOIC_ACID_RECEPTOR_SIGNALING_PATHWAY	GOBP_NEGATIVE_REGULATION_OF_RETINOIC_ACID_RECEPTOR_SIGNALING_PATHWAY	GOBP_NEGATIVE_REGULATION_OF_RETINOIC_ACID_RECEPTOR_SIGNALING_PATHWAY	4	0.705025	1.26838	0.158358	0.965219	0.942306	115	tags=25%, list=1%, signal=25%	CYP26A1
GOCC_CTF18_RFC_LIKE_COMPLEX	GOCC_CTF18_RFC_LIKE_COMPLEX	GOCC_CTF18_RFC_LIKE_COMPLEX	3	0.76273	1.26835	0.152439	0.955027	0.932356	2426	tags=100%, list=24%, signal=76%	DSCC1/CHTF18/CHTF8
GOBP_HEMATOPOIETIC_STEM_CELL_HOMEOSTASIS	GOBP_HEMATOPOIETIC_STEM_CELL_HOMEOSTASIS	GOBP_HEMATOPOIETIC_STEM_CELL_HOMEOSTASIS	10	0.560496	1.2683	0.17064	0.983387	0.960042	596	tags=20%, list=6%, signal=19%	MYCT1/ARHGEF5
HP_ASCENDING_AORTIC_DISSECTION	HP_ASCENDING_AORTIC_DISSECTION	HP_ASCENDING_AORTIC_DISSECTION	11	0.542952	1.26809	0.17016	0.983112	0.959774	742	tags=36%, list=7%, signal=34%	MFAP5/MYH11/SMAD3/FBN1
GOMF_CGMP_BINDING	GOMF_CGMP_BINDING	GOMF_CGMP_BINDING	3	0.762552	1.26805	0.155488	0.961183	0.938365	1506	tags=67%, list=15%, signal=57%	PDE6G/PDE2A
GOBP_CALCIUM_ION_REGULATED_EXOCYTOSIS	GOBP_CALCIUM_ION_REGULATED_EXOCYTOSIS	GOBP_CALCIUM_ION_REGULATED_EXOCYTOSIS	22	0.469729	1.26804	0.174801	0.988913	0.965437	1281	tags=27%, list=13%, signal=24%	SYT15/CBARP/STX1B/HYAL3/RPH3AL/RAB3A
HP_METABOLIC_ALKALOSIS	HP_METABOLIC_ALKALOSIS	HP_METABOLIC_ALKALOSIS	6	0.63005	1.26797	0.17284	0.986928	0.9635	3040	tags=67%, list=30%, signal=47%	HSD11B2/SCNN1A/NARS2/IKZF1
GOMF_WNT_ACTIVATED_RECEPTOR_ACTIVITY	GOMF_WNT_ACTIVATED_RECEPTOR_ACTIVITY	GOMF_WNT_ACTIVATED_RECEPTOR_ACTIVITY	5	0.664627	1.26785	0.155556	0.961183	0.938365	1116	tags=40%, list=11%, signal=36%	FZD2/LRP6
GOBP_REGULATION_OF_OPSONIZATION	GOBP_REGULATION_OF_OPSONIZATION	GOBP_REGULATION_OF_OPSONIZATION	2	0.837756	1.26762	0.162075	0.969699	0.94668	1659	tags=100%, list=16%, signal=84%	C4BPB/FCN1
GOCC_DNA_RECOMBINASE_MEDIATOR_COMPLEX	GOCC_DNA_RECOMBINASE_MEDIATOR_COMPLEX	GOCC_DNA_RECOMBINASE_MEDIATOR_COMPLEX	4	0.704431	1.26731	0.159824	0.966577	0.943631	2261	tags=50%, list=22%, signal=39%	RAD51D/RAD51C
HP_ABNORMAL_NUMBER_OF_INCISORS	HP_ABNORMAL_NUMBER_OF_INCISORS	HP_ABNORMAL_NUMBER_OF_INCISORS	17	0.491638	1.26719	0.182346	1	0.976261	1942	tags=35%, list=19%, signal=29%	DISP1/GAS1/LRP6/IRF6/SMC1A/NEK1
HP_CUTANEOUS_SYNDACTYLY_OF_TOES	HP_CUTANEOUS_SYNDACTYLY_OF_TOES	HP_CUTANEOUS_SYNDACTYLY_OF_TOES	11	0.542508	1.26705	0.17016	0.983112	0.959774	807	tags=18%, list=8%, signal=17%	NOG/GJA1
HP_ABNORMAL_URETER_MORPHOLOGY	HP_ABNORMAL_URETER_MORPHOLOGY	HP_ABNORMAL_URETER_MORPHOLOGY	61	0.413069	1.26702	0.118557	0.900609	0.87923	1291	tags=20%, list=13%, signal=17%	SOX17/KIF14/GPC4/PIGN/MYH11/FANCA/PIGQ/FUZ/B9D1/MBTPS2/TCTN1/ERCC6
HP_FACIAL_HYPEROSTOSIS	HP_FACIAL_HYPEROSTOSIS	HP_FACIAL_HYPEROSTOSIS	3	0.761921	1.267	0.158537	0.965219	0.942306	807	tags=33%, list=8%, signal=31%	GJA1
GOBP_DETECTION_OF_MECHANICAL_STIMULUS_INVOLVED_IN_SENSORY_PERCEPTION_OF_PAIN	GOBP_DETECTION_OF_MECHANICAL_STIMULUS_INVOLVED_IN_SENSORY_PERCEPTION_OF_PAIN	GOBP_DETECTION_OF_MECHANICAL_STIMULUS_INVOLVED_IN_SENSORY_PERCEPTION_OF_PAIN	5	0.66405	1.26675	0.155556	0.961183	0.938365	617	tags=40%, list=6%, signal=38%	CXCL12/BACE1
GOBP_FOREBRAIN_REGIONALIZATION	GOBP_FOREBRAIN_REGIONALIZATION	GOBP_FOREBRAIN_REGIONALIZATION	4	0.703997	1.26653	0.16129	0.969699	0.94668	2179	tags=75%, list=21%, signal=59%	BMP2/TTC21B/ADGRG1
GOBP_DOPAMINE_METABOLIC_PROCESS	GOBP_DOPAMINE_METABOLIC_PROCESS	GOBP_DOPAMINE_METABOLIC_PROCESS	17	0.491321	1.26637	0.183508	1	0.976261	886	tags=18%, list=9%, signal=16%	SLC1A1/ABAT/SULT1A3
GOBP_CELLULAR_RESPONSE_TO_UV_B	GOBP_CELLULAR_RESPONSE_TO_UV_B	GOBP_CELLULAR_RESPONSE_TO_UV_B	6	0.629163	1.26618	0.175583	0.99011	0.966606	1040	tags=33%, list=10%, signal=30%	MFAP4/HYAL3
HP_MITOCHONDRIAL_RESPIRATORY_CHAIN_DEFECTS	HP_MITOCHONDRIAL_RESPIRATORY_CHAIN_DEFECTS	HP_MITOCHONDRIAL_RESPIRATORY_CHAIN_DEFECTS	16	0.499076	1.26618	0.178195	0.997947	0.974257	2682	tags=38%, list=26%, signal=28%	SLC3A1/CAMKMT/DNAJC30/PREPL/CYP27A1/TRMU
HP_DEVIATION_OF_THE_THUMB	HP_DEVIATION_OF_THE_THUMB	HP_DEVIATION_OF_THE_THUMB	24	0.463077	1.26599	0.170213	0.983112	0.959774	529	tags=12%, list=5%, signal=12%	NOG/HOXA13/ESCO2
HP_ISCHEMIC_STROKE	HP_ISCHEMIC_STROKE	HP_ISCHEMIC_STROKE	16	0.498955	1.26587	0.179367	1	0.976261	1991	tags=44%, list=19%, signal=35%	MFAP5/MYH11/SMAD3/FBN1/SMARCAL1/BRCC3/MAT2A
GOBP_MEIOSIS_I_CELL_CYCLE_PROCESS	GOBP_MEIOSIS_I_CELL_CYCLE_PROCESS	GOBP_MEIOSIS_I_CELL_CYCLE_PROCESS	44	0.425438	1.26587	0.155462	0.961183	0.938365	2573	tags=41%, list=25%, signal=31%	SYCE1/RAD51D/SYCE3/HORMAD1/AURKA/FBXO5/CENPC/CCNE2/MLH1/ATM/FOXJ2/CDC25B/RAD51AP1/NDC1/RAD51C/EHMT2/SLC2A8/REC8
GOBP_POLYAMINE_TRANSMEMBRANE_TRANSPORT	GOBP_POLYAMINE_TRANSMEMBRANE_TRANSPORT	GOBP_POLYAMINE_TRANSMEMBRANE_TRANSPORT	5	0.663458	1.26563	0.155556	0.961183	0.938365	2358	tags=40%, list=23%, signal=31%	OAZ3/ATP13A2
GOBP_CELLULAR_RESPONSE_TO_VITAMIN_D	GOBP_CELLULAR_RESPONSE_TO_VITAMIN_D	GOBP_CELLULAR_RESPONSE_TO_VITAMIN_D	13	0.522047	1.26549	0.182809	1	0.976261	2218	tags=46%, list=22%, signal=36%	SFRP1/GDAP1/SNW1/FES/MN1/MED1
GOBP_REGULATION_OF_MIDBRAIN_DOPAMINERGIC_NEURON_DIFFERENTIATION	GOBP_REGULATION_OF_MIDBRAIN_DOPAMINERGIC_NEURON_DIFFERENTIATION	GOBP_REGULATION_OF_MIDBRAIN_DOPAMINERGIC_NEURON_DIFFERENTIATION	3	0.760892	1.26529	0.158537	0.965219	0.942306	43	tags=33%, list=0%, signal=33%	SFRP1
GOBP_NEGATIVE_REGULATION_OF_WNT_SIGNALING_PATHWAY	GOBP_NEGATIVE_REGULATION_OF_WNT_SIGNALING_PATHWAY	GOBP_NEGATIVE_REGULATION_OF_WNT_SIGNALING_PATHWAY	90	0.399382	1.26516	0.0858018	0.828823	0.809148	2445	tags=32%, list=24%, signal=25%	SFRP1/NOG/SHISA3/SOX17/PTPRU/TLE6/IGFBP6/TLE2/DKK3/FUZ/CCDC88C/MESP1/WWOX/DAB2IP/WWTR1/TPBG/HIC1/TMEM64/BMP2/TMEM170B/GRB10/SLC9A3R1/NLK/CHD8/GREM1/SFRP2/TSC2/APC/LATS1
GOBP_DNA_DEPENDENT_DNA_REPLICATION_MAINTENANCE_OF_FIDELITY	GOBP_DNA_DEPENDENT_DNA_REPLICATION_MAINTENANCE_OF_FIDELITY	GOBP_DNA_DEPENDENT_DNA_REPLICATION_MAINTENANCE_OF_FIDELITY	27	0.452334	1.2651	0.174151	0.987901	0.96445	2543	tags=41%, list=25%, signal=31%	GEN1/TIMELESS/SMARCAL1/TONSL/DDX11/MMS22L/MCM9/ATR/SLFN11/BOD1L1/SETMAR
HP_ABNORMALITY_OF_THE_5TH_TOE	HP_ABNORMALITY_OF_THE_5TH_TOE	HP_ABNORMALITY_OF_THE_5TH_TOE	35	0.435697	1.26507	0.172892	0.986928	0.9635	3313	tags=51%, list=32%, signal=35%	BBS9/IFT74/EXTL3/B9D1/WWOX/TCTN1/SC5D/ALG3/NEK1/TTC21B/CEP290/ARID1B/DHCR7/TGFBR2/LBR/B9D2/PIGH/CHSY1
GOBP_HOMOLOGOUS_RECOMBINATION	GOBP_HOMOLOGOUS_RECOMBINATION	GOBP_HOMOLOGOUS_RECOMBINATION	18	0.484568	1.26505	0.17931	1	0.976261	2844	tags=44%, list=28%, signal=32%	RAD51D/SYCE3/MLH1/ATM/RAD51AP1/RAD51C/REC8/RAD50
GOBP_RESPONSE_TO_BMP	GOBP_RESPONSE_TO_BMP	GOBP_RESPONSE_TO_BMP	73	0.405369	1.26478	0.120902	0.906579	0.885058	897	tags=18%, list=9%, signal=16%	SFRP1/NOG/HOXA13/RGMA/CDH5/FST/SMPD3/ZNF8/SMAD3/NEO1/FBN1/ACVR2B/ABL1
GOBP_IMMUNE_RESPONSE_REGULATING_CELL_SURFACE_RECEPTOR_SIGNALING_PATHWAY	GOBP_IMMUNE_RESPONSE_REGULATING_CELL_SURFACE_RECEPTOR_SIGNALING_PATHWAY	GOBP_IMMUNE_RESPONSE_REGULATING_CELL_SURFACE_RECEPTOR_SIGNALING_PATHWAY	195	0.3803	1.26445	0.038038	0.647142	0.63178	1909	tags=22%, list=19%, signal=18%	IGLC6/IGHV3-53/IGHA2/IGHV3-15/IGHV3-73/IGHV4-39/IGHV3-7/IGHA1/IGLC3/IGLC2/IGHV3-48/IGHV4-59/IGHV5-51/CLEC12B/IGHV3-23/IGHV2-5/CD8A/CD79B/IGKC/IGLL5/BTN3A1/TESPA1/ITK/CD8B/PRAM1/TEC/CD79A/ABL1/LILRA4/BTN3A2/BLNK/SH2D1A/BTK/PLD2/FCHO1/NFAM1/FCN1/EZR/NFATC2/MAP2K4/LILRA2/IKBKB/VAV2
GOBP_HEXOSE_PHOSPHATE_TRANSPORT	GOBP_HEXOSE_PHOSPHATE_TRANSPORT	GOBP_HEXOSE_PHOSPHATE_TRANSPORT	5	0.662775	1.26432	0.159722	0.966577	0.943631	3044	tags=80%, list=30%, signal=56%	SLC37A4/G6PC3/SLC37A3/SLC37A1
GOBP_DETECTION_OF_STIMULUS_INVOLVED_IN_SENSORY_PERCEPTION	GOBP_DETECTION_OF_STIMULUS_INVOLVED_IN_SENSORY_PERCEPTION	GOBP_DETECTION_OF_STIMULUS_INVOLVED_IN_SENSORY_PERCEPTION	21	0.471461	1.26415	0.172178	0.986527	0.963108	2732	tags=38%, list=27%, signal=28%	OR52K2/CXCL12/BACE1/REEP6/PLCB2/SLC24A4/CHRNA10/FYN
HP_INAPPROPRIATE_SEXUAL_BEHAVIOR	HP_INAPPROPRIATE_SEXUAL_BEHAVIOR	HP_INAPPROPRIATE_SEXUAL_BEHAVIOR	4	0.702464	1.26377	0.165689	0.978417	0.95519	230	tags=25%, list=2%, signal=24%	MAPT
GOBP_ADULT_HEART_DEVELOPMENT	GOBP_ADULT_HEART_DEVELOPMENT	GOBP_ADULT_HEART_DEVELOPMENT	4	0.702376	1.26361	0.165689	0.978417	0.95519	807	tags=50%, list=8%, signal=46%	APLNR/GJA1
HP_DEVIATION_OF_THE_2ND_FINGER	HP_DEVIATION_OF_THE_2ND_FINGER	HP_DEVIATION_OF_THE_2ND_FINGER	13	0.52124	1.26353	0.184019	1	0.976261	1689	tags=38%, list=17%, signal=32%	HOXA13/TGDS/BMP2/CSGALNACT1/KNSTRN
GOBP_TRABECULA_MORPHOGENESIS	GOBP_TRABECULA_MORPHOGENESIS	GOBP_TRABECULA_MORPHOGENESIS	22	0.467911	1.26313	0.180477	1	0.976261	958	tags=18%, list=9%, signal=17%	SFRP1/NOG/ADAMTS1/PPARGC1B
GOBP_SOMATIC_STEM_CELL_POPULATION_MAINTENANCE	GOBP_SOMATIC_STEM_CELL_POPULATION_MAINTENANCE	GOBP_SOMATIC_STEM_CELL_POPULATION_MAINTENANCE	22	0.467887	1.26307	0.180477	1	0.976261	62	tags=9%, list=1%, signal=9%	SFRP1/NOG
GOBP_SATELLITE_CELL_ACTIVATION_INVOLVED_IN_SKELETAL_MUSCLE_REGENERATION	GOBP_SATELLITE_CELL_ACTIVATION_INVOLVED_IN_SKELETAL_MUSCLE_REGENERATION	GOBP_SATELLITE_CELL_ACTIVATION_INVOLVED_IN_SKELETAL_MUSCLE_REGENERATION	3	0.759499	1.26298	0.158537	0.965219	0.942306	141	tags=33%, list=1%, signal=33%	SOX15
GOBP_SKELETAL_MUSCLE_SATELLITE_CELL_ACTIVATION	GOBP_SKELETAL_MUSCLE_SATELLITE_CELL_ACTIVATION	GOBP_SKELETAL_MUSCLE_SATELLITE_CELL_ACTIVATION	3	0.759499	1.26298	0.158537	0.965219	0.942306	141	tags=33%, list=1%, signal=33%	SOX15
HP_ABNORMAL_PLATELET_MORPHOLOGY	HP_ABNORMAL_PLATELET_MORPHOLOGY	HP_ABNORMAL_PLATELET_MORPHOLOGY	18	0.483703	1.26279	0.181609	1	0.976261	3129	tags=61%, list=31%, signal=42%	GFI1B/SLC35A1/SC5D/HPS6/WAS/HPS4/SH2B3/IKZF5/LYST/HPS3/WIPF1
GOBP_NEGATIVE_REGULATION_OF_STEM_CELL_PROLIFERATION	GOBP_NEGATIVE_REGULATION_OF_STEM_CELL_PROLIFERATION	GOBP_NEGATIVE_REGULATION_OF_STEM_CELL_PROLIFERATION	1	0.953691	1.26264	0.101215	0.867573	0.846978	474	tags=100%, list=5%, signal=95%	FBLN1
GOMF_METALLOEXOPEPTIDASE_ACTIVITY	GOMF_METALLOEXOPEPTIDASE_ACTIVITY	GOMF_METALLOEXOPEPTIDASE_ACTIVITY	37	0.432167	1.26216	0.170032	0.983112	0.959774	2406	tags=38%, list=24%, signal=29%	VASH2/AGBL5/QPCTL/ACE/CPE/NAALADL1/DPEP2/DPP3/LNPEP/ERAP1/RNPEPL1/MMP15/RNPEP/LTA4H
HP_OLIGODACTYLY	HP_OLIGODACTYLY	HP_OLIGODACTYLY	13	0.520505	1.26175	0.186441	1	0.976261	2772	tags=46%, list=27%, signal=34%	BTRC/ESCO2/MBTPS2/SMC1A/APC/EPS15L1
GOCC_DYSTROPHIN_ASSOCIATED_GLYCOPROTEIN_COMPLEX	GOCC_DYSTROPHIN_ASSOCIATED_GLYCOPROTEIN_COMPLEX	GOCC_DYSTROPHIN_ASSOCIATED_GLYCOPROTEIN_COMPLEX	5	0.66139	1.26168	0.159722	0.966577	0.943631	3186	tags=80%, list=31%, signal=55%	SNTA1/DAG1/UTRN/SNTB1
GOCC_GLYCOPROTEIN_COMPLEX	GOCC_GLYCOPROTEIN_COMPLEX	GOCC_GLYCOPROTEIN_COMPLEX	5	0.66139	1.26168	0.159722	0.966577	0.943631	3186	tags=80%, list=31%, signal=55%	SNTA1/DAG1/UTRN/SNTB1
GOMF_G_PROTEIN_COUPLED_AMINE_RECEPTOR_ACTIVITY	GOMF_G_PROTEIN_COUPLED_AMINE_RECEPTOR_ACTIVITY	GOMF_G_PROTEIN_COUPLED_AMINE_RECEPTOR_ACTIVITY	6	0.626915	1.26166	0.176955	0.995799	0.97216	2431	tags=50%, list=24%, signal=38%	HTR7/ADRA2B/ZNF219
GOBP_NODAL_SIGNALING_PATHWAY	GOBP_NODAL_SIGNALING_PATHWAY	GOBP_NODAL_SIGNALING_PATHWAY	7	0.604233	1.26159	0.182911	1	0.976261	756	tags=29%, list=7%, signal=26%	SMAD3/NOMO3
GOBP_EMBRYONIC_FORELIMB_MORPHOGENESIS	GOBP_EMBRYONIC_FORELIMB_MORPHOGENESIS	GOBP_EMBRYONIC_FORELIMB_MORPHOGENESIS	9	0.568172	1.26145	0.194937	1	0.976261	2217	tags=44%, list=22%, signal=35%	HOXA13/RECK/ALDH1A2/OSR2
GOMF_N_ACETYLGALACTOSAMINE_4_O_SULFOTRANSFERASE_ACTIVITY	GOMF_N_ACETYLGALACTOSAMINE_4_O_SULFOTRANSFERASE_ACTIVITY	GOMF_N_ACETYLGALACTOSAMINE_4_O_SULFOTRANSFERASE_ACTIVITY	2	0.833607	1.26134	0.170178	0.983112	0.959774	1215	tags=50%, list=12%, signal=44%	CHST13
HP_MENINGITIS	HP_MENINGITIS	HP_MENINGITIS	49	0.4199	1.26074	0.142259	0.943958	0.921549	2815	tags=39%, list=28%, signal=28%	RFXAP/DNASE1L3/CD79B/CARD9/TNFRSF13C/CD79A/BLNK/SH2D1A/BTK/SLC35C1/NDE1/CFB/ERAP1/WAS/PRF1/RFX5/NCF1/HLA-DPB1/HLA-DPA1
HP_SEVERE_PLATYSPONDYLY	HP_SEVERE_PLATYSPONDYLY	HP_SEVERE_PLATYSPONDYLY	3	0.757736	1.26004	0.164634	0.976535	0.953353	2477	tags=100%, list=24%, signal=76%	EXTL3/PAM16/INPPL1
HP_DESCENDING_AORTIC_DISSECTION	HP_DESCENDING_AORTIC_DISSECTION	HP_DESCENDING_AORTIC_DISSECTION	10	0.556835	1.26002	0.181932	1	0.976261	742	tags=40%, list=7%, signal=37%	MFAP5/MYH11/SMAD3/FBN1
GOBP_POSITIVE_REGULATION_OF_STRESS_FIBER_ASSEMBLY	GOBP_POSITIVE_REGULATION_OF_STRESS_FIBER_ASSEMBLY	GOBP_POSITIVE_REGULATION_OF_STRESS_FIBER_ASSEMBLY	32	0.442037	1.25964	0.165764	0.978417	0.95519	1731	tags=28%, list=17%, signal=23%	SFRP1/LIMCH1/ARHGEF5/SMAD3/ABL1/SERPINF2/PFN2/PPM1F/MTOR
GOCC_PHOTORECEPTOR_OUTER_SEGMENT	GOCC_PHOTORECEPTOR_OUTER_SEGMENT	GOCC_PHOTORECEPTOR_OUTER_SEGMENT	23	0.461817	1.25939	0.181102	1	0.976261	2339	tags=39%, list=23%, signal=30%	PDE6B/PDE6G/PIP4K2A/BBS4/PHLPP2/GNA11/BBS7/OCRL/SLC24A4
HP_ELEVATED_CIRCULATING_GROWTH_HORMONE_CONCENTRATION	HP_ELEVATED_CIRCULATING_GROWTH_HORMONE_CONCENTRATION	HP_ELEVATED_CIRCULATING_GROWTH_HORMONE_CONCENTRATION	11	0.539103	1.2591	0.182491	1	0.976261	802	tags=18%, list=8%, signal=17%	SLCO2A1/CDH23
GOBP_SYNAPTONEMAL_COMPLEX_ORGANIZATION	GOBP_SYNAPTONEMAL_COMPLEX_ORGANIZATION	GOBP_SYNAPTONEMAL_COMPLEX_ORGANIZATION	11	0.539013	1.25889	0.182491	1	0.976261	752	tags=27%, list=7%, signal=25%	SYCE1/SYCE3/HORMAD1
GOBP_NEURON_CELL_CELL_ADHESION	GOBP_NEURON_CELL_CELL_ADHESION	GOBP_NEURON_CELL_CELL_ADHESION	2	0.831685	1.25844	0.17342	0.986928	0.9635	1721	tags=100%, list=17%, signal=83%	NLGN2/NINJ2
GOBP_REGULATION_OF_POLYSACCHARIDE_METABOLIC_PROCESS	GOBP_REGULATION_OF_POLYSACCHARIDE_METABOLIC_PROCESS	GOBP_REGULATION_OF_POLYSACCHARIDE_METABOLIC_PROCESS	25	0.456411	1.25836	0.173673	0.986928	0.9635	2804	tags=36%, list=27%, signal=26%	IGF1/SMPD3/IRS1/PASK/PPP1R3D/INSR/POMC/AP2A1/DYRK2
GOMF_OPIOID_RECEPTOR_BINDING	GOMF_OPIOID_RECEPTOR_BINDING	GOMF_OPIOID_RECEPTOR_BINDING	3	0.756712	1.25834	0.167683	0.980986	0.957699	1569	tags=67%, list=15%, signal=56%	IL2/PNOC
GOBP_POSITIVE_REGULATION_OF_EXTRINSIC_APOPTOTIC_SIGNALING_PATHWAY_VIA_DEATH_DOMAIN_RECEPTORS	GOBP_POSITIVE_REGULATION_OF_EXTRINSIC_APOPTOTIC_SIGNALING_PATHWAY_VIA_DEATH_DOMAIN_RECEPTORS	GOBP_POSITIVE_REGULATION_OF_EXTRINSIC_APOPTOTIC_SIGNALING_PATHWAY_VIA_DEATH_DOMAIN_RECEPTORS	11	0.538562	1.25784	0.183724	1	0.976261	43	tags=9%, list=0%, signal=9%	SFRP1
GOBP_HISTIDINE_CATABOLIC_PROCESS	GOBP_HISTIDINE_CATABOLIC_PROCESS	GOBP_HISTIDINE_CATABOLIC_PROCESS	3	0.756409	1.25784	0.167683	0.980986	0.957699	1391	tags=67%, list=14%, signal=58%	HAL/CARNMT1
GOMF_ENDONUCLEASE_ACTIVITY_ACTIVE_WITH_EITHER_RIBO_OR_DEOXYRIBONUCLEIC_ACIDS_AND_PRODUCING_5_PHOSPHOMONOESTERS	GOMF_ENDONUCLEASE_ACTIVITY_ACTIVE_WITH_EITHER_RIBO_OR_DEOXYRIBONUCLEIC_ACIDS_AND_PRODUCING_5_PHOSPHOMONOESTERS	GOMF_ENDONUCLEASE_ACTIVITY_ACTIVE_WITH_EITHER_RIBO_OR_DEOXYRIBONUCLEIC_ACIDS_AND_PRODUCING_5_PHOSPHOMONOESTERS	28	0.44819	1.25783	0.181718	1	0.976261	3177	tags=46%, list=31%, signal=32%	GEN1/NUDT12/DNASE1L3/DNASE1/SLX1A/DBR1/FEN1/APEX1/EDC3/RPP25/RPP38/NUDT16/ELAC1
GOBP_GUANINE_METABOLIC_PROCESS	GOBP_GUANINE_METABOLIC_PROCESS	GOBP_GUANINE_METABOLIC_PROCESS	3	0.756368	1.25777	0.167683	0.980986	0.957699	574	tags=33%, list=6%, signal=31%	PRTFDC1
GOBP_MEIOSIS_II_CELL_CYCLE_PROCESS	GOBP_MEIOSIS_II_CELL_CYCLE_PROCESS	GOBP_MEIOSIS_II_CELL_CYCLE_PROCESS	5	0.659221	1.25754	0.170833	0.983387	0.960042	2573	tags=60%, list=25%, signal=45%	HORMAD1/RAD51C/REC8
GOBP_REGULATION_OF_MEMBRANE_REPOLARIZATION_DURING_VENTRICULAR_CARDIAC_MUSCLE_CELL_ACTION_POTENTIAL	GOBP_REGULATION_OF_MEMBRANE_REPOLARIZATION_DURING_VENTRICULAR_CARDIAC_MUSCLE_CELL_ACTION_POTENTIAL	GOBP_REGULATION_OF_MEMBRANE_REPOLARIZATION_DURING_VENTRICULAR_CARDIAC_MUSCLE_CELL_ACTION_POTENTIAL	2	0.831023	1.25743	0.17342	0.986928	0.9635	235	tags=50%, list=2%, signal=49%	RNF207
GOBP_MEMBRANE_REPOLARIZATION_DURING_VENTRICULAR_CARDIAC_MUSCLE_CELL_ACTION_POTENTIAL	GOBP_MEMBRANE_REPOLARIZATION_DURING_VENTRICULAR_CARDIAC_MUSCLE_CELL_ACTION_POTENTIAL	GOBP_MEMBRANE_REPOLARIZATION_DURING_VENTRICULAR_CARDIAC_MUSCLE_CELL_ACTION_POTENTIAL	4	0.698666	1.25694	0.170088	0.983112	0.959774	235	tags=25%, list=2%, signal=24%	RNF207
HP_ABNORMAL_CIRCULATING_THYROGLOBULIN_LEVEL	HP_ABNORMAL_CIRCULATING_THYROGLOBULIN_LEVEL	HP_ABNORMAL_CIRCULATING_THYROGLOBULIN_LEVEL	2	0.830434	1.25654	0.17342	0.986928	0.9635	209	tags=50%, list=2%, signal=49%	TG
GOBP_SYNAPTIC_VESICLE_CLUSTERING	GOBP_SYNAPTIC_VESICLE_CLUSTERING	GOBP_SYNAPTIC_VESICLE_CLUSTERING	5	0.658649	1.25645	0.170833	0.983387	0.960042	1281	tags=40%, list=13%, signal=35%	NLGN2/RAB3A
GOBP_B_CELL_ACTIVATION	GOBP_B_CELL_ACTIVATION	GOBP_B_CELL_ACTIVATION	204	0.376766	1.25626	0.044044	0.671624	0.65568	1500	tags=20%, list=15%, signal=17%	IGLC6/IGHV3-53/IGHA2/IGHV3-15/IGHV3-73/SFRP1/IGHV4-39/IGHV3-7/IGHA1/IGLC3/IGLC2/IGHV3-48/IGHV4-59/ATAD5/IGHV5-51/CXCR5/TIRAP/IL2/IGHV3-23/MZB1/IGHV2-5/CD79B/PARP3/IGKC/CD27/IGLL5/TNFRSF13C/KMT5C/CD79A/ABL1/HDAC9/UNG/BLNK/LYL1/MFNG/PAXIP1/BTK/MLH1/IL27RA/ATM
GOBP_REGULATION_OF_STEM_CELL_PROLIFERATION	GOBP_REGULATION_OF_STEM_CELL_PROLIFERATION	GOBP_REGULATION_OF_STEM_CELL_PROLIFERATION	21	0.468462	1.25611	0.175599	0.99011	0.966606	909	tags=19%, list=9%, signal=17%	SOX17/FBLN1/GJA1/ACE
GOMF_AROMATASE_ACTIVITY	GOMF_AROMATASE_ACTIVITY	GOMF_AROMATASE_ACTIVITY	3	0.755354	1.25608	0.169207	0.983112	0.959774	165	tags=33%, list=2%, signal=33%	CYP4F8
HP_NON_MIDLINE_CLEFT_LIP	HP_NON_MIDLINE_CLEFT_LIP	HP_NON_MIDLINE_CLEFT_LIP	18	0.481063	1.2559	0.189655	1	0.976261	1613	tags=28%, list=16%, signal=23%	DISP1/PIGN/GJA1/TAPT1/IRF6
GOMF_DNA_CLAMP_LOADER_ACTIVITY	GOMF_DNA_CLAMP_LOADER_ACTIVITY	GOMF_DNA_CLAMP_LOADER_ACTIVITY	4	0.698072	1.25587	0.170088	0.983112	0.959774	2426	tags=75%, list=24%, signal=57%	DSCC1/CHTF18/CHTF8
GOBP_NEGATIVE_REGULATION_OF_T_HELPER_17_TYPE_IMMUNE_RESPONSE	GOBP_NEGATIVE_REGULATION_OF_T_HELPER_17_TYPE_IMMUNE_RESPONSE	GOBP_NEGATIVE_REGULATION_OF_T_HELPER_17_TYPE_IMMUNE_RESPONSE	8	0.583323	1.25553	0.181818	1	0.976261	1488	tags=38%, list=15%, signal=32%	IL2/LOXL3/IL27RA
HP_SHORT_LINGUAL_FRENULUM	HP_SHORT_LINGUAL_FRENULUM	HP_SHORT_LINGUAL_FRENULUM	6	0.623536	1.25486	0.182442	1	0.976261	1008	tags=33%, list=10%, signal=30%	WDR35/TBC1D24
HP_PITUITARY_DWARFISM	HP_PITUITARY_DWARFISM	HP_PITUITARY_DWARFISM	1	0.947719	1.25473	0.119433	0.902503	0.881079	535	tags=100%, list=5%, signal=95%	GH1
HP_CONGENITAL_PTOSIS	HP_CONGENITAL_PTOSIS	HP_CONGENITAL_PTOSIS	3	0.754485	1.25464	0.169207	0.983112	0.959774	1959	tags=67%, list=19%, signal=54%	IGF1/BRCC3
HP_RENAL_SALT_WASTING	HP_RENAL_SALT_WASTING	HP_RENAL_SALT_WASTING	5	0.657572	1.2544	0.173611	0.986928	0.9635	2387	tags=80%, list=23%, signal=61%	SARS2/SCNN1A/TXNRD2/NNT
HP_PROTRUDING_TONGUE	HP_PROTRUDING_TONGUE	HP_PROTRUDING_TONGUE	23	0.459924	1.25423	0.186727	1	0.976261	3951	tags=52%, list=39%, signal=32%	NFIX/RALGAPA1/PI4KA/SLC35C1/FTO/ADGRG1/ZNF699/ATRX/CHUK/NEU1/EHMT1/CCDC22
HP_ECTODERMAL_DYSPLASIA	HP_ECTODERMAL_DYSPLASIA	HP_ECTODERMAL_DYSPLASIA	11	0.537	1.25419	0.194821	1	0.976261	2282	tags=45%, list=22%, signal=35%	WDR35/MBTPS2/IFT122/NLRP1/SMARCAD1
GOCC_FANCM_MHF_COMPLEX	GOCC_FANCM_MHF_COMPLEX	GOCC_FANCM_MHF_COMPLEX	1	0.947131	1.25396	0.119433	0.902503	0.881079	541	tags=100%, list=5%, signal=95%	FAAP24
GOCC_GROWTH_FACTOR_COMPLEX	GOCC_GROWTH_FACTOR_COMPLEX	GOCC_GROWTH_FACTOR_COMPLEX	5	0.657339	1.25395	0.175	0.98893	0.965454	613	tags=40%, list=6%, signal=38%	IGF1/IGFBP6
GOBP_PROTEIN_LOCALIZATION_TO_CELL_CELL_JUNCTION	GOBP_PROTEIN_LOCALIZATION_TO_CELL_CELL_JUNCTION	GOBP_PROTEIN_LOCALIZATION_TO_CELL_CELL_JUNCTION	13	0.517181	1.25369	0.198547	1	0.976261	2606	tags=46%, list=26%, signal=34%	CDH5/TJP1/MPP7/PECAM1/MAPK9/VCL
GOBP_HEART_GROWTH	GOBP_HEART_GROWTH	GOBP_HEART_GROWTH	33	0.438055	1.25345	0.173679	0.986928	0.9635	1409	tags=18%, list=14%, signal=16%	NOG/IGF1/SORBS2/ACACB/MESP1/FOXC1
GOMF_PHOSPHATIDYLINOSITOL_3_5_BISPHOSPHATE_5_PHOSPHATASE_ACTIVITY	GOMF_PHOSPHATIDYLINOSITOL_3_5_BISPHOSPHATE_5_PHOSPHATASE_ACTIVITY	GOMF_PHOSPHATIDYLINOSITOL_3_5_BISPHOSPHATE_5_PHOSPHATASE_ACTIVITY	5	0.656989	1.25329	0.176389	0.993369	0.969788	2312	tags=60%, list=23%, signal=46%	SYNJ1/FIG4/OCRL
GOMF_TUBULIN_BINDING	GOMF_TUBULIN_BINDING	GOMF_TUBULIN_BINDING	206	0.375524	1.25314	0.042042	0.667207	0.651368	2734	tags=35%, list=27%, signal=26%	VASH2/KIF18A/KATNAL2/EML6/KIF23/KIF19/MAPT/KIF14/BCAS3/RAD51D/MAP10/RMDN2/IFT74/EML1/TPPP3/AGBL5/FGF13/TBCEL/GJA1/KIF13B/CCDC88C/TTLL7/TTLL1/KIFC1/KIF22/KIF3A/CEP57/BBS4/RGS14/GAS2L1/KATNAL1/CEP57L1/LRRK2/REEP4/MDM1/KNSTRN/NEIL2/JMY/EZR/OFD1/POLB/MAST2/NDE1/TUBGCP4/TUBGCP6/SPAG5/KIF9/CEP290/DAG1/OGG1/FES/TPX2/SPAST/HAUS8/KATNB1/STIM1/INO80/KRIT1/RAB11FIP5/APC/NDEL1/MAPRE2/KIF20B/TTLL4/MAP7D3/MAPR…
GOBP_KERATINOCYTE_DEVELOPMENT	GOBP_KERATINOCYTE_DEVELOPMENT	GOBP_KERATINOCYTE_DEVELOPMENT	6	0.622667	1.25311	0.183813	1	0.976261	799	tags=33%, list=8%, signal=31%	IFT74/PALLD
HP_POIKILOCYTOSIS	HP_POIKILOCYTOSIS	HP_POIKILOCYTOSIS	26	0.451253	1.25283	0.178414	0.997947	0.974257	797	tags=19%, list=8%, signal=18%	KIF23/CYP4F22/HBB/CDAN1/SLC19A1
GOBP_LEARNING	GOBP_LEARNING	GOBP_LEARNING	70	0.402952	1.25258	0.12963	0.920327	0.898479	2166	tags=29%, list=21%, signal=23%	PTN/SLC1A1/CLDN5/STRA6/SLC12A5/MEIS2/SLC8A2/FGF13/EIF2AK4/ABL1/PLCB1/PRKAR2B/TPBG/SYNJ1/RGS14/INSR/NRGN/ATXN1L/SYNGAP1/ATAD1
GOBP_AMINO_ACID_ACTIVATION	GOBP_AMINO_ACID_ACTIVATION	GOBP_AMINO_ACID_ACTIVATION	17	0.485921	1.25245	0.196283	1	0.976261	2274	tags=41%, list=22%, signal=32%	SARS2/AARS2/CARS2/NARS2/GATC/FARS2/AASDH
HP_HIP_SUBLUXATION	HP_HIP_SUBLUXATION	HP_HIP_SUBLUXATION	12	0.52686	1.25196	0.190476	1	0.976261	3911	tags=75%, list=38%, signal=46%	NFIX/KIF22/TRAPPC12/TONSL/PLOD1/DHCR7/THOC2/EIF2AK3/SLC35A2
GOBP_PROTEIN_MONO_ADP_RIBOSYLATION	GOBP_PROTEIN_MONO_ADP_RIBOSYLATION	GOBP_PROTEIN_MONO_ADP_RIBOSYLATION	11	0.535953	1.25175	0.197287	1	0.976261	683	tags=18%, list=7%, signal=17%	PARP3/PARP15
HP_FIBULAR_HYPOPLASIA	HP_FIBULAR_HYPOPLASIA	HP_FIBULAR_HYPOPLASIA	10	0.553117	1.2516	0.18946	1	0.976261	2477	tags=50%, list=24%, signal=38%	AFF3/SLC35D1/IFT122/ATR/INPPL1
GOBP_MESODERMAL_CELL_FATE_COMMITMENT	GOBP_MESODERMAL_CELL_FATE_COMMITMENT	GOBP_MESODERMAL_CELL_FATE_COMMITMENT	3	0.752644	1.25158	0.175305	0.989898	0.966399	2529	tags=100%, list=25%, signal=75%	MESP1/SFRP2/KLF4
GOBP_REGULATION_OF_SMOOTHENED_SIGNALING_PATHWAY	GOBP_REGULATION_OF_SMOOTHENED_SIGNALING_PATHWAY	GOBP_REGULATION_OF_SMOOTHENED_SIGNALING_PATHWAY	30	0.442333	1.2515	0.185996	1	0.976261	2779	tags=43%, list=27%, signal=32%	SFRP1/BTRC/FOXA1/GAS1/FUZ/TCTN1/GORAB/IFT122/TTC21B/GPR161/UCHL5/KCTD6/ULK3
GOBP_EPITHELIAL_MESENCHYMAL_CELL_SIGNALING	GOBP_EPITHELIAL_MESENCHYMAL_CELL_SIGNALING	GOBP_EPITHELIAL_MESENCHYMAL_CELL_SIGNALING	1	0.945271	1.25149	0.125506	0.91382	0.892127	560	tags=100%, list=5%, signal=95%	FOXA1
GOCC_MICROBODY_LUMEN	GOCC_MICROBODY_LUMEN	GOCC_MICROBODY_LUMEN	29	0.443234	1.25091	0.178022	0.997947	0.974257	3041	tags=45%, list=30%, signal=32%	NUDT12/ACOX2/CAT/PAOX/MLYCD/ATM/ACAA1/TYSND1/ACOX1/NUDT19/GNPAT/GSTK1/HACL1
HP_IRREGULAR_VERTEBRAL_ENDPLATES	HP_IRREGULAR_VERTEBRAL_ENDPLATES	HP_IRREGULAR_VERTEBRAL_ENDPLATES	17	0.485198	1.25059	0.198606	1	0.976261	2778	tags=47%, list=27%, signal=34%	COL9A2/LOXL3/KIF22/GORAB/EXOC6B/ZBTB20/COL9A3/GNPAT
GOCC_STEREOCILIUM_TIP	GOCC_STEREOCILIUM_TIP	GOCC_STEREOCILIUM_TIP	5	0.655418	1.25029	0.181944	1	0.976261	2720	tags=80%, list=27%, signal=59%	PKHD1L1/CDH23/SLC9A3R1/EPS8L2
HP_PROMINENT_NOSE	HP_PROMINENT_NOSE	HP_PROMINENT_NOSE	55	0.411535	1.25004	0.130208	0.921785	0.899903	2482	tags=35%, list=24%, signal=26%	GPC4/TTI2/SMG8/NFIX/EXTL3/CUL4B/POC1A/FHL1/PCNT/RUSC2/PLAGL1/COG5/KAT6B/ATR/STIM1/AP1S2/MAN1B1/AP4S1/CTSK
GOBP_MUSCLE_ORGAN_MORPHOGENESIS	GOBP_MUSCLE_ORGAN_MORPHOGENESIS	GOBP_MUSCLE_ORGAN_MORPHOGENESIS	28	0.44523	1.24952	0.187225	1	0.976261	1438	tags=25%, list=14%, signal=22%	NOG/MYL2/PKP2/MYBPC3/FZD2/FOXC1/BMP2
HP_METHEMOGLOBINEMIA	HP_METHEMOGLOBINEMIA	HP_METHEMOGLOBINEMIA	3	0.751086	1.24898	0.178354	0.997947	0.974257	243	tags=33%, list=2%, signal=33%	HBB
GOBP_NEGATIVE_REGULATION_OF_SIGNAL_TRANSDUCTION_BY_P53_CLASS_MEDIATOR	GOBP_NEGATIVE_REGULATION_OF_SIGNAL_TRANSDUCTION_BY_P53_CLASS_MEDIATOR	GOBP_NEGATIVE_REGULATION_OF_SIGNAL_TRANSDUCTION_BY_P53_CLASS_MEDIATOR	26	0.449776	1.24873	0.182819	1	0.976261	469	tags=12%, list=5%, signal=11%	ELL3/ATAD5/TAF9B
HP_HEINZ_BODIES	HP_HEINZ_BODIES	HP_HEINZ_BODIES	5	0.654393	1.24833	0.183333	1	0.976261	2027	tags=40%, list=20%, signal=32%	HBB/HBA2
GOMF_PHOSPHORIC_DIESTER_HYDROLASE_ACTIVITY	GOMF_PHOSPHORIC_DIESTER_HYDROLASE_ACTIVITY	GOMF_PHOSPHORIC_DIESTER_HYDROLASE_ACTIVITY	44	0.419542	1.24832	0.168067	0.982348	0.959028	2287	tags=34%, list=22%, signal=27%	PDE8B/SMPD3/PDE6B/GDPD3/PLCD1/PLD4/PLCB1/PLD2/PDE6G/PDE2A/PLCB2/GDE1/PDE8A/PLCXD1/APEX1
GOBP_MODIFICATION_OF_POSTSYNAPTIC_ACTIN_CYTOSKELETON	GOBP_MODIFICATION_OF_POSTSYNAPTIC_ACTIN_CYTOSKELETON	GOBP_MODIFICATION_OF_POSTSYNAPTIC_ACTIN_CYTOSKELETON	4	0.693535	1.24771	0.174487	0.988149	0.964692	1317	tags=25%, list=13%, signal=22%	PFN2
GOBP_PROTEIN_LOCALIZATION_TO_SITE_OF_DOUBLE_STRAND_BREAK	GOBP_PROTEIN_LOCALIZATION_TO_SITE_OF_DOUBLE_STRAND_BREAK	GOBP_PROTEIN_LOCALIZATION_TO_SITE_OF_DOUBLE_STRAND_BREAK	5	0.654064	1.24771	0.183333	1	0.976261	3384	tags=80%, list=33%, signal=54%	PARP3/IFFO1/SLF1/SLF2
HP_ABNORMALITY_OF_THE_1ST_METACARPAL	HP_ABNORMALITY_OF_THE_1ST_METACARPAL	HP_ABNORMALITY_OF_THE_1ST_METACARPAL	18	0.47792	1.24769	0.191954	1	0.976261	1898	tags=33%, list=19%, signal=27%	NOG/HOXA13/FZD2/PCNT/SMC1A/FIG4
HP_LONG_HALLUX	HP_LONG_HALLUX	HP_LONG_HALLUX	8	0.579343	1.24697	0.192061	1	0.976261	1055	tags=25%, list=10%, signal=22%	FLI1/GNE
GOBP_ASPARTATE_TRANSMEMBRANE_TRANSPORT	GOBP_ASPARTATE_TRANSMEMBRANE_TRANSPORT	GOBP_ASPARTATE_TRANSMEMBRANE_TRANSPORT	6	0.619511	1.24676	0.190672	1	0.976261	2361	tags=50%, list=23%, signal=38%	SLC3A1/SLC25A22/SLC25A12
GOBP_CELL_CELL_ADHESION_MEDIATED_BY_CADHERIN	GOBP_CELL_CELL_ADHESION_MEDIATED_BY_CADHERIN	GOBP_CELL_CELL_ADHESION_MEDIATED_BY_CADHERIN	16	0.491386	1.24667	0.19578	1	0.976261	1642	tags=38%, list=16%, signal=32%	PTPRU/CDH5/TJP1/FOXA1/SERPINF2/PPM1F
GOBP_BONE_TRABECULA_FORMATION	GOBP_BONE_TRABECULA_FORMATION	GOBP_BONE_TRABECULA_FORMATION	5	0.653391	1.24642	0.183333	1	0.976261	958	tags=40%, list=9%, signal=36%	SFRP1/PPARGC1B
GOMF_ATPASE_COUPLED_INORGANIC_ANION_TRANSMEMBRANE_TRANSPORTER_ACTIVITY	GOMF_ATPASE_COUPLED_INORGANIC_ANION_TRANSMEMBRANE_TRANSPORTER_ACTIVITY	GOMF_ATPASE_COUPLED_INORGANIC_ANION_TRANSMEMBRANE_TRANSPORTER_ACTIVITY	12	0.524407	1.24613	0.200244	1	0.976261	2817	tags=58%, list=28%, signal=42%	SLC1A1/SLC12A5/ABCC5/ABCC10/ABCC4/CLCN6/SLC26A6
GOMF_LIGASE_ACTIVITY_FORMING_CARBON_OXYGEN_BONDS	GOMF_LIGASE_ACTIVITY_FORMING_CARBON_OXYGEN_BONDS	GOMF_LIGASE_ACTIVITY_FORMING_CARBON_OXYGEN_BONDS	14	0.505978	1.24535	0.197605	1	0.976261	1982	tags=36%, list=19%, signal=29%	SARS2/AARS2/CARS2/NARS2/FARS2
GOBP_ISOPRENOID_CATABOLIC_PROCESS	GOBP_ISOPRENOID_CATABOLIC_PROCESS	GOBP_ISOPRENOID_CATABOLIC_PROCESS	2	0.822976	1.24526	0.188006	1	0.976261	115	tags=50%, list=1%, signal=49%	CYP26A1
HP_ERYTHROID_HYPERPLASIA	HP_ERYTHROID_HYPERPLASIA	HP_ERYTHROID_HYPERPLASIA	10	0.550197	1.245	0.200753	1	0.976261	280	tags=20%, list=3%, signal=19%	HBB/CDAN1
HP_RECURRENT	HP_RECURRENT	HP_RECURRENT	2	0.822775	1.24495	0.188006	1	0.976261	1812	tags=100%, list=18%, signal=82%	BCKDHB/SMC1A
GOBP_POSITIVE_REGULATION_OF_ALKALINE_PHOSPHATASE_ACTIVITY	GOBP_POSITIVE_REGULATION_OF_ALKALINE_PHOSPHATASE_ACTIVITY	GOBP_POSITIVE_REGULATION_OF_ALKALINE_PHOSPHATASE_ACTIVITY	3	0.748656	1.24494	0.182927	1	0.976261	958	tags=67%, list=9%, signal=60%	SMAD3/PPARGC1B
GOBP_CELL_MIGRATION_INVOLVED_IN_GASTRULATION	GOBP_CELL_MIGRATION_INVOLVED_IN_GASTRULATION	GOBP_CELL_MIGRATION_INVOLVED_IN_GASTRULATION	3	0.748154	1.24411	0.184451	1	0.976261	109	tags=33%, list=1%, signal=33%	SOX17
GOBP_BLOOD_VESSEL_MATURATION	GOBP_BLOOD_VESSEL_MATURATION	GOBP_BLOOD_VESSEL_MATURATION	7	0.595723	1.24382	0.201602	1	0.976261	1546	tags=43%, list=15%, signal=36%	CDH5/LYL1/RECK
HP_BRONCHITIS	HP_BRONCHITIS	HP_BRONCHITIS	27	0.44464	1.24358	0.186199	1	0.976261	2141	tags=37%, list=21%, signal=29%	CD79B/TNFRSF13C/CD79A/TNFSF12/MGP/ATM/FCHO1/SCNN1A/SMARCA2/DNAAF5
GOCC_GLYCINERGIC_SYNAPSE	GOCC_GLYCINERGIC_SYNAPSE	GOCC_GLYCINERGIC_SYNAPSE	2	0.821866	1.24358	0.188006	1	0.976261	397	tags=50%, list=4%, signal=48%	NLGN2
GOBP_CELLULAR_COMPONENT_ASSEMBLY_INVOLVED_IN_MORPHOGENESIS	GOBP_CELLULAR_COMPONENT_ASSEMBLY_INVOLVED_IN_MORPHOGENESIS	GOBP_CELLULAR_COMPONENT_ASSEMBLY_INVOLVED_IN_MORPHOGENESIS	45	0.41674	1.24254	0.171908	0.985578	0.962182	542	tags=11%, list=5%, signal=11%	ANK2/SPINK2/CNTN1/MYL2/MYH11
GOBP_REGULATION_OF_MORPHOGENESIS_OF_AN_EPITHELIUM	GOBP_REGULATION_OF_MORPHOGENESIS_OF_AN_EPITHELIUM	GOBP_REGULATION_OF_MORPHOGENESIS_OF_AN_EPITHELIUM	24	0.454429	1.24235	0.194849	1	0.976261	1263	tags=25%, list=12%, signal=22%	SFRP1/NOG/RNF207/GJA1/ABL1/FGF7
HP_AZOOSPERMIA	HP_AZOOSPERMIA	HP_AZOOSPERMIA	34	0.43194	1.2423	0.192266	1	0.976261	2387	tags=35%, list=23%, signal=27%	SPINK2/SYCE1/MCM8/FANCA/WWOX/ANOS1/BMP2/TXNRD2/BRCC3/RAD51C/OCRL/NNT
GOCC_AXONEMAL_MICROTUBULE	GOCC_AXONEMAL_MICROTUBULE	GOCC_AXONEMAL_MICROTUBULE	2	0.821008	1.24228	0.188006	1	0.976261	1321	tags=50%, list=13%, signal=44%	CEP162
GOBP_EMBRYONIC_SKELETAL_SYSTEM_MORPHOGENESIS	GOBP_EMBRYONIC_SKELETAL_SYSTEM_MORPHOGENESIS	GOBP_EMBRYONIC_SKELETAL_SYSTEM_MORPHOGENESIS	27	0.444124	1.24214	0.187295	1	0.976261	2537	tags=37%, list=25%, signal=28%	NOG/SMAD3/MTHFD1/FUZ/SATB2/DLX2/PDGFRA/FLVCR1/OSR2/HOXA5
GOMF_EXTRACELLULAR_MATRIX_STRUCTURAL_CONSTITUENT	GOMF_EXTRACELLULAR_MATRIX_STRUCTURAL_CONSTITUENT	GOMF_EXTRACELLULAR_MATRIX_STRUCTURAL_CONSTITUENT	66	0.40165	1.24129	0.143447	0.947593	0.925099	1763	tags=32%, list=17%, signal=26%	OGN/FMOD/FBLN2/DPT/SRPX/MFAP5/MATN2/FBLN1/COL9A2/MFAP4/FBN1/EFEMP1/NID1/COL8A2/ANOS1/DCN/MGP/LTBP1/FGL2/MUC4/COL6A2
GOBP_TRANSDIFFERENTIATION	GOBP_TRANSDIFFERENTIATION	GOBP_TRANSDIFFERENTIATION	1	0.937439	1.24112	0.137652	0.939036	0.916745	640	tags=100%, list=6%, signal=94%	SMAD3
GOMF_SECONDARY_ACTIVE_MONOCARBOXYLATE_TRANSMEMBRANE_TRANSPORTER_ACTIVITY	GOMF_SECONDARY_ACTIVE_MONOCARBOXYLATE_TRANSMEMBRANE_TRANSPORTER_ACTIVITY	GOMF_SECONDARY_ACTIVE_MONOCARBOXYLATE_TRANSMEMBRANE_TRANSPORTER_ACTIVITY	3	0.746279	1.24099	0.192073	1	0.976261	2594	tags=100%, list=25%, signal=75%	SLC16A7/SLC6A12/SLC10A3
GOBP_AUDITORY_RECEPTOR_CELL_DEVELOPMENT	GOBP_AUDITORY_RECEPTOR_CELL_DEVELOPMENT	GOBP_AUDITORY_RECEPTOR_CELL_DEVELOPMENT	12	0.522225	1.24095	0.205128	1	0.976261	2103	tags=42%, list=21%, signal=33%	WDPCP/PLS1/CDH23/SLC9A3R1/TPRN
GOBP_PYRIMIDINE_NUCLEOBASE_METABOLIC_PROCESS	GOBP_PYRIMIDINE_NUCLEOBASE_METABOLIC_PROCESS	GOBP_PYRIMIDINE_NUCLEOBASE_METABOLIC_PROCESS	12	0.522048	1.24053	0.205128	1	0.976261	1731	tags=33%, list=17%, signal=28%	CTPS2/ALDH6A1/CAD/MTOR
GOBP_PEPTIDYL_ARGININE_MODIFICATION	GOBP_PEPTIDYL_ARGININE_MODIFICATION	GOBP_PEPTIDYL_ARGININE_MODIFICATION	14	0.503947	1.24035	0.205988	1	0.976261	3626	tags=57%, list=35%, signal=37%	PADI4/JMJD4/PRMT9/PRMT7/NDUFAF7/NDUFAF5/PRMT5/PRMT1
GOBP_CILIUM_OR_FLAGELLUM_DEPENDENT_CELL_MOTILITY	GOBP_CILIUM_OR_FLAGELLUM_DEPENDENT_CELL_MOTILITY	GOBP_CILIUM_OR_FLAGELLUM_DEPENDENT_CELL_MOTILITY	28	0.441889	1.24015	0.192731	1	0.976261	1987	tags=32%, list=19%, signal=26%	TTC21A/SLC22A14/ARMC2/CEP131/NEURL1/TTLL1/BBS4/DNAAF2/KIF9
GOMF_BIOTIN_BINDING	GOMF_BIOTIN_BINDING	GOMF_BIOTIN_BINDING	4	0.689233	1.23997	0.183284	1	0.976261	2125	tags=75%, list=21%, signal=59%	ACACB/MCCC1/PC
GOBP_APPENDAGE_MORPHOGENESIS	GOBP_APPENDAGE_MORPHOGENESIS	GOBP_APPENDAGE_MORPHOGENESIS	53	0.409763	1.23987	0.148225	0.953034	0.93041	2431	tags=34%, list=24%, signal=26%	NOG/HOXA13/WDPCP/AFF3/ZNF141/GJA1/B9D1/IQCE/FBXW4/IFT52/RECK/FLVCR1/ALDH1A2/OSR2/MED1/GREM1/SFRP2/ZNF219
HP_ACANTHOCYTOSIS	HP_ACANTHOCYTOSIS	HP_ACANTHOCYTOSIS	7	0.593786	1.23978	0.206943	1	0.976261	1793	tags=43%, list=18%, signal=35%	CYP4F22/CAD/SC5D
GOBP_REGULATION_OF_HEART_GROWTH	GOBP_REGULATION_OF_HEART_GROWTH	GOBP_REGULATION_OF_HEART_GROWTH	25	0.449637	1.23969	0.195796	1	0.976261	655	tags=12%, list=6%, signal=11%	NOG/IGF1/ACACB
HP_ADDICTIVE_BEHAVIOR	HP_ADDICTIVE_BEHAVIOR	HP_ADDICTIVE_BEHAVIOR	18	0.474778	1.23949	0.197701	1	0.976261	476	tags=11%, list=5%, signal=11%	ADH1B/ADH1C
GOMF_CCR3_CHEMOKINE_RECEPTOR_BINDING	GOMF_CCR3_CHEMOKINE_RECEPTOR_BINDING	GOMF_CCR3_CHEMOKINE_RECEPTOR_BINDING	1	0.935872	1.23905	0.139676	0.939423	0.917122	656	tags=100%, list=6%, signal=94%	CCL11
GOBP_POSITIVE_REGULATION_OF_BONE_MINERALIZATION	GOBP_POSITIVE_REGULATION_OF_BONE_MINERALIZATION	GOBP_POSITIVE_REGULATION_OF_BONE_MINERALIZATION	19	0.471835	1.23901	0.207416	1	0.976261	2217	tags=37%, list=22%, signal=29%	PTN/GPM6B/SMAD3/ACVR2B/BMP2/ACVR2A/OSR2
HP_ABNORMAL_QT_INTERVAL	HP_ABNORMAL_QT_INTERVAL	HP_ABNORMAL_QT_INTERVAL	28	0.4414	1.23877	0.193833	1	0.976261	318	tags=11%, list=3%, signal=10%	ANK2/GPC4/SNTA1
HP_FLATTENED_EPIPHYSIS	HP_FLATTENED_EPIPHYSIS	HP_FLATTENED_EPIPHYSIS	12	0.52123	1.23858	0.210012	1	0.976261	2959	tags=58%, list=29%, signal=41%	COL9A2/KIF22/TONSL/IFT122/RAB33B/TRPS1/AIFM1
GOBP_RETINAL_CELL_APOPTOTIC_PROCESS	GOBP_RETINAL_CELL_APOPTOTIC_PROCESS	GOBP_RETINAL_CELL_APOPTOTIC_PROCESS	2	0.818328	1.23823	0.192869	1	0.976261	433	tags=50%, list=4%, signal=48%	PDE6B
GOMF_INORGANIC_ANION_TRANSMEMBRANE_TRANSPORTER_ACTIVITY	GOMF_INORGANIC_ANION_TRANSMEMBRANE_TRANSPORTER_ACTIVITY	GOMF_INORGANIC_ANION_TRANSMEMBRANE_TRANSPORTER_ACTIVITY	59	0.40458	1.2382	0.153209	0.955027	0.932356	1631	tags=24%, list=16%, signal=20%	SLC18A1/SLC1A1/BEST4/CLCA4/CLCN4/SLC12A5/CLCC1/ANO7/SLC25A10/SLC37A4/ABCC5/TTYH2/ABCC10/ANO8
HP_CHRONIC_LYMPHOCYTIC_MENINGITIS	HP_CHRONIC_LYMPHOCYTIC_MENINGITIS	HP_CHRONIC_LYMPHOCYTIC_MENINGITIS	5	0.648983	1.23801	0.188889	1	0.976261	2712	tags=60%, list=27%, signal=44%	RFXAP/SLC35C1/RFX5
GOMF_ARGININE_BINDING	GOMF_ARGININE_BINDING	GOMF_ARGININE_BINDING	1	0.935089	1.23801	0.1417	0.942523	0.920148	664	tags=100%, list=7%, signal=94%	PADI4
GOBP_NEGATIVE_REGULATION_OF_TRANSLATIONAL_INITIATION	GOBP_NEGATIVE_REGULATION_OF_TRANSLATIONAL_INITIATION	GOBP_NEGATIVE_REGULATION_OF_TRANSLATIONAL_INITIATION	15	0.497462	1.238	0.196195	1	0.976261	3995	tags=67%, list=39%, signal=41%	PAIP2B/EIF4EBP3/EIF2AK4/EIF4EBP2/EIF3E/RBM4/EIF2AK1/LARP1/EIF2AK3/TPR
GOBP_POSITIVE_REGULATION_OF_CELLULAR_AMINE_METABOLIC_PROCESS	GOBP_POSITIVE_REGULATION_OF_CELLULAR_AMINE_METABOLIC_PROCESS	GOBP_POSITIVE_REGULATION_OF_CELLULAR_AMINE_METABOLIC_PROCESS	5	0.648575	1.23723	0.190278	1	0.976261	1444	tags=40%, list=14%, signal=34%	ABAT/PAOX
HP_RECURRENT_PNEUMONIA	HP_RECURRENT_PNEUMONIA	HP_RECURRENT_PNEUMONIA	55	0.407133	1.23666	0.147917	0.952905	0.930284	2416	tags=35%, list=24%, signal=27%	CD79B/CD27/POLA1/MTHFD1/EXTL3/TNFRSF13C/P4HTM/BLNK/TONSL/BTK/FCHO1/SLC35C1/SMARCA2/IGBP1/LRBA/TK2/WAS/PLOD1/IL21R
GOBP_MESONEPHRIC_TUBULE_FORMATION	GOBP_MESONEPHRIC_TUBULE_FORMATION	GOBP_MESONEPHRIC_TUBULE_FORMATION	2	0.817248	1.23659	0.192869	1	0.976261	62	tags=50%, list=1%, signal=50%	NOG
GOBP_URETERIC_BUD_FORMATION	GOBP_URETERIC_BUD_FORMATION	GOBP_URETERIC_BUD_FORMATION	2	0.817248	1.23659	0.192869	1	0.976261	62	tags=50%, list=1%, signal=50%	NOG
GOBP_CHLORIDE_TRANSPORT	GOBP_CHLORIDE_TRANSPORT	GOBP_CHLORIDE_TRANSPORT	42	0.418007	1.23616	0.181243	1	0.976261	1631	tags=24%, list=16%, signal=20%	CA7/SLC1A1/BEST4/CLCA4/CLCN4/SLC12A5/CLCC1/ANO7/TTYH2/ANO8
GOBP_DOPAMINERGIC_NEURON_DIFFERENTIATION	GOBP_DOPAMINERGIC_NEURON_DIFFERENTIATION	GOBP_DOPAMINERGIC_NEURON_DIFFERENTIATION	15	0.4967	1.23611	0.198573	1	0.976261	1116	tags=20%, list=11%, signal=18%	SFRP1/FOXA1/LRP6
HP_SCLEROSIS_OF_HAND_BONE	HP_SCLEROSIS_OF_HAND_BONE	HP_SCLEROSIS_OF_HAND_BONE	8	0.574174	1.23584	0.204866	1	0.976261	3901	tags=88%, list=38%, signal=54%	GJA1/TONSL/ERCC6/TRPS1/EBP/LMNA/EIF2AK3
GOBP_POSITIVE_REGULATION_OF_G0_TO_G1_TRANSITION	GOBP_POSITIVE_REGULATION_OF_G0_TO_G1_TRANSITION	GOBP_POSITIVE_REGULATION_OF_G0_TO_G1_TRANSITION	5	0.647655	1.23548	0.191667	1	0.976261	141	tags=20%, list=1%, signal=20%	SOX15
HP_SMALL_EPIPHYSES	HP_SMALL_EPIPHYSES	HP_SMALL_EPIPHYSES	9	0.556424	1.23536	0.213924	1	0.976261	3035	tags=67%, list=30%, signal=47%	COL9A2/KIF22/TONSL/COL9A3/AIFM1/RSPRY1
GOBP_ICOSANOID_TRANSPORT	GOBP_ICOSANOID_TRANSPORT	GOBP_ICOSANOID_TRANSPORT	24	0.45186	1.23533	0.199328	1	0.976261	1536	tags=33%, list=15%, signal=28%	SLCO2A1/PROCA1/PLA2G2C/PLA2G10/MAP2K6/ACE/PTGES/ABCC10
GOCC_DENDRITIC_SPINE_MEMBRANE	GOCC_DENDRITIC_SPINE_MEMBRANE	GOCC_DENDRITIC_SPINE_MEMBRANE	5	0.64739	1.23497	0.191667	1	0.976261	1771	tags=40%, list=17%, signal=33%	KCNC3/DAGLA
HP_ANOSMIA	HP_ANOSMIA	HP_ANOSMIA	15	0.49602	1.23442	0.20214	1	0.976261	226	tags=13%, list=2%, signal=13%	IL17RD/DISP1
HP_JERKY_OCULAR_PURSUIT_MOVEMENTS	HP_JERKY_OCULAR_PURSUIT_MOVEMENTS	HP_JERKY_OCULAR_PURSUIT_MOVEMENTS	4	0.686085	1.23431	0.187683	1	0.976261	2721	tags=50%, list=27%, signal=37%	KCNC3/TTBK2
HP_APLASIA_HYPOPLASIA_OF_THE_PHALANGES_OF_THE_TOES	HP_APLASIA_HYPOPLASIA_OF_THE_PHALANGES_OF_THE_TOES	HP_APLASIA_HYPOPLASIA_OF_THE_PHALANGES_OF_THE_TOES	10	0.545295	1.2339	0.209536	1	0.976261	2424	tags=60%, list=24%, signal=46%	NOG/GPC4/TBC1D24/PIGF/FIG4/ARID1B
HP_ABNORMAL_HAND_BONE_OSSIFICATION	HP_ABNORMAL_HAND_BONE_OSSIFICATION	HP_ABNORMAL_HAND_BONE_OSSIFICATION	19	0.46984	1.23377	0.210892	1	0.976261	1593	tags=32%, list=16%, signal=27%	HOXA13/GPC4/EXTL3/XYLT1/TONSL/SLC35D1
GOBP_RESPONSE_TO_CATECHOLAMINE	GOBP_RESPONSE_TO_CATECHOLAMINE	GOBP_RESPONSE_TO_CATECHOLAMINE	45	0.413729	1.23357	0.18239	1	0.976261	2762	tags=33%, list=27%, signal=24%	SLC1A1/PALM/ADCY6/HTR7/SULT1A3/ABL1/CAV2/LRRK2/SLC9A3R1/GNA11/DTNBP1/ATP2B4/NCSTN/GNB5/SIRT2
HP_HEMOPHAGOCYTOSIS	HP_HEMOPHAGOCYTOSIS	HP_HEMOPHAGOCYTOSIS	9	0.55558	1.23349	0.217722	1	0.976261	3672	tags=67%, list=36%, signal=43%	CD27/SH2D1A/PRF1/LYST/SLC7A7/STX11
GOBP_INTERMEDIATE_FILAMENT_BUNDLE_ASSEMBLY	GOBP_INTERMEDIATE_FILAMENT_BUNDLE_ASSEMBLY	GOBP_INTERMEDIATE_FILAMENT_BUNDLE_ASSEMBLY	1	0.931662	1.23348	0.145749	0.95068	0.928113	699	tags=100%, list=7%, signal=93%	PKP2
GOCC_ANCHORED_COMPONENT_OF_SYNAPTIC_VESICLE_MEMBRANE	GOCC_ANCHORED_COMPONENT_OF_SYNAPTIC_VESICLE_MEMBRANE	GOCC_ANCHORED_COMPONENT_OF_SYNAPTIC_VESICLE_MEMBRANE	8	0.572987	1.23329	0.208707	1	0.976261	1281	tags=25%, list=13%, signal=22%	RAB26/RAB3A
GOBP_MITOTIC_RECOMBINATION	GOBP_MITOTIC_RECOMBINATION	GOBP_MITOTIC_RECOMBINATION	16	0.486102	1.23326	0.205158	1	0.976261	3230	tags=44%, list=32%, signal=30%	GEN1/RAD51D/ANKLE1/MLH1/RAD51C/RAD50/TEP1
GOBP_TRANSPOSITION_RNA_MEDIATED	GOBP_TRANSPOSITION_RNA_MEDIATED	GOBP_TRANSPOSITION_RNA_MEDIATED	2	0.81504	1.23325	0.200972	1	0.976261	1891	tags=100%, list=19%, signal=82%	L1TD1/MOV10
GOBP_STEM_CELL_PROLIFERATION	GOBP_STEM_CELL_PROLIFERATION	GOBP_STEM_CELL_PROLIFERATION	32	0.432745	1.23316	0.197183	1	0.976261	909	tags=19%, list=9%, signal=17%	SOX17/FBLN1/YJEFN3/NES/GJA1/ACE
GOCC_PERIKARYON	GOCC_PERIKARYON	GOCC_PERIKARYON	55	0.405913	1.23296	0.153125	0.955027	0.932356	1940	tags=31%, list=19%, signal=25%	SLC1A1/OLFM1/SLC12A5/SLC8A2/KCNC3/NCDN/ROGDI/NEURL1/TTLL7/CPNE5/DMWD/BRD1/SMN2/LRRK2/SMN1/TIAM2/SHTN1
HP_LATERAL_CLAVICLE_HOOK	HP_LATERAL_CLAVICLE_HOOK	HP_LATERAL_CLAVICLE_HOOK	5	0.646253	1.2328	0.198611	1	0.976261	2477	tags=60%, list=24%, signal=45%	SLC35D1/NEK1/INPPL1
HP_CUTANEOUS_AMYLOIDOSIS	HP_CUTANEOUS_AMYLOIDOSIS	HP_CUTANEOUS_AMYLOIDOSIS	2	0.814452	1.23236	0.204214	1	0.976261	1897	tags=100%, list=19%, signal=81%	POLA1/NLRP1
HP_FRAGMENTED_EPIPHYSES	HP_FRAGMENTED_EPIPHYSES	HP_FRAGMENTED_EPIPHYSES	3	0.741089	1.23236	0.199695	1	0.976261	2647	tags=100%, list=26%, signal=74%	COL9A2/KIF22/COL9A3
HP_RESPIRATORY_FAILURE_REQUIRING_ASSISTED_VENTILATION	HP_RESPIRATORY_FAILURE_REQUIRING_ASSISTED_VENTILATION	HP_RESPIRATORY_FAILURE_REQUIRING_ASSISTED_VENTILATION	21	0.459519	1.23213	0.194983	1	0.976261	3086	tags=48%, list=30%, signal=33%	MYH11/ALAD/DMPK/MTM1/SLC25A46/TK2/UNC93B1/TRMU/AHDC1/TBCD
GOBP_IMMUNE_RESPONSE_INHIBITING_SIGNAL_TRANSDUCTION	GOBP_IMMUNE_RESPONSE_INHIBITING_SIGNAL_TRANSDUCTION	GOBP_IMMUNE_RESPONSE_INHIBITING_SIGNAL_TRANSDUCTION	6	0.612227	1.2321	0.20439	1	0.976261	1120	tags=33%, list=11%, signal=30%	CLEC12B/CD33
GOBP_ADULT_FEEDING_BEHAVIOR	GOBP_ADULT_FEEDING_BEHAVIOR	GOBP_ADULT_FEEDING_BEHAVIOR	2	0.814263	1.23207	0.204214	1	0.976261	77	tags=50%, list=1%, signal=50%	DMBX1
HP_LONG_PENIS	HP_LONG_PENIS	HP_LONG_PENIS	6	0.61219	1.23202	0.20439	1	0.976261	1588	tags=33%, list=16%, signal=28%	ESCO2/INSR
HP_LOCALIZED_OSTEOPOROSIS	HP_LOCALIZED_OSTEOPOROSIS	HP_LOCALIZED_OSTEOPOROSIS	5	0.645741	1.23183	0.2	1	0.976261	1742	tags=40%, list=17%, signal=33%	NUP107/SPIDR
HP_APLASIA_HYPOPLASIA_OF_THE_PHALANGES_OF_THE_THUMB	HP_APLASIA_HYPOPLASIA_OF_THE_PHALANGES_OF_THE_THUMB	HP_APLASIA_HYPOPLASIA_OF_THE_PHALANGES_OF_THE_THUMB	22	0.456282	1.23174	0.199773	1	0.976261	1898	tags=32%, list=19%, signal=26%	NOG/HOXA13/FZD2/PCNT/KNSTRN/SMC1A/FIG4
GOBP_PROTEIN_LOCALIZATION_TO_MICROTUBULE_END	GOBP_PROTEIN_LOCALIZATION_TO_MICROTUBULE_END	GOBP_PROTEIN_LOCALIZATION_TO_MICROTUBULE_END	3	0.740501	1.23138	0.20122	1	0.976261	2653	tags=100%, list=26%, signal=74%	GAS2L1/MAPRE2/MAPRE3
GOBP_CHROMOSOME_LOCALIZATION_TO_NUCLEAR_ENVELOPE_INVOLVED_IN_HOMOLOGOUS_CHROMOSOME_SEGREGATION	GOBP_CHROMOSOME_LOCALIZATION_TO_NUCLEAR_ENVELOPE_INVOLVED_IN_HOMOLOGOUS_CHROMOSOME_SEGREGATION	GOBP_CHROMOSOME_LOCALIZATION_TO_NUCLEAR_ENVELOPE_INVOLVED_IN_HOMOLOGOUS_CHROMOSOME_SEGREGATION	5	0.645461	1.23129	0.201389	1	0.976261	1500	tags=40%, list=15%, signal=34%	MLH1/ATM
GOMF_PHOSPHATIDYLCHOLINE_FLIPPASE_ACTIVITY	GOMF_PHOSPHATIDYLCHOLINE_FLIPPASE_ACTIVITY	GOMF_PHOSPHATIDYLCHOLINE_FLIPPASE_ACTIVITY	2	0.813375	1.23073	0.204214	1	0.976261	1908	tags=100%, list=19%, signal=81%	ATP10A/ATP8B1
HP_MECONIUM_STAINED_AMNIOTIC_FLUID	HP_MECONIUM_STAINED_AMNIOTIC_FLUID	HP_MECONIUM_STAINED_AMNIOTIC_FLUID	2	0.813375	1.23073	0.204214	1	0.976261	1908	tags=100%, list=19%, signal=81%	ALDH7A1/ATP8B1
GOCC_NLS_DEPENDENT_PROTEIN_NUCLEAR_IMPORT_COMPLEX	GOCC_NLS_DEPENDENT_PROTEIN_NUCLEAR_IMPORT_COMPLEX	GOCC_NLS_DEPENDENT_PROTEIN_NUCLEAR_IMPORT_COMPLEX	7	0.589398	1.23062	0.225634	1	0.976261	3526	tags=71%, list=35%, signal=47%	MYBBP1A/KPNA3/KPNA1/KPNA2/SNUPN
HP_HYPOKALEMIA	HP_HYPOKALEMIA	HP_HYPOKALEMIA	26	0.443077	1.23013	0.197137	1	0.976261	1588	tags=27%, list=16%, signal=23%	ANK2/SNTA1/GATM/HSD11B2/CDH23/SCNN1A/INSR
GOBP_FEMALE_MEIOSIS_I	GOBP_FEMALE_MEIOSIS_I	GOBP_FEMALE_MEIOSIS_I	5	0.64472	1.22988	0.201389	1	0.976261	1737	tags=60%, list=17%, signal=50%	AURKA/FBXO5/CDC25B
HP_DELAYED_OSSIFICATION_OF_CARPAL_BONES	HP_DELAYED_OSSIFICATION_OF_CARPAL_BONES	HP_DELAYED_OSSIFICATION_OF_CARPAL_BONES	9	0.553822	1.22959	0.221519	1	0.976261	1249	tags=33%, list=12%, signal=29%	HOXA13/EXTL3/TONSL
HP_DECREASED_CIRCULATING_RENIN_LEVEL	HP_DECREASED_CIRCULATING_RENIN_LEVEL	HP_DECREASED_CIRCULATING_RENIN_LEVEL	1	0.928529	1.22933	0.149798	0.953034	0.93041	731	tags=100%, list=7%, signal=93%	HSD11B2
HP_MENINGOENCEPHALOCELE	HP_MENINGOENCEPHALOCELE	HP_MENINGOENCEPHALOCELE	2	0.812396	1.22925	0.207455	1	0.976261	1918	tags=100%, list=19%, signal=81%	FKTN/POMT1
HP_INCREASED_URINARY_NON_PROTEINOGENIC_AMINO_ACID_LEVEL	HP_INCREASED_URINARY_NON_PROTEINOGENIC_AMINO_ACID_LEVEL	HP_INCREASED_URINARY_NON_PROTEINOGENIC_AMINO_ACID_LEVEL	8	0.571076	1.22917	0.213828	1	0.976261	1858	tags=50%, list=18%, signal=41%	SLC3A1/CTH/ALDH4A1/DHTKD1
GOBP_REGULATION_OF_CAMP_MEDIATED_SIGNALING	GOBP_REGULATION_OF_CAMP_MEDIATED_SIGNALING	GOBP_REGULATION_OF_CAMP_MEDIATED_SIGNALING	7	0.588689	1.22914	0.225634	1	0.976261	3289	tags=71%, list=32%, signal=48%	APLNR/PDE2A/POMC/CDC34/MGRN1
HP_MACULAR_HYPERPIGMENTATION	HP_MACULAR_HYPERPIGMENTATION	HP_MACULAR_HYPERPIGMENTATION	2	0.812261	1.22905	0.207455	1	0.976261	869	tags=50%, list=9%, signal=46%	EFEMP1
GOBP_POSITIVE_REGULATION_OF_OSSIFICATION	GOBP_POSITIVE_REGULATION_OF_OSSIFICATION	GOBP_POSITIVE_REGULATION_OF_OSSIFICATION	23	0.450664	1.22898	0.2036	1	0.976261	2217	tags=35%, list=22%, signal=27%	PTN/GPM6B/SMAD3/ACVR2B/TOB2/BMP2/ACVR2A/OSR2
GOBP_REGULATION_OF_VASOCONSTRICTION	GOBP_REGULATION_OF_VASOCONSTRICTION	GOBP_REGULATION_OF_VASOCONSTRICTION	22	0.455204	1.22883	0.200908	1	0.976261	1969	tags=36%, list=19%, signal=29%	SNTA1/P2RX1/ABL1/ACE/ADRA2B/ZDHHC21/TBXAS1/CYSLTR1
GOBP_ALPHA_AMINO_ACID_CATABOLIC_PROCESS	GOBP_ALPHA_AMINO_ACID_CATABOLIC_PROCESS	GOBP_ALPHA_AMINO_ACID_CATABOLIC_PROCESS	41	0.416037	1.22879	0.187962	1	0.976261	3303	tags=54%, list=32%, signal=36%	ADHFE1/THNSL2/BLMH/MCCC1/ASRGL1/SHMT1/CSAD/ALDH4A1/AUH/ALDH6A1/GOT1/IVD/GCAT/ACAT1/ATP2B4/AFMID/BCAT2/DLST/GOT2/HAAO/GCSH/IDO2
HP_CHOROIDAL_MELANOMA	HP_CHOROIDAL_MELANOMA	HP_CHOROIDAL_MELANOMA	6	0.610537	1.2287	0.207133	1	0.976261	1920	tags=50%, list=19%, signal=41%	DMPK/CYSLTR2/GNA11
HP_SUPRAVENTRICULAR_ARRHYTHMIA	HP_SUPRAVENTRICULAR_ARRHYTHMIA	HP_SUPRAVENTRICULAR_ARRHYTHMIA	45	0.412095	1.22869	0.184486	1	0.976261	1785	tags=27%, list=17%, signal=22%	ANK2/MYL2/MFAP5/SMAD3/PKP2/CDH23/DMPK/FHL1/GPD1L/BMP2/SCNN1A/SLC25A4
HP_SMALL_ANTERIOR_FONTANELLE	HP_SMALL_ANTERIOR_FONTANELLE	HP_SMALL_ANTERIOR_FONTANELLE	2	0.812004	1.22866	0.207455	1	0.976261	1922	tags=100%, list=19%, signal=81%	PLAGL1/ATR
HP_SUBCAPSULAR_CATARACT	HP_SUBCAPSULAR_CATARACT	HP_SUBCAPSULAR_CATARACT	19	0.467849	1.22854	0.21321	1	0.976261	3077	tags=47%, list=30%, signal=33%	DMPK/REEP6/TONSL/FOXC1/OFD1/ABHD5/IMPDH1/NF2/CYP1B1
GOMF_BUTYRATE_COA_LIGASE_ACTIVITY	GOMF_BUTYRATE_COA_LIGASE_ACTIVITY	GOMF_BUTYRATE_COA_LIGASE_ACTIVITY	2	0.811808	1.22836	0.207455	1	0.976261	1924	tags=100%, list=19%, signal=81%	ACSM3/ACSF2
HP_CHRONIC_HEPATITIS_DUE_TO_CRYPTOSPORIDIUM_INFECTION	HP_CHRONIC_HEPATITIS_DUE_TO_CRYPTOSPORIDIUM_INFECTION	HP_CHRONIC_HEPATITIS_DUE_TO_CRYPTOSPORIDIUM_INFECTION	5	0.643886	1.22829	0.206944	1	0.976261	2712	tags=60%, list=27%, signal=44%	RFXAP/IL21R/RFX5
GOMF_TRANSMEMBRANE_RECEPTOR_PROTEIN_TYROSINE_KINASE_ADAPTOR_ACTIVITY	GOMF_TRANSMEMBRANE_RECEPTOR_PROTEIN_TYROSINE_KINASE_ADAPTOR_ACTIVITY	GOMF_TRANSMEMBRANE_RECEPTOR_PROTEIN_TYROSINE_KINASE_ADAPTOR_ACTIVITY	9	0.553219	1.22825	0.222785	1	0.976261	2800	tags=44%, list=27%, signal=32%	IRS1/BLNK/SH2B3/FRS2
GOBP_NEURONAL_SIGNAL_TRANSDUCTION	GOBP_NEURONAL_SIGNAL_TRANSDUCTION	GOBP_NEURONAL_SIGNAL_TRANSDUCTION	2	0.811711	1.22821	0.207455	1	0.976261	1925	tags=100%, list=19%, signal=81%	OLFM1/CLU
GOCC_SPHERICAL_HIGH_DENSITY_LIPOPROTEIN_PARTICLE	GOCC_SPHERICAL_HIGH_DENSITY_LIPOPROTEIN_PARTICLE	GOCC_SPHERICAL_HIGH_DENSITY_LIPOPROTEIN_PARTICLE	2	0.811711	1.22821	0.207455	1	0.976261	1925	tags=100%, list=19%, signal=81%	APOM/CLU
GOBP_COMPLEMENT_ACTIVATION_ALTERNATIVE_PATHWAY	GOBP_COMPLEMENT_ACTIVATION_ALTERNATIVE_PATHWAY	GOBP_COMPLEMENT_ACTIVATION_ALTERNATIVE_PATHWAY	6	0.610258	1.22814	0.208505	1	0.976261	3460	tags=83%, list=34%, signal=55%	CFP/VSIG4/CFB/CR1/CFD
GOBP_NEGATIVE_REGULATION_OF_URINE_VOLUME	GOBP_NEGATIVE_REGULATION_OF_URINE_VOLUME	GOBP_NEGATIVE_REGULATION_OF_URINE_VOLUME	2	0.811635	1.2281	0.207455	1	0.976261	339	tags=50%, list=3%, signal=48%	ADCY6
GOBP_TRNA_WOBBLE_URIDINE_MODIFICATION	GOBP_TRNA_WOBBLE_URIDINE_MODIFICATION	GOBP_TRNA_WOBBLE_URIDINE_MODIFICATION	7	0.588125	1.22796	0.226969	1	0.976261	2682	tags=71%, list=26%, signal=53%	ELP3/MTO1/CTU2/URM1/TRMU
HP_PELVIC_GIRDLE_MUSCLE_WEAKNESS	HP_PELVIC_GIRDLE_MUSCLE_WEAKNESS	HP_PELVIC_GIRDLE_MUSCLE_WEAKNESS	16	0.484009	1.22795	0.213365	1	0.976261	1055	tags=25%, list=10%, signal=22%	MYL2/DMPK/AK9/GNE
HP_TEMPORAL_PATTERN	HP_TEMPORAL_PATTERN	HP_TEMPORAL_PATTERN	14	0.498908	1.22795	0.219162	1	0.976261	2110	tags=50%, list=21%, signal=40%	MAPT/ADH1C/MPZ/ATXN2/BCKDHB/SMC1A/SPAST
GOMF_OXIDOREDUCTASE_ACTIVITY_ACTING_ON_THE_CH_NH2_GROUP_OF_DONORS	GOMF_OXIDOREDUCTASE_ACTIVITY_ACTING_ON_THE_CH_NH2_GROUP_OF_DONORS	GOMF_OXIDOREDUCTASE_ACTIVITY_ACTING_ON_THE_CH_NH2_GROUP_OF_DONORS	6	0.610152	1.22792	0.208505	1	0.976261	2350	tags=67%, list=23%, signal=51%	AOC3/LOXL3/AOC1/PNPO
GOMF_OXIDOREDUCTASE_ACTIVITY_ACTING_ON_THE_CH_NH2_GROUP_OF_DONORS_OXYGEN_AS_ACCEPTOR	GOMF_OXIDOREDUCTASE_ACTIVITY_ACTING_ON_THE_CH_NH2_GROUP_OF_DONORS_OXYGEN_AS_ACCEPTOR	GOMF_OXIDOREDUCTASE_ACTIVITY_ACTING_ON_THE_CH_NH2_GROUP_OF_DONORS_OXYGEN_AS_ACCEPTOR	6	0.610152	1.22792	0.208505	1	0.976261	2350	tags=67%, list=23%, signal=51%	AOC3/LOXL3/AOC1/PNPO
GOBP_SEQUESTERING_OF_BMP_IN_EXTRACELLULAR_MATRIX	GOBP_SEQUESTERING_OF_BMP_IN_EXTRACELLULAR_MATRIX	GOBP_SEQUESTERING_OF_BMP_IN_EXTRACELLULAR_MATRIX	1	0.927453	1.2279	0.153846	0.955681	0.932994	742	tags=100%, list=7%, signal=93%	FBN1
HP_IRIDODONESIS	HP_IRIDODONESIS	HP_IRIDODONESIS	1	0.927453	1.2279	0.153846	0.955681	0.932994	742	tags=100%, list=7%, signal=93%	FBN1
GOBP_NEURAL_PLATE_DEVELOPMENT	GOBP_NEURAL_PLATE_DEVELOPMENT	GOBP_NEURAL_PLATE_DEVELOPMENT	5	0.643612	1.22777	0.206944	1	0.976261	62	tags=20%, list=1%, signal=20%	NOG
GOMF_ADENOSINE_DEAMINASE_ACTIVITY	GOMF_ADENOSINE_DEAMINASE_ACTIVITY	GOMF_ADENOSINE_DEAMINASE_ACTIVITY	8	0.570325	1.22756	0.215109	1	0.976261	2290	tags=50%, list=22%, signal=39%	ADAT1/ADAD2/ZBP1/LACC1
GOMF_CORECEPTOR_ACTIVITY	GOMF_CORECEPTOR_ACTIVITY	GOMF_CORECEPTOR_ACTIVITY	25	0.445235	1.22755	0.207965	1	0.976261	1997	tags=44%, list=20%, signal=35%	RGMA/GPC4/CD8A/CD8B/LILRA4/RAMP2/LRP6/CXCR6/RECK/LRP5L/ACVR2A
HP_ABNORMAL_BLOOD_GAS_LEVEL	HP_ABNORMAL_BLOOD_GAS_LEVEL	HP_ABNORMAL_BLOOD_GAS_LEVEL	15	0.49317	1.22732	0.209275	1	0.976261	742	tags=27%, list=7%, signal=25%	MYL2/HBB/EIF2AK4/FBN1
HP_BIPARIETAL_NARROWING	HP_BIPARIETAL_NARROWING	HP_BIPARIETAL_NARROWING	31	0.432046	1.22727	0.207197	1	0.976261	2012	tags=32%, list=20%, signal=26%	MEIS2/B9D1/TCTN1/CUL4B/OFD1/SC5D/FAM149B1/TUBGCP4/TUBGCP6/CEP290
HP_AMBLYOPIA	HP_AMBLYOPIA	HP_AMBLYOPIA	48	0.410039	1.22682	0.183631	1	0.976261	2896	tags=40%, list=28%, signal=28%	PIGN/COL9A2/NFIX/FBN1/LOXL3/P4HTM/COL8A2/SMARCA2/HCCS/RRAS2/OCRL/CLCN6/AP4S1/NF2/COL9A3/AP4B1/OGT/AP4M1/TASP1
HP_PROSTATITIS	HP_PROSTATITIS	HP_PROSTATITIS	4	0.681889	1.22676	0.193548	1	0.976261	2815	tags=75%, list=28%, signal=54%	BTK/HLA-DPB1/HLA-DPA1
GOBP_TRNA_THIO_MODIFICATION	GOBP_TRNA_THIO_MODIFICATION	GOBP_TRNA_THIO_MODIFICATION	3	0.737662	1.22666	0.205793	1	0.976261	2682	tags=100%, list=26%, signal=74%	CTU2/URM1/TRMU
GOBP_MEIOTIC_DNA_DOUBLE_STRAND_BREAK_FORMATION	GOBP_MEIOTIC_DNA_DOUBLE_STRAND_BREAK_FORMATION	GOBP_MEIOTIC_DNA_DOUBLE_STRAND_BREAK_FORMATION	1	0.926473	1.22661	0.157895	0.965219	0.942306	752	tags=100%, list=7%, signal=93%	HORMAD1
GOBP_PHARYNGEAL_ARCH_ARTERY_MORPHOGENESIS	GOBP_PHARYNGEAL_ARCH_ARTERY_MORPHOGENESIS	GOBP_PHARYNGEAL_ARCH_ARTERY_MORPHOGENESIS	3	0.737611	1.22658	0.205793	1	0.976261	62	tags=33%, list=1%, signal=33%	NOG
GOBP_PRIMARY_ALCOHOL_METABOLIC_PROCESS	GOBP_PRIMARY_ALCOHOL_METABOLIC_PROCESS	GOBP_PRIMARY_ALCOHOL_METABOLIC_PROCESS	47	0.409347	1.22598	0.186779	1	0.976261	3128	tags=45%, list=31%, signal=31%	ADH1B/IGF1/ADH1C/GDPD3/HSD11B2/DKK3/SULT1A3/ACSS1/NAAA/BMP2/GDE1/PLB1/SULT1A1/ALDH1A2/TKTL1/AKR7A2/DHRS13/GPD2/ALDH1A1/CYP1B1/ALDH3B1
GOCC_INO80_COMPLEX	GOCC_INO80_COMPLEX	GOCC_INO80_COMPLEX	14	0.498011	1.22574	0.223952	1	0.976261	3183	tags=57%, list=31%, signal=39%	INO80B/ACTR8/NFRKB/INO80/UCHL5/INO80D/RUVBL1/MCRS1
HP_HORIZONTAL_RIBS	HP_HORIZONTAL_RIBS	HP_HORIZONTAL_RIBS	2	0.810046	1.22569	0.213938	1	0.976261	1942	tags=100%, list=19%, signal=81%	WDR35/NEK1
HP_THORACIC_DYSPLASIA	HP_THORACIC_DYSPLASIA	HP_THORACIC_DYSPLASIA	2	0.810046	1.22569	0.213938	1	0.976261	1942	tags=100%, list=19%, signal=81%	WDR35/NEK1
GOBP_RESPIRATORY_BURST	GOBP_RESPIRATORY_BURST	GOBP_RESPIRATORY_BURST	27	0.438231	1.22566	0.203724	1	0.976261	1661	tags=26%, list=16%, signal=22%	IGHA2/JCHAIN/IGHA1/MPO/NOXA1/INSR/CD52
HP_VESTIBULAR_HYPOFUNCTION	HP_VESTIBULAR_HYPOFUNCTION	HP_VESTIBULAR_HYPOFUNCTION	3	0.736702	1.22507	0.207317	1	0.976261	1957	tags=67%, list=19%, signal=54%	CDH23/CEP78
GOBP_B_CELL_PROLIFERATION_INVOLVED_IN_IMMUNE_RESPONSE	GOBP_B_CELL_PROLIFERATION_INVOLVED_IN_IMMUNE_RESPONSE	GOBP_B_CELL_PROLIFERATION_INVOLVED_IN_IMMUNE_RESPONSE	4	0.680932	1.22504	0.196481	1	0.976261	3262	tags=100%, list=32%, signal=68%	ABL1/CD180/GAPT/PLCL2
GOMF_SPHINGOSINE_1_PHOSPHATE_RECEPTOR_ACTIVITY	GOMF_SPHINGOSINE_1_PHOSPHATE_RECEPTOR_ACTIVITY	GOMF_SPHINGOSINE_1_PHOSPHATE_RECEPTOR_ACTIVITY	4	0.680729	1.22467	0.196481	1	0.976261	31	tags=25%, list=0%, signal=25%	S1PR5
GOCC_APICOLATERAL_PLASMA_MEMBRANE	GOCC_APICOLATERAL_PLASMA_MEMBRANE	GOCC_APICOLATERAL_PLASMA_MEMBRANE	8	0.568812	1.2243	0.22023	1	0.976261	305	tags=25%, list=3%, signal=24%	PALM/CLDN5
GOBP_NEGATIVE_REGULATION_OF_CELLULAR_SENESCENCE	GOBP_NEGATIVE_REGULATION_OF_CELLULAR_SENESCENCE	GOBP_NEGATIVE_REGULATION_OF_CELLULAR_SENESCENCE	10	0.540868	1.22389	0.219573	1	0.976261	3648	tags=60%, list=36%, signal=39%	ABL1/MAP3K3/FBXO5/CDK6/PLK2/YBX1
GOMF_HYDRO_LYASE_ACTIVITY	GOMF_HYDRO_LYASE_ACTIVITY	GOMF_HYDRO_LYASE_ACTIVITY	40	0.4167	1.22379	0.204038	1	0.976261	2323	tags=32%, list=23%, signal=25%	CA1/CA7/CA4/ALAD/ECHDC2/AUH/TGDS/ENO3/TBXAS1/HACD3/CA13/HADHA/CA5B
GOBP_CARDIAC_ATRIUM_DEVELOPMENT	GOBP_CARDIAC_ATRIUM_DEVELOPMENT	GOBP_CARDIAC_ATRIUM_DEVELOPMENT	16	0.482339	1.22372	0.221571	1	0.976261	1438	tags=25%, list=14%, signal=22%	ANK2/NOG/MESP1/BMP2
GOBP_INNER_CELL_MASS_CELL_DIFFERENTIATION	GOBP_INNER_CELL_MASS_CELL_DIFFERENTIATION	GOBP_INNER_CELL_MASS_CELL_DIFFERENTIATION	2	0.808607	1.22352	0.21718	1	0.976261	109	tags=50%, list=1%, signal=49%	SOX17
GOBP_CYCLIC_NUCLEOTIDE_CATABOLIC_PROCESS	GOBP_CYCLIC_NUCLEOTIDE_CATABOLIC_PROCESS	GOBP_CYCLIC_NUCLEOTIDE_CATABOLIC_PROCESS	8	0.568347	1.2233	0.22023	1	0.976261	1899	tags=38%, list=19%, signal=31%	PDE8B/PDE2A/PDE8A
HP_SCLEROSIS_OF_FINGER_PHALANX	HP_SCLEROSIS_OF_FINGER_PHALANX	HP_SCLEROSIS_OF_FINGER_PHALANX	6	0.607758	1.22311	0.218107	1	0.976261	1291	tags=50%, list=13%, signal=44%	GJA1/TONSL/ERCC6
GOMF_CHONDROITIN_SULFATE_BINDING	GOMF_CHONDROITIN_SULFATE_BINDING	GOMF_CHONDROITIN_SULFATE_BINDING	5	0.641161	1.22309	0.211111	1	0.976261	57	tags=20%, list=1%, signal=20%	PTN
GOBP_POSITIVE_REGULATION_OF_MICROTUBULE_BINDING	GOBP_POSITIVE_REGULATION_OF_MICROTUBULE_BINDING	GOBP_POSITIVE_REGULATION_OF_MICROTUBULE_BINDING	5	0.640946	1.22268	0.2125	1	0.976261	2653	tags=60%, list=26%, signal=44%	ABL1/HSF1/MAPRE3
HP_PERIVENTRICULAR_HETEROTOPIA	HP_PERIVENTRICULAR_HETEROTOPIA	HP_PERIVENTRICULAR_HETEROTOPIA	23	0.448207	1.22228	0.210349	1	0.976261	2683	tags=43%, list=26%, signal=32%	TBC1D24/CSGALNACT1/ERMARD/KAT8/KAT6B/NDE1/KATNB1/MAN1B1/CSF1R/DHCR7
GOMF_EXOPEPTIDASE_ACTIVITY	GOMF_EXOPEPTIDASE_ACTIVITY	GOMF_EXOPEPTIDASE_ACTIVITY	54	0.403472	1.22221	0.162669	0.97071	0.947667	2504	tags=35%, list=25%, signal=27%	VASH2/AGBL5/QPCTL/ACE/BLMH/CPE/NAALADL1/DPEP2/CPVL/DPP3/LNPEP/ERAP1/RNPEPL1/DNPEP/MMP15/RNPEP/LTA4H/PRCP/DPP7
HP_LIMB_GIRDLE_MUSCULAR_DYSTROPHY	HP_LIMB_GIRDLE_MUSCULAR_DYSTROPHY	HP_LIMB_GIRDLE_MUSCULAR_DYSTROPHY	9	0.550297	1.22176	0.231646	1	0.976261	3763	tags=67%, list=37%, signal=42%	FHL1/DAG1/SYNE1/SYNE2/HNRNPA1/LMNA
GOBP_SIGNAL_TRANSDUCTION_INVOLVED_IN_REGULATION_OF_GENE_EXPRESSION	GOBP_SIGNAL_TRANSDUCTION_INVOLVED_IN_REGULATION_OF_GENE_EXPRESSION	GOBP_SIGNAL_TRANSDUCTION_INVOLVED_IN_REGULATION_OF_GENE_EXPRESSION	12	0.51411	1.22167	0.224664	1	0.976261	1749	tags=33%, list=17%, signal=28%	SOX17/SMAD3/MESP1/PDGFRA
HP_FACIAL_DIPLEGIA	HP_FACIAL_DIPLEGIA	HP_FACIAL_DIPLEGIA	22	0.4525	1.22153	0.205448	1	0.976261	2179	tags=41%, list=21%, signal=32%	ADCY6/MPZ/DMPK/FKTN/PI4KA/SLC25A4/POMT1/TK2/ADGRG1
GOBP_NEURAL_CREST_FORMATION	GOBP_NEURAL_CREST_FORMATION	GOBP_NEURAL_CREST_FORMATION	11	0.522871	1.22119	0.22688	1	0.976261	1116	tags=27%, list=11%, signal=24%	SFRP1/FUZ/LRP6
GOBP_MEMORY	GOBP_MEMORY	GOBP_MEMORY	52	0.404444	1.22108	0.176594	0.994144	0.970544	2377	tags=33%, list=23%, signal=25%	PTN/SLC1A1/MAPT/CX3CR1/SLC8A2/CRTC1/FGF13/EIF2AK4/PLCB1/RGS14/INSR/FEN1/ATXN1L/DTNBP1/ATAD1/EHMT2/EIF4EBP2
GOCC_PARALLEL_FIBER_TO_PURKINJE_CELL_SYNAPSE	GOCC_PARALLEL_FIBER_TO_PURKINJE_CELL_SYNAPSE	GOCC_PARALLEL_FIBER_TO_PURKINJE_CELL_SYNAPSE	2	0.806874	1.22089	0.218801	1	0.976261	1389	tags=50%, list=14%, signal=43%	SYNJ1
GOMF_FMN_BINDING	GOMF_FMN_BINDING	GOMF_FMN_BINDING	7	0.584644	1.22069	0.23231	1	0.976261	3724	tags=86%, list=36%, signal=55%	DUS2/TYW1/PNPO/NDUFV1/MTRR/PPCDC
HP_ANISOPOIKILOCYTOSIS	HP_ANISOPOIKILOCYTOSIS	HP_ANISOPOIKILOCYTOSIS	5	0.639881	1.22065	0.215278	1	0.976261	1793	tags=60%, list=18%, signal=49%	HBB/CAD/SC5D
GOBP_MICROTUBULE_BUNDLE_FORMATION	GOBP_MICROTUBULE_BUNDLE_FORMATION	GOBP_MICROTUBULE_BUNDLE_FORMATION	30	0.43142	1.22062	0.212254	1	0.976261	2141	tags=37%, list=21%, signal=29%	TPPP3/ARMC2/CEP131/NEURL1/TTLL1/GAS2L1/DNAAF2/FES/NCKAP5L/SPAST/DNAAF5
GOBP_EQUILIBRIOCEPTION	GOBP_EQUILIBRIOCEPTION	GOBP_EQUILIBRIOCEPTION	1	0.921578	1.22012	0.161943	0.969699	0.94668	802	tags=100%, list=8%, signal=92%	CDH23
GOBP_URETER_DEVELOPMENT	GOBP_URETER_DEVELOPMENT	GOBP_URETER_DEVELOPMENT	6	0.606205	1.21998	0.222222	1	0.976261	109	tags=17%, list=1%, signal=16%	SOX17
HP_OPTIC_DISC_DRUSEN	HP_OPTIC_DISC_DRUSEN	HP_OPTIC_DISC_DRUSEN	2	0.806227	1.21992	0.222042	1	0.976261	1981	tags=100%, list=19%, signal=81%	XYLT1/TMEM98
GOBP_POSITIVE_REGULATION_OF_ISOTYPE_SWITCHING	GOBP_POSITIVE_REGULATION_OF_ISOTYPE_SWITCHING	GOBP_POSITIVE_REGULATION_OF_ISOTYPE_SWITCHING	18	0.467255	1.21985	0.214943	1	0.976261	4193	tags=67%, list=41%, signal=39%	ATAD5/IL2/KMT5C/PAXIP1/MLH1/HMCES/STAT6/PTPRC/CLCF1/KMT5B/RIF1/TFRC
GOBP_FOLIC_ACID_TRANSPORT	GOBP_FOLIC_ACID_TRANSPORT	GOBP_FOLIC_ACID_TRANSPORT	7	0.584173	1.21971	0.233645	1	0.976261	1432	tags=57%, list=14%, signal=49%	FOLR3/SLC19A1/FOLR2/ABCC5
HP_FOCAL_CLONIC_SEIZURE	HP_FOCAL_CLONIC_SEIZURE	HP_FOCAL_CLONIC_SEIZURE	7	0.584119	1.21959	0.233645	1	0.976261	1088	tags=43%, list=11%, signal=38%	SLC12A5/TBC1D24/SMARCAL1
GOMF_GAP_JUNCTION_CHANNEL_ACTIVITY_INVOLVED_IN_CARDIAC_CONDUCTION_ELECTRICAL_COUPLING	GOMF_GAP_JUNCTION_CHANNEL_ACTIVITY_INVOLVED_IN_CARDIAC_CONDUCTION_ELECTRICAL_COUPLING	GOMF_GAP_JUNCTION_CHANNEL_ACTIVITY_INVOLVED_IN_CARDIAC_CONDUCTION_ELECTRICAL_COUPLING	1	0.921089	1.21948	0.161943	0.969699	0.94668	807	tags=100%, list=8%, signal=92%	GJA1
GOBP_POSITIVE_REGULATION_OF_SODIUM_ION_TRANSPORT	GOBP_POSITIVE_REGULATION_OF_SODIUM_ION_TRANSPORT	GOBP_POSITIVE_REGULATION_OF_SODIUM_ION_TRANSPORT	19	0.464343	1.21934	0.224797	1	0.976261	1261	tags=26%, list=12%, signal=23%	CNTN1/PKP2/ANK3/GPD1L/TESC
GOBP_TRABECULA_FORMATION	GOBP_TRABECULA_FORMATION	GOBP_TRABECULA_FORMATION	10	0.53878	1.21916	0.227102	1	0.976261	958	tags=30%, list=9%, signal=27%	SFRP1/ADAMTS1/PPARGC1B
GOBP_C_TERMINAL_PROTEIN_DEGLUTAMYLATION	GOBP_C_TERMINAL_PROTEIN_DEGLUTAMYLATION	GOBP_C_TERMINAL_PROTEIN_DEGLUTAMYLATION	2	0.805718	1.21915	0.222042	1	0.976261	712	tags=50%, list=7%, signal=47%	AGBL5
GOBP_PROTEIN_DEGLUTAMYLATION	GOBP_PROTEIN_DEGLUTAMYLATION	GOBP_PROTEIN_DEGLUTAMYLATION	2	0.805718	1.21915	0.222042	1	0.976261	712	tags=50%, list=7%, signal=47%	AGBL5
GOBP_PROTEIN_SIDE_CHAIN_DEGLUTAMYLATION	GOBP_PROTEIN_SIDE_CHAIN_DEGLUTAMYLATION	GOBP_PROTEIN_SIDE_CHAIN_DEGLUTAMYLATION	2	0.805718	1.21915	0.222042	1	0.976261	712	tags=50%, list=7%, signal=47%	AGBL5
GOMF_INTRACELLULAR_CALCIUM_ACTIVATED_CHLORIDE_CHANNEL_ACTIVITY	GOMF_INTRACELLULAR_CALCIUM_ACTIVATED_CHLORIDE_CHANNEL_ACTIVITY	GOMF_INTRACELLULAR_CALCIUM_ACTIVATED_CHLORIDE_CHANNEL_ACTIVITY	9	0.549113	1.21913	0.234177	1	0.976261	1631	tags=44%, list=16%, signal=37%	CLCA4/ANO7/TTYH2/ANO8
HP_METATARSAL_SYNOSTOSIS	HP_METATARSAL_SYNOSTOSIS	HP_METATARSAL_SYNOSTOSIS	3	0.732987	1.21889	0.216463	1	0.976261	474	tags=33%, list=5%, signal=32%	FBLN1
GOBP_POSITIVE_REGULATION_OF_ISOTYPE_SWITCHING_TO_IGA_ISOTYPES	GOBP_POSITIVE_REGULATION_OF_ISOTYPE_SWITCHING_TO_IGA_ISOTYPES	GOBP_POSITIVE_REGULATION_OF_ISOTYPE_SWITCHING_TO_IGA_ISOTYPES	2	0.805267	1.21846	0.222042	1	0.976261	1487	tags=50%, list=15%, signal=43%	MLH1
GOBP_REGULATION_OF_MICROTUBULE_BINDING	GOBP_REGULATION_OF_MICROTUBULE_BINDING	GOBP_REGULATION_OF_MICROTUBULE_BINDING	7	0.583532	1.21837	0.233645	1	0.976261	2721	tags=57%, list=27%, signal=42%	ABL1/HSF1/MAPRE3/TTBK2
GOBP_CELL_FATE_SPECIFICATION	GOBP_CELL_FATE_SPECIFICATION	GOBP_CELL_FATE_SPECIFICATION	22	0.451302	1.2183	0.206583	1	0.976261	959	tags=23%, list=9%, signal=21%	MYL2/SOX17/HOXA13/FOXA1/MESP1
GOBP_BONE_TRABECULA_MORPHOGENESIS	GOBP_BONE_TRABECULA_MORPHOGENESIS	GOBP_BONE_TRABECULA_MORPHOGENESIS	7	0.58347	1.21824	0.23498	1	0.976261	958	tags=29%, list=9%, signal=26%	SFRP1/PPARGC1B
GOCC_EQUATORIAL_MICROTUBULE_ORGANIZING_CENTER	GOCC_EQUATORIAL_MICROTUBULE_ORGANIZING_CENTER	GOCC_EQUATORIAL_MICROTUBULE_ORGANIZING_CENTER	3	0.73257	1.21819	0.216463	1	0.976261	2734	tags=100%, list=27%, signal=73%	TUBGCP4/TUBGCP6/TUBGCP3
GOBP_MITOCHONDRIAL_PROTEIN_PROCESSING	GOBP_MITOCHONDRIAL_PROTEIN_PROCESSING	GOBP_MITOCHONDRIAL_PROTEIN_PROCESSING	8	0.565883	1.218	0.225352	1	0.976261	3027	tags=62%, list=30%, signal=44%	IMMP2L/SPG7/LRRK2/PMPCA/PMPCB
HP_IVORY_EPIPHYSES	HP_IVORY_EPIPHYSES	HP_IVORY_EPIPHYSES	7	0.583111	1.21749	0.23498	1	0.976261	2919	tags=71%, list=29%, signal=51%	TONSL/ERCC6/PCNT/ATR/TRPS1
GOBP_PHOSPHOLIPASE_C_ACTIVATING_G_PROTEIN_COUPLED_RECEPTOR_SIGNALING_PATHWAY	GOBP_PHOSPHOLIPASE_C_ACTIVATING_G_PROTEIN_COUPLED_RECEPTOR_SIGNALING_PATHWAY	GOBP_PHOSPHOLIPASE_C_ACTIVATING_G_PROTEIN_COUPLED_RECEPTOR_SIGNALING_PATHWAY	32	0.427241	1.21748	0.214518	1	0.976261	1920	tags=31%, list=19%, signal=25%	CX3CR1/GPR18/BICD1/P2RY8/P2RY2/GPR27/PLCB2/GALR2/SLC9A3R1/GNA11
HP_SMALL_PLACENTA	HP_SMALL_PLACENTA	HP_SMALL_PLACENTA	5	0.638129	1.21731	0.220833	1	0.976261	316	tags=20%, list=3%, signal=19%	IGF1
GOBP_MORPHOGENESIS_OF_AN_EPITHELIAL_BUD	GOBP_MORPHOGENESIS_OF_AN_EPITHELIAL_BUD	GOBP_MORPHOGENESIS_OF_AN_EPITHELIAL_BUD	4	0.676519	1.2171	0.205279	1	0.976261	62	tags=25%, list=1%, signal=25%	NOG
HP_PROLONGED_PR_INTERVAL	HP_PROLONGED_PR_INTERVAL	HP_PROLONGED_PR_INTERVAL	3	0.731884	1.21705	0.216463	1	0.976261	2741	tags=100%, list=27%, signal=73%	DMPK/GPD1L/GNB5
GOBP_INOSITOL_METABOLIC_PROCESS	GOBP_INOSITOL_METABOLIC_PROCESS	GOBP_INOSITOL_METABOLIC_PROCESS	8	0.565354	1.21686	0.227913	1	0.976261	2295	tags=50%, list=22%, signal=39%	PPIP5K1/IMPA2/ITPK1/PPIP5K2
GOBP_NEGATIVE_REGULATION_OF_FATTY_ACID_BETA_OXIDATION	GOBP_NEGATIVE_REGULATION_OF_FATTY_ACID_BETA_OXIDATION	GOBP_NEGATIVE_REGULATION_OF_FATTY_ACID_BETA_OXIDATION	3	0.73162	1.21661	0.216463	1	0.976261	2172	tags=67%, list=21%, signal=53%	ACACB/PLIN5
GOMF_SOLUTE_CATION_ANTIPORTER_ACTIVITY	GOMF_SOLUTE_CATION_ANTIPORTER_ACTIVITY	GOMF_SOLUTE_CATION_ANTIPORTER_ACTIVITY	21	0.453677	1.21647	0.214367	1	0.976261	3267	tags=52%, list=32%, signal=36%	CLCN4/SLC8A2/SLC24A1/SLC9A9/SLC9A7/SLC24A4/SLC22A4/SLC22A18/SLC9A6/SLC41A1/CLCN5
GOBP_GLYCOLIPID_BIOSYNTHETIC_PROCESS	GOBP_GLYCOLIPID_BIOSYNTHETIC_PROCESS	GOBP_GLYCOLIPID_BIOSYNTHETIC_PROCESS	44	0.408825	1.21644	0.19958	1	0.976261	3478	tags=45%, list=34%, signal=30%	A4GALT/B4GALT6/PIGN/PIGQ/PIGU/PIGZ/ST3GAL3/ST3GAL5/PIGF/PIGS/ST6GALNAC3/PIGK/PGAP2/GPAA1/PIGO/PIGH/MPPE1/SCCPDH/B3GALT4/PIGC
GOMF_OXIDOREDUCTASE_ACTIVITY_ACTING_ON_THE_CH_CH_GROUP_OF_DONORS_OXYGEN_AS_ACCEPTOR	GOMF_OXIDOREDUCTASE_ACTIVITY_ACTING_ON_THE_CH_CH_GROUP_OF_DONORS_OXYGEN_AS_ACCEPTOR	GOMF_OXIDOREDUCTASE_ACTIVITY_ACTING_ON_THE_CH_CH_GROUP_OF_DONORS_OXYGEN_AS_ACCEPTOR	7	0.582555	1.21633	0.23498	1	0.976261	3477	tags=71%, list=34%, signal=47%	ACOX2/PPOX/ACAA1/ACOX1/ACOX3
HP_SHORTENING_OF_ALL_PHALANGES_OF_THE_TOES	HP_SHORTENING_OF_ALL_PHALANGES_OF_THE_TOES	HP_SHORTENING_OF_ALL_PHALANGES_OF_THE_TOES	5	0.637561	1.21622	0.222222	1	0.976261	1898	tags=60%, list=19%, signal=49%	NOG/PIGF/FIG4
HP_MACRODONTIA_OF_PERMANENT_MAXILLARY_CENTRAL_INCISOR	HP_MACRODONTIA_OF_PERMANENT_MAXILLARY_CENTRAL_INCISOR	HP_MACRODONTIA_OF_PERMANENT_MAXILLARY_CENTRAL_INCISOR	8	0.565035	1.21617	0.230474	1	0.976261	3329	tags=75%, list=33%, signal=51%	GJA1/TBC1D24/FARS2/VPS13B/BRF1/KCNMA1
GOMF_RACEMASE_AND_EPIMERASE_ACTIVITY	GOMF_RACEMASE_AND_EPIMERASE_ACTIVITY	GOMF_RACEMASE_AND_EPIMERASE_ACTIVITY	12	0.511779	1.21613	0.23199	1	0.976261	1055	tags=25%, list=10%, signal=22%	DSEL/YJEFN3/GNE
HP_HYPERCOAGULABILITY	HP_HYPERCOAGULABILITY	HP_HYPERCOAGULABILITY	5	0.637357	1.21584	0.222222	1	0.976261	243	tags=20%, list=2%, signal=20%	HBB
GOBP_POSITIVE_REGULATION_OF_CALCIUM_ION_IMPORT	GOBP_POSITIVE_REGULATION_OF_CALCIUM_ION_IMPORT	GOBP_POSITIVE_REGULATION_OF_CALCIUM_ION_IMPORT	10	0.537274	1.21575	0.229611	1	0.976261	691	tags=30%, list=7%, signal=28%	TRPV3/CXCL12/P2RX1
GOBP_SOMATIC_MOTOR_NEURON_DIFFERENTIATION	GOBP_SOMATIC_MOTOR_NEURON_DIFFERENTIATION	GOBP_SOMATIC_MOTOR_NEURON_DIFFERENTIATION	2	0.803463	1.21573	0.225284	1	0.976261	1147	tags=50%, list=11%, signal=44%	TCTN1
HP_ABNORMALITY_OF_MASTICATORY_MUSCLE	HP_ABNORMALITY_OF_MASTICATORY_MUSCLE	HP_ABNORMALITY_OF_MASTICATORY_MUSCLE	9	0.547472	1.21549	0.236709	1	0.976261	2179	tags=56%, list=21%, signal=44%	DMPK/AK9/PI4KA/IRF6/ADGRG1
GOBP_POSITIVE_REGULATION_OF_RECEPTOR_INTERNALIZATION	GOBP_POSITIVE_REGULATION_OF_RECEPTOR_INTERNALIZATION	GOBP_POSITIVE_REGULATION_OF_RECEPTOR_INTERNALIZATION	15	0.4884	1.21545	0.224732	1	0.976261	2235	tags=40%, list=22%, signal=31%	GH1/ARRB1/INSR/DTNBP1/ATAD1/GREM1
GOBP_MITOCHONDRION_LOCALIZATION	GOBP_MITOCHONDRION_LOCALIZATION	GOBP_MITOCHONDRION_LOCALIZATION	31	0.42786	1.21538	0.224646	1	0.976261	2172	tags=29%, list=21%, signal=23%	MGARP/HAP1/MAPT/TLE6/MTM1/LRRK2/MSTO1/SPAST/PLIN5
HP_PEG_SHAPED_MAXILLARY_LATERAL_INCISORS	HP_PEG_SHAPED_MAXILLARY_LATERAL_INCISORS	HP_PEG_SHAPED_MAXILLARY_LATERAL_INCISORS	7	0.582047	1.21527	0.236315	1	0.976261	1942	tags=43%, list=19%, signal=35%	LRP6/IRF6/NEK1
HP_DECREASED_URINE_OUTPUT	HP_DECREASED_URINE_OUTPUT	HP_DECREASED_URINE_OUTPUT	10	0.537032	1.21521	0.229611	1	0.976261	3238	tags=60%, list=32%, signal=41%	MYH11/ACE/SLC25A20/CFB/IRF5/CD46
GOBP_DEFINITIVE_HEMOPOIESIS	GOBP_DEFINITIVE_HEMOPOIESIS	GOBP_DEFINITIVE_HEMOPOIESIS	10	0.536976	1.21508	0.229611	1	0.976261	1274	tags=30%, list=12%, signal=26%	MFAP5/RBFOX2/LYL1
HP_HALITOSIS	HP_HALITOSIS	HP_HALITOSIS	2	0.8028	1.21473	0.226904	1	0.976261	2016	tags=100%, list=20%, signal=80%	SCNN1A/SELENBP1
GOCC_T_TUBULE	GOCC_T_TUBULE	GOCC_T_TUBULE	20	0.458634	1.21464	0.227483	1	0.976261	1722	tags=30%, list=17%, signal=25%	ANK2/ANK3/AHNAK2/ASB3/STAC3/RTN2
GOBP_POSITIVE_REGULATION_OF_GLYCOGEN_METABOLIC_PROCESS	GOBP_POSITIVE_REGULATION_OF_GLYCOGEN_METABOLIC_PROCESS	GOBP_POSITIVE_REGULATION_OF_GLYCOGEN_METABOLIC_PROCESS	10	0.536735	1.21453	0.229611	1	0.976261	1588	tags=30%, list=16%, signal=25%	IGF1/IRS1/INSR
HP_IMPAIRED_ADP_INDUCED_PLATELET_AGGREGATION	HP_IMPAIRED_ADP_INDUCED_PLATELET_AGGREGATION	HP_IMPAIRED_ADP_INDUCED_PLATELET_AGGREGATION	4	0.675054	1.21446	0.208211	1	0.976261	2614	tags=75%, list=26%, signal=56%	HPS6/SH2B3/IKZF5
GOBP_REGULATION_OF_FATTY_ACID_BETA_OXIDATION	GOBP_REGULATION_OF_FATTY_ACID_BETA_OXIDATION	GOBP_REGULATION_OF_FATTY_ACID_BETA_OXIDATION	13	0.500941	1.21432	0.223971	1	0.976261	2256	tags=38%, list=22%, signal=30%	IRS1/ACACB/MLYCD/PLIN5/TYSND1
HP_LEUKONYCHIA	HP_LEUKONYCHIA	HP_LEUKONYCHIA	7	0.581336	1.21378	0.241656	1	0.976261	807	tags=29%, list=8%, signal=26%	PLCD1/GJA1
HP_DUODENAL_STENOSIS	HP_DUODENAL_STENOSIS	HP_DUODENAL_STENOSIS	7	0.581308	1.21373	0.241656	1	0.976261	722	tags=29%, list=7%, signal=27%	STRA6/FANCA
GOBP_ENDOPLASMIC_RETICULUM_LOCALIZATION	GOBP_ENDOPLASMIC_RETICULUM_LOCALIZATION	GOBP_ENDOPLASMIC_RETICULUM_LOCALIZATION	6	0.602934	1.2134	0.223594	1	0.976261	253	tags=17%, list=2%, signal=16%	TLE6
GOBP_FEAR_RESPONSE	GOBP_FEAR_RESPONSE	GOBP_FEAR_RESPONSE	11	0.51951	1.21334	0.239211	1	0.976261	58	tags=9%, list=1%, signal=9%	SLC1A1
GOCC_HAPTOGLOBIN_HEMOGLOBIN_COMPLEX	GOCC_HAPTOGLOBIN_HEMOGLOBIN_COMPLEX	GOCC_HAPTOGLOBIN_HEMOGLOBIN_COMPLEX	2	0.801723	1.2131	0.226904	1	0.976261	2027	tags=100%, list=20%, signal=80%	HBB/HBA2
GOMF_HAPTOGLOBIN_BINDING	GOMF_HAPTOGLOBIN_BINDING	GOMF_HAPTOGLOBIN_BINDING	2	0.801723	1.2131	0.226904	1	0.976261	2027	tags=100%, list=20%, signal=80%	HBB/HBA2
HP_BROAD_ALVEOLAR_RIDGES	HP_BROAD_ALVEOLAR_RIDGES	HP_BROAD_ALVEOLAR_RIDGES	12	0.510474	1.21303	0.238095	1	0.976261	1898	tags=50%, list=19%, signal=41%	GPC4/GJA1/TBC1D24/RERE/OFD1/FIG4
HP_SYNOSTOSIS_INVOLVING_DIGITS	HP_SYNOSTOSIS_INVOLVING_DIGITS	HP_SYNOSTOSIS_INVOLVING_DIGITS	7	0.580884	1.21284	0.241656	1	0.976261	1431	tags=29%, list=14%, signal=25%	NOG/PCNT
GOBP_POSITIVE_REGULATION_OF_PROTEIN_LOCALIZATION_TO_CELL_SURFACE	GOBP_POSITIVE_REGULATION_OF_PROTEIN_LOCALIZATION_TO_CELL_SURFACE	GOBP_POSITIVE_REGULATION_OF_PROTEIN_LOCALIZATION_TO_CELL_SURFACE	11	0.51929	1.21283	0.241677	1	0.976261	1325	tags=27%, list=13%, signal=24%	RIC3/GPD1L/SNX33
HP_INTERLOBULAR_SEPTAL_THICKENING	HP_INTERLOBULAR_SEPTAL_THICKENING	HP_INTERLOBULAR_SEPTAL_THICKENING	2	0.801532	1.21281	0.226904	1	0.976261	727	tags=50%, list=7%, signal=46%	EIF2AK4
HP_PULMONARY_INTERSTITIAL_THICKENING	HP_PULMONARY_INTERSTITIAL_THICKENING	HP_PULMONARY_INTERSTITIAL_THICKENING	2	0.801532	1.21281	0.226904	1	0.976261	727	tags=50%, list=7%, signal=46%	EIF2AK4
GOMF_LAMININ_1_BINDING	GOMF_LAMININ_1_BINDING	GOMF_LAMININ_1_BINDING	2	0.801527	1.2128	0.226904	1	0.976261	2029	tags=100%, list=20%, signal=80%	NID1/DAG1
GOBP_MANNOSYLATION	GOBP_MANNOSYLATION	GOBP_MANNOSYLATION	16	0.477936	1.21255	0.232122	1	0.976261	2510	tags=38%, list=25%, signal=28%	DPY19L4/PIGZ/FKTN/ALG3/POMT1/ALG1
GOBP_RESPONSE_TO_FORSKOLIN	GOBP_RESPONSE_TO_FORSKOLIN	GOBP_RESPONSE_TO_FORSKOLIN	3	0.729166	1.21253	0.221037	1	0.976261	339	tags=33%, list=3%, signal=32%	ADCY6
GOBP_CIRCULATORY_SYSTEM_PROCESS	GOBP_CIRCULATORY_SYSTEM_PROCESS	GOBP_CIRCULATORY_SYSTEM_PROCESS	247	0.361627	1.21247	0.062	0.757081	0.739109	1969	tags=26%, list=19%, signal=21%	ANK2/SLC1A1/BDKRB1/SVEP1/MYL2/GNB3/RNF207/HBB/CXCL12/CLDN5/SNTA1/ADCY6/CDH5/IL2/IMMP2L/HTR7/TJP1/ABAT/SLC8A2/SMAD3/SLC15A2/P2RX1/PKP2/FGF13/HSD11B2/MYBPC3/SLC19A1/GJA1/MAP2K6/DMPK/ABL1/ACE/P2RY2/AGER/FLI1/RAMP2/ADORA2B/ASB3/SERPINF2/TMIGD3/ADRA2B/GPD1L/FFAR3/WWTR1/SLC38A5/FGFBP3/PLVAP/FOXC1/ABCC5/PDE2A/BBS4/INSR/ZDHHC21/LNPEP/TBC1D8/MTOR/ACSM3/CD36/AKAP12/SLC9A3R1/GNA11/TBXAS1/CYSLTR1
HP_ABNORMAL_ERYTHROCYTE_PHYSIOLOGY	HP_ABNORMAL_ERYTHROCYTE_PHYSIOLOGY	HP_ABNORMAL_ERYTHROCYTE_PHYSIOLOGY	5	0.635536	1.21236	0.225	1	0.976261	243	tags=20%, list=2%, signal=20%	HBB
GOBP_REGULATION_OF_LUNG_BLOOD_PRESSURE	GOBP_REGULATION_OF_LUNG_BLOOD_PRESSURE	GOBP_REGULATION_OF_LUNG_BLOOD_PRESSURE	2	0.801175	1.21227	0.228525	1	0.976261	640	tags=50%, list=6%, signal=47%	SMAD3
GOBP_EMBRYONIC_ORGAN_MORPHOGENESIS	GOBP_EMBRYONIC_ORGAN_MORPHOGENESIS	GOBP_EMBRYONIC_ORGAN_MORPHOGENESIS	107	0.377698	1.21225	0.137652	0.939036	0.916745	2103	tags=28%, list=21%, signal=23%	NOG/SOX17/RNF207/WDPCP/STRA6/MFAP5/PLS1/APLNR/ASB2/SMAD3/MTHFD1/FBN1/CDH23/GJA1/FUZ/EFEMP1/FZD2/SATB2/MESP1/DLX2/IFT52/BBS4/PDGFRA/DVL2/FLVCR1/SLC9A3R1/BBS7/CEP290/MIB1/TPRN
GOMF_MANNOSYLTRANSFERASE_ACTIVITY	GOMF_MANNOSYLTRANSFERASE_ACTIVITY	GOMF_MANNOSYLTRANSFERASE_ACTIVITY	12	0.510124	1.21219	0.239316	1	0.976261	2510	tags=42%, list=25%, signal=31%	DPY19L4/PIGZ/ALG3/POMT1/ALG1
HP_MEDIAN_CLEFT_LIP_AND_PALATE	HP_MEDIAN_CLEFT_LIP_AND_PALATE	HP_MEDIAN_CLEFT_LIP_AND_PALATE	8	0.563177	1.21217	0.231754	1	0.976261	896	tags=25%, list=9%, signal=23%	DISP1/FZD2
GOCC_CELL_BODY_MEMBRANE	GOCC_CELL_BODY_MEMBRANE	GOCC_CELL_BODY_MEMBRANE	10	0.535507	1.21176	0.23463	1	0.976261	1588	tags=40%, list=16%, signal=34%	CX3CR1/KCNC3/DAB2IP/INSR
HP_ORTHOKERATOSIS	HP_ORTHOKERATOSIS	HP_ORTHOKERATOSIS	4	0.673509	1.21168	0.21261	1	0.976261	132	tags=25%, list=1%, signal=25%	CYP4F22
GOBP_CALCIUM_ION_REGULATED_EXOCYTOSIS_OF_NEUROTRANSMITTER	GOBP_CALCIUM_ION_REGULATED_EXOCYTOSIS_OF_NEUROTRANSMITTER	GOBP_CALCIUM_ION_REGULATED_EXOCYTOSIS_OF_NEUROTRANSMITTER	3	0.728632	1.21165	0.224085	1	0.976261	493	tags=33%, list=5%, signal=32%	STX1B
GOBP_DENDRITIC_SPINE_DEVELOPMENT	GOBP_DENDRITIC_SPINE_DEVELOPMENT	GOBP_DENDRITIC_SPINE_DEVELOPMENT	54	0.399943	1.21152	0.178311	0.997947	0.974257	2044	tags=24%, list=20%, signal=19%	SDK1/NLGN2/IL2/SLC12A5/DISC1/NEURL1/CAMK1/ABI3/LRRK2/STAU2/IQSEC1/DBN1/DTNBP1
HP_GRANULAR_MACULAR_APPEARANCE	HP_GRANULAR_MACULAR_APPEARANCE	HP_GRANULAR_MACULAR_APPEARANCE	1	0.915019	1.21144	0.182186	1	0.976261	869	tags=100%, list=9%, signal=92%	EFEMP1
HP_PERIPAPILLARY_CHORIORETINAL_ATROPHY	HP_PERIPAPILLARY_CHORIORETINAL_ATROPHY	HP_PERIPAPILLARY_CHORIORETINAL_ATROPHY	1	0.915019	1.21144	0.182186	1	0.976261	869	tags=100%, list=9%, signal=92%	EFEMP1
HP_PERIPHERAL_RETINAL_DEGENERATION	HP_PERIPHERAL_RETINAL_DEGENERATION	HP_PERIPHERAL_RETINAL_DEGENERATION	1	0.915019	1.21144	0.182186	1	0.976261	869	tags=100%, list=9%, signal=92%	EFEMP1
GOBP_KETONE_BODY_METABOLIC_PROCESS	GOBP_KETONE_BODY_METABOLIC_PROCESS	GOBP_KETONE_BODY_METABOLIC_PROCESS	7	0.580199	1.21141	0.242991	1	0.976261	3558	tags=71%, list=35%, signal=47%	OXCT2/HMGCS2/OXCT1/ACAT1/AACS
GOBP_NEGATIVE_REGULATION_OF_VASCULAR_PERMEABILITY	GOBP_NEGATIVE_REGULATION_OF_VASCULAR_PERMEABILITY	GOBP_NEGATIVE_REGULATION_OF_VASCULAR_PERMEABILITY	10	0.535174	1.211	0.23463	1	0.976261	2307	tags=50%, list=23%, signal=39%	CLDN5/RAMP2/PDE2A/AKAP12/ARHGAP35
GOBP_REGULATION_OF_CELL_FATE_SPECIFICATION	GOBP_REGULATION_OF_CELL_FATE_SPECIFICATION	GOBP_REGULATION_OF_CELL_FATE_SPECIFICATION	5	0.634742	1.21085	0.226389	1	0.976261	959	tags=40%, list=9%, signal=36%	SOX17/MESP1
GOBP_GLYCEROLIPID_CATABOLIC_PROCESS	GOBP_GLYCEROLIPID_CATABOLIC_PROCESS	GOBP_GLYCEROLIPID_CATABOLIC_PROCESS	31	0.426189	1.21063	0.225736	1	0.976261	2172	tags=35%, list=21%, signal=28%	PNPLA7/PNPLA3/GDPD3/PLA2G10/PLCB1/GDE1/DAGLA/ABHD5/PLB1/SCARB1/PLIN5
GOCC_HEMOGLOBIN_COMPLEX	GOCC_HEMOGLOBIN_COMPLEX	GOCC_HEMOGLOBIN_COMPLEX	3	0.727737	1.21016	0.22561	1	0.976261	2027	tags=67%, list=20%, signal=53%	HBB/HBA2
GOBP_REGULATION_OF_MEIOTIC_NUCLEAR_DIVISION	GOBP_REGULATION_OF_MEIOTIC_NUCLEAR_DIVISION	GOBP_REGULATION_OF_MEIOTIC_NUCLEAR_DIVISION	11	0.518142	1.21015	0.244143	1	0.976261	2041	tags=55%, list=20%, signal=44%	HORMAD1/PLCB1/FBXO5/RAD1/RAD51AP1/CDC20
GOBP_ENDOTHELIAL_CELL_DEVELOPMENT	GOBP_ENDOTHELIAL_CELL_DEVELOPMENT	GOBP_ENDOTHELIAL_CELL_DEVELOPMENT	49	0.40302	1.21006	0.192469	1	0.976261	2075	tags=29%, list=20%, signal=23%	ARHGEF26/HOXA13/CLDN5/ROBO4/CDH5/TJP1/PLCB1/PDE2A/ZDHHC21/GSTM3/EZR/IKBKB/PECAM1/RAP2B
HP_PERIFOVEAL_RING_OF_HYPERAUTOFLUORESCENCE	HP_PERIFOVEAL_RING_OF_HYPERAUTOFLUORESCENCE	HP_PERIFOVEAL_RING_OF_HYPERAUTOFLUORESCENCE	2	0.799681	1.21001	0.236629	1	0.976261	869	tags=50%, list=9%, signal=46%	EFEMP1
GOBP_POSITIVE_REGULATION_OF_VASOCONSTRICTION	GOBP_POSITIVE_REGULATION_OF_VASOCONSTRICTION	GOBP_POSITIVE_REGULATION_OF_VASOCONSTRICTION	10	0.534711	1.20995	0.235885	1	0.976261	1969	tags=40%, list=19%, signal=32%	ABL1/ACE/TBXAS1/CYSLTR1
GOBP_EMBRYONIC_HINDLIMB_MORPHOGENESIS	GOBP_EMBRYONIC_HINDLIMB_MORPHOGENESIS	GOBP_EMBRYONIC_HINDLIMB_MORPHOGENESIS	7	0.579453	1.20985	0.244326	1	0.976261	2218	tags=43%, list=22%, signal=34%	AFF3/OSR2/MED1
HP_DUODENAL_ADENOCARCINOMA	HP_DUODENAL_ADENOCARCINOMA	HP_DUODENAL_ADENOCARCINOMA	5	0.634182	1.20978	0.226389	1	0.976261	3740	tags=100%, list=37%, signal=63%	MLH1/GREM1/APC/NTHL1/SMAD4
GOBP_PEPTIDYL_LYSINE_OXIDATION	GOBP_PEPTIDYL_LYSINE_OXIDATION	GOBP_PEPTIDYL_LYSINE_OXIDATION	1	0.913648	1.20962	0.182186	1	0.976261	883	tags=100%, list=9%, signal=91%	LOXL3
GOMF_PROTEIN_LYSINE_6_OXIDASE_ACTIVITY	GOMF_PROTEIN_LYSINE_6_OXIDASE_ACTIVITY	GOMF_PROTEIN_LYSINE_6_OXIDASE_ACTIVITY	1	0.913648	1.20962	0.182186	1	0.976261	883	tags=100%, list=9%, signal=91%	LOXL3
HP_LISSENCEPHALY	HP_LISSENCEPHALY	HP_LISSENCEPHALY	89	0.381881	1.20956	0.148262	0.953034	0.93041	2221	tags=34%, list=22%, signal=27%	KIF14/EML1/NUP107/PIGQ/FLI1/MCPH1/STS/TCTN1/ATP6V0A2/FKTN/PI4KA/HIC1/MLYCD/ETFDH/SLC25A22/FTO/OSGEP/GFM2/NDE1/FIG4/TUBGCP6/RMND1/POMT1/ATR/NEK1/DAG1/CTU2/SNAP29/ADGRG1/KATNB1
HP_AGENESIS_OF_MAXILLARY_INCISOR	HP_AGENESIS_OF_MAXILLARY_INCISOR	HP_AGENESIS_OF_MAXILLARY_INCISOR	6	0.601	1.20951	0.227709	1	0.976261	1613	tags=33%, list=16%, signal=28%	LRP6/IRF6
GOBP_PHAGOCYTOSIS	GOBP_PHAGOCYTOSIS	GOBP_PHAGOCYTOSIS	183	0.364638	1.20941	0.0880881	0.834528	0.814717	633	tags=11%, list=6%, signal=11%	IGLC6/IGHV3-53/IGHA2/IGHV3-15/IGHV3-73/IGHV4-39/IGHV3-7/IGHA1/IGLC3/IGLC2/IGHV3-48/IGHV4-59/IGHV5-51/SRPX/SFTPD/TXNDC5/IGHV3-23/IGHV2-5/SIRPG/IGKC/IGLL5
HP_ABNORMAL_RESPIRATORY_MOTILE_CILIUM_MORPHOLOGY	HP_ABNORMAL_RESPIRATORY_MOTILE_CILIUM_MORPHOLOGY	HP_ABNORMAL_RESPIRATORY_MOTILE_CILIUM_MORPHOLOGY	4	0.672238	1.20939	0.215543	1	0.976261	2141	tags=75%, list=21%, signal=59%	ARMC2/DNAAF2/DNAAF5
HP_VENTRICULAR_FIBRILLATION	HP_VENTRICULAR_FIBRILLATION	HP_VENTRICULAR_FIBRILLATION	21	0.45089	1.209	0.218928	1	0.976261	1550	tags=29%, list=15%, signal=24%	MYL2/SNTA1/PKP2/MYBPC3/GPD1L/SCNN1A
GOBP_NEUTRAL_LIPID_CATABOLIC_PROCESS	GOBP_NEUTRAL_LIPID_CATABOLIC_PROCESS	GOBP_NEUTRAL_LIPID_CATABOLIC_PROCESS	14	0.491093	1.20871	0.246707	1	0.976261	2172	tags=36%, list=21%, signal=28%	PNPLA3/DAGLA/ABHD5/PLB1/PLIN5
HP_CEREBELLAR_CALCIFICATIONS	HP_CEREBELLAR_CALCIFICATIONS	HP_CEREBELLAR_CALCIFICATIONS	6	0.600497	1.20849	0.230453	1	0.976261	2379	tags=50%, list=23%, signal=38%	JAM2/ERCC6/PDGFRB
GOCC_CILIARY_BASAL_BODY	GOCC_CILIARY_BASAL_BODY	GOCC_CILIARY_BASAL_BODY	65	0.3918	1.20835	0.178054	0.997947	0.974257	2721	tags=38%, list=27%, signal=28%	FAM166A/WDR35/SSX2IP/CEP131/DISC1/TTLL1/B9D1/WRAP73/TAPT1/POC1A/IFT52/BBS4/IFT122/EZR/OFD1/PTPN23/CEP78/RP2/BBS7/CEP290/ARHGAP35/RABEP2/TTLL4/DAAM1/TTBK2
GOMF_ARYL_SULFOTRANSFERASE_ACTIVITY	GOMF_ARYL_SULFOTRANSFERASE_ACTIVITY	GOMF_ARYL_SULFOTRANSFERASE_ACTIVITY	2	0.798492	1.20821	0.236629	1	0.976261	2060	tags=100%, list=20%, signal=80%	SULT1A3/SULT1A1
HP_ANURIA	HP_ANURIA	HP_ANURIA	6	0.600288	1.20807	0.230453	1	0.976261	1954	tags=50%, list=19%, signal=40%	MYH11/ACE/CFB
GOBP_NEURAL_PLATE_MORPHOGENESIS	GOBP_NEURAL_PLATE_MORPHOGENESIS	GOBP_NEURAL_PLATE_MORPHOGENESIS	3	0.726406	1.20794	0.22561	1	0.976261	1836	tags=67%, list=18%, signal=55%	NOG/DVL2
HP_RECURRENT_TONSILLITIS	HP_RECURRENT_TONSILLITIS	HP_RECURRENT_TONSILLITIS	4	0.671359	1.20781	0.217009	1	0.976261	1977	tags=50%, list=19%, signal=40%	SCNN1A/MPEG1
GOBP_REGULATION_OF_MORPHOGENESIS_OF_A_BRANCHING_STRUCTURE	GOBP_REGULATION_OF_MORPHOGENESIS_OF_A_BRANCHING_STRUCTURE	GOBP_REGULATION_OF_MORPHOGENESIS_OF_A_BRANCHING_STRUCTURE	19	0.45994	1.20777	0.232908	1	0.976261	1639	tags=26%, list=16%, signal=22%	SFRP1/NOG/ABL1/FGF7/LRRK2
GOBP_FOREBRAIN_NEURON_FATE_COMMITMENT	GOBP_FOREBRAIN_NEURON_FATE_COMMITMENT	GOBP_FOREBRAIN_NEURON_FATE_COMMITMENT	1	0.912179	1.20768	0.186235	1	0.976261	898	tags=100%, list=9%, signal=91%	SATB2
HP_ABNORMALITY_OF_THE_PHALANGES_OF_THE_TOES	HP_ABNORMALITY_OF_THE_PHALANGES_OF_THE_TOES	HP_ABNORMALITY_OF_THE_PHALANGES_OF_THE_TOES	54	0.398481	1.20709	0.188738	1	0.976261	1942	tags=30%, list=19%, signal=24%	NOG/SLCO2A1/GPC4/FANCA/PIGQ/SATB2/FLI1/TBC1D24/BMP2/IFT122/SLC25A22/SMARCA2/COL6A2/PIGF/FIG4/NEK1
GOBP_CELL_MIGRATION_IN_HINDBRAIN	GOBP_CELL_MIGRATION_IN_HINDBRAIN	GOBP_CELL_MIGRATION_IN_HINDBRAIN	5	0.632683	1.20692	0.229167	1	0.976261	2721	tags=60%, list=27%, signal=44%	RBFOX2/RERE/TTBK2
GOBP_LATERAL_SPROUTING_FROM_AN_EPITHELIUM	GOBP_LATERAL_SPROUTING_FROM_AN_EPITHELIUM	GOBP_LATERAL_SPROUTING_FROM_AN_EPITHELIUM	2	0.797538	1.20677	0.23987	1	0.976261	62	tags=50%, list=1%, signal=50%	NOG
GOBP_PROSTATIC_BUD_FORMATION	GOBP_PROSTATIC_BUD_FORMATION	GOBP_PROSTATIC_BUD_FORMATION	2	0.797538	1.20677	0.23987	1	0.976261	62	tags=50%, list=1%, signal=50%	NOG
HP_LENS_SUBLUXATION	HP_LENS_SUBLUXATION	HP_LENS_SUBLUXATION	6	0.599617	1.20672	0.233196	1	0.976261	3342	tags=67%, list=33%, signal=45%	P3H2/CYSLTR2/GNA11/BAP1
GOMF_CO_SMAD_BINDING	GOMF_CO_SMAD_BINDING	GOMF_CO_SMAD_BINDING	4	0.67074	1.2067	0.218475	1	0.976261	640	tags=25%, list=6%, signal=23%	SMAD3
HP_PROTUBERANT_ABDOMEN	HP_PROTUBERANT_ABDOMEN	HP_PROTUBERANT_ABDOMEN	20	0.455603	1.20661	0.233256	1	0.976261	2477	tags=45%, list=24%, signal=34%	FBN1/GNE/SMARCAL1/SLC37A4/IFT52/IFT122/MTOR/LIPA/INPPL1
GOCC_9PLUS0_NON_MOTILE_CILIUM	GOCC_9PLUS0_NON_MOTILE_CILIUM	GOCC_9PLUS0_NON_MOTILE_CILIUM	36	0.414741	1.20651	0.228388	1	0.976261	2609	tags=39%, list=26%, signal=29%	PDE6B/C4orf47/PDE6G/IFT52/PIP4K2A/BBS4/PHLPP2/IFT122/GNA11/BBS7/CEP290/OCRL/SLC24A4/TTLL4
GOBP_PROTEIN_LOCALIZATION_TO_AXON	GOBP_PROTEIN_LOCALIZATION_TO_AXON	GOBP_PROTEIN_LOCALIZATION_TO_AXON	2	0.797246	1.20633	0.241491	1	0.976261	700	tags=50%, list=7%, signal=47%	ANK3
GOBP_CELL_COMMUNICATION_INVOLVED_IN_CARDIAC_CONDUCTION	GOBP_CELL_COMMUNICATION_INVOLVED_IN_CARDIAC_CONDUCTION	GOBP_CELL_COMMUNICATION_INVOLVED_IN_CARDIAC_CONDUCTION	22	0.446782	1.20609	0.213394	1	0.976261	807	tags=18%, list=8%, signal=17%	ANK2/RNF207/PKP2/GJA1
GOBP_EMBRYONIC_HEART_TUBE_DEVELOPMENT	GOBP_EMBRYONIC_HEART_TUBE_DEVELOPMENT	GOBP_EMBRYONIC_HEART_TUBE_DEVELOPMENT	41	0.408222	1.20571	0.218585	1	0.976261	2218	tags=34%, list=22%, signal=27%	SOX17/RNF207/APLNR/ASB2/SMAD3/GJA1/MESP1/FOXC1/IFT52/BBS4/IFT122/BBS7/MIB1/MED1
HP_APLASIA_HYPOPLASIA_OF_THE_LUNGS	HP_APLASIA_HYPOPLASIA_OF_THE_LUNGS	HP_APLASIA_HYPOPLASIA_OF_THE_LUNGS	60	0.394314	1.2054	0.184265	1	0.976261	1983	tags=28%, list=19%, signal=23%	DISP1/WDR35/STRA6/PIGN/MYH11/FUZ/ACE/AARS2/MBTPS2/TAPT1/NEK9/NELFA/ETFDH/KAT6B/ALG3/NEK1/TTC21B
GOBP_EXTRACELLULAR_MATRIX_ASSEMBLY	GOBP_EXTRACELLULAR_MATRIX_ASSEMBLY	GOBP_EXTRACELLULAR_MATRIX_ASSEMBLY	25	0.436987	1.20481	0.232301	1	0.976261	1086	tags=24%, list=11%, signal=22%	GPM6B/SMPD3/MYH11/MFAP4/SMAD3/RAMP2
GOBP_ACTIVATION_OF_ADENYLATE_CYCLASE_ACTIVITY	GOBP_ACTIVATION_OF_ADENYLATE_CYCLASE_ACTIVITY	GOBP_ACTIVATION_OF_ADENYLATE_CYCLASE_ACTIVITY	5	0.631485	1.20463	0.229167	1	0.976261	1178	tags=40%, list=12%, signal=35%	ADORA2B/TMIGD3
GOBP_PROTEIN_LOCALIZATION_TO_CYTOSKELETON	GOBP_PROTEIN_LOCALIZATION_TO_CYTOSKELETON	GOBP_PROTEIN_LOCALIZATION_TO_CYTOSKELETON	41	0.407841	1.20458	0.220697	1	0.976261	2798	tags=44%, list=27%, signal=32%	BICD1/CEP131/DISC1/PARD6A/MCPH1/WRAP73/CHAMP1/AURKA/BBS4/GAS2L1/GOLGB1/SPAG5/APC/MAPRE2/KIF20B/MAPRE3/TTBK2/CCDC14
GOBP_NEGATIVE_REGULATION_OF_CARDIAC_MUSCLE_TISSUE_GROWTH	GOBP_NEGATIVE_REGULATION_OF_CARDIAC_MUSCLE_TISSUE_GROWTH	GOBP_NEGATIVE_REGULATION_OF_CARDIAC_MUSCLE_TISSUE_GROWTH	13	0.49691	1.20455	0.236077	1	0.976261	62	tags=8%, list=1%, signal=8%	NOG
GOBP_ENDOCARDIAL_CELL_DIFFERENTIATION	GOBP_ENDOCARDIAL_CELL_DIFFERENTIATION	GOBP_ENDOCARDIAL_CELL_DIFFERENTIATION	5	0.631339	1.20435	0.229167	1	0.976261	109	tags=20%, list=1%, signal=20%	SOX17
HP_DECREASED_CIRCULATING_ALDOSTERONE_LEVEL	HP_DECREASED_CIRCULATING_ALDOSTERONE_LEVEL	HP_DECREASED_CIRCULATING_ALDOSTERONE_LEVEL	5	0.631098	1.20389	0.229167	1	0.976261	2387	tags=60%, list=23%, signal=46%	HSD11B2/TXNRD2/NNT
GOBP_L_CYSTINE_TRANSPORT	GOBP_L_CYSTINE_TRANSPORT	GOBP_L_CYSTINE_TRANSPORT	3	0.723867	1.20372	0.230183	1	0.976261	191	tags=33%, list=2%, signal=33%	SLC3A1
GOBP_NEGATIVE_REGULATION_OF_G0_TO_G1_TRANSITION	GOBP_NEGATIVE_REGULATION_OF_G0_TO_G1_TRANSITION	GOBP_NEGATIVE_REGULATION_OF_G0_TO_G1_TRANSITION	4	0.668978	1.20353	0.222874	1	0.976261	1112	tags=50%, list=11%, signal=45%	FOXO4/DAB2IP
HP_AGENESIS_OF_CENTRAL_INCISOR	HP_AGENESIS_OF_CENTRAL_INCISOR	HP_AGENESIS_OF_CENTRAL_INCISOR	6	0.597738	1.20294	0.234568	1	0.976261	1942	tags=50%, list=19%, signal=41%	LRP6/IRF6/NEK1
HP_METAPHYSEAL_STRIATIONS	HP_METAPHYSEAL_STRIATIONS	HP_METAPHYSEAL_STRIATIONS	7	0.576061	1.20277	0.253672	1	0.976261	1249	tags=29%, list=12%, signal=25%	KIF22/TONSL
GOCC_TRAPP_COMPLEX	GOCC_TRAPP_COMPLEX	GOCC_TRAPP_COMPLEX	12	0.506146	1.20274	0.249084	1	0.976261	2947	tags=58%, list=29%, signal=42%	TRAPPC12/TRAPPC10/TRAPPC13/TRAPPC8/TRAPPC6A/TRAPPC4/TRAPPC9
GOBP_REGULATION_OF_KIDNEY_DEVELOPMENT	GOBP_REGULATION_OF_KIDNEY_DEVELOPMENT	GOBP_REGULATION_OF_KIDNEY_DEVELOPMENT	8	0.558722	1.20258	0.240717	1	0.976261	62	tags=12%, list=1%, signal=12%	NOG
GOBP_POSITIVE_REGULATION_OF_PHOSPHATASE_ACTIVITY	GOBP_POSITIVE_REGULATION_OF_PHOSPHATASE_ACTIVITY	GOBP_POSITIVE_REGULATION_OF_PHOSPHATASE_ACTIVITY	21	0.448496	1.20258	0.233751	1	0.976261	3782	tags=62%, list=37%, signal=39%	SMAD3/PPARGC1B/CD33/PPP1R14D/BMP2/MTOR/PDGFRB/IFNG/MEF2C/PTPRC/SLC39A10/ITGA1/CALM2
GOBP_BRANCHED_CHAIN_AMINO_ACID_CATABOLIC_PROCESS	GOBP_BRANCHED_CHAIN_AMINO_ACID_CATABOLIC_PROCESS	GOBP_BRANCHED_CHAIN_AMINO_ACID_CATABOLIC_PROCESS	17	0.466458	1.20228	0.239257	1	0.976261	4206	tags=71%, list=41%, signal=42%	MCCC1/AUH/ALDH6A1/BCKDHB/IVD/SLC25A44/ACAT1/BCAT2/DLD/HIBADH/HSD17B10/ECHS1
HP_ABNORMAL_FALLOPIAN_TUBE_MORPHOLOGY	HP_ABNORMAL_FALLOPIAN_TUBE_MORPHOLOGY	HP_ABNORMAL_FALLOPIAN_TUBE_MORPHOLOGY	10	0.53132	1.20228	0.243413	1	0.976261	2844	tags=50%, list=28%, signal=36%	RAD51D/HCCS/RAD51C/CHEK2/RAD50
HP_RECURRENT_STAPHYLOCOCCAL_INFECTIONS	HP_RECURRENT_STAPHYLOCOCCAL_INFECTIONS	HP_RECURRENT_STAPHYLOCOCCAL_INFECTIONS	14	0.488359	1.20198	0.261078	1	0.976261	2795	tags=43%, list=27%, signal=31%	RFXAP/IRAK4/ITGB2/LYST/RFX5/NCF1
GOBP_GENITALIA_DEVELOPMENT	GOBP_GENITALIA_DEVELOPMENT	GOBP_GENITALIA_DEVELOPMENT	16	0.473745	1.20191	0.242673	1	0.976261	365	tags=12%, list=4%, signal=12%	HOXA13/STRA6
GOCC_MKS_COMPLEX	GOCC_MKS_COMPLEX	GOCC_MKS_COMPLEX	7	0.57554	1.20168	0.256342	1	0.976261	3254	tags=57%, list=32%, signal=39%	B9D1/TCTN1/CEP290/B9D2
GOBP_REGULATION_OF_EMBRYONIC_DEVELOPMENT	GOBP_REGULATION_OF_EMBRYONIC_DEVELOPMENT	GOBP_REGULATION_OF_EMBRYONIC_DEVELOPMENT	34	0.417816	1.20168	0.228786	1	0.976261	2303	tags=26%, list=23%, signal=21%	SOX17/WDPCP/TLE6/PLCB1/INSR/RBM19/DAG1/POGLUT1/SFRP2
GOMF_NEUROTROPHIN_BINDING	GOMF_NEUROTROPHIN_BINDING	GOMF_NEUROTROPHIN_BINDING	4	0.667817	1.20144	0.225806	1	0.976261	214	tags=25%, list=2%, signal=24%	HAP1
HP_SECRETORY_DIARRHEA	HP_SECRETORY_DIARRHEA	HP_SECRETORY_DIARRHEA	6	0.596881	1.20122	0.237311	1	0.976261	1384	tags=33%, list=14%, signal=29%	SLCO2A1/PLVAP
GOBP_ACTIVATION_OF_MEIOSIS	GOBP_ACTIVATION_OF_MEIOSIS	GOBP_ACTIVATION_OF_MEIOSIS	1	0.907186	1.20107	0.188259	1	0.976261	949	tags=100%, list=9%, signal=91%	PLCB1
GOBP_EMBRYONIC_SKELETAL_SYSTEM_DEVELOPMENT	GOBP_EMBRYONIC_SKELETAL_SYSTEM_DEVELOPMENT	GOBP_EMBRYONIC_SKELETAL_SYSTEM_DEVELOPMENT	37	0.411219	1.20098	0.225292	1	0.976261	2217	tags=32%, list=22%, signal=25%	NOG/SMAD3/MTHFD1/FUZ/SATB2/XYLT1/DLX2/TAPT1/PDGFRA/FLVCR1/ACVR2A/OSR2
GOBP_GUANINE_NUCLEOTIDE_TRANSMEMBRANE_TRANSPORT	GOBP_GUANINE_NUCLEOTIDE_TRANSMEMBRANE_TRANSPORT	GOBP_GUANINE_NUCLEOTIDE_TRANSMEMBRANE_TRANSPORT	6	0.596533	1.20052	0.238683	1	0.976261	2151	tags=50%, list=21%, signal=39%	SLC19A1/SLC17A9/ABCC4
GOBP_ACYL_CARNITINE_TRANSMEMBRANE_TRANSPORT	GOBP_ACYL_CARNITINE_TRANSMEMBRANE_TRANSPORT	GOBP_ACYL_CARNITINE_TRANSMEMBRANE_TRANSPORT	1	0.906403	1.20003	0.190283	1	0.976261	957	tags=100%, list=9%, signal=91%	SLC25A20
GOMF_ACYL_CARNITINE_TRANSMEMBRANE_TRANSPORTER_ACTIVITY	GOMF_ACYL_CARNITINE_TRANSMEMBRANE_TRANSPORTER_ACTIVITY	GOMF_ACYL_CARNITINE_TRANSMEMBRANE_TRANSPORTER_ACTIVITY	1	0.906403	1.20003	0.190283	1	0.976261	957	tags=100%, list=9%, signal=91%	SLC25A20
GOCC_ELONGATOR_HOLOENZYME_COMPLEX	GOCC_ELONGATOR_HOLOENZYME_COMPLEX	GOCC_ELONGATOR_HOLOENZYME_COMPLEX	4	0.666973	1.19992	0.228739	1	0.976261	1968	tags=75%, list=19%, signal=61%	ELP3/ELP6/ELP5
HP_TIBIALIS_MUSCLE_WEAKNESS	HP_TIBIALIS_MUSCLE_WEAKNESS	HP_TIBIALIS_MUSCLE_WEAKNESS	3	0.721567	1.1999	0.234756	1	0.976261	1055	tags=33%, list=10%, signal=30%	GNE
GOBP_REGULATION_OF_INOSITOL_1_4_5_TRISPHOSPHATE_SENSITIVE_CALCIUM_RELEASE_CHANNEL_ACTIVITY	GOBP_REGULATION_OF_INOSITOL_1_4_5_TRISPHOSPHATE_SENSITIVE_CALCIUM_RELEASE_CHANNEL_ACTIVITY	GOBP_REGULATION_OF_INOSITOL_1_4_5_TRISPHOSPHATE_SENSITIVE_CALCIUM_RELEASE_CHANNEL_ACTIVITY	4	0.666933	1.19985	0.228739	1	0.976261	214	tags=25%, list=2%, signal=24%	HAP1
GOBP_SINOATRIAL_NODE_CELL_DIFFERENTIATION	GOBP_SINOATRIAL_NODE_CELL_DIFFERENTIATION	GOBP_SINOATRIAL_NODE_CELL_DIFFERENTIATION	1	0.906207	1.19977	0.192308	1	0.976261	959	tags=100%, list=9%, signal=91%	MESP1
GOBP_SINOATRIAL_NODE_DEVELOPMENT	GOBP_SINOATRIAL_NODE_DEVELOPMENT	GOBP_SINOATRIAL_NODE_DEVELOPMENT	1	0.906207	1.19977	0.192308	1	0.976261	959	tags=100%, list=9%, signal=91%	MESP1
HP_BROAD_PHALANX_OF_THE_TOES	HP_BROAD_PHALANX_OF_THE_TOES	HP_BROAD_PHALANX_OF_THE_TOES	19	0.456776	1.19947	0.239861	1	0.976261	1676	tags=32%, list=16%, signal=26%	GPC4/PIGQ/SATB2/FLI1/BMP2/SLC25A22
GOBP_POSITIVE_REGULATION_OF_NUCLEOTIDE_BIOSYNTHETIC_PROCESS	GOBP_POSITIVE_REGULATION_OF_NUCLEOTIDE_BIOSYNTHETIC_PROCESS	GOBP_POSITIVE_REGULATION_OF_NUCLEOTIDE_BIOSYNTHETIC_PROCESS	13	0.494727	1.19926	0.243341	1	0.976261	1111	tags=23%, list=11%, signal=21%	GUCA2B/GUCA2A/ADORA2B
GOMF_TRANSMEMBRANE_TRANSPORTER_BINDING	GOMF_TRANSMEMBRANE_TRANSPORTER_BINDING	GOMF_TRANSMEMBRANE_TRANSPORTER_BINDING	71	0.385345	1.1992	0.183967	1	0.976261	1227	tags=17%, list=12%, signal=15%	ANK2/HAP1/RNF207/SNTA1/CDH5/CBARP/PKP2/ANK3/FGF13/PACS2/FHL1/GPD1L
HP_CONICAL_TOOTH	HP_CONICAL_TOOTH	HP_CONICAL_TOOTH	20	0.452777	1.19912	0.245958	1	0.976261	4006	tags=60%, list=39%, signal=37%	SATB2/LRP6/ATP6V0A2/RUSC2/IRF6/NEK1/ARID1B/PRKACA/SMARCD2/PRKACB/CTNND1/IKBKG
GOMF_CATALYTIC_ACTIVITY_ACTING_ON_A_TRNA	GOMF_CATALYTIC_ACTIVITY_ACTING_ON_A_TRNA	GOMF_CATALYTIC_ACTIVITY_ACTING_ON_A_TRNA	74	0.383695	1.19898	0.181167	1	0.976261	2740	tags=39%, list=27%, signal=29%	LCMT2/TRIT1/DUS2/TRMT13/PUS3/DTWD1/SARS2/AARS2/TRMT1L/TYW1/METTL2A/CARS2/SEPSECS/FTO/NARS2/METTL2B/TRMT61A/TRMT12/GATC/FARS2/PTRHD1/TYW3/TRMT10B/TRDMT1/TRMT44/TRMU/TRMT5/RPP25/RPP38
GOBP_RESPONSE_TO_ACIDIC_PH	GOBP_RESPONSE_TO_ACIDIC_PH	GOBP_RESPONSE_TO_ACIDIC_PH	12	0.504537	1.19892	0.249084	1	0.976261	3552	tags=58%, list=35%, signal=38%	SST/SCNN1A/IMPACT/RAB11FIP5/SERPINF1/CTSS/CHP1
GOCC_ENDOPLASMIC_RETICULUM_PLASMA_MEMBRANE_CONTACT_SITE	GOCC_ENDOPLASMIC_RETICULUM_PLASMA_MEMBRANE_CONTACT_SITE	GOCC_ENDOPLASMIC_RETICULUM_PLASMA_MEMBRANE_CONTACT_SITE	6	0.595681	1.1988	0.238683	1	0.976261	1870	tags=50%, list=18%, signal=41%	C2CD2L/GRAMD1B/SACM1L
HP_UVEAL_MELANOMA	HP_UVEAL_MELANOMA	HP_UVEAL_MELANOMA	8	0.556811	1.19847	0.248399	1	0.976261	3342	tags=62%, list=33%, signal=42%	DMPK/CYSLTR2/GNA11/STK11/BAP1
GOBP_POSITIVE_REGULATION_OF_MYOBLAST_PROLIFERATION	GOBP_POSITIVE_REGULATION_OF_MYOBLAST_PROLIFERATION	GOBP_POSITIVE_REGULATION_OF_MYOBLAST_PROLIFERATION	6	0.595406	1.19825	0.238683	1	0.976261	611	tags=33%, list=6%, signal=31%	SOX15/MEIS2
GOBP_POSITIVE_REGULATION_OF_HEPATOCYTE_PROLIFERATION	GOBP_POSITIVE_REGULATION_OF_HEPATOCYTE_PROLIFERATION	GOBP_POSITIVE_REGULATION_OF_HEPATOCYTE_PROLIFERATION	6	0.595261	1.19796	0.238683	1	0.976261	57	tags=17%, list=1%, signal=17%	PTN
GOBP_NEGATIVE_REGULATION_OF_OSTEOBLAST_DIFFERENTIATION	GOBP_NEGATIVE_REGULATION_OF_OSTEOBLAST_DIFFERENTIATION	GOBP_NEGATIVE_REGULATION_OF_OSTEOBLAST_DIFFERENTIATION	24	0.438088	1.19768	0.230683	1	0.976261	3454	tags=50%, list=34%, signal=33%	SFRP1/NOG/SMAD3/TMEM64/GREM1/BAMBI/HDAC7/CDK6/MEN1/IGFBP5/NOCT/SEMA4D
GOBP_PURINERGIC_NUCLEOTIDE_RECEPTOR_SIGNALING_PATHWAY	GOBP_PURINERGIC_NUCLEOTIDE_RECEPTOR_SIGNALING_PATHWAY	GOBP_PURINERGIC_NUCLEOTIDE_RECEPTOR_SIGNALING_PATHWAY	15	0.481185	1.1975	0.242568	1	0.976261	1111	tags=33%, list=11%, signal=30%	P2RY8/P2RX1/P2RY2/GPR171/ADORA2B
GOBP_STRIATED_MUSCLE_CONTRACTION	GOBP_STRIATED_MUSCLE_CONTRACTION	GOBP_STRIATED_MUSCLE_CONTRACTION	67	0.386478	1.19745	0.200824	1	0.976261	1369	tags=19%, list=13%, signal=17%	ANK2/MYL2/RNF207/SNTA1/PKP2/FGF13/MYBPC3/GJA1/MAP2K6/DMPK/ASB3/GPD1L/STAC3
GOCC_FC_RECEPTOR_COMPLEX	GOCC_FC_RECEPTOR_COMPLEX	GOCC_FC_RECEPTOR_COMPLEX	3	0.719881	1.19709	0.237805	1	0.976261	966	tags=33%, list=9%, signal=30%	LILRA4
GOBP_POSITIVE_REGULATION_OF_HEART_RATE	GOBP_POSITIVE_REGULATION_OF_HEART_RATE	GOBP_POSITIVE_REGULATION_OF_HEART_RATE	10	0.528984	1.19699	0.247177	1	0.976261	58	tags=10%, list=1%, signal=10%	SLC1A1
GOBP_CELL_COMMUNICATION_BY_ELECTRICAL_COUPLING	GOBP_CELL_COMMUNICATION_BY_ELECTRICAL_COUPLING	GOBP_CELL_COMMUNICATION_BY_ELECTRICAL_COUPLING	14	0.48628	1.19687	0.265868	1	0.976261	4305	tags=79%, list=42%, signal=46%	PKP2/ANK3/GJA1/DBN1/FKBP1B/ATP1A1/PRKACA/CALM2/CAMK2D/ATP1B1/PDE4D
HP_ABNORMAL_CORONARY_ARTERY_MORPHOLOGY	HP_ABNORMAL_CORONARY_ARTERY_MORPHOLOGY	HP_ABNORMAL_CORONARY_ARTERY_MORPHOLOGY	29	0.424079	1.19686	0.235165	1	0.976261	1991	tags=38%, list=19%, signal=31%	MFAP5/MYH11/SMAD3/FBN1/PPP1R17/XYLT1/ERCC6/ZNF687/TKT/BRCC3/MAT2A
GOCC_CASPASE_COMPLEX	GOCC_CASPASE_COMPLEX	GOCC_CASPASE_COMPLEX	8	0.555948	1.19661	0.248399	1	0.976261	2704	tags=62%, list=26%, signal=46%	PIGU/CASP9/PIGS/PIGK/GPAA1
HP_ABNORMAL_SPERM_MOTILITY	HP_ABNORMAL_SPERM_MOTILITY	HP_ABNORMAL_SPERM_MOTILITY	16	0.471637	1.19657	0.249707	1	0.976261	2141	tags=44%, list=21%, signal=35%	CEP112/ARMC2/NEK10/CATIP/OFD1/DNAAF2/DNAAF5
GOBP_POSITIVE_REGULATION_OF_NUCLEOTIDE_METABOLIC_PROCESS	GOBP_POSITIVE_REGULATION_OF_NUCLEOTIDE_METABOLIC_PROCESS	GOBP_POSITIVE_REGULATION_OF_NUCLEOTIDE_METABOLIC_PROCESS	24	0.437663	1.19652	0.230683	1	0.976261	2460	tags=38%, list=24%, signal=29%	GUCA2B/GUCA2A/IGF1/ADORA2B/ENTPD5/INSR/ZBTB20/SLC25A12/IFNG
GOBP_TRANSCRIPTION_DEPENDENT_TETHERING_OF_RNA_POLYMERASE_II_GENE_DNA_AT_NUCLEAR_PERIPHERY	GOBP_TRANSCRIPTION_DEPENDENT_TETHERING_OF_RNA_POLYMERASE_II_GENE_DNA_AT_NUCLEAR_PERIPHERY	GOBP_TRANSCRIPTION_DEPENDENT_TETHERING_OF_RNA_POLYMERASE_II_GENE_DNA_AT_NUCLEAR_PERIPHERY	4	0.664969	1.19632	0.234604	1	0.976261	3425	tags=100%, list=34%, signal=66%	NUP107/NUP155/RAE1/PCID2
GOCC_ARYL_HYDROCARBON_RECEPTOR_COMPLEX	GOCC_ARYL_HYDROCARBON_RECEPTOR_COMPLEX	GOCC_ARYL_HYDROCARBON_RECEPTOR_COMPLEX	6	0.594307	1.19604	0.245542	1	0.976261	208	tags=17%, list=2%, signal=16%	AHRR
HP_ABNORMALITY_OF_THE_EUSTACHIAN_TUBE	HP_ABNORMALITY_OF_THE_EUSTACHIAN_TUBE	HP_ABNORMALITY_OF_THE_EUSTACHIAN_TUBE	2	0.7902	1.19566	0.262561	1	0.976261	1613	tags=50%, list=16%, signal=42%	IRF6
GOBP_MYELOID_DENDRITIC_CELL_CHEMOTAXIS	GOBP_MYELOID_DENDRITIC_CELL_CHEMOTAXIS	GOBP_MYELOID_DENDRITIC_CELL_CHEMOTAXIS	4	0.664555	1.19557	0.234604	1	0.976261	596	tags=25%, list=6%, signal=24%	ARHGEF5
GOBP_CELLULAR_AMINO_ACID_CATABOLIC_PROCESS	GOBP_CELLULAR_AMINO_ACID_CATABOLIC_PROCESS	GOBP_CELLULAR_AMINO_ACID_CATABOLIC_PROCESS	52	0.395977	1.19552	0.205852	1	0.976261	3303	tags=50%, list=32%, signal=34%	ADHFE1/ABAT/HAL/BLMH/MCCC1/ASRGL1/SHMT1/CSAD/ALDH4A1/AUH/CARNMT1/ALDH6A1/BCKDHB/GOT1/IVD/SLC25A44/GCAT/ACAT1/ATP2B4/AFMID/BCAT2/DLST/GOT2/HAAO/GCSH/IDO2
GOBP_PEPTIDYL_ARGININE_METHYLATION	GOBP_PEPTIDYL_ARGININE_METHYLATION	GOBP_PEPTIDYL_ARGININE_METHYLATION	10	0.528092	1.19498	0.248432	1	0.976261	3626	tags=60%, list=35%, signal=39%	JMJD4/PRMT9/PRMT7/NDUFAF7/PRMT5/PRMT1
HP_ELEVATED_DIASTOLIC_BLOOD_PRESSURE	HP_ELEVATED_DIASTOLIC_BLOOD_PRESSURE	HP_ELEVATED_DIASTOLIC_BLOOD_PRESSURE	6	0.593598	1.19461	0.246914	1	0.976261	116	tags=17%, list=1%, signal=16%	GNB3
GOBP_CHEMOKINE_C_X_C_MOTIF_LIGAND_1_PRODUCTION	GOBP_CHEMOKINE_C_X_C_MOTIF_LIGAND_1_PRODUCTION	GOBP_CHEMOKINE_C_X_C_MOTIF_LIGAND_1_PRODUCTION	3	0.718163	1.19424	0.243902	1	0.976261	426	tags=33%, list=4%, signal=32%	TIRAP
GOBP_AMACRINE_CELL_DIFFERENTIATION	GOBP_AMACRINE_CELL_DIFFERENTIATION	GOBP_AMACRINE_CELL_DIFFERENTIATION	1	0.901899	1.19407	0.202429	1	0.976261	1003	tags=100%, list=10%, signal=90%	DLX2
GOBP_CEREBRAL_CORTEX_GABAERGIC_INTERNEURON_DIFFERENTIATION	GOBP_CEREBRAL_CORTEX_GABAERGIC_INTERNEURON_DIFFERENTIATION	GOBP_CEREBRAL_CORTEX_GABAERGIC_INTERNEURON_DIFFERENTIATION	1	0.901899	1.19407	0.202429	1	0.976261	1003	tags=100%, list=10%, signal=90%	DLX2
HP_COLOR_VISION_DEFECT	HP_COLOR_VISION_DEFECT	HP_COLOR_VISION_DEFECT	41	0.404251	1.19398	0.229145	1	0.976261	2170	tags=32%, list=21%, signal=25%	IL17RD/GNB3/PDE6B/SLC24A1/MORC2/ANOS1/SYNJ1/LRRK2/OFD1/CEP78/TK2/VPS13C/CNNM4
GOBP_LYMPHOCYTE_AGGREGATION	GOBP_LYMPHOCYTE_AGGREGATION	GOBP_LYMPHOCYTE_AGGREGATION	4	0.663587	1.19383	0.239003	1	0.976261	438	tags=25%, list=4%, signal=24%	JAM2
HP_AGENESIS_OF_PREMOLAR	HP_AGENESIS_OF_PREMOLAR	HP_AGENESIS_OF_PREMOLAR	4	0.66357	1.1938	0.240469	1	0.976261	1613	tags=50%, list=16%, signal=42%	LRP6/IRF6
GOCC_MOTILE_CILIUM	GOCC_MOTILE_CILIUM	GOCC_MOTILE_CILIUM	67	0.385194	1.19347	0.205973	1	0.976261	2141	tags=34%, list=21%, signal=27%	IQUB/CATSPERG/IFT74/SLC22A14/CCDC189/TTLL1/ACE/HYAL3/SPA17/OXCT2/PFKM/IFT52/BBS4/SCNN1A/GSTM3/CD52/OFD1/ADAM15/SLC9A3R1/SPATC1L/KIF9/SPATA6/DNAAF5
HP_SUBCORTICAL_CEREBRAL_ATROPHY	HP_SUBCORTICAL_CEREBRAL_ATROPHY	HP_SUBCORTICAL_CEREBRAL_ATROPHY	11	0.510869	1.19316	0.256473	1	0.976261	3939	tags=73%, list=39%, signal=45%	CDH23/MBTPS2/ALG3/MYO5A/GCDH/KRAS/MAN2B1/EHMT1
GOBP_NEGATIVE_REGULATION_OF_TUBULIN_DEACETYLATION	GOBP_NEGATIVE_REGULATION_OF_TUBULIN_DEACETYLATION	GOBP_NEGATIVE_REGULATION_OF_TUBULIN_DEACETYLATION	4	0.66302	1.19281	0.241935	1	0.976261	230	tags=25%, list=2%, signal=24%	MAPT
HP_SEPTATE_VAGINA	HP_SEPTATE_VAGINA	HP_SEPTATE_VAGINA	5	0.62522	1.19268	0.252778	1	0.976261	170	tags=20%, list=2%, signal=20%	HOXA13
GOMF_LIPOPEPTIDE_BINDING	GOMF_LIPOPEPTIDE_BINDING	GOMF_LIPOPEPTIDE_BINDING	6	0.592611	1.19262	0.251029	1	0.976261	1057	tags=50%, list=10%, signal=45%	CD1E/CD1B/CD1D
HP_DECREASED_MEAN_CORPUSCULAR_HEMOGLOBIN_CONCENTRATION	HP_DECREASED_MEAN_CORPUSCULAR_HEMOGLOBIN_CONCENTRATION	HP_DECREASED_MEAN_CORPUSCULAR_HEMOGLOBIN_CONCENTRATION	2	0.788106	1.1925	0.264182	1	0.976261	243	tags=50%, list=2%, signal=49%	HBB
HP_SLEEP_WAKE_CYCLE_DISTURBANCE	HP_SLEEP_WAKE_CYCLE_DISTURBANCE	HP_SLEEP_WAKE_CYCLE_DISTURBANCE	15	0.479131	1.19238	0.247325	1	0.976261	1812	tags=40%, list=18%, signal=33%	DISP1/ATP10A/GAS1/TELO2/PSEN2/SMC1A
GOCC_CILIARY_TIP	GOCC_CILIARY_TIP	GOCC_CILIARY_TIP	18	0.45671	1.19232	0.23908	1	0.976261	1983	tags=33%, list=19%, signal=27%	WDR35/IFT74/KIF3A/IFT52/IFT122/TTC21B
GOBP_DORSAL_VENTRAL_NEURAL_TUBE_PATTERNING	GOBP_DORSAL_VENTRAL_NEURAL_TUBE_PATTERNING	GOBP_DORSAL_VENTRAL_NEURAL_TUBE_PATTERNING	9	0.53696	1.19215	0.258228	1	0.976261	2168	tags=44%, list=21%, signal=35%	FOXA1/TCTN1/GORAB/GPR161
HP_ATROPHY_OF_ALVEOLAR_RIDGES	HP_ATROPHY_OF_ALVEOLAR_RIDGES	HP_ATROPHY_OF_ALVEOLAR_RIDGES	3	0.716804	1.19198	0.246951	1	0.976261	2895	tags=100%, list=28%, signal=72%	C1S/LYST/C1R
GOBP_LATE_NUCLEOPHAGY	GOBP_LATE_NUCLEOPHAGY	GOBP_LATE_NUCLEOPHAGY	6	0.59211	1.19161	0.251029	1	0.976261	3646	tags=83%, list=36%, signal=54%	ATG2B/ULK1/ATG9A/ATG2A/ULK2
GOBP_POSITIVE_REGULATION_OF_CELL_PROLIFERATION_IN_BONE_MARROW	GOBP_POSITIVE_REGULATION_OF_CELL_PROLIFERATION_IN_BONE_MARROW	GOBP_POSITIVE_REGULATION_OF_CELL_PROLIFERATION_IN_BONE_MARROW	1	0.899648	1.19109	0.204453	1	0.976261	1026	tags=100%, list=10%, signal=90%	MAP3K3
GOBP_POSITIVE_REGULATION_OF_SMOOTHENED_SIGNALING_PATHWAY	GOBP_POSITIVE_REGULATION_OF_SMOOTHENED_SIGNALING_PATHWAY	GOBP_POSITIVE_REGULATION_OF_SMOOTHENED_SIGNALING_PATHWAY	10	0.52635	1.19103	0.25345	1	0.976261	1175	tags=30%, list=12%, signal=27%	SFRP1/FOXA1/GORAB
GOBP_POSITIVE_REGULATION_OF_STEM_CELL_DIFFERENTIATION	GOBP_POSITIVE_REGULATION_OF_STEM_CELL_DIFFERENTIATION	GOBP_POSITIVE_REGULATION_OF_STEM_CELL_DIFFERENTIATION	9	0.536416	1.19094	0.258228	1	0.976261	1409	tags=22%, list=14%, signal=19%	PTN/FOXC1
GOBP_CEREBRAL_CORTEX_RADIALLY_ORIENTED_CELL_MIGRATION	GOBP_CEREBRAL_CORTEX_RADIALLY_ORIENTED_CELL_MIGRATION	GOBP_CEREBRAL_CORTEX_RADIALLY_ORIENTED_CELL_MIGRATION	16	0.469388	1.19086	0.256741	1	0.976261	2417	tags=38%, list=24%, signal=29%	FUT10/DISC1/DAB2IP/FBXO45/ADGRG1/NDEL1
GOMF_WIDE_PORE_CHANNEL_ACTIVITY	GOMF_WIDE_PORE_CHANNEL_ACTIVITY	GOMF_WIDE_PORE_CHANNEL_ACTIVITY	9	0.53629	1.19066	0.258228	1	0.976261	807	tags=22%, list=8%, signal=20%	GJA3/GJA1
GOBP_TELENCEPHALON_REGIONALIZATION	GOBP_TELENCEPHALON_REGIONALIZATION	GOBP_TELENCEPHALON_REGIONALIZATION	2	0.78684	1.19058	0.265802	1	0.976261	2179	tags=100%, list=21%, signal=79%	BMP2/ADGRG1
HP_EEG_WITH_FRONTAL_EPILEPTIFORM_DISCHARGES	HP_EEG_WITH_FRONTAL_EPILEPTIFORM_DISCHARGES	HP_EEG_WITH_FRONTAL_EPILEPTIFORM_DISCHARGES	2	0.78684	1.19058	0.265802	1	0.976261	2179	tags=100%, list=21%, signal=79%	PI4KA/ADGRG1
GOBP_REGULATION_OF_CELL_CELL_ADHESION_MEDIATED_BY_CADHERIN	GOBP_REGULATION_OF_CELL_CELL_ADHESION_MEDIATED_BY_CADHERIN	GOBP_REGULATION_OF_CELL_CELL_ADHESION_MEDIATED_BY_CADHERIN	13	0.491054	1.19036	0.253027	1	0.976261	1642	tags=38%, list=16%, signal=32%	PTPRU/TJP1/FOXA1/SERPINF2/PPM1F
GOBP_ERYTHROCYTE_MATURATION	GOBP_ERYTHROCYTE_MATURATION	GOBP_ERYTHROCYTE_MATURATION	10	0.52597	1.19017	0.25596	1	0.976261	3448	tags=50%, list=34%, signal=33%	PLA2G10/BRD1/FLVCR1/ZBTB7A/MAEA
GOBP_DNA_DEPENDENT_DNA_REPLICATION	GOBP_DNA_DEPENDENT_DNA_REPLICATION	GOBP_DNA_DEPENDENT_DNA_REPLICATION	99	0.372123	1.18993	0.167854	0.981486	0.958187	3600	tags=43%, list=35%, signal=28%	GEN1/ATAD5/DSCC1/MCM6/POLA1/TIMELESS/PRIM1/CDK2AP1/ORC5/SMARCAL1/LIG3/TONSL/FBXO5/PRIM2/METTL4/CCNE2/DDX11/MMS22L/POLB/TEFM/MGME1/FEN1/POLD2/MCM9/ATR/CHTF18/SLFN11/INO80/ORC3/BOD1L1/CHTF8/SETMAR/UPF1/CDC34/GINS4/WRN/SIRT7/REV3L/MCM4/ATRX/RPA1/CIZ1/FAM111A
HP_PRIMARY_AMENORRHEA	HP_PRIMARY_AMENORRHEA	HP_PRIMARY_AMENORRHEA	46	0.397598	1.18969	0.23085	1	0.976261	2168	tags=26%, list=21%, signal=21%	IL17RD/SYCE1/MCM8/NUP107/CPE/WWOX/ANOS1/SPIDR/SMC1A/MCM9/MSTO1/GPR161
HP_PULMONARY_HYPOPLASIA	HP_PULMONARY_HYPOPLASIA	HP_PULMONARY_HYPOPLASIA	51	0.394517	1.18967	0.213542	1	0.976261	1942	tags=27%, list=19%, signal=22%	WDR35/STRA6/PIGN/MYH11/FUZ/ACE/AARS2/MBTPS2/TAPT1/NEK9/ETFDH/KAT6B/ALG3/NEK1
GOBP_OSTEOBLAST_PROLIFERATION	GOBP_OSTEOBLAST_PROLIFERATION	GOBP_OSTEOBLAST_PROLIFERATION	17	0.461489	1.18948	0.248548	1	0.976261	2235	tags=41%, list=22%, signal=32%	SFRP1/SMAD3/ABL1/BMP2/MN1/OSR2/GREM1
GOCC_GPI_ANCHOR_TRANSAMIDASE_COMPLEX	GOCC_GPI_ANCHOR_TRANSAMIDASE_COMPLEX	GOCC_GPI_ANCHOR_TRANSAMIDASE_COMPLEX	5	0.623506	1.18941	0.256944	1	0.976261	3849	tags=100%, list=38%, signal=62%	PIGU/PIGS/PIGK/GPAA1/PIGT
GOBP_PYRIMIDINE_DIMER_REPAIR	GOBP_PYRIMIDINE_DIMER_REPAIR	GOBP_PYRIMIDINE_DIMER_REPAIR	5	0.623461	1.18933	0.258333	1	0.976261	3223	tags=80%, list=32%, signal=55%	ERCC6/POLB/XPC/DDB2
GOMF_MEDIUM_CHAIN_FATTY_ACID_COA_LIGASE_ACTIVITY	GOMF_MEDIUM_CHAIN_FATTY_ACID_COA_LIGASE_ACTIVITY	GOMF_MEDIUM_CHAIN_FATTY_ACID_COA_LIGASE_ACTIVITY	3	0.715202	1.18931	0.253049	1	0.976261	1924	tags=67%, list=19%, signal=54%	ACSM3/ACSF2
GOBP_MITOCHONDRIAL_DNA_REPAIR	GOBP_MITOCHONDRIAL_DNA_REPAIR	GOBP_MITOCHONDRIAL_DNA_REPAIR	4	0.66093	1.18905	0.249267	1	0.976261	2502	tags=75%, list=24%, signal=57%	LIG3/MGME1/PARP1
GOBP_PLANAR_CELL_POLARITY_PATHWAY_INVOLVED_IN_NEURAL_TUBE_CLOSURE	GOBP_PLANAR_CELL_POLARITY_PATHWAY_INVOLVED_IN_NEURAL_TUBE_CLOSURE	GOBP_PLANAR_CELL_POLARITY_PATHWAY_INVOLVED_IN_NEURAL_TUBE_CLOSURE	9	0.535539	1.189	0.259494	1	0.976261	2303	tags=44%, list=23%, signal=34%	SFRP1/FZD2/DVL2/SFRP2
GOBP_DETECTION_OF_TEMPERATURE_STIMULUS	GOBP_DETECTION_OF_TEMPERATURE_STIMULUS	GOBP_DETECTION_OF_TEMPERATURE_STIMULUS	5	0.62327	1.18896	0.258333	1	0.976261	274	tags=20%, list=3%, signal=19%	CXCL12
GOBP_DETECTION_OF_TEMPERATURE_STIMULUS_INVOLVED_IN_SENSORY_PERCEPTION	GOBP_DETECTION_OF_TEMPERATURE_STIMULUS_INVOLVED_IN_SENSORY_PERCEPTION	GOBP_DETECTION_OF_TEMPERATURE_STIMULUS_INVOLVED_IN_SENSORY_PERCEPTION	5	0.62327	1.18896	0.258333	1	0.976261	274	tags=20%, list=3%, signal=19%	CXCL12
GOBP_DETECTION_OF_TEMPERATURE_STIMULUS_INVOLVED_IN_SENSORY_PERCEPTION_OF_PAIN	GOBP_DETECTION_OF_TEMPERATURE_STIMULUS_INVOLVED_IN_SENSORY_PERCEPTION_OF_PAIN	GOBP_DETECTION_OF_TEMPERATURE_STIMULUS_INVOLVED_IN_SENSORY_PERCEPTION_OF_PAIN	5	0.62327	1.18896	0.258333	1	0.976261	274	tags=20%, list=3%, signal=19%	CXCL12
HP_Y_SHAPED_METACARPALS	HP_Y_SHAPED_METACARPALS	HP_Y_SHAPED_METACARPALS	6	0.590691	1.18876	0.256516	1	0.976261	1942	tags=50%, list=19%, signal=41%	OFD1/FAM149B1/NEK1
GOMF_AMIDE_TRANSMEMBRANE_TRANSPORTER_ACTIVITY	GOMF_AMIDE_TRANSMEMBRANE_TRANSPORTER_ACTIVITY	GOMF_AMIDE_TRANSMEMBRANE_TRANSPORTER_ACTIVITY	22	0.440255	1.18847	0.233825	1	0.976261	1432	tags=32%, list=14%, signal=27%	DISP1/SLC14A2/SLC15A2/SLC19A1/GJA1/SLC38A5/ABCC5
GOCC_ACTIN_BASED_CELL_PROJECTION	GOCC_ACTIN_BASED_CELL_PROJECTION	GOCC_ACTIN_BASED_CELL_PROJECTION	100	0.37136	1.18819	0.172764	0.986928	0.9635	3176	tags=43%, list=31%, signal=30%	PKHD1L1/AOC3/PALM/ADCY6/SYTL1/PLEKHG6/PLS1/FOXA1/FGF13/ICAM2/CDH23/SPN/MTM1/WWOX/MYO1A/LRRK2/SCIMP/EZR/PDGFRA/TIAM2/CDHR5/SLC9A3R1/ATP8B1/SHTN1/CD302/DAG1/TBC1D10C/TPRN/FXR2/UTRN/MYO5A/INPPL1/NF2/AP2A1/EPS8L2/MYO1B/MYO7B/ARL4C/FCHSD2/DYNC1H1/CEACAM1/SYNE2/MYO1F
GOBP_REGULATION_OF_GLYCOGEN_METABOLIC_PROCESS	GOBP_REGULATION_OF_GLYCOGEN_METABOLIC_PROCESS	GOBP_REGULATION_OF_GLYCOGEN_METABOLIC_PROCESS	20	0.448645	1.18818	0.255196	1	0.976261	1588	tags=25%, list=16%, signal=21%	IGF1/IRS1/PASK/PPP1R3D/INSR
GOMF_RETINAL_BINDING	GOMF_RETINAL_BINDING	GOMF_RETINAL_BINDING	5	0.622858	1.18818	0.259722	1	0.976261	2084	tags=60%, list=20%, signal=48%	STRA6/RBP7/ALDH1A2
GOBP_REGULATION_OF_CARTILAGE_DEVELOPMENT	GOBP_REGULATION_OF_CARTILAGE_DEVELOPMENT	GOBP_REGULATION_OF_CARTILAGE_DEVELOPMENT	27	0.424782	1.18804	0.240964	1	0.976261	2919	tags=44%, list=29%, signal=32%	NOG/SMPD3/SMAD3/EFEMP1/TAPT1/MBOAT2/BMP2/GREM1/ZNF219/CTSK/GLG1/TRPS1
HP_ABNORMAL_ILEUM_MORPHOLOGY	HP_ABNORMAL_ILEUM_MORPHOLOGY	HP_ABNORMAL_ILEUM_MORPHOLOGY	29	0.420941	1.188	0.23956	1	0.976261	2397	tags=31%, list=23%, signal=24%	CLCN4/GPC4/TSPAN7/MYH11/FANCA/ALG13/SLC9A7/RAD51C/ZNF81
GOMF_DIPEPTIDYL_PEPTIDASE_ACTIVITY	GOMF_DIPEPTIDYL_PEPTIDASE_ACTIVITY	GOMF_DIPEPTIDYL_PEPTIDASE_ACTIVITY	5	0.622475	1.18744	0.259722	1	0.976261	2504	tags=60%, list=25%, signal=45%	DPP3/PRCP/DPP7
GOBP_MORPHOGENESIS_OF_AN_EPITHELIAL_FOLD	GOBP_MORPHOGENESIS_OF_AN_EPITHELIAL_FOLD	GOBP_MORPHOGENESIS_OF_AN_EPITHELIAL_FOLD	6	0.590018	1.1874	0.256516	1	0.976261	62	tags=17%, list=1%, signal=17%	NOG
GOCC_EXOCYTIC_VESICLE	GOCC_EXOCYTIC_VESICLE	GOCC_EXOCYTIC_VESICLE	99	0.371244	1.18712	0.168871	0.983112	0.959774	2417	tags=27%, list=24%, signal=21%	SLC18A1/HAP1/CLCN4/IGF1/SYT15/SYTL1/CBARP/STX1B/RPH3A/BACE1/DISC1/AMPH/ROGDI/RAB26/RAB3A/LAMP5/LRRK2/SYNGR1/IQSEC1/DTNBP1/STX2/PTPRN2/SYTL3/SLC2A8/BORCS5/STX10/NDEL1
GOMF_HORMONE_RECEPTOR_BINDING	GOMF_HORMONE_RECEPTOR_BINDING	GOMF_HORMONE_RECEPTOR_BINDING	8	0.551527	1.1871	0.254802	1	0.976261	551	tags=25%, list=5%, signal=24%	GH1/FABP4
GOCC_REPLISOME	GOCC_REPLISOME	GOCC_REPLISOME	11	0.508248	1.18704	0.261406	1	0.976261	1847	tags=36%, list=18%, signal=30%	POLA1/PRIM1/PRIM2/POLD2
HP_HYPOPLASIA_OF_THE_BLADDER	HP_HYPOPLASIA_OF_THE_BLADDER	HP_HYPOPLASIA_OF_THE_BLADDER	1	0.896515	1.18694	0.204453	1	0.976261	1058	tags=100%, list=10%, signal=90%	MBTPS2
GOBP_MEIOTIC_CELL_CYCLE_PROCESS	GOBP_MEIOTIC_CELL_CYCLE_PROCESS	GOBP_MEIOTIC_CELL_CYCLE_PROCESS	74	0.379689	1.18646	0.198567	1	0.976261	2854	tags=38%, list=28%, signal=27%	KIF18A/SYCE1/RAD51D/HUS1B/SYCE3/FANCA/HORMAD1/PLCB1/AURKA/FBXO5/CENPC/RAD1/CCNE2/MLH1/ATM/FOXJ2/CDC25B/RAD51AP1/CDC20/NDC1/RAD51C/EHMT2/SLC2A8/REC8/SPIRE1/SIRT2/RAD50/YTHDF2
HP_DRUSEN	HP_DRUSEN	HP_DRUSEN	5	0.621867	1.18629	0.259722	1	0.976261	1981	tags=60%, list=19%, signal=48%	EFEMP1/XYLT1/TMEM98
GOBP_DE_NOVO_PYRIMIDINE_NUCLEOBASE_BIOSYNTHETIC_PROCESS	GOBP_DE_NOVO_PYRIMIDINE_NUCLEOBASE_BIOSYNTHETIC_PROCESS	GOBP_DE_NOVO_PYRIMIDINE_NUCLEOBASE_BIOSYNTHETIC_PROCESS	3	0.713325	1.18619	0.256098	1	0.976261	1731	tags=67%, list=17%, signal=55%	CAD/MTOR
HP_FUNCTIONAL_ABNORMALITY_OF_MALE_INTERNAL_GENITALIA	HP_FUNCTIONAL_ABNORMALITY_OF_MALE_INTERNAL_GENITALIA	HP_FUNCTIONAL_ABNORMALITY_OF_MALE_INTERNAL_GENITALIA	81	0.376389	1.18615	0.193483	1	0.976261	2387	tags=32%, list=23%, signal=25%	SPINK2/SYCE1/CEP112/ARMC2/NEK10/MCM8/POLA1/FANCA/CDH23/DMPK/WWOX/POC1A/ANOS1/ERCC6/CATIP/DNAJC30/BMP2/ATM/OFD1/TXNRD2/BRCC3/DNAAF2/DNAAF5/RAD51C/OCRL/NNT
GOBP_PROTEIN_LOCALIZATION_TO_CONDENSED_CHROMOSOME	GOBP_PROTEIN_LOCALIZATION_TO_CONDENSED_CHROMOSOME	GOBP_PROTEIN_LOCALIZATION_TO_CONDENSED_CHROMOSOME	8	0.551077	1.18613	0.254802	1	0.976261	2143	tags=38%, list=21%, signal=30%	CHAMP1/TRAPPC12/ZWILCH
GOBP_REGULATION_OF_SPONTANEOUS_SYNAPTIC_TRANSMISSION	GOBP_REGULATION_OF_SPONTANEOUS_SYNAPTIC_TRANSMISSION	GOBP_REGULATION_OF_SPONTANEOUS_SYNAPTIC_TRANSMISSION	5	0.621567	1.18571	0.259722	1	0.976261	973	tags=40%, list=10%, signal=36%	STX1B/AGER
GOCC_PHOSPHOLIPID_TRANSLOCATING_ATPASE_COMPLEX	GOCC_PHOSPHOLIPID_TRANSLOCATING_ATPASE_COMPLEX	GOCC_PHOSPHOLIPID_TRANSLOCATING_ATPASE_COMPLEX	8	0.550813	1.18556	0.254802	1	0.976261	2679	tags=50%, list=26%, signal=37%	ATP10A/ATP10D/ATP8B1/ATP11A
HP_DIGITAL_FLEXOR_TENOSYNOVITIS	HP_DIGITAL_FLEXOR_TENOSYNOVITIS	HP_DIGITAL_FLEXOR_TENOSYNOVITIS	6	0.589011	1.18538	0.257888	1	0.976261	2565	tags=50%, list=25%, signal=37%	CD244/NFKBIL1/SLC22A4
GOBP_POSITIVE_REGULATION_OF_RESPONSE_TO_OXIDATIVE_STRESS	GOBP_POSITIVE_REGULATION_OF_RESPONSE_TO_OXIDATIVE_STRESS	GOBP_POSITIVE_REGULATION_OF_RESPONSE_TO_OXIDATIVE_STRESS	6	0.588929	1.18521	0.257888	1	0.976261	921	tags=33%, list=9%, signal=30%	ABL1/ACOX2
GOBP_REGULATION_OF_MUCUS_SECRETION	GOBP_REGULATION_OF_MUCUS_SECRETION	GOBP_REGULATION_OF_MUCUS_SECRETION	4	0.658771	1.18517	0.253666	1	0.976261	951	tags=25%, list=9%, signal=23%	P2RY2
GOBP_OOGENESIS	GOBP_OOGENESIS	GOBP_OOGENESIS	39	0.403555	1.18499	0.245484	1	0.976261	1737	tags=26%, list=17%, signal=21%	PTN/IGF1/HORMAD1/AURKA/FBXO5/ZFY/MLH1/ATM/DIAPH2/CDC25B
GOCC_SPINDLE_MIDZONE	GOCC_SPINDLE_MIDZONE	GOCC_SPINDLE_MIDZONE	25	0.429782	1.18494	0.246681	1	0.976261	2653	tags=40%, list=26%, signal=30%	KIF18A/KIF14/MAP10/EML1/AURKA/CENPV/MAPRE2/PKP4/KIF20B/MAPRE3
GOBP_THYROID_GLAND_DEVELOPMENT	GOBP_THYROID_GLAND_DEVELOPMENT	GOBP_THYROID_GLAND_DEVELOPMENT	10	0.523588	1.18478	0.264743	1	0.976261	640	tags=20%, list=6%, signal=19%	TG/SMAD3
GOBP_PROTEIN_LOCALIZATION_TO_CILIUM	GOBP_PROTEIN_LOCALIZATION_TO_CILIUM	GOBP_PROTEIN_LOCALIZATION_TO_CILIUM	30	0.418713	1.18467	0.253829	1	0.976261	2044	tags=30%, list=20%, signal=24%	WDR35/TTC21A/BBS9/TCTN1/BBS4/IFT122/FAM149B1/TTC21B/DTNBP1
GOCC_POSTSYNAPTIC_MEMBRANE	GOCC_POSTSYNAPTIC_MEMBRANE	GOCC_POSTSYNAPTIC_MEMBRANE	70	0.381102	1.18466	0.201646	1	0.976261	3329	tags=44%, list=33%, signal=30%	ANK2/CNTN1/LRFN1/SNTA1/NLGN2/RPH3A/LIN7B/KCNC3/P2RX1/ANK3/RGS9/FBXO45/SYNJ2BP/DAGLA/DBN1/NRGN/DAG1/DTNBP1/ATAD1/SYNE1/UTRN/AKAP9/CHRNA10/GPHN/DLG4/TRAPPC4/GABRE/SIGMAR1/LIN7A/KPNA2/KCNMA1
HP_POSTAXIAL_FOOT_POLYDACTYLY	HP_POSTAXIAL_FOOT_POLYDACTYLY	HP_POSTAXIAL_FOOT_POLYDACTYLY	27	0.423468	1.18437	0.243154	1	0.976261	2012	tags=33%, list=20%, signal=27%	BBS9/IFT74/EXTL3/B9D1/TCTN1/SC5D/NEK1/TTC21B/CEP290
GOBP_REGULATION_OF_CALCIUM_ION_DEPENDENT_EXOCYTOSIS	GOBP_REGULATION_OF_CALCIUM_ION_DEPENDENT_EXOCYTOSIS	GOBP_REGULATION_OF_CALCIUM_ION_DEPENDENT_EXOCYTOSIS	14	0.481031	1.18395	0.274251	1	0.976261	1139	tags=29%, list=11%, signal=25%	SYT15/CBARP/HYAL3/RPH3AL
HP_COMPLETE_DUPLICATION_OF_PHALANX_OF_HAND	HP_COMPLETE_DUPLICATION_OF_PHALANX_OF_HAND	HP_COMPLETE_DUPLICATION_OF_PHALANX_OF_HAND	7	0.567018	1.18389	0.273698	1	0.976261	722	tags=29%, list=7%, signal=27%	ESCO2/FANCA
HP_DECREASED_THYROID_STIMULATING_HORMONE_LEVEL	HP_DECREASED_THYROID_STIMULATING_HORMONE_LEVEL	HP_DECREASED_THYROID_STIMULATING_HORMONE_LEVEL	1	0.894165	1.18383	0.212551	1	0.976261	1082	tags=100%, list=11%, signal=89%	CPE
GOBP_CAMP_METABOLIC_PROCESS	GOBP_CAMP_METABOLIC_PROCESS	GOBP_CAMP_METABOLIC_PROCESS	11	0.506857	1.18379	0.266338	1	0.976261	339	tags=18%, list=3%, signal=18%	PDE8B/ADCY6
HP_PALMOPLANTAR_CUTIS_LAXA	HP_PALMOPLANTAR_CUTIS_LAXA	HP_PALMOPLANTAR_CUTIS_LAXA	5	0.620196	1.1831	0.261111	1	0.976261	2895	tags=60%, list=28%, signal=43%	ATP6V0A2/PLOD1/C1R
GOBP_REGULATION_OF_RECEPTOR_BINDING	GOBP_REGULATION_OF_RECEPTOR_BINDING	GOBP_REGULATION_OF_RECEPTOR_BINDING	11	0.506487	1.18292	0.266338	1	0.976261	229	tags=18%, list=2%, signal=18%	NOG/RGMA
GOBP_REGULATION_OF_DNA_REPLICATION	GOBP_REGULATION_OF_DNA_REPLICATION	GOBP_REGULATION_OF_DNA_REPLICATION	85	0.374255	1.18276	0.189602	1	0.976261	3209	tags=35%, list=31%, signal=24%	CDAN1/ATAD5/DSCC1/INO80B/ESCO2/TIMELESS/ORC5/SMARCAL1/LIG3/FBXO5/JADE2/METTL4/ACTR8/NFRKB/ESCO1/ATR/CHTF18/SLFN11/KCTD13/INO80/USP37/ORC3/EHMT2/CHTF8/UCHL5/INO80D/RUVBL1/GINS4/MCRS1/ACVRL1
GOBP_ACTIVATION_OF_PROTEIN_KINASE_B_ACTIVITY	GOBP_ACTIVATION_OF_PROTEIN_KINASE_B_ACTIVITY	GOBP_ACTIVATION_OF_PROTEIN_KINASE_B_ACTIVITY	18	0.453037	1.18273	0.251724	1	0.976261	1731	tags=28%, list=17%, signal=23%	SLC1A1/IGF1/ADRA2B/INSR/MTOR
GOBP_REGULATION_OF_CELL_MATURATION	GOBP_REGULATION_OF_CELL_MATURATION	GOBP_REGULATION_OF_CELL_MATURATION	8	0.549486	1.1827	0.258643	1	0.976261	1639	tags=38%, list=16%, signal=32%	KIF14/AURKA/LRRK2
GOBP_REGULATION_OF_MITOTIC_RECOMBINATION	GOBP_REGULATION_OF_MITOTIC_RECOMBINATION	GOBP_REGULATION_OF_MITOTIC_RECOMBINATION	5	0.619986	1.1827	0.2625	1	0.976261	2844	tags=60%, list=28%, signal=43%	ANKLE1/MLH1/RAD50
HP_POLYDACTYLY	HP_POLYDACTYLY	HP_POLYDACTYLY	117	0.365336	1.18264	0.175227	0.989833	0.966336	2117	tags=29%, list=21%, signal=23%	HOXA13/DISP1/WDPCP/GPC4/WDR35/AFF3/FBLN1/ZNF141/BBS9/IFT74/EXTL3/GJA1/B9D1/FLI1/MBTPS2/TCTN1/NEK9/RERE/IQCE/IFT52/BBS4/NELFA/BBS12/INSR/OFD1/SC5D/FAM149B1/NEK1/TTC21B/BBS7/CEP290/CTU2/SYNGAP1/CCDC28B
GOBP_NEURAL_PRECURSOR_CELL_PROLIFERATION	GOBP_NEURAL_PRECURSOR_CELL_PROLIFERATION	GOBP_NEURAL_PRECURSOR_CELL_PROLIFERATION	65	0.383446	1.18258	0.203934	1	0.976261	3164	tags=35%, list=31%, signal=25%	ELL3/PTN/KIF14/CX3CR1/NES/EML1/DISC1/FGF13/AKNA/RERE/LRRK2/DAGLA/NDE1/DBN1/ADGRG1/KCTD13/ORC3/NF2/SIRT2/FRS2/SMARCD3/PLXNB2/RACGAP1
GOBP_REGULATION_OF_VENTRICULAR_CARDIAC_MUSCLE_CELL_MEMBRANE_DEPOLARIZATION	GOBP_REGULATION_OF_VENTRICULAR_CARDIAC_MUSCLE_CELL_MEMBRANE_DEPOLARIZATION	GOBP_REGULATION_OF_VENTRICULAR_CARDIAC_MUSCLE_CELL_MEMBRANE_DEPOLARIZATION	3	0.711091	1.18248	0.260671	1	0.976261	1227	tags=67%, list=12%, signal=59%	GJA1/GPD1L
GOMF_GAMMA_AMINOBUTYRIC_ACID_TRANSMEMBRANE_TRANSPORTER_ACTIVITY	GOMF_GAMMA_AMINOBUTYRIC_ACID_TRANSMEMBRANE_TRANSPORTER_ACTIVITY	GOMF_GAMMA_AMINOBUTYRIC_ACID_TRANSMEMBRANE_TRANSPORTER_ACTIVITY	2	0.781455	1.18243	0.267423	1	0.976261	2234	tags=100%, list=22%, signal=78%	SLC9A3R1/SLC6A12
HP_PORPHYRINURIA	HP_PORPHYRINURIA	HP_PORPHYRINURIA	3	0.711026	1.18237	0.260671	1	0.976261	2954	tags=100%, list=29%, signal=71%	PPOX/UROS/HMBS
GOBP_POSITIVE_REGULATION_OF_PROTEIN_DEPOLYMERIZATION	GOBP_POSITIVE_REGULATION_OF_PROTEIN_DEPOLYMERIZATION	GOBP_POSITIVE_REGULATION_OF_PROTEIN_DEPOLYMERIZATION	6	0.587431	1.1822	0.260631	1	0.976261	3366	tags=67%, list=33%, signal=45%	NES/SPAST/KATNB1/F2RL1
GOBP_ASPARAGINE_METABOLIC_PROCESS	GOBP_ASPARAGINE_METABOLIC_PROCESS	GOBP_ASPARAGINE_METABOLIC_PROCESS	3	0.710832	1.18205	0.260671	1	0.976261	1233	tags=33%, list=12%, signal=29%	ASRGL1
HP_CLONIC_SEIZURE	HP_CLONIC_SEIZURE	HP_CLONIC_SEIZURE	17	0.458552	1.18191	0.255517	1	0.976261	2180	tags=35%, list=21%, signal=28%	SLC12A5/PIGQ/TBC1D24/SMARCAL1/SLC25A22/SPTBN1
HP_ABNORMAL_THYROID_HORMONE_LEVEL	HP_ABNORMAL_THYROID_HORMONE_LEVEL	HP_ABNORMAL_THYROID_HORMONE_LEVEL	7	0.565979	1.18172	0.275033	1	0.976261	3166	tags=57%, list=31%, signal=39%	TG/CPE/MADD/TBL1X
GOBP_REGULATION_OF_BEHAVIOR	GOBP_REGULATION_OF_BEHAVIOR	GOBP_REGULATION_OF_BEHAVIOR	27	0.422393	1.18136	0.249726	1	0.976261	765	tags=19%, list=7%, signal=17%	INSL5/GNB3/STRA6/EIF2AK4/PTGDS
GOBP_NEGATIVE_REGULATION_OF_MONOCYTE_CHEMOTACTIC_PROTEIN_1_PRODUCTION	GOBP_NEGATIVE_REGULATION_OF_MONOCYTE_CHEMOTACTIC_PROTEIN_1_PRODUCTION	GOBP_NEGATIVE_REGULATION_OF_MONOCYTE_CHEMOTACTIC_PROTEIN_1_PRODUCTION	2	0.780646	1.18121	0.267423	1	0.976261	320	tags=50%, list=3%, signal=48%	APOD
GOMF_CARBON_OXYGEN_LYASE_ACTIVITY	GOMF_CARBON_OXYGEN_LYASE_ACTIVITY	GOMF_CARBON_OXYGEN_LYASE_ACTIVITY	50	0.392257	1.18116	0.228125	1	0.976261	2323	tags=32%, list=23%, signal=25%	CA1/CA7/CA4/ALAD/ECHDC2/THNSL2/AUH/TGDS/ENO3/NEIL2/TBXAS1/HACD3/OGG1/CA13/HADHA/CA5B
GOBP_REGULATION_OF_POSITIVE_CHEMOTAXIS	GOBP_REGULATION_OF_POSITIVE_CHEMOTAXIS	GOBP_REGULATION_OF_POSITIVE_CHEMOTAXIS	10	0.521947	1.18107	0.268507	1	0.976261	973	tags=30%, list=10%, signal=27%	CXCL12/SMAD3/AGER
GOBP_PROTEIN_KINASE_C_ACTIVATING_G_PROTEIN_COUPLED_RECEPTOR_SIGNALING_PATHWAY	GOBP_PROTEIN_KINASE_C_ACTIVATING_G_PROTEIN_COUPLED_RECEPTOR_SIGNALING_PATHWAY	GOBP_PROTEIN_KINASE_C_ACTIVATING_G_PROTEIN_COUPLED_RECEPTOR_SIGNALING_PATHWAY	11	0.505661	1.181	0.268804	1	0.976261	440	tags=18%, list=4%, signal=17%	BDKRB1/IL2
GOCC_SPECTRIN_ASSOCIATED_CYTOSKELETON	GOCC_SPECTRIN_ASSOCIATED_CYTOSKELETON	GOCC_SPECTRIN_ASSOCIATED_CYTOSKELETON	3	0.710187	1.18097	0.262195	1	0.976261	2180	tags=67%, list=21%, signal=52%	ANK3/SPTBN1
HP_ECTOPIC_ANUS	HP_ECTOPIC_ANUS	HP_ECTOPIC_ANUS	31	0.415698	1.18083	0.267176	1	0.976261	994	tags=19%, list=10%, signal=18%	DISP1/WDR35/PIGN/ESCO2/GAS1/FLI1
GOBP_HUMORAL_IMMUNE_RESPONSE	GOBP_HUMORAL_IMMUNE_RESPONSE	GOBP_HUMORAL_IMMUNE_RESPONSE	137	0.360711	1.18049	0.149749	0.953034	0.93041	633	tags=15%, list=6%, signal=15%	IGLC6/IGHV3-53/IGHA2/IGHV3-15/IGHV3-73/JCHAIN/IGHV4-39/IGHV3-7/IGHA1/IGLC3/IGLC2/IGHV3-48/IGHV4-59/IGHV5-51/SFTPD/IGKV3-20/IGHV3-23/IGHV2-5/IGKC/MFAP4/IGLL5
GOBP_REGULATION_OF_DNA_DEPENDENT_DNA_REPLICATION	GOBP_REGULATION_OF_DNA_DEPENDENT_DNA_REPLICATION	GOBP_REGULATION_OF_DNA_DEPENDENT_DNA_REPLICATION	31	0.415501	1.18027	0.268266	1	0.976261	2426	tags=32%, list=24%, signal=25%	DSCC1/TIMELESS/SMARCAL1/LIG3/FBXO5/METTL4/CHTF18/SLFN11/INO80/CHTF8
GOBP_POSITIVE_REGULATION_OF_CGMP_MEDIATED_SIGNALING	GOBP_POSITIVE_REGULATION_OF_CGMP_MEDIATED_SIGNALING	GOBP_POSITIVE_REGULATION_OF_CGMP_MEDIATED_SIGNALING	1	0.891326	1.18007	0.216599	1	0.976261	1111	tags=100%, list=11%, signal=89%	ADORA2B
GOMF_G_PROTEIN_COUPLED_ADENOSINE_RECEPTOR_ACTIVITY	GOMF_G_PROTEIN_COUPLED_ADENOSINE_RECEPTOR_ACTIVITY	GOMF_G_PROTEIN_COUPLED_ADENOSINE_RECEPTOR_ACTIVITY	1	0.891326	1.18007	0.216599	1	0.976261	1111	tags=100%, list=11%, signal=89%	ADORA2B
GOBP_REGULATION_OF_CALCIUM_ION_IMPORT_ACROSS_PLASMA_MEMBRANE	GOBP_REGULATION_OF_CALCIUM_ION_IMPORT_ACROSS_PLASMA_MEMBRANE	GOBP_REGULATION_OF_CALCIUM_ION_IMPORT_ACROSS_PLASMA_MEMBRANE	3	0.709378	1.17963	0.262195	1	0.976261	2732	tags=67%, list=27%, signal=49%	P2RX1/FYN
HP_INTESTINAL_PSEUDO_OBSTRUCTION	HP_INTESTINAL_PSEUDO_OBSTRUCTION	HP_INTESTINAL_PSEUDO_OBSTRUCTION	18	0.451775	1.17944	0.255172	1	0.976261	880	tags=17%, list=9%, signal=15%	MYH11/PALLD/DMPK
GOBP_REGULATION_OF_MEMBRANE_REPOLARIZATION_DURING_ACTION_POTENTIAL	GOBP_REGULATION_OF_MEMBRANE_REPOLARIZATION_DURING_ACTION_POTENTIAL	GOBP_REGULATION_OF_MEMBRANE_REPOLARIZATION_DURING_ACTION_POTENTIAL	4	0.655572	1.17941	0.269795	1	0.976261	235	tags=25%, list=2%, signal=24%	RNF207
GOMF_AMINOACYLTRANSFERASE_ACTIVITY	GOMF_AMINOACYLTRANSFERASE_ACTIVITY	GOMF_AMINOACYLTRANSFERASE_ACTIVITY	7	0.564868	1.1794	0.279039	1	0.976261	1399	tags=43%, list=14%, signal=37%	GGT6/QPCTL/ATE1
GOBP_2_OXOGLUTARATE_METABOLIC_PROCESS	GOBP_2_OXOGLUTARATE_METABOLIC_PROCESS	GOBP_2_OXOGLUTARATE_METABOLIC_PROCESS	11	0.504976	1.1794	0.270037	1	0.976261	2979	tags=55%, list=29%, signal=39%	ADHFE1/OGDH/GOT1/DLST/IDH2/GOT2
GOMF_TRNA_METHYLTRANSFERASE_ACTIVITY	GOMF_TRNA_METHYLTRANSFERASE_ACTIVITY	GOMF_TRNA_METHYLTRANSFERASE_ACTIVITY	25	0.427767	1.17939	0.25	1	0.976261	2294	tags=44%, list=22%, signal=34%	LCMT2/TRMT13/TRMT1L/METTL2A/METTL2B/TRMT61A/TRMT12/TYW3/TRMT10B/TRDMT1/TRMT44
GOBP_MUSCLE_CELL_FATE_COMMITMENT	GOBP_MUSCLE_CELL_FATE_COMMITMENT	GOBP_MUSCLE_CELL_FATE_COMMITMENT	4	0.655376	1.17906	0.269795	1	0.976261	103	tags=25%, list=1%, signal=25%	MYL2
HP_CONE_SHAPED_EPIPHYSIS	HP_CONE_SHAPED_EPIPHYSIS	HP_CONE_SHAPED_EPIPHYSIS	35	0.406062	1.17902	0.256137	1	0.976261	2012	tags=31%, list=20%, signal=25%	NOG/FBN1/POC1A/PCNT/IFT52/KNSTRN/OFD1/ATR/NEK1/TTC21B/CEP290
GOBP_NUCLEOTIDE_TRANSMEMBRANE_TRANSPORT	GOBP_NUCLEOTIDE_TRANSMEMBRANE_TRANSPORT	GOBP_NUCLEOTIDE_TRANSMEMBRANE_TRANSPORT	15	0.473739	1.17897	0.272295	1	0.976261	3987	tags=60%, list=39%, signal=37%	SLC19A1/SLC17A9/SLC25A4/SLC25A51/ABCC4/SLC25A6/SLC25A5/LRRC8D/SLC25A32
GOMF_FATTY_ACID_DERIVATIVE_BINDING	GOMF_FATTY_ACID_DERIVATIVE_BINDING	GOMF_FATTY_ACID_DERIVATIVE_BINDING	14	0.478962	1.17886	0.282635	1	0.976261	2250	tags=29%, list=22%, signal=22%	PNPLA3/OXER1/ALDH6A1/HADHA
GOBP_DETECTION_OF_STIMULUS_INVOLVED_IN_SENSORY_PERCEPTION_OF_PAIN	GOBP_DETECTION_OF_STIMULUS_INVOLVED_IN_SENSORY_PERCEPTION_OF_PAIN	GOBP_DETECTION_OF_STIMULUS_INVOLVED_IN_SENSORY_PERCEPTION_OF_PAIN	8	0.54766	1.17877	0.261204	1	0.976261	617	tags=25%, list=6%, signal=24%	CXCL12/BACE1
GOBP_POSITIVE_REGULATION_OF_MUCUS_SECRETION	GOBP_POSITIVE_REGULATION_OF_MUCUS_SECRETION	GOBP_POSITIVE_REGULATION_OF_MUCUS_SECRETION	3	0.708734	1.17856	0.262195	1	0.976261	951	tags=33%, list=9%, signal=30%	P2RY2
GOBP_XENOBIOTIC_METABOLIC_PROCESS	GOBP_XENOBIOTIC_METABOLIC_PROCESS	GOBP_XENOBIOTIC_METABOLIC_PROCESS	33	0.411801	1.17832	0.252427	1	0.976261	2112	tags=33%, list=21%, signal=27%	CYP26A1/AHRR/FMO4/SULT1A3/CYP2U1/EPHX1/GSTM4/GSTM3/CRYZ/SULT1A1/ACAA1
GOBP_FATTY_ACID_BETA_OXIDATION_USING_ACYL_COA_OXIDASE	GOBP_FATTY_ACID_BETA_OXIDATION_USING_ACYL_COA_OXIDASE	GOBP_FATTY_ACID_BETA_OXIDATION_USING_ACYL_COA_OXIDASE	8	0.547224	1.17784	0.262484	1	0.976261	3477	tags=62%, list=34%, signal=41%	ACOX2/DECR2/ACAA1/ACOX1/ACOX3
HP_YOUNG_ADULT_ONSET	HP_YOUNG_ADULT_ONSET	HP_YOUNG_ADULT_ONSET	34	0.409519	1.17781	0.249194	1	0.976261	1303	tags=24%, list=13%, signal=21%	SLCO2A1/MAPT/MCM6/COCH/EIF2AK4/FBN1/LMF1/CATIP
GOBP_CHEMICAL_SYNAPTIC_TRANSMISSION_POSTSYNAPTIC	GOBP_CHEMICAL_SYNAPTIC_TRANSMISSION_POSTSYNAPTIC	GOBP_CHEMICAL_SYNAPTIC_TRANSMISSION_POSTSYNAPTIC	35	0.405587	1.17764	0.257204	1	0.976261	1097	tags=20%, list=11%, signal=18%	NLGN2/STX1B/ABAT/SLC8A2/P2RX1/DMPK/SEZ6
HP_ABNORMALITY_OF_THE_NASAL_SEPTUM	HP_ABNORMALITY_OF_THE_NASAL_SEPTUM	HP_ABNORMALITY_OF_THE_NASAL_SEPTUM	11	0.504217	1.17762	0.273736	1	0.976261	62	tags=9%, list=1%, signal=9%	NOG
HP_ABNORMAL_VITREOUS_HUMOR_MORPHOLOGY	HP_ABNORMAL_VITREOUS_HUMOR_MORPHOLOGY	HP_ABNORMAL_VITREOUS_HUMOR_MORPHOLOGY	20	0.444535	1.1773	0.265589	1	0.976261	2647	tags=40%, list=26%, signal=30%	COL9A2/LOXL3/P3H2/CYSLTR2/GNA11/HCCS/NF2/COL9A3
GOBP_PYRIMIDINE_RIBONUCLEOSIDE_TRIPHOSPHATE_BIOSYNTHETIC_PROCESS	GOBP_PYRIMIDINE_RIBONUCLEOSIDE_TRIPHOSPHATE_BIOSYNTHETIC_PROCESS	GOBP_PYRIMIDINE_RIBONUCLEOSIDE_TRIPHOSPHATE_BIOSYNTHETIC_PROCESS	12	0.49532	1.17702	0.267399	1	0.976261	2321	tags=42%, list=23%, signal=32%	CTPS2/CAD/UCKL1/NME2/NME4
HP_APLASIA_HYPOPLASIA_OF_THE_SPLEEN	HP_APLASIA_HYPOPLASIA_OF_THE_SPLEEN	HP_APLASIA_HYPOPLASIA_OF_THE_SPLEEN	22	0.435981	1.17693	0.249716	1	0.976261	2222	tags=41%, list=22%, signal=32%	STRA6/NEK10/B9D1/TCTN1/OFD1/DNAAF2/CEP290/DNAAF5/STIM1
GOMF_PROTEIN_GLUTAMIC_ACID_LIGASE_ACTIVITY	GOMF_PROTEIN_GLUTAMIC_ACID_LIGASE_ACTIVITY	GOMF_PROTEIN_GLUTAMIC_ACID_LIGASE_ACTIVITY	4	0.654099	1.17676	0.271261	1	0.976261	3536	tags=100%, list=35%, signal=65%	TTLL7/TTLL1/TTLL4/TPGS1
HP_SCAPHOCEPHALY	HP_SCAPHOCEPHALY	HP_SCAPHOCEPHALY	17	0.456514	1.17666	0.256678	1	0.976261	1738	tags=29%, list=17%, signal=24%	CNTN1/NFIX/FBN1/IFT122/OFD1
GOBP_PHOSPHATIDYLGLYCEROL_BIOSYNTHETIC_PROCESS	GOBP_PHOSPHATIDYLGLYCEROL_BIOSYNTHETIC_PROCESS	GOBP_PHOSPHATIDYLGLYCEROL_BIOSYNTHETIC_PROCESS	6	0.584603	1.17651	0.263374	1	0.976261	436	tags=17%, list=4%, signal=16%	TAMM41
GOMF_ORGANOPHOSPHATE_ESTER_TRANSMEMBRANE_TRANSPORTER_ACTIVITY	GOMF_ORGANOPHOSPHATE_ESTER_TRANSMEMBRANE_TRANSPORTER_ACTIVITY	GOMF_ORGANOPHOSPHATE_ESTER_TRANSMEMBRANE_TRANSPORTER_ACTIVITY	25	0.42659	1.17614	0.251106	1	0.976261	3364	tags=48%, list=33%, signal=32%	SLC19A1/SLC37A4/ABCC5/SLC17A9/SLC25A4/SLC25A51/ABCC4/SLC37A3/SLC25A19/SLC25A6/SLC37A1/SLC25A5
GOCC_TRANSLATION_PREINITIATION_COMPLEX	GOCC_TRANSLATION_PREINITIATION_COMPLEX	GOCC_TRANSLATION_PREINITIATION_COMPLEX	16	0.463577	1.17612	0.271981	1	0.976261	4108	tags=69%, list=40%, signal=41%	EIF3C/EIF3L/EIF3F/EIF3E/EIF3M/EIF3D/EIF3G/EIF3A/EIF3H/EIF3K/EIF3B
HP_ABNORMAL_SPERM_TAIL_MORPHOLOGY	HP_ABNORMAL_SPERM_TAIL_MORPHOLOGY	HP_ABNORMAL_SPERM_TAIL_MORPHOLOGY	3	0.707259	1.1761	0.265244	1	0.976261	1303	tags=67%, list=13%, signal=58%	ARMC2/CATIP
HP_COILED_SPERM_FLAGELLA	HP_COILED_SPERM_FLAGELLA	HP_COILED_SPERM_FLAGELLA	3	0.707259	1.1761	0.265244	1	0.976261	1303	tags=67%, list=13%, signal=58%	ARMC2/CATIP
HP_TAPERED_SPERM_HEAD	HP_TAPERED_SPERM_HEAD	HP_TAPERED_SPERM_HEAD	3	0.707259	1.1761	0.265244	1	0.976261	1303	tags=67%, list=13%, signal=58%	ARMC2/CATIP
GOBP_OLFACTORY_LOBE_DEVELOPMENT	GOBP_OLFACTORY_LOBE_DEVELOPMENT	GOBP_OLFACTORY_LOBE_DEVELOPMENT	13	0.485105	1.17594	0.274818	1	0.976261	1639	tags=31%, list=16%, signal=26%	KIF14/DLX2/OGDH/LRRK2
GOBP_REGULATION_OF_BRANCHING_INVOLVED_IN_URETERIC_BUD_MORPHOGENESIS	GOBP_REGULATION_OF_BRANCHING_INVOLVED_IN_URETERIC_BUD_MORPHOGENESIS	GOBP_REGULATION_OF_BRANCHING_INVOLVED_IN_URETERIC_BUD_MORPHOGENESIS	6	0.584269	1.17583	0.263374	1	0.976261	62	tags=17%, list=1%, signal=17%	NOG
GOBP_FUCOSE_CATABOLIC_PROCESS	GOBP_FUCOSE_CATABOLIC_PROCESS	GOBP_FUCOSE_CATABOLIC_PROCESS	3	0.70707	1.17579	0.265244	1	0.976261	2394	tags=67%, list=23%, signal=51%	FUT10/FUT8
GOBP_NEGATIVE_REGULATION_OF_MUSCLE_ORGAN_DEVELOPMENT	GOBP_NEGATIVE_REGULATION_OF_MUSCLE_ORGAN_DEVELOPMENT	GOBP_NEGATIVE_REGULATION_OF_MUSCLE_ORGAN_DEVELOPMENT	6	0.584242	1.17578	0.263374	1	0.976261	2762	tags=50%, list=27%, signal=37%	SOX15/LUC7L/SIRT2
HP_CYSTIC_LIVER_DISEASE	HP_CYSTIC_LIVER_DISEASE	HP_CYSTIC_LIVER_DISEASE	22	0.435485	1.1756	0.253121	1	0.976261	2343	tags=36%, list=23%, signal=28%	EXTL3/B9D1/TCTN1/IFT122/OFD1/TTC21B/CEP290/TSC2
GOBP_HISTONE_CITRULLINATION	GOBP_HISTONE_CITRULLINATION	GOBP_HISTONE_CITRULLINATION	2	0.776844	1.17546	0.280389	1	0.976261	664	tags=50%, list=7%, signal=47%	PADI4
GOMF_HYDROLASE_ACTIVITY_ACTING_ON_CARBON_NITROGEN_BUT_NOT_PEPTIDE_BONDS_IN_LINEAR_AMIDINES	GOMF_HYDROLASE_ACTIVITY_ACTING_ON_CARBON_NITROGEN_BUT_NOT_PEPTIDE_BONDS_IN_LINEAR_AMIDINES	GOMF_HYDROLASE_ACTIVITY_ACTING_ON_CARBON_NITROGEN_BUT_NOT_PEPTIDE_BONDS_IN_LINEAR_AMIDINES	2	0.776844	1.17546	0.280389	1	0.976261	664	tags=50%, list=7%, signal=47%	PADI4
GOMF_PROTEIN_ARGININE_DEIMINASE_ACTIVITY	GOMF_PROTEIN_ARGININE_DEIMINASE_ACTIVITY	GOMF_PROTEIN_ARGININE_DEIMINASE_ACTIVITY	2	0.776844	1.17546	0.280389	1	0.976261	664	tags=50%, list=7%, signal=47%	PADI4
GOBP_REGULATION_OF_OSTEOBLAST_PROLIFERATION	GOBP_REGULATION_OF_OSTEOBLAST_PROLIFERATION	GOBP_REGULATION_OF_OSTEOBLAST_PROLIFERATION	14	0.477423	1.17507	0.282635	1	0.976261	2235	tags=43%, list=22%, signal=34%	SFRP1/SMAD3/ABL1/BMP2/MN1/GREM1
HP_ABNORMALITY_OF_THE_MUSCULATURE_OF_THE_UPPER_ARM	HP_ABNORMALITY_OF_THE_MUSCULATURE_OF_THE_UPPER_ARM	HP_ABNORMALITY_OF_THE_MUSCULATURE_OF_THE_UPPER_ARM	7	0.562745	1.17497	0.283044	1	0.976261	3763	tags=71%, list=37%, signal=45%	MORC2/FHL1/SYNE1/SYNE2/LMNA
HP_PROXIMAL_UPPER_LIMB_AMYOTROPHY	HP_PROXIMAL_UPPER_LIMB_AMYOTROPHY	HP_PROXIMAL_UPPER_LIMB_AMYOTROPHY	7	0.562745	1.17497	0.283044	1	0.976261	3763	tags=71%, list=37%, signal=45%	MORC2/FHL1/SYNE1/SYNE2/LMNA
HP_ABNORMAL_CIRCULATING_BILIRUBIN_CONCENTRATION	HP_ABNORMAL_CIRCULATING_BILIRUBIN_CONCENTRATION	HP_ABNORMAL_CIRCULATING_BILIRUBIN_CONCENTRATION	53	0.388261	1.17481	0.22547	1	0.976261	3258	tags=42%, list=32%, signal=28%	KIF23/TG/HBB/SPIB/WDR35/IGF1/SLC19A1/PFKM/SC5D/ATP8B1/SPTBN1/POMC/PRF1/TRMU/CPT2/IRF5/UROS/ZNF699/HK1/ADK/LBR/IL12RB1
GOCC_MICROBODY	GOCC_MICROBODY	GOCC_MICROBODY	84	0.372423	1.17461	0.19898	1	0.976261	3041	tags=39%, list=30%, signal=28%	NUDT12/ACOX2/PEX26/CD33/DECR2/CAT/DHRS7B/DHRS4L2/PAOX/MLYCD/ATM/TKT/GDAP1/PEX11G/ABCD4/ACAA1/AOC1/VWA8/ATAD1/PMVK/TYSND1/LACC1/IMPDH2/MYO5A/ACOX1/NUDT19/PEX3/GNPAT/IDH2/GSTK1/MUL1/FAR2/HACL1
GOCC_H3_HISTONE_ACETYLTRANSFERASE_COMPLEX	GOCC_H3_HISTONE_ACETYLTRANSFERASE_COMPLEX	GOCC_H3_HISTONE_ACETYLTRANSFERASE_COMPLEX	9	0.529052	1.17459	0.270886	1	0.976261	1815	tags=44%, list=18%, signal=37%	ING4/BRD1/BRPF1/KAT6B
GOMF_VITAMIN_BINDING	GOMF_VITAMIN_BINDING	GOMF_VITAMIN_BINDING	70	0.377804	1.17441	0.216049	1	0.976261	2415	tags=40%, list=24%, signal=31%	STRA6/ABAT/FTCDNL1/ACACB/FOLR3/SLC19A1/P4HTM/THNSL2/CTH/MCCC1/SHMT1/FOLR2/CSAD/OGDH/P3H2/TKT/DHTKD1/RBP7/ACCS/OGFOD2/GOT1/ALDH1A2/PC/SPTLC2/PNPO/TKTL1/GCAT/PLOD1
HP_LYMPHOPROLIFERATIVE_DISORDER	HP_LYMPHOPROLIFERATIVE_DISORDER	HP_LYMPHOPROLIFERATIVE_DISORDER	12	0.494186	1.17432	0.271062	1	0.976261	1865	tags=33%, list=18%, signal=27%	CD27/ITK/SMARCAL1/LRBA
HP_PROGRESSIVE_SENSORINEURAL_HEARING_IMPAIRMENT	HP_PROGRESSIVE_SENSORINEURAL_HEARING_IMPAIRMENT	HP_PROGRESSIVE_SENSORINEURAL_HEARING_IMPAIRMENT	20	0.443404	1.1743	0.271363	1	0.976261	2155	tags=25%, list=21%, signal=20%	SCD5/MPZ/MPZL2/TPRN/GFER
HP_SHALLOW_ANTERIOR_CHAMBER	HP_SHALLOW_ANTERIOR_CHAMBER	HP_SHALLOW_ANTERIOR_CHAMBER	5	0.615543	1.17422	0.275	1	0.976261	2925	tags=60%, list=29%, signal=43%	FBN1/PGAP2/PIGO
GOMF_CALCIUM_DEPENDENT_PHOSPHOLIPASE_A2_ACTIVITY	GOMF_CALCIUM_DEPENDENT_PHOSPHOLIPASE_A2_ACTIVITY	GOMF_CALCIUM_DEPENDENT_PHOSPHOLIPASE_A2_ACTIVITY	5	0.6154	1.17395	0.276389	1	0.976261	774	tags=40%, list=8%, signal=37%	PLA2G2C/PLA2G10
GOBP_MAINTENANCE_OF_LENS_TRANSPARENCY	GOBP_MAINTENANCE_OF_LENS_TRANSPARENCY	GOBP_MAINTENANCE_OF_LENS_TRANSPARENCY	4	0.652451	1.1738	0.274194	1	0.976261	3163	tags=75%, list=31%, signal=52%	FOXC1/ALDH1A1/STK39
GOBP_REGULATION_OF_DNA_DIRECTED_DNA_POLYMERASE_ACTIVITY	GOBP_REGULATION_OF_DNA_DIRECTED_DNA_POLYMERASE_ACTIVITY	GOBP_REGULATION_OF_DNA_DIRECTED_DNA_POLYMERASE_ACTIVITY	6	0.583211	1.17371	0.263374	1	0.976261	4261	tags=100%, list=42%, signal=58%	DSCC1/CHTF18/CHTF8/GINS4/POLG2/PCNA
GOBP_RESPONSE_TO_HERBICIDE	GOBP_RESPONSE_TO_HERBICIDE	GOBP_RESPONSE_TO_HERBICIDE	2	0.775598	1.17357	0.28363	1	0.976261	558	tags=50%, list=5%, signal=47%	ALAD
HP_TRICUSPID_STENOSIS	HP_TRICUSPID_STENOSIS	HP_TRICUSPID_STENOSIS	2	0.775502	1.17342	0.28363	1	0.976261	742	tags=50%, list=7%, signal=46%	FBN1
HP_SUPRAVENTRICULAR_TACHYCARDIA	HP_SUPRAVENTRICULAR_TACHYCARDIA	HP_SUPRAVENTRICULAR_TACHYCARDIA	18	0.449461	1.1734	0.258621	1	0.976261	1550	tags=33%, list=15%, signal=28%	MYL2/PKP2/DMPK/GPD1L/BMP2/SCNN1A
GOBP_MODULATION_OF_AGE_RELATED_BEHAVIORAL_DECLINE	GOBP_MODULATION_OF_AGE_RELATED_BEHAVIORAL_DECLINE	GOBP_MODULATION_OF_AGE_RELATED_BEHAVIORAL_DECLINE	7	0.561894	1.17319	0.284379	1	0.976261	973	tags=29%, list=10%, signal=26%	CCL11/AGER
GOBP_PHOSPHOLIPASE_C_ACTIVATING_DOPAMINE_RECEPTOR_SIGNALING_PATHWAY	GOBP_PHOSPHOLIPASE_C_ACTIVATING_DOPAMINE_RECEPTOR_SIGNALING_PATHWAY	GOBP_PHOSPHOLIPASE_C_ACTIVATING_DOPAMINE_RECEPTOR_SIGNALING_PATHWAY	3	0.705501	1.17318	0.265244	1	0.976261	1920	tags=67%, list=19%, signal=54%	SLC9A3R1/GNA11
GOMF_3_5_CYCLIC_AMP_PHOSPHODIESTERASE_ACTIVITY	GOMF_3_5_CYCLIC_AMP_PHOSPHODIESTERASE_ACTIVITY	GOMF_3_5_CYCLIC_AMP_PHOSPHODIESTERASE_ACTIVITY	8	0.544904	1.17284	0.266325	1	0.976261	1899	tags=38%, list=19%, signal=31%	PDE8B/PDE2A/PDE8A
GOBP_NEGATIVE_REGULATION_OF_CELL_FATE_COMMITMENT	GOBP_NEGATIVE_REGULATION_OF_CELL_FATE_COMMITMENT	GOBP_NEGATIVE_REGULATION_OF_CELL_FATE_COMMITMENT	4	0.651885	1.17278	0.274194	1	0.976261	2303	tags=75%, list=23%, signal=58%	LOXL3/MESP1/SFRP2
HP_STREAK_OVARY	HP_STREAK_OVARY	HP_STREAK_OVARY	7	0.561666	1.17271	0.284379	1	0.976261	3420	tags=71%, list=33%, signal=48%	NUP107/WWOX/SPIDR/ERAL1/DHX37
HP_BLIND_VAGINA	HP_BLIND_VAGINA	HP_BLIND_VAGINA	2	0.774995	1.17266	0.28363	1	0.976261	1009	tags=50%, list=10%, signal=45%	MTM1
HP_PENOSCROTAL_HYPOSPADIAS	HP_PENOSCROTAL_HYPOSPADIAS	HP_PENOSCROTAL_HYPOSPADIAS	2	0.774995	1.17266	0.28363	1	0.976261	1009	tags=50%, list=10%, signal=45%	MTM1
GOBP_REGULATION_OF_SYSTEMIC_ARTERIAL_BLOOD_PRESSURE_BY_HORMONE	GOBP_REGULATION_OF_SYSTEMIC_ARTERIAL_BLOOD_PRESSURE_BY_HORMONE	GOBP_REGULATION_OF_SYSTEMIC_ARTERIAL_BLOOD_PRESSURE_BY_HORMONE	12	0.493471	1.17262	0.271062	1	0.976261	1140	tags=25%, list=11%, signal=22%	HSD11B2/ACE/SERPINF2
GOBP_MESODERMAL_CELL_FATE_SPECIFICATION	GOBP_MESODERMAL_CELL_FATE_SPECIFICATION	GOBP_MESODERMAL_CELL_FATE_SPECIFICATION	2	0.774699	1.17221	0.285251	1	0.976261	2303	tags=100%, list=23%, signal=77%	MESP1/SFRP2
GOBP_NEGATIVE_REGULATION_OF_CELL_FATE_SPECIFICATION	GOBP_NEGATIVE_REGULATION_OF_CELL_FATE_SPECIFICATION	GOBP_NEGATIVE_REGULATION_OF_CELL_FATE_SPECIFICATION	2	0.774699	1.17221	0.285251	1	0.976261	2303	tags=100%, list=23%, signal=77%	MESP1/SFRP2
GOBP_REGULATION_OF_MESODERMAL_CELL_FATE_SPECIFICATION	GOBP_REGULATION_OF_MESODERMAL_CELL_FATE_SPECIFICATION	GOBP_REGULATION_OF_MESODERMAL_CELL_FATE_SPECIFICATION	2	0.774699	1.17221	0.285251	1	0.976261	2303	tags=100%, list=23%, signal=77%	MESP1/SFRP2
HP_MYELOMENINGOCELE	HP_MYELOMENINGOCELE	HP_MYELOMENINGOCELE	8	0.544239	1.17141	0.266325	1	0.976261	1793	tags=38%, list=18%, signal=31%	FUZ/OFD1/SC5D
HP_APLASIA_HYPOPLASIA_OF_THE_COLON	HP_APLASIA_HYPOPLASIA_OF_THE_COLON	HP_APLASIA_HYPOPLASIA_OF_THE_COLON	3	0.704282	1.17115	0.269817	1	0.976261	542	tags=33%, list=5%, signal=32%	MYH11
GOBP_POSITIVE_REGULATION_OF_LONG_TERM_NEURONAL_SYNAPTIC_PLASTICITY	GOBP_POSITIVE_REGULATION_OF_LONG_TERM_NEURONAL_SYNAPTIC_PLASTICITY	GOBP_POSITIVE_REGULATION_OF_LONG_TERM_NEURONAL_SYNAPTIC_PLASTICITY	3	0.704217	1.17105	0.271341	1	0.976261	854	tags=33%, list=8%, signal=31%	NEURL1
GOBP_REGULATION_OF_COMPLEMENT_ACTIVATION_ALTERNATIVE_PATHWAY	GOBP_REGULATION_OF_COMPLEMENT_ACTIVATION_ALTERNATIVE_PATHWAY	GOBP_REGULATION_OF_COMPLEMENT_ACTIVATION_ALTERNATIVE_PATHWAY	2	0.773916	1.17102	0.285251	1	0.976261	2311	tags=100%, list=23%, signal=77%	VSIG4/CR1
HP_MESOMELIA	HP_MESOMELIA	HP_MESOMELIA	16	0.461554	1.17098	0.276671	1	0.976261	1942	tags=31%, list=19%, signal=25%	WDR35/AFF3/ESCO2/TONSL/NEK1
GOBP_ENTRAINMENT_OF_CIRCADIAN_CLOCK	GOBP_ENTRAINMENT_OF_CIRCADIAN_CLOCK	GOBP_ENTRAINMENT_OF_CIRCADIAN_CLOCK	21	0.436619	1.17073	0.279361	1	0.976261	2848	tags=43%, list=28%, signal=31%	PDE6B/CRTC1/MTA1/GNA11/FBXL6/FBXL12/RBM4B/PHLPP1/RBM4
GOBP_TRNA_METHYLATION	GOBP_TRNA_METHYLATION	GOBP_TRNA_METHYLATION	32	0.410799	1.17063	0.265439	1	0.976261	2342	tags=41%, list=23%, signal=31%	LCMT2/TRMT13/TRMT1L/METTL2A/METTL2B/TRMT61A/TRMT12/TYW3/MTO1/TRMT10B/TRDMT1/TRMT44/WDR6
HP_INTESTINAL_HYPOPLASIA	HP_INTESTINAL_HYPOPLASIA	HP_INTESTINAL_HYPOPLASIA	5	0.613624	1.17056	0.283333	1	0.976261	542	tags=20%, list=5%, signal=19%	MYH11
GOBP_ENSHEATHMENT_OF_NEURONS	GOBP_ENSHEATHMENT_OF_NEURONS	GOBP_ENSHEATHMENT_OF_NEURONS	79	0.372232	1.17033	0.222787	1	0.976261	2029	tags=23%, list=20%, signal=18%	ANK2/PTN/CNTN1/TG/KIF14/CLDN5/JAM2/BCAS1/B4GALT6/MPZ/ATRN/MARVELD1/MTOR/SLC25A46/FIG4/CLU/TMEM98/DAG1
GOBP_N_ACYLPHOSPHATIDYLETHANOLAMINE_METABOLIC_PROCESS	GOBP_N_ACYLPHOSPHATIDYLETHANOLAMINE_METABOLIC_PROCESS	GOBP_N_ACYLPHOSPHATIDYLETHANOLAMINE_METABOLIC_PROCESS	1	0.883787	1.17009	0.224696	1	0.976261	1188	tags=100%, list=12%, signal=88%	NAAA
HP_MULTIPLE_JOINT_DISLOCATION	HP_MULTIPLE_JOINT_DISLOCATION	HP_MULTIPLE_JOINT_DISLOCATION	5	0.613339	1.17002	0.283333	1	0.976261	1747	tags=40%, list=17%, signal=33%	KIF22/EXOC6B
HP_DELAYED_EPIPHYSEAL_OSSIFICATION	HP_DELAYED_EPIPHYSEAL_OSSIFICATION	HP_DELAYED_EPIPHYSEAL_OSSIFICATION	11	0.500908	1.1699	0.281134	1	0.976261	1249	tags=27%, list=12%, signal=24%	TG/KIF22/TONSL
GOMF_ALPHA_ADRENERGIC_RECEPTOR_ACTIVITY	GOMF_ALPHA_ADRENERGIC_RECEPTOR_ACTIVITY	GOMF_ALPHA_ADRENERGIC_RECEPTOR_ACTIVITY	1	0.883591	1.16983	0.224696	1	0.976261	1190	tags=100%, list=12%, signal=88%	ADRA2B
GOMF_EPINEPHRINE_BINDING	GOMF_EPINEPHRINE_BINDING	GOMF_EPINEPHRINE_BINDING	1	0.883591	1.16983	0.224696	1	0.976261	1190	tags=100%, list=12%, signal=88%	ADRA2B
GOBP_BEHAVIORAL_RESPONSE_TO_COCAINE	GOBP_BEHAVIORAL_RESPONSE_TO_COCAINE	GOBP_BEHAVIORAL_RESPONSE_TO_COCAINE	7	0.560227	1.16971	0.288385	1	0.976261	568	tags=29%, list=6%, signal=27%	SDK1/ABAT
GOBP_CARDIOLIPIN_BIOSYNTHETIC_PROCESS	GOBP_CARDIOLIPIN_BIOSYNTHETIC_PROCESS	GOBP_CARDIOLIPIN_BIOSYNTHETIC_PROCESS	5	0.613159	1.16967	0.283333	1	0.976261	436	tags=20%, list=4%, signal=19%	TAMM41
GOMF_MODIFIED_AMINO_ACID_BINDING	GOMF_MODIFIED_AMINO_ACID_BINDING	GOMF_MODIFIED_AMINO_ACID_BINDING	43	0.393841	1.16965	0.249738	1	0.976261	1715	tags=28%, list=17%, signal=23%	SYT15/SMPD3/GSDMB/FTCDNL1/FOLR3/SLC19A1/GRAMD1B/FOLR2/PTGES/GSTM4/GSTM3/GSS
GOBP_EPITHELIAL_CELL_DIFFERENTIATION_INVOLVED_IN_PROSTATE_GLAND_DEVELOPMENT	GOBP_EPITHELIAL_CELL_DIFFERENTIATION_INVOLVED_IN_PROSTATE_GLAND_DEVELOPMENT	GOBP_EPITHELIAL_CELL_DIFFERENTIATION_INVOLVED_IN_PROSTATE_GLAND_DEVELOPMENT	4	0.649983	1.16936	0.277126	1	0.976261	560	tags=25%, list=5%, signal=24%	FOXA1
GOCC_SYMMETRIC_SYNAPSE	GOCC_SYMMETRIC_SYNAPSE	GOCC_SYMMETRIC_SYNAPSE	4	0.649857	1.16913	0.277126	1	0.976261	397	tags=25%, list=4%, signal=24%	NLGN2
HP_PREMATURE_OSTEOARTHRITIS	HP_PREMATURE_OSTEOARTHRITIS	HP_PREMATURE_OSTEOARTHRITIS	6	0.580828	1.16891	0.278464	1	0.976261	946	tags=33%, list=9%, signal=30%	FBN1/KIF22
GOBP_RESPONSE_TO_PHORBOL_13_ACETATE_12_MYRISTATE	GOBP_RESPONSE_TO_PHORBOL_13_ACETATE_12_MYRISTATE	GOBP_RESPONSE_TO_PHORBOL_13_ACETATE_12_MYRISTATE	4	0.649606	1.16868	0.277126	1	0.976261	1877	tags=50%, list=18%, signal=41%	MAP4K1/ADAM15
HP_MULTIFACTORIAL_INHERITANCE	HP_MULTIFACTORIAL_INHERITANCE	HP_MULTIFACTORIAL_INHERITANCE	44	0.392766	1.16865	0.244748	1	0.976261	2273	tags=32%, list=22%, signal=25%	ADH1B/GNB3/SCGB3A2/ADH1C/CCL11/GJA1/SDC3/IRF6/NLRP1/NEK1/NUP214/CST3/PDCD1/GHRL
GOBP_NEGATIVE_REGULATION_OF_MUSCLE_TISSUE_DEVELOPMENT	GOBP_NEGATIVE_REGULATION_OF_MUSCLE_TISSUE_DEVELOPMENT	GOBP_NEGATIVE_REGULATION_OF_MUSCLE_TISSUE_DEVELOPMENT	7	0.559672	1.16855	0.291055	1	0.976261	3165	tags=57%, list=31%, signal=39%	SOX15/LUC7L/SIRT2/IGFBP5
GOBP_INDUCTION_OF_POSITIVE_CHEMOTAXIS	GOBP_INDUCTION_OF_POSITIVE_CHEMOTAXIS	GOBP_INDUCTION_OF_POSITIVE_CHEMOTAXIS	7	0.559434	1.16805	0.29239	1	0.976261	973	tags=29%, list=10%, signal=26%	CXCL12/AGER
GOBP_ACTIVATION_OF_IMMUNE_RESPONSE	GOBP_ACTIVATION_OF_IMMUNE_RESPONSE	GOBP_ACTIVATION_OF_IMMUNE_RESPONSE	224	0.349632	1.16796	0.119	0.901443	0.880044	1954	tags=22%, list=19%, signal=18%	IGLC6/IGHV3-53/IGHA2/IGHV3-15/IGHV3-73/IGHV4-39/IGHV3-7/IGHA1/IGLC3/IGLC2/IGHV3-48/IGHV4-59/IGHV5-51/IGHV3-23/IGHV2-5/CD8A/CD79B/IGKC/MFAP4/IGLL5/BTN3A1/TESPA1/ITK/CD8B/PRAM1/TEC/CD79A/ABL1/AIM2/BTN3A2/BLNK/C1S/CFP/SH2D1A/BTK/PLD2/C4BPB/FCHO1/NFAM1/FCN1/EZR/NFATC2/ZBP1/LILRA2/IKBKB/VAV2/CLU/VSIG4/CFB
HP_EYELID_COLOBOMA	HP_EYELID_COLOBOMA	HP_EYELID_COLOBOMA	16	0.460361	1.16796	0.280188	1	0.976261	5215	tags=88%, list=51%, signal=43%	ESCO2/FLI1/POLR1D/TXNL4A/SF3B4/RNASEH2B/KRAS/TCOF1/CHD7/RNASEH2C/SAMHD1/ADNP/FGFR1/RNASEH2A
HP_ABNORMAL_LUNG_DEVELOPMENT	HP_ABNORMAL_LUNG_DEVELOPMENT	HP_ABNORMAL_LUNG_DEVELOPMENT	82	0.370878	1.16795	0.207354	1	0.976261	2255	tags=29%, list=22%, signal=23%	DISP1/GPC4/WDR35/STRA6/PIGN/MYH11/NEK10/FUZ/ACE/AARS2/MBTPS2/TAPT1/NEK9/CEP57/NELFA/ETFDH/OFD1/KAT6B/ALG3/NEK1/TTC21B/DNAAF2/DNAAF5/TMEM94
HP_ABNORMAL_PULSE	HP_ABNORMAL_PULSE	HP_ABNORMAL_PULSE	2	0.771806	1.16783	0.293355	1	0.976261	931	tags=50%, list=9%, signal=45%	XYLT1
GOBP_NEGATIVE_REGULATION_OF_LAMELLIPODIUM_ASSEMBLY	GOBP_NEGATIVE_REGULATION_OF_LAMELLIPODIUM_ASSEMBLY	GOBP_NEGATIVE_REGULATION_OF_LAMELLIPODIUM_ASSEMBLY	1	0.882025	1.16776	0.226721	1	0.976261	1206	tags=100%, list=12%, signal=88%	ABI3
GOMF_AMINOPEPTIDASE_ACTIVITY	GOMF_AMINOPEPTIDASE_ACTIVITY	GOMF_AMINOPEPTIDASE_ACTIVITY	24	0.427076	1.16757	0.260918	1	0.976261	2504	tags=46%, list=25%, signal=35%	BLMH/NAALADL1/DPP3/LNPEP/ERAP1/RNPEPL1/DNPEP/MMP15/RNPEP/LTA4H/DPP7
GOBP_POSITIVE_REGULATION_OF_SKELETAL_MUSCLE_TISSUE_REGENERATION	GOBP_POSITIVE_REGULATION_OF_SKELETAL_MUSCLE_TISSUE_REGENERATION	GOBP_POSITIVE_REGULATION_OF_SKELETAL_MUSCLE_TISSUE_REGENERATION	4	0.648968	1.16753	0.280059	1	0.976261	141	tags=25%, list=1%, signal=25%	SOX15
GOBP_REGULATION_OF_SKELETAL_MUSCLE_TISSUE_REGENERATION	GOBP_REGULATION_OF_SKELETAL_MUSCLE_TISSUE_REGENERATION	GOBP_REGULATION_OF_SKELETAL_MUSCLE_TISSUE_REGENERATION	4	0.648968	1.16753	0.280059	1	0.976261	141	tags=25%, list=1%, signal=25%	SOX15
GOCC_NUCLEOCYTOPLASMIC_TRANSPORT_COMPLEX	GOCC_NUCLEOCYTOPLASMIC_TRANSPORT_COMPLEX	GOCC_NUCLEOCYTOPLASMIC_TRANSPORT_COMPLEX	9	0.525726	1.16721	0.274684	1	0.976261	3526	tags=56%, list=35%, signal=36%	MYBBP1A/KPNA3/KPNA1/KPNA2/SNUPN
HP_HAMARTOMA_OF_TONGUE	HP_HAMARTOMA_OF_TONGUE	HP_HAMARTOMA_OF_TONGUE	11	0.499746	1.16718	0.286067	1	0.976261	1942	tags=36%, list=19%, signal=29%	WDPCP/OFD1/FAM149B1/NEK1
GOBP_ESTROUS_CYCLE	GOBP_ESTROUS_CYCLE	GOBP_ESTROUS_CYCLE	10	0.515763	1.16708	0.278545	1	0.976261	57	tags=10%, list=1%, signal=10%	PTN
GOMF_CALCIUM_POTASSIUM_SODIUM_ANTIPORTER_ACTIVITY	GOMF_CALCIUM_POTASSIUM_SODIUM_ANTIPORTER_ACTIVITY	GOMF_CALCIUM_POTASSIUM_SODIUM_ANTIPORTER_ACTIVITY	2	0.771174	1.16688	0.293355	1	0.976261	2339	tags=100%, list=23%, signal=77%	SLC24A1/SLC24A4
GOBP_RECEPTOR_TRANSACTIVATION	GOBP_RECEPTOR_TRANSACTIVATION	GOBP_RECEPTOR_TRANSACTIVATION	3	0.701681	1.16683	0.272866	1	0.976261	1190	tags=33%, list=12%, signal=29%	ADRA2B
GOBP_EMBRYONIC_HEART_TUBE_MORPHOGENESIS	GOBP_EMBRYONIC_HEART_TUBE_MORPHOGENESIS	GOBP_EMBRYONIC_HEART_TUBE_MORPHOGENESIS	34	0.405689	1.1668	0.263158	1	0.976261	2098	tags=32%, list=21%, signal=26%	SOX17/RNF207/APLNR/ASB2/SMAD3/GJA1/MESP1/IFT52/BBS4/BBS7/MIB1
GOBP_POSITIVE_REGULATION_OF_PROTEIN_LOCALIZATION_TO_CENTROSOME	GOBP_POSITIVE_REGULATION_OF_PROTEIN_LOCALIZATION_TO_CENTROSOME	GOBP_POSITIVE_REGULATION_OF_PROTEIN_LOCALIZATION_TO_CENTROSOME	6	0.579779	1.1668	0.282579	1	0.976261	2389	tags=50%, list=23%, signal=38%	BICD1/PARD6A/APC
GOBP_AXIAL_MESODERM_DEVELOPMENT	GOBP_AXIAL_MESODERM_DEVELOPMENT	GOBP_AXIAL_MESODERM_DEVELOPMENT	5	0.611504	1.16652	0.288889	1	0.976261	62	tags=20%, list=1%, signal=20%	NOG
GOMF_FRIZZLED_BINDING	GOMF_FRIZZLED_BINDING	GOMF_FRIZZLED_BINDING	13	0.481214	1.1665	0.284504	1	0.976261	2822	tags=46%, list=28%, signal=33%	SFRP1/CCDC88C/LRP6/DVL2/BAMBI/DLG4
GOCC_DOPAMINERGIC_SYNAPSE	GOCC_DOPAMINERGIC_SYNAPSE	GOCC_DOPAMINERGIC_SYNAPSE	2	0.770912	1.16648	0.293355	1	0.976261	397	tags=50%, list=4%, signal=48%	NLGN2
HP_PERIPHERAL_HYPOMYELINATION	HP_PERIPHERAL_HYPOMYELINATION	HP_PERIPHERAL_HYPOMYELINATION	7	0.558578	1.16627	0.296395	1	0.976261	3736	tags=57%, list=37%, signal=36%	GDAP1/FIG4/HK1/FGD4
HP_POSTERIOR_HELIX_PIT	HP_POSTERIOR_HELIX_PIT	HP_POSTERIOR_HELIX_PIT	5	0.611344	1.16621	0.288889	1	0.976261	307	tags=20%, list=3%, signal=19%	GPC4
HP_PARTIAL_ABSENCE_OF_SPECIFIC_ANTIBODY_RESPONSE_TO_UNCONJUGATED_PNEUMOCOCCUS_VACCINE	HP_PARTIAL_ABSENCE_OF_SPECIFIC_ANTIBODY_RESPONSE_TO_UNCONJUGATED_PNEUMOCOCCUS_VACCINE	HP_PARTIAL_ABSENCE_OF_SPECIFIC_ANTIBODY_RESPONSE_TO_UNCONJUGATED_PNEUMOCOCCUS_VACCINE	2	0.770693	1.16615	0.293355	1	0.976261	832	tags=50%, list=8%, signal=46%	TNFRSF13C
GOBP_REGULATION_OF_ENDOTHELIAL_CELL_DEVELOPMENT	GOBP_REGULATION_OF_ENDOTHELIAL_CELL_DEVELOPMENT	GOBP_REGULATION_OF_ENDOTHELIAL_CELL_DEVELOPMENT	15	0.468475	1.16587	0.282996	1	0.976261	1900	tags=33%, list=19%, signal=27%	CLDN5/CDH5/PLCB1/ZDHHC21/IKBKB
GOMF_THREONINE_TYPE_PEPTIDASE_ACTIVITY	GOMF_THREONINE_TYPE_PEPTIDASE_ACTIVITY	GOMF_THREONINE_TYPE_PEPTIDASE_ACTIVITY	14	0.473649	1.16578	0.288623	1	0.976261	1233	tags=21%, list=12%, signal=19%	GGT6/BACE1/ASRGL1
GOBP_NEGATIVE_REGULATION_OF_INTERLEUKIN_17_PRODUCTION	GOBP_NEGATIVE_REGULATION_OF_INTERLEUKIN_17_PRODUCTION	GOBP_NEGATIVE_REGULATION_OF_INTERLEUKIN_17_PRODUCTION	6	0.579215	1.16566	0.285322	1	0.976261	2725	tags=50%, list=27%, signal=37%	IL27RA/IFNG/NCKAP1L
GOCC_MHC_CLASS_II_PROTEIN_COMPLEX	GOCC_MHC_CLASS_II_PROTEIN_COMPLEX	GOCC_MHC_CLASS_II_PROTEIN_COMPLEX	13	0.480853	1.16563	0.284504	1	0.976261	3749	tags=69%, list=37%, signal=44%	HLA-DMB/HLA-DPB1/HLA-DPA1/HLA-DMA/HLA-DQB1/HLA-DQA2/HLA-DRB5/HLA-DQA1/CD74
GOMF_PHOSPHATIDYL_PHOSPHOLIPASE_B_ACTIVITY	GOMF_PHOSPHATIDYL_PHOSPHOLIPASE_B_ACTIVITY	GOMF_PHOSPHATIDYL_PHOSPHOLIPASE_B_ACTIVITY	6	0.579077	1.16539	0.286694	1	0.976261	118	tags=17%, list=1%, signal=16%	PNPLA7
GOMF_CELL_CELL_ADHESION_MEDIATOR_ACTIVITY	GOMF_CELL_CELL_ADHESION_MEDIATOR_ACTIVITY	GOMF_CELL_CELL_ADHESION_MEDIATOR_ACTIVITY	29	0.412845	1.16515	0.261538	1	0.976261	799	tags=14%, list=8%, signal=13%	CNTN1/ROBO4/PKP2/PALLD
HP_BLOODSTREAM_INFECTIOUS_AGENT	HP_BLOODSTREAM_INFECTIOUS_AGENT	HP_BLOODSTREAM_INFECTIOUS_AGENT	8	0.541259	1.165	0.274008	1	0.976261	713	tags=25%, list=7%, signal=23%	CD27/ITK
GOBP_REGULATION_OF_CELL_FATE_COMMITMENT	GOBP_REGULATION_OF_CELL_FATE_COMMITMENT	GOBP_REGULATION_OF_CELL_FATE_COMMITMENT	9	0.524684	1.1649	0.275949	1	0.976261	959	tags=33%, list=9%, signal=30%	SOX17/LOXL3/MESP1
GOBP_SYNAPTIC_VESICLE_PRIMING	GOBP_SYNAPTIC_VESICLE_PRIMING	GOBP_SYNAPTIC_VESICLE_PRIMING	10	0.514786	1.16487	0.279799	1	0.976261	2838	tags=50%, list=28%, signal=36%	STX1B/RAB3A/SYNJ1/SNAP29/NAPB
GOBP_GLUTAMINE_FAMILY_AMINO_ACID_CATABOLIC_PROCESS	GOBP_GLUTAMINE_FAMILY_AMINO_ACID_CATABOLIC_PROCESS	GOBP_GLUTAMINE_FAMILY_AMINO_ACID_CATABOLIC_PROCESS	10	0.514604	1.16446	0.281054	1	0.976261	2979	tags=60%, list=29%, signal=43%	ADHFE1/ASRGL1/ALDH4A1/GOT1/ATP2B4/GOT2
HP_ELEVATED_SYSTOLIC_BLOOD_PRESSURE	HP_ELEVATED_SYSTOLIC_BLOOD_PRESSURE	HP_ELEVATED_SYSTOLIC_BLOOD_PRESSURE	5	0.610388	1.16439	0.290278	1	0.976261	116	tags=20%, list=1%, signal=20%	GNB3
HP_TRANSPOSITION_OF_THE_GREAT_ARTERIES	HP_TRANSPOSITION_OF_THE_GREAT_ARTERIES	HP_TRANSPOSITION_OF_THE_GREAT_ARTERIES	15	0.467829	1.16426	0.285375	1	0.976261	2141	tags=47%, list=21%, signal=37%	GPC4/NEK10/FKTN/BMP2/OFD1/DNAAF2/DNAAF5
GOCC_NASCENT_POLYPEPTIDE_ASSOCIATED_COMPLEX	GOCC_NASCENT_POLYPEPTIDE_ASSOCIATED_COMPLEX	GOCC_NASCENT_POLYPEPTIDE_ASSOCIATED_COMPLEX	4	0.647031	1.16405	0.288856	1	0.976261	193	tags=25%, list=2%, signal=25%	NACAD
GOCC_CHROMOSOME_PASSENGER_COMPLEX	GOCC_CHROMOSOME_PASSENGER_COMPLEX	GOCC_CHROMOSOME_PASSENGER_COMPLEX	1	0.878696	1.16335	0.230769	1	0.976261	1240	tags=100%, list=12%, signal=88%	AURKA
GOMF_CATALYTIC_ACTIVITY_ACTING_ON_DNA	GOMF_CATALYTIC_ACTIVITY_ACTING_ON_DNA	GOMF_CATALYTIC_ACTIVITY_ACTING_ON_DNA	136	0.355655	1.16312	0.177711	0.997947	0.974257	3087	tags=40%, list=30%, signal=28%	GEN1/ATAD5/RAD51D/DSCC1/DNASE1L3/MCM6/MCM8/POLA1/PLD4/DNASE1/HLTF/SMARCAL1/UNG/LIG3/DFFB/ERCC6/HELQ/TOP1MT/SLX1A/RAD1/METTL4/DDX11/EXOG/FTO/NEIL2/SMARCA2/POLB/TOP3A/TEFM/MGME1/FEN1/MCM9/CHTF18/HMCES/OGG1/CHD8/RAD51C/INO80/SMARCAD1/APEX1/CHD1/CHTF8/DKC1/SETMAR/REV1/TOP3B/UPF1/RAD50/POLL/MPG/RUVBL1/SETX/WRN/DCLRE1C
GOBP_PROTEIN_LOCALIZATION_TO_ADHERENS_JUNCTION	GOBP_PROTEIN_LOCALIZATION_TO_ADHERENS_JUNCTION	GOBP_PROTEIN_LOCALIZATION_TO_ADHERENS_JUNCTION	4	0.646478	1.16305	0.288856	1	0.976261	2606	tags=75%, list=26%, signal=56%	TJP1/MPP7/VCL
GOBP_ENDOCARDIUM_DEVELOPMENT	GOBP_ENDOCARDIUM_DEVELOPMENT	GOBP_ENDOCARDIUM_DEVELOPMENT	8	0.540254	1.16283	0.276569	1	0.976261	109	tags=12%, list=1%, signal=12%	SOX17
GOMF_ANTIPORTER_ACTIVITY	GOMF_ANTIPORTER_ACTIVITY	GOMF_ANTIPORTER_ACTIVITY	50	0.386042	1.16245	0.247917	1	0.976261	3502	tags=54%, list=34%, signal=36%	CLCN4/SLC8A2/SLC24A1/SLC19A1/SLC25A10/SLC37A4/SLC35A1/SLC9A9/SLC35D1/SLC35C1/SLC25A4/SLC9A7/SLC37A3/SLC24A4/CLCN6/SLC22A4/SLC35C2/SLC22A18/SLC26A6/SLC25A6/SLC9A6/SLC37A1/SLC41A1/CLCN5/SLC25A5/SLC25A14/SLC35E2B
HP_CUTANEOUS_SYNDACTYLY	HP_CUTANEOUS_SYNDACTYLY	HP_CUTANEOUS_SYNDACTYLY	27	0.415624	1.16243	0.26506	1	0.976261	2564	tags=33%, list=25%, signal=25%	NOG/MEIS2/GJA1/XYLT1/TBC1D24/IRF6/TMEM94/SMARCAD1/RBM10
GOBP_MODIFIED_AMINO_ACID_TRANSPORT	GOBP_MODIFIED_AMINO_ACID_TRANSPORT	GOBP_MODIFIED_AMINO_ACID_TRANSPORT	20	0.43882	1.16216	0.287529	1	0.976261	2151	tags=45%, list=21%, signal=36%	SLC3A1/FOLR3/SLC19A1/GJA1/SLC25A20/FOLR2/ABCC5/SLC9A3R1/ABCC4
GOBP_REGULATION_OF_INSULIN_LIKE_GROWTH_FACTOR_RECEPTOR_SIGNALING_PATHWAY	GOBP_REGULATION_OF_INSULIN_LIKE_GROWTH_FACTOR_RECEPTOR_SIGNALING_PATHWAY	GOBP_REGULATION_OF_INSULIN_LIKE_GROWTH_FACTOR_RECEPTOR_SIGNALING_PATHWAY	10	0.513554	1.16208	0.286073	1	0.976261	1438	tags=40%, list=14%, signal=34%	IGF1/GH1/IGFBP6/BMP2
GOBP_VESICLE_FUSION_TO_PLASMA_MEMBRANE	GOBP_VESICLE_FUSION_TO_PLASMA_MEMBRANE	GOBP_VESICLE_FUSION_TO_PLASMA_MEMBRANE	10	0.513534	1.16203	0.286073	1	0.976261	2154	tags=40%, list=21%, signal=32%	STX1B/RAB3A/STX2/SNAP29
GOMF_PROTON_CHANNEL_ACTIVITY	GOMF_PROTON_CHANNEL_ACTIVITY	GOMF_PROTON_CHANNEL_ACTIVITY	4	0.645641	1.16155	0.288856	1	0.976261	22	tags=25%, list=0%, signal=25%	OTOP2
GOBP_DERMATAN_SULFATE_METABOLIC_PROCESS	GOBP_DERMATAN_SULFATE_METABOLIC_PROCESS	GOBP_DERMATAN_SULFATE_METABOLIC_PROCESS	3	0.698455	1.16147	0.277439	1	0.976261	465	tags=33%, list=5%, signal=32%	DSEL
GOBP_REGULATION_OF_CELL_CYCLE_G2_M_PHASE_TRANSITION	GOBP_REGULATION_OF_CELL_CYCLE_G2_M_PHASE_TRANSITION	GOBP_REGULATION_OF_CELL_CYCLE_G2_M_PHASE_TRANSITION	64	0.377005	1.16138	0.232919	1	0.976261	2269	tags=27%, list=22%, signal=21%	KIF14/ATAD5/HUS1B/FOXO4/NEK10/INTS3/FHL1/ING4/AURKA/FBXO5/PAXIP1/ATM/AVEN/CDC25B/BRCC3/RAD51C/CCNG1
GOBP_NEGATIVE_REGULATION_OF_T_HELPER_CELL_DIFFERENTIATION	GOBP_NEGATIVE_REGULATION_OF_T_HELPER_CELL_DIFFERENTIATION	GOBP_NEGATIVE_REGULATION_OF_T_HELPER_CELL_DIFFERENTIATION	12	0.488705	1.1613	0.286935	1	0.976261	883	tags=17%, list=9%, signal=15%	IL2/LOXL3
GOCC_NEUROFIBRILLARY_TANGLE	GOCC_NEUROFIBRILLARY_TANGLE	GOCC_NEUROFIBRILLARY_TANGLE	3	0.698254	1.16113	0.278963	1	0.976261	1925	tags=67%, list=19%, signal=54%	MAPT/CLU
GOBP_REGULATION_OF_CARDIAC_MUSCLE_CELL_PROLIFERATION	GOBP_REGULATION_OF_CARDIAC_MUSCLE_CELL_PROLIFERATION	GOBP_REGULATION_OF_CARDIAC_MUSCLE_CELL_PROLIFERATION	14	0.471549	1.16061	0.295808	1	0.976261	62	tags=7%, list=1%, signal=7%	NOG
HP_ABNORMAL_MORPHOLOGY_OF_THE_MUSCULATURE_OF_THE_NECK	HP_ABNORMAL_MORPHOLOGY_OF_THE_MUSCULATURE_OF_THE_NECK	HP_ABNORMAL_MORPHOLOGY_OF_THE_MUSCULATURE_OF_THE_NECK	32	0.407252	1.16052	0.280607	1	0.976261	3219	tags=44%, list=32%, signal=30%	MAPT/KCNC3/FLI1/NEK9/ZNF142/COL6A2/KMT2B/SYNGAP1/SPTBN1/ATP13A2/PPP2R5D/SIGMAR1/HK1/PNKD
GOBP_POSITIVE_REGULATION_OF_VASCULAR_PERMEABILITY	GOBP_POSITIVE_REGULATION_OF_VASCULAR_PERMEABILITY	GOBP_POSITIVE_REGULATION_OF_VASCULAR_PERMEABILITY	8	0.539163	1.16049	0.279129	1	0.976261	1506	tags=38%, list=15%, signal=32%	TJP1/FGFBP3/PDE2A
GOMF_TYPE_2_FIBROBLAST_GROWTH_FACTOR_RECEPTOR_BINDING	GOMF_TYPE_2_FIBROBLAST_GROWTH_FACTOR_RECEPTOR_BINDING	GOMF_TYPE_2_FIBROBLAST_GROWTH_FACTOR_RECEPTOR_BINDING	1	0.876444	1.16037	0.234818	1	0.976261	1263	tags=100%, list=12%, signal=88%	FGF7
GOBP_MIDBRAIN_DOPAMINERGIC_NEURON_DIFFERENTIATION	GOBP_MIDBRAIN_DOPAMINERGIC_NEURON_DIFFERENTIATION	GOBP_MIDBRAIN_DOPAMINERGIC_NEURON_DIFFERENTIATION	9	0.522624	1.16032	0.278481	1	0.976261	1116	tags=22%, list=11%, signal=20%	SFRP1/LRP6
GOBP_CARDIAC_CONDUCTION	GOBP_CARDIAC_CONDUCTION	GOBP_CARDIAC_CONDUCTION	35	0.399621	1.16032	0.263607	1	0.976261	807	tags=14%, list=8%, signal=13%	ANK2/RNF207/SLC8A2/PKP2/GJA1
GOCC_MICROVILLUS	GOCC_MICROVILLUS	GOCC_MICROVILLUS	42	0.39234	1.16025	0.255005	1	0.976261	1951	tags=33%, list=19%, signal=27%	AOC3/SYTL1/PLEKHG6/FOXA1/ICAM2/SPN/WWOX/MYO1A/LRRK2/EZR/PDGFRA/CDHR5/SLC9A3R1/CD302
GOBP_MITOCHONDRIAL_CYTOCHROME_C_OXIDASE_ASSEMBLY	GOBP_MITOCHONDRIAL_CYTOCHROME_C_OXIDASE_ASSEMBLY	GOBP_MITOCHONDRIAL_CYTOCHROME_C_OXIDASE_ASSEMBLY	19	0.441778	1.16008	0.26883	1	0.976261	4419	tags=68%, list=43%, signal=39%	FASTKD3/COX18/TIMM21/OXA1L/COA5/COA4/COX16/COA1/SURF1/TACO1/BCS1L/COX14/COX19
GOBP_POSITIVE_REGULATION_OF_CATECHOLAMINE_METABOLIC_PROCESS	GOBP_POSITIVE_REGULATION_OF_CATECHOLAMINE_METABOLIC_PROCESS	GOBP_POSITIVE_REGULATION_OF_CATECHOLAMINE_METABOLIC_PROCESS	4	0.644717	1.15988	0.290323	1	0.976261	568	tags=25%, list=6%, signal=24%	ABAT
GOBP_NEGATIVE_REGULATION_OF_MEIOTIC_CELL_CYCLE	GOBP_NEGATIVE_REGULATION_OF_MEIOTIC_CELL_CYCLE	GOBP_NEGATIVE_REGULATION_OF_MEIOTIC_CELL_CYCLE	5	0.608021	1.15987	0.293056	1	0.976261	1436	tags=60%, list=14%, signal=52%	HORMAD1/FBXO5/RAD1
HP_HYPERNATRIURIA	HP_HYPERNATRIURIA	HP_HYPERNATRIURIA	2	0.766474	1.15976	0.299838	1	0.976261	2387	tags=100%, list=23%, signal=77%	TXNRD2/NNT
HP_LEYDIG_CELL_NEOPLASIA	HP_LEYDIG_CELL_NEOPLASIA	HP_LEYDIG_CELL_NEOPLASIA	2	0.766474	1.15976	0.299838	1	0.976261	2387	tags=100%, list=23%, signal=77%	TXNRD2/NNT
HP_TESTICULAR_ADRENAL_REST_TUMOR	HP_TESTICULAR_ADRENAL_REST_TUMOR	HP_TESTICULAR_ADRENAL_REST_TUMOR	2	0.766474	1.15976	0.299838	1	0.976261	2387	tags=100%, list=23%, signal=77%	TXNRD2/NNT
GOBP_POSTSYNAPSE_TO_NUCLEUS_SIGNALING_PATHWAY	GOBP_POSTSYNAPSE_TO_NUCLEUS_SIGNALING_PATHWAY	GOBP_POSTSYNAPSE_TO_NUCLEUS_SIGNALING_PATHWAY	8	0.538817	1.15974	0.28169	1	0.976261	4310	tags=75%, list=42%, signal=43%	CRTC1/KPNA1/KPNA2/RNF10/PRR7/JAK2
HP_FLATTENED_FEMORAL_EPIPHYSIS	HP_FLATTENED_FEMORAL_EPIPHYSIS	HP_FLATTENED_FEMORAL_EPIPHYSIS	6	0.576157	1.15951	0.290809	1	0.976261	2919	tags=50%, list=29%, signal=36%	KIF22/TONSL/TRPS1
HP_HYPERPIGMENTATION_OF_THE_FUNDUS	HP_HYPERPIGMENTATION_OF_THE_FUNDUS	HP_HYPERPIGMENTATION_OF_THE_FUNDUS	2	0.766278	1.15947	0.301459	1	0.976261	2389	tags=100%, list=23%, signal=77%	EFEMP1/APC
GOBP_POSITIVE_REGULATION_OF_HISTONE_H3_K4_METHYLATION	GOBP_POSITIVE_REGULATION_OF_HISTONE_H3_K4_METHYLATION	GOBP_POSITIVE_REGULATION_OF_HISTONE_H3_K4_METHYLATION	19	0.441463	1.15925	0.26883	1	0.976261	5000	tags=84%, list=49%, signal=43%	PAXIP1/NELFA/KAT8/SNW1/KANSL3/KANSL2/OGT/PHF20/MCRS1/HCFC1/SMAD4/NELFE/KMT2E/WDR5/RTF1/WDR61
GOBP_CEREBRAL_CORTEX_CELL_MIGRATION	GOBP_CEREBRAL_CORTEX_CELL_MIGRATION	GOBP_CEREBRAL_CORTEX_CELL_MIGRATION	21	0.432336	1.15925	0.285063	1	0.976261	2417	tags=33%, list=24%, signal=25%	FUT10/DISC1/FGF13/DAB2IP/FBXO45/ADGRG1/NDEL1
GOBP_REGULATION_OF_ESTABLISHMENT_OR_MAINTENANCE_OF_CELL_POLARITY	GOBP_REGULATION_OF_ESTABLISHMENT_OR_MAINTENANCE_OF_CELL_POLARITY	GOBP_REGULATION_OF_ESTABLISHMENT_OR_MAINTENANCE_OF_CELL_POLARITY	15	0.465716	1.159	0.288942	1	0.976261	347	tags=20%, list=3%, signal=19%	WDPCP/BCAS3/CDH5
HP_ENLARGED_METAPHYSES	HP_ENLARGED_METAPHYSES	HP_ENLARGED_METAPHYSES	4	0.644054	1.15869	0.293255	1	0.976261	764	tags=25%, list=7%, signal=23%	EXTL3
GOBP_REGULATION_OF_BONE_DEVELOPMENT	GOBP_REGULATION_OF_BONE_DEVELOPMENT	GOBP_REGULATION_OF_BONE_DEVELOPMENT	3	0.696687	1.15852	0.283537	1	0.976261	2273	tags=67%, list=22%, signal=52%	TAPT1/GHRL
HP_ABNORMAL_CIRCULATING_BETA_GLOBULIN_LEVEL	HP_ABNORMAL_CIRCULATING_BETA_GLOBULIN_LEVEL	HP_ABNORMAL_CIRCULATING_BETA_GLOBULIN_LEVEL	4	0.643732	1.15811	0.293255	1	0.976261	336	tags=25%, list=3%, signal=24%	RFXAP
HP_SCLEROSING_CHOLANGITIS	HP_SCLEROSING_CHOLANGITIS	HP_SCLEROSING_CHOLANGITIS	4	0.643732	1.15811	0.293255	1	0.976261	336	tags=25%, list=3%, signal=24%	RFXAP
GOBP_REGULATION_OF_SYNAPTIC_VESICLE_MEMBRANE_ORGANIZATION	GOBP_REGULATION_OF_SYNAPTIC_VESICLE_MEMBRANE_ORGANIZATION	GOBP_REGULATION_OF_SYNAPTIC_VESICLE_MEMBRANE_ORGANIZATION	1	0.874682	1.15804	0.234818	1	0.976261	1281	tags=100%, list=13%, signal=87%	RAB3A
GOMF_TRANSLATION_REPRESSOR_ACTIVITY	GOMF_TRANSLATION_REPRESSOR_ACTIVITY	GOMF_TRANSLATION_REPRESSOR_ACTIVITY	17	0.449242	1.15791	0.285714	1	0.976261	1237	tags=18%, list=12%, signal=16%	PAIP2B/EIF4EBP3/SHMT1
GOBP_CELL_CELL_ADHESION_VIA_PLASMA_MEMBRANE_ADHESION_MOLECULES	GOBP_CELL_CELL_ADHESION_VIA_PLASMA_MEMBRANE_ADHESION_MOLECULES	GOBP_CELL_CELL_ADHESION_VIA_PLASMA_MEMBRANE_ADHESION_MOLECULES	67	0.37344	1.15705	0.236869	1	0.976261	3157	tags=45%, list=31%, signal=31%	CADM3/SDK1/CLDN5/GPC4/ROBO4/CDH5/PTPRG/PALLD/CDH23/MPZ/MPZL2/JAML/SPARCL1/BMP2/MAPK7/CADM1/CDHR5/PTPN23/PECAM1/ESAM/CD209/ITGB2/KLF4/SELL/AMIGO2/ITGAL/MAP2K5/PLXNB2/CEACAM1/TGFBR2
GOBP_INSEMINATION	GOBP_INSEMINATION	GOBP_INSEMINATION	3	0.695765	1.15699	0.285061	1	0.976261	1997	tags=67%, list=20%, signal=54%	P2RX1/ACVR2A
HP_ABNORMAL_BRANCHING_PATTERN_OF_THE_AORTIC_ARCH	HP_ABNORMAL_BRANCHING_PATTERN_OF_THE_AORTIC_ARCH	HP_ABNORMAL_BRANCHING_PATTERN_OF_THE_AORTIC_ARCH	9	0.521089	1.15692	0.281013	1	0.976261	763	tags=22%, list=7%, signal=21%	STRA6/ACVR2B
GOBP_PEPTIDE_MODIFICATION	GOBP_PEPTIDE_MODIFICATION	GOBP_PEPTIDE_MODIFICATION	1	0.873801	1.15687	0.234818	1	0.976261	1290	tags=100%, list=13%, signal=87%	PGLYRP2
GOBP_PEPTIDOGLYCAN_METABOLIC_PROCESS	GOBP_PEPTIDOGLYCAN_METABOLIC_PROCESS	GOBP_PEPTIDOGLYCAN_METABOLIC_PROCESS	1	0.873801	1.15687	0.234818	1	0.976261	1290	tags=100%, list=13%, signal=87%	PGLYRP2
GOMF_PEPTIDOGLYCAN_IMMUNE_RECEPTOR_ACTIVITY	GOMF_PEPTIDOGLYCAN_IMMUNE_RECEPTOR_ACTIVITY	GOMF_PEPTIDOGLYCAN_IMMUNE_RECEPTOR_ACTIVITY	1	0.873801	1.15687	0.234818	1	0.976261	1290	tags=100%, list=13%, signal=87%	PGLYRP2
GOCC_TOR_COMPLEX	GOCC_TOR_COMPLEX	GOCC_TOR_COMPLEX	6	0.574811	1.1568	0.292181	1	0.976261	3161	tags=67%, list=31%, signal=46%	PRR5L/TELO2/MTOR/SESN3
HP_ELEVATED_CIRCULATING_FOLLICLE_STIMULATING_HORMONE_LEVEL	HP_ELEVATED_CIRCULATING_FOLLICLE_STIMULATING_HORMONE_LEVEL	HP_ELEVATED_CIRCULATING_FOLLICLE_STIMULATING_HORMONE_LEVEL	10	0.510999	1.1563	0.291092	1	0.976261	1291	tags=30%, list=13%, signal=26%	MCM8/WWOX/ERCC6
HP_ABNORMAL_DENTAL_ROOT_MORPHOLOGY	HP_ABNORMAL_DENTAL_ROOT_MORPHOLOGY	HP_ABNORMAL_DENTAL_ROOT_MORPHOLOGY	26	0.416452	1.15621	0.27533	1	0.976261	2451	tags=38%, list=24%, signal=29%	WDR35/GJA1/LRP6/TONSL/IFT52/IFT122/IRF6/NEK1/OCRL/DKC1
GOBP_POSITIVE_REGULATION_OF_MITOTIC_CELL_CYCLE_SPINDLE_ASSEMBLY_CHECKPOINT	GOBP_POSITIVE_REGULATION_OF_MITOTIC_CELL_CYCLE_SPINDLE_ASSEMBLY_CHECKPOINT	GOBP_POSITIVE_REGULATION_OF_MITOTIC_CELL_CYCLE_SPINDLE_ASSEMBLY_CHECKPOINT	5	0.606072	1.15616	0.301389	1	0.976261	4027	tags=100%, list=39%, signal=61%	GEN1/PCID2/DYNC1LI1/TPR/MAD2L1
GOBP_NEGATIVE_REGULATION_OF_CAMP_MEDIATED_SIGNALING	GOBP_NEGATIVE_REGULATION_OF_CAMP_MEDIATED_SIGNALING	GOBP_NEGATIVE_REGULATION_OF_CAMP_MEDIATED_SIGNALING	6	0.574404	1.15598	0.293553	1	0.976261	3289	tags=67%, list=32%, signal=45%	APLNR/PDE2A/CDC34/MGRN1
GOBP_LABYRINTHINE_LAYER_BLOOD_VESSEL_DEVELOPMENT	GOBP_LABYRINTHINE_LAYER_BLOOD_VESSEL_DEVELOPMENT	GOBP_LABYRINTHINE_LAYER_BLOOD_VESSEL_DEVELOPMENT	11	0.494904	1.15587	0.29963	1	0.976261	41	tags=9%, list=0%, signal=9%	VASH2
GOCC_MICROTUBULE_ASSOCIATED_COMPLEX	GOCC_MICROTUBULE_ASSOCIATED_COMPLEX	GOCC_MICROTUBULE_ASSOCIATED_COMPLEX	68	0.372134	1.15572	0.2423	1	0.976261	2221	tags=26%, list=22%, signal=21%	KIF18A/KIF23/KIF19/KIF14/EML1/DISC1/KIF13B/FNTB/KIFC1/KIF22/KIF3A/AURKA/DNAL4/NDE1/SHTN1/KIF9/HAUS8/KATNB1
GOBP_REGULATION_OF_CILIUM_ASSEMBLY	GOBP_REGULATION_OF_CILIUM_ASSEMBLY	GOBP_REGULATION_OF_CILIUM_ASSEMBLY	50	0.383701	1.1554	0.254167	1	0.976261	2780	tags=40%, list=27%, signal=29%	HAP1/EVI5L/FUZ/TBC1D13/TBC1D24/CNTROB/WRAP73/TAPT1/BBS4/MPHOSPH9/TBC1D8/EVI5/TBC1D10C/ARHGAP35/RABEP2/TBC1D1/TBC1D14/TBC1D17/USP6NL/PPP1R35
GOMF_MHC_CLASS_I_PROTEIN_BINDING	GOMF_MHC_CLASS_I_PROTEIN_BINDING	GOMF_MHC_CLASS_I_PROTEIN_BINDING	15	0.4641	1.15498	0.288942	1	0.976261	779	tags=20%, list=8%, signal=19%	CD8A/CD8B/CD244
GOBP_FEMALE_MEIOSIS_CHROMOSOME_SEGREGATION	GOBP_FEMALE_MEIOSIS_CHROMOSOME_SEGREGATION	GOBP_FEMALE_MEIOSIS_CHROMOSOME_SEGREGATION	2	0.763293	1.15495	0.3047	1	0.976261	1487	tags=50%, list=15%, signal=43%	MLH1
GOBP_CYSTEINE_CATABOLIC_PROCESS	GOBP_CYSTEINE_CATABOLIC_PROCESS	GOBP_CYSTEINE_CATABOLIC_PROCESS	1	0.872234	1.1548	0.234818	1	0.976261	1306	tags=100%, list=13%, signal=87%	CSAD
GOBP_RETROGRADE_TRANS_SYNAPTIC_SIGNALING	GOBP_RETROGRADE_TRANS_SYNAPTIC_SIGNALING	GOBP_RETROGRADE_TRANS_SYNAPTIC_SIGNALING	5	0.605221	1.15453	0.301389	1	0.976261	2029	tags=60%, list=20%, signal=48%	PLCB1/DAGLA/DAG1
HP_DIMINISHED_MOVEMENT	HP_DIMINISHED_MOVEMENT	HP_DIMINISHED_MOVEMENT	40	0.393072	1.1544	0.278427	1	0.976261	1785	tags=25%, list=17%, signal=21%	CNTN1/MAPT/PDE8B/MPZ/MTM1/PAM16/WWOX/SYNJ1/LRRK2/SLC25A4
HP_ABNORMALITY_OF_THE_DISTAL_PHALANX_OF_THE_5TH_FINGER	HP_ABNORMALITY_OF_THE_DISTAL_PHALANX_OF_THE_5TH_FINGER	HP_ABNORMALITY_OF_THE_DISTAL_PHALANX_OF_THE_5TH_FINGER	2	0.762851	1.15428	0.3047	1	0.976261	2424	tags=100%, list=24%, signal=76%	GJA1/ARID1B
GOBP_REGULATION_OF_MEIOTIC_CELL_CYCLE	GOBP_REGULATION_OF_MEIOTIC_CELL_CYCLE	GOBP_REGULATION_OF_MEIOTIC_CELL_CYCLE	17	0.447802	1.1542	0.29036	1	0.976261	2041	tags=47%, list=20%, signal=38%	HORMAD1/PLCB1/FBXO5/RAD1/INSR/CDC25B/RAD51AP1/CDC20
GOMF_NUCLEOBASE_CONTAINING_COMPOUND_TRANSMEMBRANE_TRANSPORTER_ACTIVITY	GOMF_NUCLEOBASE_CONTAINING_COMPOUND_TRANSMEMBRANE_TRANSPORTER_ACTIVITY	GOMF_NUCLEOBASE_CONTAINING_COMPOUND_TRANSMEMBRANE_TRANSPORTER_ACTIVITY	31	0.406302	1.15414	0.291167	1	0.976261	2452	tags=39%, list=24%, signal=30%	SLC19A1/SIDT2/ABCC5/SLC35A1/SLC35D1/SLC35C1/SLC17A9/SLC25A4/SLC25A51/SLC35A4/ABCC4/SLC25A19
GOBP_DERMATAN_SULFATE_BIOSYNTHETIC_PROCESS	GOBP_DERMATAN_SULFATE_BIOSYNTHETIC_PROCESS	GOBP_DERMATAN_SULFATE_BIOSYNTHETIC_PROCESS	2	0.762682	1.15403	0.3047	1	0.976261	465	tags=50%, list=5%, signal=48%	DSEL
GOCC_INTRINSIC_COMPONENT_OF_THE_CYTOPLASMIC_SIDE_OF_THE_PLASMA_MEMBRANE	GOCC_INTRINSIC_COMPONENT_OF_THE_CYTOPLASMIC_SIDE_OF_THE_PLASMA_MEMBRANE	GOCC_INTRINSIC_COMPONENT_OF_THE_CYTOPLASMIC_SIDE_OF_THE_PLASMA_MEMBRANE	5	0.604806	1.15374	0.301389	1	0.976261	303	tags=20%, list=3%, signal=19%	PALM
HP_ABNORMAL_SUPERIOR_CEREBELLAR_PEDUNCLE_MORPHOLOGY	HP_ABNORMAL_SUPERIOR_CEREBELLAR_PEDUNCLE_MORPHOLOGY	HP_ABNORMAL_SUPERIOR_CEREBELLAR_PEDUNCLE_MORPHOLOGY	4	0.641175	1.15351	0.296188	1	0.976261	2012	tags=50%, list=20%, signal=40%	FLI1/CEP290
GOBP_REGULATION_OF_DNA_STRAND_ELONGATION	GOBP_REGULATION_OF_DNA_STRAND_ELONGATION	GOBP_REGULATION_OF_DNA_STRAND_ELONGATION	16	0.454653	1.15348	0.294256	1	0.976261	3941	tags=62%, list=39%, signal=38%	INO80B/ACTR8/NFRKB/INO80/UCHL5/INO80D/RUVBL1/MCRS1/RUVBL2/POT1
GOMF_PHOSPHATIDYLINOSITOL_PHOSPHATE_KINASE_ACTIVITY	GOMF_PHOSPHATIDYLINOSITOL_PHOSPHATE_KINASE_ACTIVITY	GOMF_PHOSPHATIDYLINOSITOL_PHOSPHATE_KINASE_ACTIVITY	13	0.475836	1.15347	0.292978	1	0.976261	1795	tags=31%, list=18%, signal=25%	PIP5KL1/PIP4K2A/PIP5K1B/PIP4K2B
HP_IMPAIRED_DISTAL_PROPRIOCEPTION	HP_IMPAIRED_DISTAL_PROPRIOCEPTION	HP_IMPAIRED_DISTAL_PROPRIOCEPTION	2	0.762218	1.15332	0.3047	1	0.976261	831	tags=50%, list=8%, signal=46%	CYP7B1
HP_THICK_CEREBRAL_CORTEX	HP_THICK_CEREBRAL_CORTEX	HP_THICK_CEREBRAL_CORTEX	7	0.552302	1.15316	0.315087	1	0.976261	2221	tags=57%, list=22%, signal=45%	TBC1D24/ATP6V0A2/NDE1/KATNB1
GOBP_HEMATOPOIETIC_STEM_CELL_MIGRATION_TO_BONE_MARROW	GOBP_HEMATOPOIETIC_STEM_CELL_MIGRATION_TO_BONE_MARROW	GOBP_HEMATOPOIETIC_STEM_CELL_MIGRATION_TO_BONE_MARROW	3	0.693331	1.15294	0.291159	1	0.976261	438	tags=33%, list=4%, signal=32%	JAM2
GOBP_MIDDLE_EAR_MORPHOGENESIS	GOBP_MIDDLE_EAR_MORPHOGENESIS	GOBP_MIDDLE_EAR_MORPHOGENESIS	9	0.519285	1.15291	0.288608	1	0.976261	62	tags=11%, list=1%, signal=11%	NOG
GOBP_PARANODAL_JUNCTION_ASSEMBLY	GOBP_PARANODAL_JUNCTION_ASSEMBLY	GOBP_PARANODAL_JUNCTION_ASSEMBLY	4	0.640653	1.15257	0.296188	1	0.976261	37	tags=25%, list=0%, signal=25%	ANK2
GOBP_PLUS_END_DIRECTED_ORGANELLE_TRANSPORT_ALONG_MICROTUBULE	GOBP_PLUS_END_DIRECTED_ORGANELLE_TRANSPORT_ALONG_MICROTUBULE	GOBP_PLUS_END_DIRECTED_ORGANELLE_TRANSPORT_ALONG_MICROTUBULE	5	0.604139	1.15247	0.304167	1	0.976261	1219	tags=40%, list=12%, signal=35%	MAPT/KIF3A
HP_INCREASED_CORNEAL_THICKNESS	HP_INCREASED_CORNEAL_THICKNESS	HP_INCREASED_CORNEAL_THICKNESS	1	0.870276	1.1522	0.244939	1	0.976261	1326	tags=100%, list=13%, signal=87%	DCN
GOBP_SULFUR_AMINO_ACID_CATABOLIC_PROCESS	GOBP_SULFUR_AMINO_ACID_CATABOLIC_PROCESS	GOBP_SULFUR_AMINO_ACID_CATABOLIC_PROCESS	5	0.603973	1.15215	0.304167	1	0.976261	1306	tags=40%, list=13%, signal=35%	BLMH/CSAD
GOBP_CITRULLINE_METABOLIC_PROCESS	GOBP_CITRULLINE_METABOLIC_PROCESS	GOBP_CITRULLINE_METABOLIC_PROCESS	3	0.69264	1.15179	0.292683	1	0.976261	2539	tags=67%, list=25%, signal=50%	CAD/ATP2B4
GOBP_MUSCULAR_SEPTUM_MORPHOGENESIS	GOBP_MUSCULAR_SEPTUM_MORPHOGENESIS	GOBP_MUSCULAR_SEPTUM_MORPHOGENESIS	2	0.761179	1.15175	0.306321	1	0.976261	896	tags=50%, list=9%, signal=46%	FZD2
GOBP_POSITIVE_REGULATION_OF_CATECHOLAMINE_SECRETION	GOBP_POSITIVE_REGULATION_OF_CATECHOLAMINE_SECRETION	GOBP_POSITIVE_REGULATION_OF_CATECHOLAMINE_SECRETION	2	0.76096	1.15142	0.306321	1	0.976261	274	tags=50%, list=3%, signal=49%	CXCL12
GOBP_POSITIVE_REGULATION_OF_DOPAMINE_SECRETION	GOBP_POSITIVE_REGULATION_OF_DOPAMINE_SECRETION	GOBP_POSITIVE_REGULATION_OF_DOPAMINE_SECRETION	2	0.76096	1.15142	0.306321	1	0.976261	274	tags=50%, list=3%, signal=49%	CXCL12
HP_ABNORMAL_OSSIFICATION_INVOLVING_THE_FEMORAL_HEAD_AND_NECK	HP_ABNORMAL_OSSIFICATION_INVOLVING_THE_FEMORAL_HEAD_AND_NECK	HP_ABNORMAL_OSSIFICATION_INVOLVING_THE_FEMORAL_HEAD_AND_NECK	7	0.551402	1.15128	0.315087	1	0.976261	209	tags=14%, list=2%, signal=14%	TG
HP_ABNORMALITY_OF_THE_DISTAL_PHALANGES_OF_THE_TOES	HP_ABNORMALITY_OF_THE_DISTAL_PHALANGES_OF_THE_TOES	HP_ABNORMALITY_OF_THE_DISTAL_PHALANGES_OF_THE_TOES	12	0.484473	1.15124	0.299145	1	0.976261	2424	tags=42%, list=24%, signal=32%	NOG/GPC4/PIGF/FIG4/ARID1B
GOBP_REGULATION_OF_HOMOPHILIC_CELL_ADHESION	GOBP_REGULATION_OF_HOMOPHILIC_CELL_ADHESION	GOBP_REGULATION_OF_HOMOPHILIC_CELL_ADHESION	3	0.692225	1.1511	0.295732	1	0.976261	3146	tags=100%, list=31%, signal=69%	PTPRG/PTPN23/CEACAM1
HP_PROLINURIA	HP_PROLINURIA	HP_PROLINURIA	1	0.869297	1.15091	0.244939	1	0.976261	1336	tags=100%, list=13%, signal=87%	ALDH4A1
HP_APLASIA_HYPOPLASIA_OF_THE_EYELID	HP_APLASIA_HYPOPLASIA_OF_THE_EYELID	HP_APLASIA_HYPOPLASIA_OF_THE_EYELID	19	0.438208	1.15071	0.276941	1	0.976261	5215	tags=79%, list=51%, signal=39%	ESCO2/FLI1/POLR1D/TXNL4A/SF3B4/RNASEH2B/KRAS/TCOF1/CHD7/ZPR1/RNASEH2C/SAMHD1/ADNP/FGFR1/RNASEH2A
HP_EXTRA_AXIAL_CEREBROSPINAL_FLUID_ACCUMULATION	HP_EXTRA_AXIAL_CEREBROSPINAL_FLUID_ACCUMULATION	HP_EXTRA_AXIAL_CEREBROSPINAL_FLUID_ACCUMULATION	5	0.603083	1.15045	0.304167	1	0.976261	2867	tags=60%, list=28%, signal=43%	PPP1R21/MADD/TET3
HP_KINKED_BRAINSTEM	HP_KINKED_BRAINSTEM	HP_KINKED_BRAINSTEM	3	0.691789	1.15038	0.295732	1	0.976261	1918	tags=67%, list=19%, signal=54%	FKTN/POMT1
GOBP_PHOSPHATE_ION_TRANSPORT	GOBP_PHOSPHATE_ION_TRANSPORT	GOBP_PHOSPHATE_ION_TRANSPORT	13	0.47456	1.15037	0.297821	1	0.976261	3617	tags=54%, list=35%, signal=35%	SLC25A10/SLC37A4/SLC37A3/SLC37A1/SLC25A3/SLC25A14/IP6K2
HP_ABNORMALITY_OF_THE_PULMONARY_VEINS	HP_ABNORMALITY_OF_THE_PULMONARY_VEINS	HP_ABNORMALITY_OF_THE_PULMONARY_VEINS	15	0.462225	1.15031	0.296076	1	0.976261	2141	tags=47%, list=21%, signal=37%	NEK10/EIF2AK4/OFD1/SMC1A/DNAAF2/CRTAP/DNAAF5
HP_LONG_TOE	HP_LONG_TOE	HP_LONG_TOE	20	0.434298	1.15019	0.288684	1	0.976261	2789	tags=35%, list=27%, signal=25%	FBN1/FLI1/GNE/COL6A2/TMEM94/PHF8/CPT2
HP_UPPER_EXTREMITY_JOINT_DISLOCATION	HP_UPPER_EXTREMITY_JOINT_DISLOCATION	HP_UPPER_EXTREMITY_JOINT_DISLOCATION	50	0.381884	1.14993	0.261458	1	0.976261	1922	tags=24%, list=19%, signal=20%	NOG/AFF3/FBN1/EXTL3/FZD2/XYLT1/KIF22/MBTPS2/EXOC6B/ERMARD/SMC1A/ATR
HP_DECREASED_MEAN_CORPUSCULAR_VOLUME	HP_DECREASED_MEAN_CORPUSCULAR_VOLUME	HP_DECREASED_MEAN_CORPUSCULAR_VOLUME	7	0.550563	1.14953	0.316422	1	0.976261	566	tags=29%, list=6%, signal=27%	HBB/SLC25A38
GOBP_CELL_CYCLE_DNA_REPLICATION	GOBP_CELL_CYCLE_DNA_REPLICATION	GOBP_CELL_CYCLE_DNA_REPLICATION	24	0.420351	1.14919	0.282195	1	0.976261	3372	tags=42%, list=33%, signal=28%	ATAD5/MCM6/POLA1/FBXO5/FEN1/INO80/UPF1/WRN/MCM4/ATRX
GOCC_SIDE_OF_MEMBRANE	GOCC_SIDE_OF_MEMBRANE	GOCC_SIDE_OF_MEMBRANE	346	0.339644	1.14907	0.101898	0.86872	0.848097	1369	tags=17%, list=13%, signal=16%	IGLC6/IGHV3-53/IGHA2/IGHV3-15/IGHV3-73/IGHV4-39/GNB3/IGHV3-7/IGHA1/IGLC3/CA4/IGLC2/IGHV3-48/MCAM/IGHV4-59/CXCL12/IGHV5-51/PALM/GFRA2/GPC4/CX3CR1/CLEC12B/CDH5/CD1E/CXCR5/CLEC4F/IGHV3-23/IGHV2-5/CD8A/CD79B/IGKC/LY9/CD27/IGLL5/C2CD2L/BTN3A1/CLEC10A/P2RX1/FOLR3/CD244/CCR10/TNFRSF13C/NCAM1/SPN/CD79A/ACE/CD1B/ADGRE1/CD1D/BCAM/CD33/BTN3A2/CXCR6/CAV2/ENOX2/SPA17/FOLR2/EPOR/PTPN4/STAC3
HP_REDUCED_SUBCUTANEOUS_ADIPOSE_TISSUE	HP_REDUCED_SUBCUTANEOUS_ADIPOSE_TISSUE	HP_REDUCED_SUBCUTANEOUS_ADIPOSE_TISSUE	18	0.440068	1.14887	0.287356	1	0.976261	1778	tags=28%, list=17%, signal=23%	FBN1/RBM28/ERCC6/INSR/TOP3A
HP_CENTRAL_DIABETES_INSIPIDUS	HP_CENTRAL_DIABETES_INSIPIDUS	HP_CENTRAL_DIABETES_INSIPIDUS	6	0.570847	1.14882	0.297668	1	0.976261	761	tags=33%, list=7%, signal=31%	DISP1/GAS1
HP_MACROGYRIA	HP_MACROGYRIA	HP_MACROGYRIA	9	0.517441	1.14882	0.292405	1	0.976261	2029	tags=44%, list=20%, signal=36%	NFIX/FKTN/POMT1/DAG1
GOMF_ACETYL_COA_C_ACETYLTRANSFERASE_ACTIVITY	GOMF_ACETYL_COA_C_ACETYLTRANSFERASE_ACTIVITY	GOMF_ACETYL_COA_C_ACETYLTRANSFERASE_ACTIVITY	5	0.602185	1.14874	0.305556	1	0.976261	2530	tags=60%, list=25%, signal=45%	ACAA1/HADHA/ACAT1
GOBP_POSITIVE_REGULATION_OF_G_PROTEIN_COUPLED_RECEPTOR_SIGNALING_PATHWAY	GOBP_POSITIVE_REGULATION_OF_G_PROTEIN_COUPLED_RECEPTOR_SIGNALING_PATHWAY	GOBP_POSITIVE_REGULATION_OF_G_PROTEIN_COUPLED_RECEPTOR_SIGNALING_PATHWAY	10	0.507456	1.14828	0.29862	1	0.976261	2066	tags=40%, list=20%, signal=32%	PDE6G/GPR27/TMOD2/PRKCA
GOBP_NEGATIVE_REGULATION_OF_INSULIN_LIKE_GROWTH_FACTOR_RECEPTOR_SIGNALING_PATHWAY	GOBP_NEGATIVE_REGULATION_OF_INSULIN_LIKE_GROWTH_FACTOR_RECEPTOR_SIGNALING_PATHWAY	GOBP_NEGATIVE_REGULATION_OF_INSULIN_LIKE_GROWTH_FACTOR_RECEPTOR_SIGNALING_PATHWAY	3	0.690364	1.14801	0.297256	1	0.976261	3165	tags=100%, list=31%, signal=69%	BMP2/NKX3-1/IGFBP5
GOBP_NEUTRAL_AMINO_ACID_TRANSPORT	GOBP_NEUTRAL_AMINO_ACID_TRANSPORT	GOBP_NEUTRAL_AMINO_ACID_TRANSPORT	25	0.416347	1.1479	0.290929	1	0.976261	1821	tags=24%, list=18%, signal=20%	SLC1A1/SLC3A1/SLC25A38/SLC38A5/SLC6A7/SFXN3
GOMF_C_ACYLTRANSFERASE_ACTIVITY	GOMF_C_ACYLTRANSFERASE_ACTIVITY	GOMF_C_ACYLTRANSFERASE_ACTIVITY	11	0.491376	1.14763	0.308261	1	0.976261	2530	tags=55%, list=25%, signal=41%	ACSM3/ACAA1/SPTLC2/HADHA/GCAT/ACAT1
GOBP_HISTONE_H4_K12_ACETYLATION	GOBP_HISTONE_H4_K12_ACETYLATION	GOBP_HISTONE_H4_K12_ACETYLATION	5	0.601594	1.14761	0.305556	1	0.976261	1439	tags=40%, list=14%, signal=34%	ING4/JADE2
HP_ABNORMAL_MALE_REPRODUCTIVE_SYSTEM_PHYSIOLOGY	HP_ABNORMAL_MALE_REPRODUCTIVE_SYSTEM_PHYSIOLOGY	HP_ABNORMAL_MALE_REPRODUCTIVE_SYSTEM_PHYSIOLOGY	111	0.356561	1.14721	0.229293	1	0.976261	2387	tags=29%, list=23%, signal=22%	IL17RD/SPINK2/SYCE1/HBB/CEP112/ARMC2/NEK10/MCM8/POLA1/FANCA/CDH23/DMPK/WWOX/POC1A/ANOS1/ERCC6/CATIP/DNAJC30/SYNJ1/BMP2/ATM/LRRK2/RTN2/OFD1/TXNRD2/BRCC3/DNAAF2/VPS13C/DNAAF5/RAD51C/OCRL/NNT
GOMF_PHOSPHATIDYLINOSITOL_4_5_BISPHOSPHATE_BINDING	GOMF_PHOSPHATIDYLINOSITOL_4_5_BISPHOSPHATE_BINDING	GOMF_PHOSPHATIDYLINOSITOL_4_5_BISPHOSPHATE_BINDING	35	0.395044	1.14703	0.287086	1	0.976261	1736	tags=20%, list=17%, signal=17%	TIRAP/RPH3A/GSDMB/PLCD1/PLCB1/PFN2/SNX20
GOBP_MEMBRANE_DEPOLARIZATION_DURING_CARDIAC_MUSCLE_CELL_ACTION_POTENTIAL	GOBP_MEMBRANE_DEPOLARIZATION_DURING_CARDIAC_MUSCLE_CELL_ACTION_POTENTIAL	GOBP_MEMBRANE_DEPOLARIZATION_DURING_CARDIAC_MUSCLE_CELL_ACTION_POTENTIAL	7	0.549349	1.147	0.320427	1	0.976261	700	tags=29%, list=7%, signal=27%	ANK2/ANK3
GOBP_REGULATION_OF_CGMP_MEDIATED_SIGNALING	GOBP_REGULATION_OF_CGMP_MEDIATED_SIGNALING	GOBP_REGULATION_OF_CGMP_MEDIATED_SIGNALING	4	0.637551	1.14699	0.307918	1	0.976261	1506	tags=50%, list=15%, signal=43%	ADORA2B/PDE2A
GOBP_SENSORY_PERCEPTION_OF_TASTE	GOBP_SENSORY_PERCEPTION_OF_TASTE	GOBP_SENSORY_PERCEPTION_OF_TASTE	4	0.637532	1.14696	0.307918	1	0.976261	1824	tags=50%, list=18%, signal=41%	PLCB2/CD36
GOMF_LYSOPHOSPHOLIPID_ACYLTRANSFERASE_ACTIVITY	GOMF_LYSOPHOSPHOLIPID_ACYLTRANSFERASE_ACTIVITY	GOMF_LYSOPHOSPHOLIPID_ACYLTRANSFERASE_ACTIVITY	17	0.444982	1.14693	0.301974	1	0.976261	3595	tags=47%, list=35%, signal=31%	PNPLA3/ABHD8/MBOAT2/ABHD5/AGPAT4/LPCAT3/AGPAT5/LPGAT1
HP_ABNORMAL_MIDBRAIN_MORPHOLOGY	HP_ABNORMAL_MIDBRAIN_MORPHOLOGY	HP_ABNORMAL_MIDBRAIN_MORPHOLOGY	39	0.390571	1.14687	0.29118	1	0.976261	2012	tags=28%, list=20%, signal=23%	DISP1/MAPT/ADH1C/GAS1/B9D1/TCTN1/ATXN2/LRRK2/OFD1/FAM149B1/CEP290
GOCC_SPINDLE_POLE	GOCC_SPINDLE_POLE	GOCC_SPINDLE_POLE	107	0.35731	1.14681	0.226721	1	0.976261	2734	tags=34%, list=27%, signal=25%	KATNAL2/MAP10/RMDN2/PLEKHG6/TTC28/EML1/MAPKBP1/TBCCD1/POC1A/AURKA/RGS14/DDX11/KATNAL1/KNSTRN/CDC25B/SMC1A/NDE1/TUBGCP4/TUBGCP6/FAM110A/BRCC3/SPAG5/CDC20/TPX2/HSF1/HAUS8/KATNB1/TACC3/BOD1L1/RASSF1/LATS1/PKP4/KIF20B/FRY/RAE1/TUBGCP3
HP_CHRONIC_FATIGUE	HP_CHRONIC_FATIGUE	HP_CHRONIC_FATIGUE	16	0.452018	1.14679	0.298945	1	0.976261	2387	tags=44%, list=23%, signal=34%	SMAD3/EIF2AK4/PALLD/ALDH4A1/TXNRD2/TK2/NNT
GOBP_POSITIVE_REGULATION_OF_HISTONE_H3_K27_METHYLATION	GOBP_POSITIVE_REGULATION_OF_HISTONE_H3_K27_METHYLATION	GOBP_POSITIVE_REGULATION_OF_HISTONE_H3_K27_METHYLATION	3	0.689483	1.14655	0.297256	1	0.976261	3174	tags=100%, list=31%, signal=69%	OGT/PHF19/MTF2
GOMF_AMINOACYLASE_ACTIVITY	GOMF_AMINOACYLASE_ACTIVITY	GOMF_AMINOACYLASE_ACTIVITY	1	0.865968	1.1465	0.248988	1	0.976261	1370	tags=100%, list=13%, signal=87%	CAT
HP_PREMATURE_LOSS_OF_PERMANENT_TEETH	HP_PREMATURE_LOSS_OF_PERMANENT_TEETH	HP_PREMATURE_LOSS_OF_PERMANENT_TEETH	1	0.865968	1.1465	0.248988	1	0.976261	1370	tags=100%, list=13%, signal=87%	CAT
HP_ABNORMALITY_OF_THE_MIDDLE_PHALANGES_OF_THE_TOES	HP_ABNORMALITY_OF_THE_MIDDLE_PHALANGES_OF_THE_TOES	HP_ABNORMALITY_OF_THE_MIDDLE_PHALANGES_OF_THE_TOES	4	0.63726	1.14647	0.309384	1	0.976261	62	tags=25%, list=1%, signal=25%	NOG
GOBP_XENOBIOTIC_EXPORT	GOBP_XENOBIOTIC_EXPORT	GOBP_XENOBIOTIC_EXPORT	3	0.689332	1.14629	0.297256	1	0.976261	2735	tags=67%, list=27%, signal=49%	SLC15A2/SLC22A18
GOBP_VASCULAR_PROCESS_IN_CIRCULATORY_SYSTEM	GOBP_VASCULAR_PROCESS_IN_CIRCULATORY_SYSTEM	GOBP_VASCULAR_PROCESS_IN_CIRCULATORY_SYSTEM	113	0.355813	1.14614	0.228283	1	0.976261	2156	tags=30%, list=21%, signal=24%	SLC1A1/CLDN5/SNTA1/ADCY6/CDH5/HTR7/TJP1/SLC8A2/SLC15A2/P2RX1/SLC19A1/ABL1/ACE/P2RY2/AGER/RAMP2/ADORA2B/SERPINF2/ADRA2B/SLC38A5/FGFBP3/PLVAP/FOXC1/ABCC5/PDE2A/INSR/ZDHHC21/CD36/AKAP12/SLC9A3R1/TBXAS1/CYSLTR1/ABCC4/SLC16A7
GOBP_CARDIAC_PACEMAKER_CELL_DIFFERENTIATION	GOBP_CARDIAC_PACEMAKER_CELL_DIFFERENTIATION	GOBP_CARDIAC_PACEMAKER_CELL_DIFFERENTIATION	2	0.757466	1.14613	0.316045	1	0.976261	2479	tags=100%, list=24%, signal=76%	MESP1/MAML1
HP_LOCALIZED_HIRSUTISM	HP_LOCALIZED_HIRSUTISM	HP_LOCALIZED_HIRSUTISM	6	0.569472	1.14606	0.301783	1	0.976261	3192	tags=67%, list=31%, signal=46%	PPP1R21/ARID1B/TASP1/PEPD
GOBP_BINDING_OF_SPERM_TO_ZONA_PELLUCIDA	GOBP_BINDING_OF_SPERM_TO_ZONA_PELLUCIDA	GOBP_BINDING_OF_SPERM_TO_ZONA_PELLUCIDA	15	0.460486	1.14598	0.30321	1	0.976261	1231	tags=20%, list=12%, signal=18%	OVGP1/ATP8B3/SPA17
HP_VENTRICULAR_ESCAPE_RHYTHM	HP_VENTRICULAR_ESCAPE_RHYTHM	HP_VENTRICULAR_ESCAPE_RHYTHM	7	0.548819	1.14589	0.321762	1	0.976261	3763	tags=71%, list=37%, signal=45%	FHL1/SYNE1/GNB5/SYNE2/LMNA
HP_PERSISTENT_EBV_VIREMIA	HP_PERSISTENT_EBV_VIREMIA	HP_PERSISTENT_EBV_VIREMIA	6	0.569378	1.14587	0.301783	1	0.976261	713	tags=33%, list=7%, signal=31%	CD27/ITK
GOBP_REGULATION_OF_MITOCHONDRIAL_DNA_REPLICATION	GOBP_REGULATION_OF_MITOCHONDRIAL_DNA_REPLICATION	GOBP_REGULATION_OF_MITOCHONDRIAL_DNA_REPLICATION	5	0.600573	1.14566	0.305556	1	0.976261	1452	tags=40%, list=14%, signal=34%	LIG3/METTL4
HP_HYPERALDOSTERONISM	HP_HYPERALDOSTERONISM	HP_HYPERALDOSTERONISM	5	0.600512	1.14555	0.305556	1	0.976261	2312	tags=60%, list=23%, signal=46%	SCNN1A/INSR/OCRL
GOBP_ATTACHMENT_OF_GPI_ANCHOR_TO_PROTEIN	GOBP_ATTACHMENT_OF_GPI_ANCHOR_TO_PROTEIN	GOBP_ATTACHMENT_OF_GPI_ANCHOR_TO_PROTEIN	6	0.56921	1.14553	0.301783	1	0.976261	2704	tags=67%, list=26%, signal=49%	PIGU/PIGS/PIGK/GPAA1
GOBP_XENOBIOTIC_TRANSMEMBRANE_TRANSPORT	GOBP_XENOBIOTIC_TRANSMEMBRANE_TRANSPORT	GOBP_XENOBIOTIC_TRANSMEMBRANE_TRANSPORT	4	0.636713	1.14548	0.312317	1	0.976261	1908	tags=50%, list=19%, signal=41%	SLC19A1/ATP8B1
GOBP_ACTION_POTENTIAL	GOBP_ACTION_POTENTIAL	GOBP_ACTION_POTENTIAL	50	0.380395	1.14545	0.264583	1	0.976261	807	tags=18%, list=8%, signal=17%	ANK2/RNF207/SNTA1/SLC8A2/P2RX1/PKP2/ANK3/FGF13/GJA1
HP_DYSPAREUNIA	HP_DYSPAREUNIA	HP_DYSPAREUNIA	18	0.438652	1.14518	0.291954	1	0.976261	3040	tags=39%, list=30%, signal=27%	IL17RD/CDH23/ANOS1/IL17RC/IRF5/MEN1/IKZF1
GOCC_TORC1_COMPLEX	GOCC_TORC1_COMPLEX	GOCC_TORC1_COMPLEX	4	0.636536	1.14517	0.312317	1	0.976261	1731	tags=50%, list=17%, signal=42%	TELO2/MTOR
HP_ABNORMAL_MENINGEAL_MORPHOLOGY	HP_ABNORMAL_MENINGEAL_MORPHOLOGY	HP_ABNORMAL_MENINGEAL_MORPHOLOGY	59	0.374074	1.14483	0.250518	1	0.976261	2012	tags=29%, list=20%, signal=23%	DISP1/MFAP5/MYH11/SMAD3/PUS3/FBN1/GAS1/FUZ/FKTN/OFD1/SC5D/SMC1A/NDE1/POMT1/NEK1/MAT2A/CEP290
HP_ABSENT_DISTAL_INTERPHALANGEAL_CREASES	HP_ABSENT_DISTAL_INTERPHALANGEAL_CREASES	HP_ABSENT_DISTAL_INTERPHALANGEAL_CREASES	3	0.688402	1.14475	0.303354	1	0.976261	62	tags=33%, list=1%, signal=33%	NOG
HP_URETHRAL_ATRESIA	HP_URETHRAL_ATRESIA	HP_URETHRAL_ATRESIA	7	0.548167	1.14453	0.323097	1	0.976261	3254	tags=57%, list=32%, signal=39%	B9D1/TCTN1/CEP290/B9D2
HP_PERISYLVIAN_POLYMICROGYRIA	HP_PERISYLVIAN_POLYMICROGYRIA	HP_PERISYLVIAN_POLYMICROGYRIA	12	0.481583	1.14437	0.307692	1	0.976261	2179	tags=42%, list=21%, signal=33%	DISP1/GAS1/PI4KA/MTOR/ADGRG1
GOMF_GLYCINE_TRANSMEMBRANE_TRANSPORTER_ACTIVITY	GOMF_GLYCINE_TRANSMEMBRANE_TRANSPORTER_ACTIVITY	GOMF_GLYCINE_TRANSMEMBRANE_TRANSPORTER_ACTIVITY	4	0.636062	1.14431	0.313783	1	0.976261	1332	tags=50%, list=13%, signal=43%	SLC25A38/SLC38A5
GOBP_PEPTIDE_ANTIGEN_ASSEMBLY_WITH_MHC_CLASS_II_PROTEIN_COMPLEX	GOBP_PEPTIDE_ANTIGEN_ASSEMBLY_WITH_MHC_CLASS_II_PROTEIN_COMPLEX	GOBP_PEPTIDE_ANTIGEN_ASSEMBLY_WITH_MHC_CLASS_II_PROTEIN_COMPLEX	12	0.481464	1.14409	0.307692	1	0.976261	3611	tags=67%, list=35%, signal=43%	HLA-DMB/HLA-DPB1/HLA-DPA1/HLA-DMA/HLA-DQB1/HLA-DQA2/HLA-DRB5/HLA-DQA1
HP_DIFFUSE_CEREBRAL_ATROPHY	HP_DIFFUSE_CEREBRAL_ATROPHY	HP_DIFFUSE_CEREBRAL_ATROPHY	29	0.405338	1.14396	0.282418	1	0.976261	2359	tags=34%, list=23%, signal=27%	CTSF/PIGQ/TBC1D24/BTD/CARS2/SLC25A22/COG5/FARS2/ATP13A2/PMPCA
GOBP_DNA_REPLICATION_INITIATION	GOBP_DNA_REPLICATION_INITIATION	GOBP_DNA_REPLICATION_INITIATION	22	0.423754	1.14393	0.297389	1	0.976261	1469	tags=27%, list=14%, signal=23%	MCM6/POLA1/PRIM1/ORC5/PRIM2/CCNE2
HP_ANTERIOR_RIB_CUPPING	HP_ANTERIOR_RIB_CUPPING	HP_ANTERIOR_RIB_CUPPING	6	0.568411	1.14392	0.303155	1	0.976261	2959	tags=50%, list=29%, signal=36%	SLC35D1/INPPL1/AIFM1
GOBP_SOMITOGENESIS	GOBP_SOMITOGENESIS	GOBP_SOMITOGENESIS	30	0.404173	1.14353	0.299781	1	0.976261	2319	tags=40%, list=23%, signal=31%	SFRP1/SMAD3/MESP1/LRP6/FOXC1/ATM/NRARP/ALDH1A2/MIB1/POGLUT1/SFRP2/NKX3-1
GOBP_POSITIVE_REGULATION_OF_CELL_DIVISION	GOBP_POSITIVE_REGULATION_OF_CELL_DIVISION	GOBP_POSITIVE_REGULATION_OF_CELL_DIVISION	43	0.384988	1.14335	0.280168	1	0.976261	2762	tags=35%, list=27%, signal=26%	PTN/KIF23/KIF14/CXCR5/MAP10/FGF7/CAT/CDC25B/SPAST/CENPV/NKX3-1/LBH/PKP4/KIF20B/SIRT2
HP_PYRIDOXINE_RESPONSIVE_SIDEROBLASTIC_ANEMIA	HP_PYRIDOXINE_RESPONSIVE_SIDEROBLASTIC_ANEMIA	HP_PYRIDOXINE_RESPONSIVE_SIDEROBLASTIC_ANEMIA	6	0.568074	1.14324	0.303155	1	0.976261	2350	tags=50%, list=23%, signal=39%	FANCA/RAD51C/PNPO
GOBP_POSITIVE_REGULATION_OF_ACTIN_FILAMENT_BUNDLE_ASSEMBLY	GOBP_POSITIVE_REGULATION_OF_ACTIN_FILAMENT_BUNDLE_ASSEMBLY	GOBP_POSITIVE_REGULATION_OF_ACTIN_FILAMENT_BUNDLE_ASSEMBLY	38	0.391052	1.14315	0.295624	1	0.976261	1731	tags=24%, list=17%, signal=20%	SFRP1/LIMCH1/ARHGEF5/SMAD3/ABL1/SERPINF2/PFN2/PPM1F/MTOR
GOBP_ATRIAL_CARDIAC_MUSCLE_TISSUE_DEVELOPMENT	GOBP_ATRIAL_CARDIAC_MUSCLE_TISSUE_DEVELOPMENT	GOBP_ATRIAL_CARDIAC_MUSCLE_TISSUE_DEVELOPMENT	2	0.755462	1.1431	0.320908	1	0.976261	62	tags=50%, list=1%, signal=50%	NOG
GOBP_ATRIAL_CARDIAC_MUSCLE_TISSUE_MORPHOGENESIS	GOBP_ATRIAL_CARDIAC_MUSCLE_TISSUE_MORPHOGENESIS	GOBP_ATRIAL_CARDIAC_MUSCLE_TISSUE_MORPHOGENESIS	2	0.755462	1.1431	0.320908	1	0.976261	62	tags=50%, list=1%, signal=50%	NOG
GOMF_TRIPLET_CODON_AMINO_ACID_ADAPTOR_ACTIVITY	GOMF_TRIPLET_CODON_AMINO_ACID_ADAPTOR_ACTIVITY	GOMF_TRIPLET_CODON_AMINO_ACID_ADAPTOR_ACTIVITY	1	0.863227	1.14287	0.257085	1	0.976261	1398	tags=100%, list=14%, signal=86%	LINC00324
GOBP_PLANAR_CELL_POLARITY_PATHWAY_INVOLVED_IN_AXIS_ELONGATION	GOBP_PLANAR_CELL_POLARITY_PATHWAY_INVOLVED_IN_AXIS_ELONGATION	GOBP_PLANAR_CELL_POLARITY_PATHWAY_INVOLVED_IN_AXIS_ELONGATION	3	0.687246	1.14282	0.306402	1	0.976261	43	tags=33%, list=0%, signal=33%	SFRP1
GOBP_PEPTIDYL_LYSINE_MONOMETHYLATION	GOBP_PEPTIDYL_LYSINE_MONOMETHYLATION	GOBP_PEPTIDYL_LYSINE_MONOMETHYLATION	7	0.547291	1.1427	0.325768	1	0.976261	1855	tags=43%, list=18%, signal=35%	METTL18/SETD6/SETD7
HP_ABNORMALITY_OF_THE_MUSCULATURE_OF_THE_THIGH	HP_ABNORMALITY_OF_THE_MUSCULATURE_OF_THE_THIGH	HP_ABNORMALITY_OF_THE_MUSCULATURE_OF_THE_THIGH	7	0.547271	1.14266	0.325768	1	0.976261	3763	tags=71%, list=37%, signal=45%	FHL1/SYNE1/DYNC1H1/SYNE2/LMNA
GOBP_TRIGLYCERIDE_CATABOLIC_PROCESS	GOBP_TRIGLYCERIDE_CATABOLIC_PROCESS	GOBP_TRIGLYCERIDE_CATABOLIC_PROCESS	10	0.504844	1.14237	0.304893	1	0.976261	2172	tags=40%, list=21%, signal=32%	PNPLA3/ABHD5/PLB1/PLIN5
HP_FACIAL_CAPILLARY_HEMANGIOMA	HP_FACIAL_CAPILLARY_HEMANGIOMA	HP_FACIAL_CAPILLARY_HEMANGIOMA	8	0.530708	1.14229	0.303457	1	0.976261	2683	tags=50%, list=26%, signal=37%	ESCO2/EPHB4/OFD1/DHCR7
GOBP_MITOCHONDRION_ENDOPLASMIC_RETICULUM_MEMBRANE_TETHERING	GOBP_MITOCHONDRION_ENDOPLASMIC_RETICULUM_MEMBRANE_TETHERING	GOBP_MITOCHONDRION_ENDOPLASMIC_RETICULUM_MEMBRANE_TETHERING	6	0.567552	1.14219	0.303155	1	0.976261	2455	tags=50%, list=24%, signal=38%	PACS2/PSEN2/PDZD8
GOBP_NEGATIVE_REGULATION_OF_PROTEIN_SUMOYLATION	GOBP_NEGATIVE_REGULATION_OF_PROTEIN_SUMOYLATION	GOBP_NEGATIVE_REGULATION_OF_PROTEIN_SUMOYLATION	6	0.567535	1.14216	0.303155	1	0.976261	3101	tags=50%, list=30%, signal=35%	GNL3L/HMG20A/HMG20B
GOBP_INHIBITORY_SYNAPSE_ASSEMBLY	GOBP_INHIBITORY_SYNAPSE_ASSEMBLY	GOBP_INHIBITORY_SYNAPSE_ASSEMBLY	5	0.598729	1.14215	0.305556	1	0.976261	724	tags=40%, list=7%, signal=37%	NLGN2/FGF13
GOBP_PROTEIN_LOCALIZATION_TO_PERINUCLEAR_REGION_OF_CYTOPLASM	GOBP_PROTEIN_LOCALIZATION_TO_PERINUCLEAR_REGION_OF_CYTOPLASM	GOBP_PROTEIN_LOCALIZATION_TO_PERINUCLEAR_REGION_OF_CYTOPLASM	4	0.6348	1.14204	0.315249	1	0.976261	772	tags=25%, list=8%, signal=23%	RNF26
GOBP_EPIDERMIS_MORPHOGENESIS	GOBP_EPIDERMIS_MORPHOGENESIS	GOBP_EPIDERMIS_MORPHOGENESIS	14	0.463907	1.1418	0.322156	1	0.976261	1263	tags=29%, list=12%, signal=25%	FST/PLA2G10/GORAB/FGF7
GOCC_CELL_SURFACE	GOCC_CELL_SURFACE	GOCC_CELL_SURFACE	431	0.335546	1.14158	0.100899	0.866679	0.846106	1231	tags=19%, list=12%, signal=17%	IGLC6/IGHV3-53/IGHA2/IGHV3-15/IGHV3-73/SFRP1/SLC1A1/IGHV4-39/IGHV3-7/LRFN1/IGHA1/IGLC3/CA4/IGLC2/FCRL5/AOC3/IGHV3-48/MCAM/RGMA/IGHV4-59/CXCL12/IGHV5-51/GFRA2/GPC4/TGFBR3L/TREML4/CX3CR1/CLEC12B/CDH5/SRPX/CD1E/NLGN2/CXCR5/CLEC4F/JAM2/IGHV3-23/IGHV2-5/CD8A/CD79B/HMMR/IGKC/LY9/CD27/BACE1/IGLL5/BTN3A1/CLEC10A/P2RX1/ANK3/NEO1/FOLR3/CD8B/CD244/CCR10/TNFRSF13C/TSPAN32/NCAM1/SPN/CD79A/ACE/TMEM102/TMEM8B/A…
GOBP_APOPTOTIC_PROCESS_INVOLVED_IN_HEART_MORPHOGENESIS	GOBP_APOPTOTIC_PROCESS_INVOLVED_IN_HEART_MORPHOGENESIS	GOBP_APOPTOTIC_PROCESS_INVOLVED_IN_HEART_MORPHOGENESIS	1	0.86215	1.14144	0.259109	1	0.976261	1409	tags=100%, list=14%, signal=86%	FOXC1
GOBP_NEGATIVE_REGULATION_OF_APOPTOTIC_PROCESS_INVOLVED_IN_DEVELOPMENT	GOBP_NEGATIVE_REGULATION_OF_APOPTOTIC_PROCESS_INVOLVED_IN_DEVELOPMENT	GOBP_NEGATIVE_REGULATION_OF_APOPTOTIC_PROCESS_INVOLVED_IN_DEVELOPMENT	1	0.86215	1.14144	0.259109	1	0.976261	1409	tags=100%, list=14%, signal=86%	FOXC1
GOBP_FC_EPSILON_RECEPTOR_SIGNALING_PATHWAY	GOBP_FC_EPSILON_RECEPTOR_SIGNALING_PATHWAY	GOBP_FC_EPSILON_RECEPTOR_SIGNALING_PATHWAY	17	0.442779	1.14125	0.305459	1	0.976261	2700	tags=41%, list=26%, signal=30%	LILRA4/BTK/MAP2K4/IKBKB/VAV2/MAPK9/FER
HP_ABNORMALITY_OF_THE_HYPOTHALAMUS_PITUITARY_AXIS	HP_ABNORMALITY_OF_THE_HYPOTHALAMUS_PITUITARY_AXIS	HP_ABNORMALITY_OF_THE_HYPOTHALAMUS_PITUITARY_AXIS	162	0.346576	1.14113	0.196985	1	0.976261	2875	tags=33%, list=28%, signal=24%	IL17RD/SYCE1/SLCO2A1/TG/DISP1/HBB/ESCO2/GH1/MCM8/POLA1/FANCA/NUP107/GAS1/CDH23/DMPK/B9D1/CPE/SMARCAL1/WWOX/TCTN1/ANOS1/RBM28/ERCC6/BTK/PI4KA/FOXC1/CEP57/MLH1/SPIDR/SMC1A/NDE1/BRCC3/CEP290/MSTO1/MT-ATP8/RRAS2/GPR161/GAN/ADGRG1/RAD51C/TSC2/PDGFRB/APC/PRLR/POMC/NF2/PREPL/VPS13B/MADD/ZNF148/HLA-DPB1/HLA-DPA1/IDH2/ZMYND15
GOMF_NUCLEOTIDE_RECEPTOR_ACTIVITY	GOMF_NUCLEOTIDE_RECEPTOR_ACTIVITY	GOMF_NUCLEOTIDE_RECEPTOR_ACTIVITY	11	0.488548	1.14103	0.316893	1	0.976261	1050	tags=36%, list=10%, signal=33%	P2RY8/P2RX1/P2RY2/GPR171
GOBP_VIRAL_TRANSLATIONAL_TERMINATION_REINITIATION	GOBP_VIRAL_TRANSLATIONAL_TERMINATION_REINITIATION	GOBP_VIRAL_TRANSLATIONAL_TERMINATION_REINITIATION	5	0.598139	1.14102	0.305556	1	0.976261	4108	tags=100%, list=40%, signal=60%	EIF3L/EIF3D/EIF3G/EIF3A/EIF3B
HP_RECURRENT_ASPIRATION_PNEUMONIA	HP_RECURRENT_ASPIRATION_PNEUMONIA	HP_RECURRENT_ASPIRATION_PNEUMONIA	17	0.442608	1.14081	0.305459	1	0.976261	1716	tags=29%, list=17%, signal=25%	EPM2A/PIGN/NFIX/KNSTRN/IGBP1
GOBP_NEGATIVE_REGULATION_OF_PROTEIN_LOCALIZATION_TO_CELL_SURFACE	GOBP_NEGATIVE_REGULATION_OF_PROTEIN_LOCALIZATION_TO_CELL_SURFACE	GOBP_NEGATIVE_REGULATION_OF_PROTEIN_LOCALIZATION_TO_CELL_SURFACE	9	0.513814	1.14076	0.308861	1	0.976261	1325	tags=22%, list=13%, signal=19%	GPM6B/SNX33
GOBP_CARDIAC_CELL_DEVELOPMENT	GOBP_CARDIAC_CELL_DEVELOPMENT	GOBP_CARDIAC_CELL_DEVELOPMENT	35	0.392854	1.14067	0.300961	1	0.976261	600	tags=14%, list=6%, signal=13%	MYL2/IGF1/MYH11/ASB2/SORBS2
GOBP_TUBE_FORMATION	GOBP_TUBE_FORMATION	GOBP_TUBE_FORMATION	82	0.362215	1.14066	0.258427	1	0.976261	2343	tags=28%, list=23%, signal=22%	SFRP1/NOG/RGMA/BCAS3/ATOH8/MTHFD1/FUZ/FZD2/ABL1/DAB2IP/TCTN1/IFT52/BBS4/IFT122/GLMN/DVL2/CEP290/MIB1/DLC1/GREM1/SFRP2/ARHGAP35/TSC2
GOBP_PLATELET_DEGRANULATION	GOBP_PLATELET_DEGRANULATION	GOBP_PLATELET_DEGRANULATION	4	0.633964	1.14054	0.318182	1	0.976261	2151	tags=50%, list=21%, signal=39%	P2RX1/ABCC4
HP_PANCREATIC_FIBROSIS	HP_PANCREATIC_FIBROSIS	HP_PANCREATIC_FIBROSIS	10	0.503983	1.14042	0.307403	1	0.976261	2012	tags=40%, list=20%, signal=32%	B9D1/TCTN1/NEK1/CEP290
GOMF_MHC_CLASS_I_PROTEIN_COMPLEX_BINDING	GOMF_MHC_CLASS_I_PROTEIN_COMPLEX_BINDING	GOMF_MHC_CLASS_I_PROTEIN_COMPLEX_BINDING	2	0.753647	1.14036	0.32577	1	0.976261	2518	tags=100%, list=25%, signal=75%	CD8A/TAPBPL
GOMF_STRUCTURAL_CONSTITUENT_OF_MUSCLE	GOMF_STRUCTURAL_CONSTITUENT_OF_MUSCLE	GOMF_STRUCTURAL_CONSTITUENT_OF_MUSCLE	20	0.430582	1.14034	0.293303	1	0.976261	759	tags=20%, list=7%, signal=19%	MYL2/MYH11/SORBS2/MYBPC3
GOBP_GLYCINE_METABOLIC_PROCESS	GOBP_GLYCINE_METABOLIC_PROCESS	GOBP_GLYCINE_METABOLIC_PROCESS	7	0.546049	1.14011	0.329773	1	0.976261	3150	tags=57%, list=31%, signal=40%	SHMT1/GCAT/GART/GCSH
HP_ABNORMAL_PELVIS_BONE_OSSIFICATION	HP_ABNORMAL_PELVIS_BONE_OSSIFICATION	HP_ABNORMAL_PELVIS_BONE_OSSIFICATION	4	0.633607	1.1399	0.319648	1	0.976261	3208	tags=75%, list=31%, signal=51%	WDR35/CTSK/LBR
HP_ABSENT_PHALANGEAL_CREASE	HP_ABSENT_PHALANGEAL_CREASE	HP_ABSENT_PHALANGEAL_CREASE	5	0.597529	1.13986	0.306944	1	0.976261	62	tags=20%, list=1%, signal=20%	NOG
HP_SLENDER_TOE	HP_SLENDER_TOE	HP_SLENDER_TOE	3	0.685456	1.13985	0.310976	1	0.976261	2688	tags=67%, list=26%, signal=49%	MTM1/VPS13B
GOBP_UV_PROTECTION	GOBP_UV_PROTECTION	GOBP_UV_PROTECTION	7	0.545861	1.13971	0.329773	1	0.976261	1832	tags=43%, list=18%, signal=35%	MFAP4/CAT/FEN1
GOMF_PHOSPHATE_ION_BINDING	GOMF_PHOSPHATE_ION_BINDING	GOMF_PHOSPHATE_ION_BINDING	6	0.566259	1.13959	0.310014	1	0.976261	1506	tags=33%, list=15%, signal=28%	RPH3A/PDE2A
GOCC_GLIAL_CELL_PROJECTION	GOCC_GLIAL_CELL_PROJECTION	GOCC_GLIAL_CELL_PROJECTION	14	0.462966	1.13949	0.323353	1	0.976261	230	tags=14%, list=2%, signal=14%	SLC1A1/MAPT
GOBP_TRANSCRIPTION_ELONGATION_FROM_RNA_POLYMERASE_I_PROMOTER	GOBP_TRANSCRIPTION_ELONGATION_FROM_RNA_POLYMERASE_I_PROMOTER	GOBP_TRANSCRIPTION_ELONGATION_FROM_RNA_POLYMERASE_I_PROMOTER	3	0.685217	1.13945	0.310976	1	0.976261	1291	tags=33%, list=13%, signal=29%	ERCC6
GOBP_REGULATION_OF_EPITHELIAL_TO_MESENCHYMAL_TRANSITION	GOBP_REGULATION_OF_EPITHELIAL_TO_MESENCHYMAL_TRANSITION	GOBP_REGULATION_OF_EPITHELIAL_TO_MESENCHYMAL_TRANSITION	58	0.372837	1.13924	0.268394	1	0.976261	1438	tags=21%, list=14%, signal=18%	IL17RD/ELL3/SFRP1/NOG/OLFM1/FOXA1/SMAD3/FUZ/DAB2IP/WWTR1/FOXC1/BMP2
GOBP_ANIMAL_ORGAN_FORMATION	GOBP_ANIMAL_ORGAN_FORMATION	GOBP_ANIMAL_ORGAN_FORMATION	22	0.421969	1.13911	0.300795	1	0.976261	1438	tags=18%, list=14%, signal=16%	NOG/SOX17/MESP1/BMP2
GOCC_RIBOSE_PHOSPHATE_DIPHOSPHOKINASE_COMPLEX	GOCC_RIBOSE_PHOSPHATE_DIPHOSPHOKINASE_COMPLEX	GOCC_RIBOSE_PHOSPHATE_DIPHOSPHOKINASE_COMPLEX	4	0.633043	1.13888	0.319648	1	0.976261	3751	tags=100%, list=37%, signal=63%	PRPSAP1/PRPS2/PRPS1/PRPSAP2
GOMF_RIBOSE_PHOSPHATE_DIPHOSPHOKINASE_ACTIVITY	GOMF_RIBOSE_PHOSPHATE_DIPHOSPHOKINASE_ACTIVITY	GOMF_RIBOSE_PHOSPHATE_DIPHOSPHOKINASE_ACTIVITY	4	0.633043	1.13888	0.319648	1	0.976261	3751	tags=100%, list=37%, signal=63%	PRPSAP1/PRPS2/PRPS1/PRPSAP2
HP_GYNECOMASTIA	HP_GYNECOMASTIA	HP_GYNECOMASTIA	44	0.382743	1.13883	0.286765	1	0.976261	1278	tags=18%, list=13%, signal=16%	IL17RD/SLCO2A1/CDH23/CPE/WWOX/CUL4B/ANOS1/RBM28
GOBP_REGULATION_OF_CARDIAC_MUSCLE_CONTRACTION	GOBP_REGULATION_OF_CARDIAC_MUSCLE_CONTRACTION	GOBP_REGULATION_OF_CARDIAC_MUSCLE_CONTRACTION	33	0.397882	1.1385	0.299892	1	0.976261	1131	tags=15%, list=11%, signal=14%	ANK2/RNF207/PKP2/FGF13/ASB3
HP_PROMINENT_OCCIPUT	HP_PROMINENT_OCCIPUT	HP_PROMINENT_OCCIPUT	38	0.389444	1.13845	0.298826	1	0.976261	4502	tags=63%, list=44%, signal=35%	WDR35/PIGN/TBC1D24/NID1/MBTPS2/PLAGL1/IFT52/IFT122/KAT6B/MOGS/CTSK/GDF11/CHUK/IFT43/KRAS/TOR1A/CCDC22/LFNG/ITCH/NOTCH2/ERF/CDKN1C/PIGA/KCNQ1
HP_POSTERIOR_SUBCAPSULAR_CATARACT	HP_POSTERIOR_SUBCAPSULAR_CATARACT	HP_POSTERIOR_SUBCAPSULAR_CATARACT	15	0.457418	1.13835	0.31629	1	0.976261	2610	tags=40%, list=26%, signal=30%	DMPK/REEP6/TONSL/OFD1/IMPDH1/NF2
GOBP_NEGATIVE_REGULATION_OF_FIBROBLAST_APOPTOTIC_PROCESS	GOBP_NEGATIVE_REGULATION_OF_FIBROBLAST_APOPTOTIC_PROCESS	GOBP_NEGATIVE_REGULATION_OF_FIBROBLAST_APOPTOTIC_PROCESS	7	0.545195	1.13832	0.331108	1	0.976261	43	tags=14%, list=0%, signal=14%	SFRP1
GOBP_SYNAPTIC_VESICLE_DOCKING	GOBP_SYNAPTIC_VESICLE_DOCKING	GOBP_SYNAPTIC_VESICLE_DOCKING	3	0.684437	1.13815	0.314024	1	0.976261	493	tags=33%, list=5%, signal=32%	STX1B
HP_SYRINGOMYELIA	HP_SYRINGOMYELIA	HP_SYRINGOMYELIA	18	0.435947	1.13812	0.302299	1	0.976261	1058	tags=17%, list=10%, signal=15%	FBLN1/FUZ/MBTPS2
GOMF_BIOACTIVE_LIPID_RECEPTOR_ACTIVITY	GOMF_BIOACTIVE_LIPID_RECEPTOR_ACTIVITY	GOMF_BIOACTIVE_LIPID_RECEPTOR_ACTIVITY	6	0.565457	1.13798	0.312757	1	0.976261	31	tags=17%, list=0%, signal=17%	S1PR5
GOBP_MITOTIC_METAPHASE_PLATE_CONGRESSION	GOBP_MITOTIC_METAPHASE_PLATE_CONGRESSION	GOBP_MITOTIC_METAPHASE_PLATE_CONGRESSION	32	0.399336	1.13796	0.304442	1	0.976261	1411	tags=19%, list=14%, signal=16%	KIF18A/KIF14/KIFC1/KIF22/CHAMP1/CENPC
HP_THROMBOCYTOSIS	HP_THROMBOCYTOSIS	HP_THROMBOCYTOSIS	46	0.380156	1.1375	0.286464	1	0.976261	5764	tags=85%, list=56%, signal=37%	HBB/MTHFD1/ABL1/TBC1D24/LACC1/IFNG/SH2B3/ACAT1/RPL5/HLA-DQB1/SKIV2L/CD55/HLA-DQA1/RPSA/TET2/RPL15/RPL26/RPS17/RPS10/JAK2/RPL11/PIK3CD/RPS14/TSR2/BCR/RPS7/RPL18/RPL31/PSTPIP1/RPL27/RPS15A/RPS24/RPS19/RPL35/RPL35A/RUNX1/RPS27/RPS20/RPS29
GOBP_SENSORY_PERCEPTION_OF_SMELL	GOBP_SENSORY_PERCEPTION_OF_SMELL	GOBP_SENSORY_PERCEPTION_OF_SMELL	9	0.512245	1.13728	0.313924	1	0.976261	2339	tags=44%, list=23%, signal=34%	OR52K2/FZD2/BBS4/SLC24A4
GOBP_CITRULLINE_BIOSYNTHETIC_PROCESS	GOBP_CITRULLINE_BIOSYNTHETIC_PROCESS	GOBP_CITRULLINE_BIOSYNTHETIC_PROCESS	2	0.751591	1.13725	0.333874	1	0.976261	2539	tags=100%, list=25%, signal=75%	CAD/ATP2B4
HP_VAGINAL_ATRESIA	HP_VAGINAL_ATRESIA	HP_VAGINAL_ATRESIA	4	0.632094	1.13717	0.319648	1	0.976261	2117	tags=50%, list=21%, signal=40%	KIF14/CCDC28B
GOBP_HISTONE_THREONINE_PHOSPHORYLATION	GOBP_HISTONE_THREONINE_PHOSPHORYLATION	GOBP_HISTONE_THREONINE_PHOSPHORYLATION	5	0.595987	1.13692	0.309722	1	0.976261	3414	tags=80%, list=33%, signal=53%	PRKCA/PKN1/PRKCB/VRK1
GOMF_HISTONE_THREONINE_KINASE_ACTIVITY	GOMF_HISTONE_THREONINE_KINASE_ACTIVITY	GOMF_HISTONE_THREONINE_KINASE_ACTIVITY	5	0.595987	1.13692	0.309722	1	0.976261	3414	tags=80%, list=33%, signal=53%	PRKCA/PKN1/PRKCB/VRK1
GOBP_CELLULAR_RESPONSE_TO_VITAMIN	GOBP_CELLULAR_RESPONSE_TO_VITAMIN	GOBP_CELLULAR_RESPONSE_TO_VITAMIN	18	0.435463	1.13685	0.306897	1	0.976261	2218	tags=39%, list=22%, signal=30%	SFRP1/FOLR2/GDAP1/SNW1/FES/MN1/MED1
GOBP_NOREPINEPHRINE_SECRETION	GOBP_NOREPINEPHRINE_SECRETION	GOBP_NOREPINEPHRINE_SECRETION	3	0.6835	1.1366	0.315549	1	0.976261	1266	tags=67%, list=12%, signal=58%	ADRA2B/FFAR3
GOBP_REGULATION_OF_ISOTYPE_SWITCHING	GOBP_REGULATION_OF_ISOTYPE_SWITCHING	GOBP_REGULATION_OF_ISOTYPE_SWITCHING	26	0.409316	1.1364	0.297357	1	0.976261	1488	tags=27%, list=15%, signal=23%	ATAD5/IL2/PARP3/KMT5C/PAXIP1/MLH1/IL27RA
GOBP_CELL_SURFACE_RECEPTOR_SIGNALING_PATHWAY_INVOLVED_IN_HEART_DEVELOPMENT	GOBP_CELL_SURFACE_RECEPTOR_SIGNALING_PATHWAY_INVOLVED_IN_HEART_DEVELOPMENT	GOBP_CELL_SURFACE_RECEPTOR_SIGNALING_PATHWAY_INVOLVED_IN_HEART_DEVELOPMENT	16	0.447883	1.1363	0.310668	1	0.976261	1438	tags=25%, list=14%, signal=22%	NOG/SOX17/MESP1/BMP2
GOBP_RESPONSE_TO_AMPHETAMINE	GOBP_RESPONSE_TO_AMPHETAMINE	GOBP_RESPONSE_TO_AMPHETAMINE	13	0.468742	1.13627	0.319613	1	0.976261	58	tags=8%, list=1%, signal=8%	SLC1A1
GOCC_PARANODE_REGION_OF_AXON	GOCC_PARANODE_REGION_OF_AXON	GOCC_PARANODE_REGION_OF_AXON	3	0.683157	1.13603	0.315549	1	0.976261	305	tags=33%, list=3%, signal=32%	CLDN5
GOCC_SPINDLE_POLE_CENTROSOME	GOCC_SPINDLE_POLE_CENTROSOME	GOCC_SPINDLE_POLE_CENTROSOME	9	0.511652	1.13596	0.313924	1	0.976261	1860	tags=33%, list=18%, signal=27%	TBCCD1/AURKA/NDE1
HP_VISUAL_HALLUCINATIONS	HP_VISUAL_HALLUCINATIONS	HP_VISUAL_HALLUCINATIONS	16	0.447743	1.13595	0.310668	1	0.976261	2358	tags=38%, list=23%, signal=29%	EPM2A/PUS3/NPRL2/LRRK2/FIG4/ATP13A2
GOBP_REGULATION_OF_SHORT_TERM_NEURONAL_SYNAPTIC_PLASTICITY	GOBP_REGULATION_OF_SHORT_TERM_NEURONAL_SYNAPTIC_PLASTICITY	GOBP_REGULATION_OF_SHORT_TERM_NEURONAL_SYNAPTIC_PLASTICITY	6	0.56436	1.13577	0.316872	1	0.976261	1816	tags=50%, list=18%, signal=41%	SLC8A2/RAB3A/SYNGR1
HP_DEVIATION_OF_THE_5TH_TOE	HP_DEVIATION_OF_THE_5TH_TOE	HP_DEVIATION_OF_THE_5TH_TOE	7	0.543883	1.13558	0.335113	1	0.976261	3313	tags=71%, list=32%, signal=48%	WWOX/ALG3/TGFBR2/PIGH/CHSY1
HP_ORAL_CAVITY_BLEEDING	HP_ORAL_CAVITY_BLEEDING	HP_ORAL_CAVITY_BLEEDING	14	0.461128	1.13496	0.328144	1	0.976261	110	tags=7%, list=1%, signal=7%	KIF23
GOBP_FLAVONOID_METABOLIC_PROCESS	GOBP_FLAVONOID_METABOLIC_PROCESS	GOBP_FLAVONOID_METABOLIC_PROCESS	3	0.682497	1.13493	0.318598	1	0.976261	2060	tags=67%, list=20%, signal=53%	SULT1A3/SULT1A1
GOBP_GROWTH_INVOLVED_IN_HEART_MORPHOGENESIS	GOBP_GROWTH_INVOLVED_IN_HEART_MORPHOGENESIS	GOBP_GROWTH_INVOLVED_IN_HEART_MORPHOGENESIS	2	0.750005	1.13484	0.337115	1	0.976261	959	tags=50%, list=9%, signal=45%	MESP1
GOMF_GLYCEROPHOSPHOLIPID_FLIPPASE_ACTIVITY	GOMF_GLYCEROPHOSPHOLIPID_FLIPPASE_ACTIVITY	GOMF_GLYCEROPHOSPHOLIPID_FLIPPASE_ACTIVITY	5	0.594846	1.13474	0.311111	1	0.976261	2679	tags=60%, list=26%, signal=44%	ATP10A/ATP8B1/ATP11A
HP_MIXED_HYPO_AND_HYPERPIGMENTATION_OF_THE_SKIN	HP_MIXED_HYPO_AND_HYPERPIGMENTATION_OF_THE_SKIN	HP_MIXED_HYPO_AND_HYPERPIGMENTATION_OF_THE_SKIN	9	0.511051	1.13463	0.316456	1	0.976261	2270	tags=33%, list=22%, signal=26%	PIGN/PCNT/POGLUT1
HP_BILATERAL_COXA_VALGA	HP_BILATERAL_COXA_VALGA	HP_BILATERAL_COXA_VALGA	6	0.563697	1.13443	0.319616	1	0.976261	4305	tags=83%, list=42%, signal=48%	COL9A2/COG8/COL9A3/MAN2B1/PDE4D
GOBP_PATTERN_SPECIFICATION_PROCESS	GOBP_PATTERN_SPECIFICATION_PROCESS	GOBP_PATTERN_SPECIFICATION_PROCESS	156	0.344328	1.13431	0.209629	1	0.976261	2413	tags=31%, list=24%, signal=24%	SFRP1/NOG/SOX17/DISP1/RNF207/FST/APLNR/ASB2/FOXA1/IFT74/MEIS2/SMAD3/ACVR2B/GJA1/FUZ/SATB2/MESP1/DLX2/LRP6/TCTN1/GORAB/AURKA/MFNG/FOXC1/BMP2/ATM/IFT52/BBS4/OFD1/DVL2/TTC21B/DNAAF2/LRP5L/ACVR2A/NRARP/BBS7/ALDH1A2/SMAD5/MIB1/SYNGAP1/GPR161/ADGRG1/GREM1/POGLUT1/SFRP2/NKX3-1/APC/C1QA
GOBP_ANTERIOR_COMMISSURE_MORPHOGENESIS	GOBP_ANTERIOR_COMMISSURE_MORPHOGENESIS	GOBP_ANTERIOR_COMMISSURE_MORPHOGENESIS	1	0.856569	1.13406	0.277328	1	0.976261	1466	tags=100%, list=14%, signal=86%	FBXO45
GOBP_CEREBRAL_CORTEX_TANGENTIAL_MIGRATION	GOBP_CEREBRAL_CORTEX_TANGENTIAL_MIGRATION	GOBP_CEREBRAL_CORTEX_TANGENTIAL_MIGRATION	1	0.856569	1.13406	0.277328	1	0.976261	1466	tags=100%, list=14%, signal=86%	FBXO45
GOBP_NUCLEAR_CHROMOSOME_SEGREGATION	GOBP_NUCLEAR_CHROMOSOME_SEGREGATION	GOBP_NUCLEAR_CHROMOSOME_SEGREGATION	151	0.344375	1.13401	0.213641	1	0.976261	2445	tags=29%, list=24%, signal=22%	KIF18A/SYCE1/KIF23/KIF14/GEN1/DSCC1/MAP10/ESCO2/SYCE3/HORMAD1/KIFC1/KIF22/WRAP73/CHAMP1/TRAPPC12/FBXO5/CENPC/CDC16/CCNE2/MLH1/ATM/PHF13/DDX11/KNSTRN/SMC1A/ZWINT/FEN1/ESCO1/SPAG5/CDC20/PSMG2/NDC1/ZWILCH/PDS5B/KATNB1/TACC3/RAD51C/INO80/EHMT2/SLF1/APC/CHTF8/ANAPC5/LATS1
GOBP_ISOTYPE_SWITCHING_TO_IGG_ISOTYPES	GOBP_ISOTYPE_SWITCHING_TO_IGG_ISOTYPES	GOBP_ISOTYPE_SWITCHING_TO_IGG_ISOTYPES	10	0.501121	1.13395	0.313676	1	0.976261	1488	tags=50%, list=15%, signal=43%	ATAD5/IL2/PAXIP1/MLH1/IL27RA
GOBP_CARNITINE_TRANSPORT	GOBP_CARNITINE_TRANSPORT	GOBP_CARNITINE_TRANSPORT	2	0.749045	1.13339	0.340357	1	0.976261	2565	tags=100%, list=25%, signal=75%	SLC25A20/SLC22A4
HP_MIXED_DEMYELINATING_AND_AXONAL_POLYNEUROPATHY	HP_MIXED_DEMYELINATING_AND_AXONAL_POLYNEUROPATHY	HP_MIXED_DEMYELINATING_AND_AXONAL_POLYNEUROPATHY	7	0.542799	1.13332	0.337784	1	0.976261	783	tags=14%, list=8%, signal=13%	MORC2
GOBP_SERINE_FAMILY_AMINO_ACID_BIOSYNTHETIC_PROCESS	GOBP_SERINE_FAMILY_AMINO_ACID_BIOSYNTHETIC_PROCESS	GOBP_SERINE_FAMILY_AMINO_ACID_BIOSYNTHETIC_PROCESS	11	0.485102	1.13298	0.323058	1	0.976261	2246	tags=36%, list=22%, signal=28%	MTHFD1/CTH/SHMT1/PSPH
GOBP_RESPONSE_TO_FOLIC_ACID	GOBP_RESPONSE_TO_FOLIC_ACID	GOBP_RESPONSE_TO_FOLIC_ACID	6	0.562933	1.1329	0.325103	1	0.976261	4015	tags=83%, list=39%, signal=51%	FOLR2/OGG1/MTHFR/MGMT/TYMS
GOBP_MULTICELLULAR_ORGANISMAL_SIGNALING	GOBP_MULTICELLULAR_ORGANISMAL_SIGNALING	GOBP_MULTICELLULAR_ORGANISMAL_SIGNALING	48	0.37861	1.13279	0.283316	1	0.976261	807	tags=15%, list=8%, signal=13%	ANK2/RNF207/SLC8A2/P2RX1/PKP2/ANK3/GJA1
HP_CARDIORESPIRATORY_ARREST	HP_CARDIORESPIRATORY_ARREST	HP_CARDIORESPIRATORY_ARREST	6	0.562844	1.13272	0.325103	1	0.976261	1747	tags=33%, list=17%, signal=28%	SLC25A20/EXOC6B
GOBP_PEPTIDYL_ARGININE_N_METHYLATION	GOBP_PEPTIDYL_ARGININE_N_METHYLATION	GOBP_PEPTIDYL_ARGININE_N_METHYLATION	8	0.526237	1.13266	0.316261	1	0.976261	3626	tags=62%, list=35%, signal=40%	PRMT9/PRMT7/NDUFAF7/PRMT5/PRMT1
GOMF_PROTEIN_ARGININE_N_METHYLTRANSFERASE_ACTIVITY	GOMF_PROTEIN_ARGININE_N_METHYLTRANSFERASE_ACTIVITY	GOMF_PROTEIN_ARGININE_N_METHYLTRANSFERASE_ACTIVITY	8	0.526237	1.13266	0.316261	1	0.976261	3626	tags=62%, list=35%, signal=40%	PRMT9/PRMT7/NDUFAF7/PRMT5/PRMT1
HP_ABNORMAL_PLATELET_MEMBRANE_PROTEIN_EXPRESSION	HP_ABNORMAL_PLATELET_MEMBRANE_PROTEIN_EXPRESSION	HP_ABNORMAL_PLATELET_MEMBRANE_PROTEIN_EXPRESSION	1	0.855492	1.13263	0.279352	1	0.976261	1477	tags=100%, list=14%, signal=86%	SLC35A1
HP_MACROTHROMBOCYTOPENIA	HP_MACROTHROMBOCYTOPENIA	HP_MACROTHROMBOCYTOPENIA	1	0.855492	1.13263	0.279352	1	0.976261	1477	tags=100%, list=14%, signal=86%	SLC35A1
GOBP_PHOSPHATE_ION_TRANSMEMBRANE_TRANSPORT	GOBP_PHOSPHATE_ION_TRANSMEMBRANE_TRANSPORT	GOBP_PHOSPHATE_ION_TRANSMEMBRANE_TRANSPORT	11	0.484898	1.1325	0.323058	1	0.976261	3466	tags=55%, list=34%, signal=36%	SLC25A10/SLC37A4/SLC37A3/SLC37A1/SLC25A3/SLC25A14
GOBP_POSITIVE_REGULATION_OF_DNA_DAMAGE_RESPONSE_SIGNAL_TRANSDUCTION_BY_P53_CLASS_MEDIATOR	GOBP_POSITIVE_REGULATION_OF_DNA_DAMAGE_RESPONSE_SIGNAL_TRANSDUCTION_BY_P53_CLASS_MEDIATOR	GOBP_POSITIVE_REGULATION_OF_DNA_DAMAGE_RESPONSE_SIGNAL_TRANSDUCTION_BY_P53_CLASS_MEDIATOR	11	0.484897	1.1325	0.323058	1	0.976261	2186	tags=45%, list=21%, signal=36%	ING4/HIC1/ATM/ATR/EEF1E1
GOCC_PHAGOPHORE_ASSEMBLY_SITE_MEMBRANE	GOCC_PHAGOPHORE_ASSEMBLY_SITE_MEMBRANE	GOCC_PHAGOPHORE_ASSEMBLY_SITE_MEMBRANE	14	0.460077	1.13237	0.334132	1	0.976261	4055	tags=64%, list=40%, signal=39%	ATG2B/ULK1/ATG14/ATG9A/ATG2A/RAB1B/WIPI2/ULK2/RB1CC1
GOBP_AMINO_ACID_HOMEOSTASIS	GOBP_AMINO_ACID_HOMEOSTASIS	GOBP_AMINO_ACID_HOMEOSTASIS	5	0.593583	1.13233	0.318056	1	0.976261	58	tags=20%, list=1%, signal=20%	SLC1A1
GOMF_PROTEIN_DISULFIDE_ISOMERASE_ACTIVITY	GOMF_PROTEIN_DISULFIDE_ISOMERASE_ACTIVITY	GOMF_PROTEIN_DISULFIDE_ISOMERASE_ACTIVITY	14	0.460039	1.13228	0.334132	1	0.976261	470	tags=14%, list=5%, signal=14%	TXNDC5/QSOX2
GOBP_NOTOCHORD_MORPHOGENESIS	GOBP_NOTOCHORD_MORPHOGENESIS	GOBP_NOTOCHORD_MORPHOGENESIS	4	0.629293	1.13213	0.326979	1	0.976261	62	tags=25%, list=1%, signal=25%	NOG
HP_UNCONJUGATED_HYPERBILIRUBINEMIA	HP_UNCONJUGATED_HYPERBILIRUBINEMIA	HP_UNCONJUGATED_HYPERBILIRUBINEMIA	6	0.562401	1.13183	0.325103	1	0.976261	243	tags=17%, list=2%, signal=16%	HBB
[truncated: 13,072 more rows]

## Sheet: Tumor_vs_NAT
	ID	Description	setSize	enrichmentScore	NES	pvalue	p.adjust	qvalue	rank	leading_edge	core_enrichment
[truncated: 14,825 more rows]
