# Supplementary material for: Challenging the control through a single-cell perspective on normal adjacent tissue in colorectal cancer
Source: iScience. 2026 Apr 9;29(6):115671. doi: 10.1016/j.isci.2026.115671 (PMC13276536; doi:10.1016/j.isci.2026.115671)
Supplement: Table S32. ASGARD_Drugs_NATvs.healthy [file mmc33.xlsx]

## Sheet: Sheet 1
	Drug.therapeutic.score	P.value	FDR	log-10 FDR
vorinostat	3.57129	9.59607e-11	7.41776e-08	7.12973
acyclovir	0.0376418	0.257673	0.758686	0.119938
afatinib	0.0306117	0.206453	0.758686	0.119938
alclometasone	0.00101585	0.517076	0.898201	0.0466264
alectinib	0.0236892	0.306364	0.794697	0.0997985
alimemazine	0.0662679	0.104322	0.655615	0.183351
alitretinoin	0.0439339	0.144141	0.723514	0.140553
alprostadil	0.0677777	0.0708263	0.609264	0.215195
altretamine	0.0362816	0.209007	0.758686	0.119938
amantadine	0.0185727	0.335582	0.811671	0.0906201
amcinonide	0.075601	0.0799325	0.612098	0.213179
aminoglutethimide	0.0784442	0.0856135	0.612098	0.213179
curcumin	0.384483	0.000353757	0.136727	0.864146
amisulpride	0.0324587	0.165012	0.756744	0.121051
amitriptyline	0.0279585	0.278583	0.770823	0.113045
riboflavin	0.192257	0.00138935	0.35799	0.446129
amlodipine	0.027003	0.285846	0.783391	0.106021
amsacrine	0.0289365	0.241721	0.758686	0.119938
anastrozole	0.015296	0.340304	0.811897	0.090499
aripiprazole	0.0365822	0.193929	0.758686	0.119938
artesunate	0.0571502	0.107589	0.655844	0.183199
articaine	0.0304828	0.244048	0.758686	0.119938
atorvastatin	0.0401044	0.201006	0.758686	0.119938
atovaquone	0.00747577	0.402964	0.853401	0.0688469
dextromethorphan	0.143216	0.0025773	0.415483	0.381447
dactinomycin	0.147765	0.00438449	0.415483	0.381447
balsalazide	0.0307978	0.166948	0.756744	0.121051
belinostat	0.0203261	0.323354	0.808908	0.0921011
benzonatate	0.0739249	0.0792409	0.612098	0.213179
benzthiazide	0.0326019	0.211237	0.758686	0.119938
benzylpenicillin	0.0590698	0.110961	0.663062	0.178446
bepridil	0.0349643	0.211858	0.758686	0.119938
sirolimus	0.169936	0.00439158	0.415483	0.381447
betaxolol	0.0167042	0.355115	0.815864	0.0883825
bifonazole	0.0347639	0.268465	0.758686	0.119938
bimatoprost	0.00880125	0.411804	0.855712	0.0676725
biperiden	0.00499007	0.466311	0.8786	0.0562089
bisacodyl	0.00410998	0.482946	0.88235	0.0543592
bithionol	0.0574483	0.115043	0.668635	0.174811
bosutinib	0.0338761	0.170341	0.756744	0.121051
bromocriptine	0.00778851	0.407924	0.855712	0.0676725
brompheniramine	0.00699156	0.424833	0.874851	0.0580659
bumetanide	0.00775817	0.402006	0.853401	0.0688469
bupropion	0.00568137	0.455469	0.8786	0.0562089
buspirone	0.0044179	0.466577	0.8786	0.0562089
cabergoline	0.077813	0.06914	0.609264	0.215195
calcipotriol	0.00342362	0.498545	0.884973	0.05307
calcitriol	0.0784143	0.0893761	0.612098	0.213179
capecitabine	0.038014	0.191906	0.758686	0.119938
carbamazepine	0.0236966	0.313138	0.804173	0.0946506
cefdinir	0.0390449	0.270826	0.758686	0.119938
clemastine	0.161606	0.00443842	0.415483	0.381447
celecoxib	0.0325446	0.187829	0.758686	0.119938
cetirizine	0.0186884	0.322269	0.808908	0.0921011
chlorambucil	0.0433517	0.143233	0.723514	0.140553
dioxybenzone	0.168975	0.004666	0.415483	0.381447
chloroquine	0.0375702	0.171751	0.758647	0.11996
chloroxine	0.0780346	0.06375	0.609264	0.215195
chlorprothixene	0.0341625	0.184832	0.758686	0.119938
cilastatin	0.0177326	0.350422	0.815864	0.0883825
cimetidine	0.0265574	0.278246	0.770823	0.113045
cisapride	0.0617661	0.108281	0.655844	0.183199
clarithromycin	0.0320148	0.228668	0.758686	0.119938
auranofin	0.164362	0.00543709	0.415483	0.381447
erythromycin	0.165387	0.00607083	0.415483	0.381447
clofarabine	0.0406568	0.141653	0.723514	0.140553
clomifene	0.00855657	0.411448	0.855712	0.0676725
clotrimazole	0.0385581	0.162563	0.756744	0.121051
clozapine	0.0404767	0.227669	0.758686	0.119938
crizotinib	0.0426031	0.144064	0.723514	0.140553
crotamiton	0.0120631	0.391413	0.843405	0.0739639
doxorubicin	0.162311	0.00609814	0.415483	0.381447
cyclopentolate	0.0337759	0.265873	0.758686	0.119938
temsirolimus	0.167822	0.00644992	0.415483	0.381447
cytarabine	0.00307863	0.496121	0.884246	0.0534271
dabrafenib	0.0366109	0.251898	0.758686	0.119938
dacomitinib	0.00550908	0.447248	0.877469	0.056768
dasatinib	0.164233	0.00766614	0.417133	0.379725
danazol	0.0384579	0.22226	0.758686	0.119938
dantrolene	0.00976163	0.404489	0.854289	0.0683952
cyclophosphamide	0.171154	0.00863652	0.417133	0.379725
ritonavir	0.13873	0.00876897	0.417133	0.379725
decitabine	0.0389304	0.224182	0.758686	0.119938
desipramine	0.000746864	0.530703	0.904965	0.0433681
desoximetasone	0.0387982	0.137559	0.723352	0.14065
dexamethasone	0.0185872	0.358603	0.815864	0.0883825
papaverine	0.172884	0.00944351	0.417133	0.379725
diazoxide	0.000833548	0.522026	0.902742	0.0444363
diclofenac	0.00548355	0.445573	0.877469	0.056768
diethylcarbamazine	0.0340193	0.219692	0.758686	0.119938
diethylstilbestrol	0.0335468	0.175337	0.758686	0.119938
digitoxin	0.0336471	0.156698	0.756744	0.121051
digoxin	0.0350932	0.151928	0.752821	0.123308
dihydroergocristine	0.0864554	0.06324	0.609264	0.215195
dihydroergotamine	0.0793465	0.0520754	0.604326	0.218729
diltiazem	0.0428294	0.130523	0.708834	0.149455
metergoline	0.155326	0.0100033	0.417133	0.379725
diphemanil	0.00487521	0.467506	0.8786	0.0562089
diphenidol	0.0702137	0.0772344	0.612098	0.213179
dipyridamole	0.0381715	0.196917	0.758686	0.119938
disopyramide	0.0162723	0.327562	0.811671	0.0906201
disulfiram	0.0712014	0.0903879	0.612098	0.213179
dolasetron	0.00146331	0.506914	0.891741	0.0497614
donepezil	0.00449872	0.458554	0.8786	0.0562089
dosulepin	0.0670113	0.0826307	0.612098	0.213179
doxazosin	0.0326162	0.239123	0.758686	0.119938
doxepin	0.0807254	0.0706347	0.609264	0.215195
maprotiline	0.147445	0.0104123	0.417133	0.379725
econazole	0.0371406	0.158179	0.756744	0.121051
entecavir	0.00611954	0.464755	0.8786	0.0562089
sonidegib	0.129317	0.0148218	0.510081	0.292361
erlotinib	0.0180313	0.355432	0.815864	0.0883825
paroxetine	0.126866	0.0166591	0.511761	0.290933
estradiol	0.0206392	0.319393	0.808908	0.0921011
estriol	0.0819917	0.0623946	0.609264	0.215195
estrone	0.0391263	0.14399	0.723514	0.140553
ethotoin	0.0323728	0.164538	0.756744	0.121051
etodolac	0.0366252	0.191568	0.758686	0.119938
eugenol	0.00523681	0.452779	0.8786	0.0562089
everolimus	0.0877747	0.0572755	0.606493	0.217174
exemestane	0.0185727	0.338751	0.811671	0.0906201
ezetimibe	0.0434633	0.139568	0.723514	0.140553
famotidine	0.0189647	0.338617	0.811671	0.0906201
felodipine	0.0168154	0.354132	0.815864	0.0883825
fenbufen	0.0334896	0.25581	0.758686	0.119938
fexofenadine	0.0221155	0.302015	0.791813	0.101377
finasteride	0.0233124	0.318029	0.808908	0.0921011
floxuridine	0.000710105	0.531197	0.904965	0.0433681
fludarabine	0.0614515	0.104216	0.655615	0.183351
flunarizine	0.0380427	0.205387	0.758686	0.119938
acarbose	0.126201	0.0174405	0.511761	0.290933
fluorometholone	0.00460274	0.475839	0.88235	0.0543592
clobetasol	0.124731	0.0178752	0.511761	0.290933
fluphenazine	0.0353938	0.266696	0.758686	0.119938
fluspirilene	0.00966054	0.408549	0.855712	0.0676725
flutamide	0.0364051	0.273872	0.76427	0.116753
fluticasone	0.0834805	0.050253	0.604326	0.218729
fluvoxamine	0.0327593	0.163912	0.756744	0.121051
formestane	0.0791109	0.070489	0.609264	0.215195
formoterol	0.0227434	0.294098	0.791813	0.101377
fostamatinib	0.0446339	0.139692	0.723514	0.140553
fursultiamine	0.00456892	0.465714	0.8786	0.0562089
galantamine	0.0363961	0.192917	0.758686	0.119938
ganciclovir	0.0461213	0.133895	0.713801	0.146423
gatifloxacin	0.0691706	0.0988196	0.636563	0.196159
glimepiride	0.00618262	0.42422	0.874851	0.0580659
glipizide	0.0322153	0.264202	0.758686	0.119938
gliquidone	0.00620462	0.468128	0.8786	0.0562089
idarubicin	0.102075	0.0195616	0.514019	0.289021
hexylresorcinol	0.0255896	0.30889	0.798567	0.0976884
homatropine	0.00465613	0.460589	0.8786	0.0562089
hydrocortisone	0.0741943	0.0900506	0.612098	0.213179
hydroflumethiazide	0.0410761	0.129174	0.708834	0.149455
hyoscyamine	0.038329	0.208148	0.758686	0.119938
ibrutinib	0.037742	0.159332	0.756744	0.121051
ibuprofen	0.00260565	0.500539	0.885392	0.0528644
icosapent	0.0315137	0.252781	0.758686	0.119938
palbociclib	0.105002	0.021072	0.514019	0.289021
idelalisib	0.0335612	0.179283	0.758686	0.119938
ifenprodil	0.0292658	0.212142	0.758686	0.119938
oxprenolol	0.116481	0.0224823	0.514019	0.289021
imipramine	0.0350932	0.231387	0.758686	0.119938
imiquimod	0.00616252	0.433507	0.874851	0.0580659
ipratropium	0.013725	0.37256	0.827593	0.0821833
irbesartan	0.0705952	0.0723751	0.609264	0.215195
isotretinoin	0.00638359	0.435826	0.874851	0.0580659
isoxsuprine	0.0748827	0.0870195	0.612098	0.213179
hesperidin	0.10052	0.022597	0.514019	0.289021
ivermectin	0.0313419	0.227319	0.758686	0.119938
ketoprofen	0.0177664	0.344351	0.812329	0.0902682
ketorolac	0.0158138	0.328086	0.811671	0.0906201
labetalol	0.0664798	0.0681282	0.609264	0.215195
imatinib	0.119499	0.0226089	0.514019	0.289021
leflunomide	0.0323298	0.226981	0.758686	0.119938
levofloxacin	0.0337616	0.189207	0.758686	0.119938
levonorgestrel	0.0795388	0.0547255	0.604326	0.218729
linezolid	0.0161096	0.343253	0.812329	0.0902682
loperamide	0.00579835	0.4544	0.8786	0.0562089
loratadine	0.0172117	0.344688	0.812329	0.0902682
lorazepam	0.029681	0.169646	0.756744	0.121051
losartan	0.0338905	0.229342	0.758686	0.119938
loxoprofen	0.0456935	0.103541	0.655615	0.183351
flunisolide	0.113768	0.0240252	0.521417	0.282815
maraviroc	0.00668004	0.432899	0.874851	0.0580659
mebendazole	0.00335263	0.494132	0.884246	0.0534271
medrysone	0.038734	0.132884	0.713327	0.146711
mefloquine	0.0367397	0.216863	0.758686	0.119938
menadione	0.0515493	0.122459	0.696033	0.15737
mepivacaine	0.0829036	0.0536256	0.604326	0.218729
mepyramine	0.0643476	0.0910624	0.612098	0.213179
mestranol	0.0142817	0.377403	0.83189	0.0799343
nelfinavir	0.112185	0.0246206	0.521417	0.282815
metformin	0.050443	0.126813	0.708834	0.149455
methimazole	0.0360525	0.189882	0.758686	0.119938
methocarbamol	0.00461673	0.473862	0.88235	0.0543592
methoxsalen	0.0736257	0.0863239	0.612098	0.213179
methylergometrine	0.0333893	0.194941	0.758686	0.119938
methylprednisolone	0.0360525	0.251265	0.758686	0.119938
methysergide	0.0172117	0.335529	0.811671	0.0906201
metolazone	0.0303539	0.243049	0.758686	0.119938
metoprolol	0.0060771	0.437774	0.874851	0.0580659
amiodarone	0.115043	0.0249721	0.521417	0.282815
mianserin	0.0063434	0.439123	0.874851	0.0580659
topotecan	0.0832123	0.0256324	0.521417	0.282815
midostaurin	0.0667371	0.112648	0.663062	0.178446
mifepristone	0.018841	0.320067	0.808908	0.0921011
miglitol	0.0321723	0.249578	0.758686	0.119938
milnacipran	0.0607815	0.0630691	0.609264	0.215195
milrinone	0.0348211	0.158842	0.756744	0.121051
minaprine	0.0332032	0.196317	0.758686	0.119938
mirtazapine	0.0328309	0.20249	0.758686	0.119938
mitotane	0.00299713	0.488506	0.884246	0.0534271
mitoxantrone	0.0112989	0.393006	0.843405	0.0739639
moclobemide	0.0180105	0.358853	0.815864	0.0883825
molsidomine	0.00382897	0.492749	0.884246	0.0534271
montelukast	0.0181658	0.337605	0.811671	0.0906201
moxifloxacin	0.00453701	0.457927	0.8786	0.0562089
moxonidine	0.0687472	0.0858295	0.612098	0.213179
nabumetone	0.0379711	0.253791	0.758686	0.119938
nadolol	0.0302251	0.240813	0.758686	0.119938
nafcillin	0.074861	0.0987331	0.636563	0.196159
nalbuphine	0.055247	0.121754	0.696033	0.15737
naloxone	0.0253199	0.292459	0.790456	0.102122
naltrexone	0.0646667	0.105229	0.655844	0.183199
nateglinide	0.0344059	0.237437	0.758686	0.119938
nefopam	0.0647966	0.0897133	0.612098	0.213179
chloramphenicol	0.0782947	0.027656	0.544591	0.26393
neratinib	0.0140333	0.372577	0.827593	0.0821833
niacin	0.00736185	0.415852	0.861805	0.064591
nicergoline	0.0286358	0.257492	0.758686	0.119938
nicotinamide	0.00494911	0.431029	0.874851	0.0580659
nicotine	0.00453276	0.457693	0.8786	0.0562089
nifedipine	0.0350073	0.224803	0.758686	0.119938
nilotinib	0.0229028	0.299589	0.791813	0.101377
nintedanib	0.0495393	0.113227	0.663062	0.178446
nitrendipine	0.0369259	0.268803	0.758686	0.119938
betamethasone	0.106175	0.0293423	0.544591	0.26393
nizatidine	0.0177516	0.336173	0.811671	0.0906201
norethisterone	0.00404708	0.474536	0.88235	0.0543592
epirubicin	0.103296	0.0295156	0.544591	0.26393
nortriptyline	0.0321749	0.281956	0.77563	0.110345
olaparib	0.00616754	0.430367	0.874851	0.0580659
omeprazole	0.00612986	0.437988	0.874851	0.0580659
orlistat	0.0164749	0.358179	0.815864	0.0883825
osimertinib	0.0138746	0.381093	0.836889	0.0773324
norgestrel	0.097416	0.0296796	0.544591	0.26393
oxaprozin	0.0373268	0.232042	0.758686	0.119938
oxiconazole	0.0357518	0.220236	0.758686	0.119938
sertraline	0.10161	0.0308897	0.544591	0.26393
pramipexole	0.101035	0.0311839	0.544591	0.26393
oxymetazoline	0.00495604	0.444857	0.877469	0.056768
parthenolide	0.104653	0.0317032	0.544591	0.26393
palonosetron	0.0115959	0.384486	0.839407	0.0760273
panobinostat	0.0368256	0.197521	0.758686	0.119938
pantoprazole	0.000562774	0.530062	0.904965	0.0433681
latanoprost	0.0836021	0.0330523	0.555422	0.255377
sulpiride	0.0957995	0.0344013	0.55585	0.255043
amlexanox	0.0829418	0.036425	0.55585	0.255043
pazopanib	0.0360668	0.255929	0.758686	0.119938
pemoline	0.0261317	0.304959	0.793715	0.100335
penciclovir	0.0339191	0.18516	0.758686	0.119938
phenelzine	0.0463385	0.13113	0.708834	0.149455
phenformin	0.0472477	0.128499	0.708834	0.149455
phenolphthalein	0.0466315	0.13482	0.713807	0.146419
phenoxybenzamine	0.000666051	0.531207	0.904965	0.0433681
phentermine	0.0139257	0.361149	0.818675	0.0868884
phenylbutazone	0.00142959	0.507589	0.891741	0.0497614
pimozide	0.0509063	0.126771	0.708834	0.149455
pinacidil	0.0370118	0.213828	0.758686	0.119938
pirenzepine	0.0338189	0.195953	0.758686	0.119938
piroxicam	0.0178437	0.353578	0.815864	0.0883825
ponatinib	0.0333607	0.263834	0.758686	0.119938
practolol	0.0249331	0.301677	0.791813	0.101377
oxybutynin	0.101442	0.0367622	0.55585	0.255043
pravastatin	0.0256892	0.298482	0.791813	0.101377
praziquantel	0.00624542	0.426058	0.874851	0.0580659
prednicarbate	0.0184543	0.344537	0.812329	0.0902682
prednisolone	0.00504538	0.446745	0.877469	0.056768
prednisone	0.00168439	0.513365	0.894772	0.0482876
pregnenolone	0.00910144	0.400337	0.853401	0.0688469
probenecid	0.0029873	0.492034	0.884246	0.0534271
probucol	0.0324696	0.147386	0.735029	0.133695
procainamide	0.0138928	0.366864	0.821987	0.0851351
procarbazine	0.00587863	0.438866	0.874851	0.0580659
progesterone	0.00419293	0.477025	0.88235	0.0543592
promazine	0.0116787	0.39388	0.843405	0.0739639
pyrazinamide	0.0640707	0.098145	0.636563	0.196159
quinapril	0.0153108	0.330361	0.811671	0.0906201
quinidine	0.0334323	0.210455	0.758686	0.119938
raltegravir	0.0310698	0.199325	0.758686	0.119938
ramipril	0.0040062	0.480835	0.88235	0.0543592
ranitidine	0.0129823	0.376728	0.83189	0.0799343
ranolazine	0.0284935	0.279211	0.770823	0.113045
repaglinide	0.01733	0.339159	0.811671	0.0906201
metronidazole	0.0986781	0.0370995	0.55585	0.255043
ribavirin	0.00543899	0.427993	0.874851	0.0580659
midodrine	0.0983326	0.0373768	0.55585	0.255043
rifabutin	0.0366968	0.270489	0.758686	0.119938
rifampicin	0.0361813	0.211804	0.758686	0.119938
rifapentine	0.0727577	0.0812816	0.612098	0.213179
rifaximin	0.0362672	0.259022	0.758686	0.119938
rilmenidine	0.0104614	0.390598	0.843405	0.0739639
riluzole	0.0374843	0.266542	0.758686	0.119938
risperidone	0.0448641	0.129425	0.708834	0.149455
ritodrine	0.0391022	0.15683	0.756744	0.121051
cefixime	0.100943	0.037774	0.55585	0.255043
rofecoxib	0.00586859	0.427473	0.874851	0.0580659
rosuvastatin	0.0149257	0.363393	0.818959	0.0867378
rucaparib	0.0380283	0.222522	0.758686	0.119938
rutin	0.0336614	0.199909	0.758686	0.119938
ruxolitinib	0.0351361	0.20789	0.758686	0.119938
salmeterol	0.0181495	0.357329	0.815864	0.0883825
scopolamine	0.0268183	0.303204	0.791813	0.101377
secnidazole	0.00369651	0.478921	0.88235	0.0543592
selegiline	0.0374699	0.255137	0.758686	0.119938
selumetinib	0.02088	0.319612	0.808908	0.0921011
nitrofural	0.105439	0.0395425	0.558661	0.252852
simvastatin	0.0359093	0.208764	0.758686	0.119938
ouabain	0.0847035	0.04241	0.575139	0.240227
solifenacin	0.0333321	0.17595	0.758686	0.119938
reserpine	0.0845059	0.046543	0.600813	0.221261
sorafenib	0.0766485	0.0802846	0.612098	0.213179
sotalol	0.000643587	0.531506	0.904965	0.0433681
spironolactone	0.00168439	0.513944	0.894772	0.0482876
stavudine	0.0345634	0.25177	0.758686	0.119938
sulfasalazine	0.0299674	0.252277	0.758686	0.119938
daunorubicin	0.0772314	0.0468263	0.600813	0.221261
sunitinib	0.0309839	0.190556	0.758686	0.119938
tacrine	0.033418	0.200826	0.758686	0.119938
tacrolimus	0.037742	0.266105	0.758686	0.119938
tadalafil	0.00511132	0.468284	0.8786	0.0562089
tamoxifen	0.0823083	0.071747	0.609264	0.215195
telmisartan	0.00350872	0.482018	0.88235	0.0543592
isradipine	0.0849546	0.0474121	0.600813	0.221261
terazosin	0.018617	0.338107	0.811671	0.0906201
terbinafine	0.0054325	0.444325	0.877469	0.056768
terfenadine	0.0382288	0.159919	0.756744	0.121051
testosterone	0.0086018	0.408769	0.855712	0.0676725
tetrabenazine	0.0258228	0.288831	0.783391	0.106021
theophylline	0.0574759	0.118381	0.6829	0.165643
thiothixene	0.0243944	0.296121	0.791813	0.101377
tiagabine	0.0837012	0.0694772	0.609264	0.215195
tibolone	0.0308408	0.235076	0.758686	0.119938
ticlopidine	0.0229753	0.302548	0.791813	0.101377
tigecycline	0.0686302	0.0956779	0.632129	0.199195
tizanidine	0.0779685	0.0556492	0.605871	0.21762
tolazamide	0.0209248	0.332525	0.811671	0.0906201
tolmetin	0.00163252	0.51129	0.894772	0.0482876
fluoxetine	0.0862044	0.0486617	0.604326	0.218729
toremifene	0.00351725	0.477621	0.88235	0.0543592
tranylcypromine	0.0302251	0.247085	0.758686	0.119938
tretinoin	0.031185	0.288702	0.783391	0.106021
triamcinolone	0.0835429	0.0650927	0.609264	0.215195
trimebutine	0.000819509	0.529174	0.904965	0.0433681
trimethobenzamide	0.00354715	0.473524	0.88235	0.0543592
tropisetron	0.0724883	0.0856661	0.612098	0.213179
tubocurarine	0.0813902	0.0711051	0.609264	0.215195
vandetanib	0.0107131	0.393444	0.843405	0.0739639
vardenafil	0.0320721	0.238415	0.758686	0.119938
varenicline	0.0326162	0.232715	0.758686	0.119938
vecuronium	0.0362959	0.252951	0.758686	0.119938
vemurafenib	0.0373554	0.168018	0.756744	0.121051
verteporfin	0.000754158	0.533493	0.906352	0.0427031
vinblastine	0.0679391	0.0883642	0.612098	0.213179
vincristine	0.033103	0.214165	0.758686	0.119938
vinorelbine	0.00354127	0.48398	0.88235	0.0543592
azelastine	0.0719438	0.0499157	0.604326	0.218729
warfarin	0.0278989	0.28742	0.783391	0.106021
yohimbine	0.0666222	0.0840599	0.612098	0.213179
zafirlukast	0.0360095	0.270889	0.758686	0.119938
ziprasidone	0.00457955	0.459359	0.8786	0.0562089
