# Supplementary material for: Challenging the control through a single-cell perspective on normal adjacent tissue in colorectal cancer
Source: iScience. 2026 Apr 9;29(6):115671. doi: 10.1016/j.isci.2026.115671 (PMC13276536; doi:10.1016/j.isci.2026.115671)
Supplement: Table S33. DEGs_Spatial_vs._scRNAseq [file mmc34.xlsx]

## Sheet: Sheet1
scRNA-seq Tumor vs. NAT	scRNA-seq Tumor vs. NAT		Comparison scRNA-seq vs. spatial transcriptomics
Upregulated (Log2FC >0.7, padj <0.05)	Downregulated (Log2FC >0.7, padj <0.05)		Upregulated in both	Downregulated in both
FXYD5	ADH1C		SPINK4	PIGR
IFITM3	AQP8		RPS21	ZG16
S100A11	BEST4		LCN2	MT-ND3
TIMP1	CA1		REG1A	FCGBP
PERP	CA2		RPS18	IGKC
S100P	CA4		RPS19	HLA-B
RPS7	CA7		RPL30	IGHA1
TGFBI	CD177		OLFM4	MT-CO1
LY6E	CDKN2B-AS1		REG4	MALAT1
ZFAS1	CLCA4		SERPINA1	MUC12
NAP1L1	GUCA2A		FTL	ITM2C
RPS19	GUCA2B		CD24	TSPAN1
TM4SF1	IGHA1		GAL	CA1
PPA1	IGHA2		IFI6	LGALS4
CXCL1	IGKC		IFITM1	B3GNT7
EIF2S2	IGLC2		CD74	CA4
PGK1	JCHAIN		LY6E	PHGR1
C9orf16	MS4A12		CXCL14	CD177
PSMA7	MT1E		HLA-DRA	MT-ND5
RPS2	MT1H		HLA-DRB1	HLA-A
RPL12	MT1M		HSPE1	CA2
NQO1	OTOP2		H2AFZ	JCHAIN
RPL8	PHGR1		CCL20	C15orf48
C12orf75	SPIB		ZFAS1	FABP1
FTL	ZG16		S100P	GUCA2A
GAPDH	ITM2C		SCD	SLC26A3
HMGA1	MYOM1		TIMP1	MTRNR2L12
LDHA	MT1G		TGFBI	FXYD3
CCDC85B	VSIG2		CEACAM6	CLCA4
SCD	LYPD8		DPEP1	IGHA2
ATP6V1F	LGALS2		CXCL1	MT1M
LCN2	IGLC3		CSTB	VSIG2
CXCL8	LGALS4		SOD3	MT2A
DPEP1	HSD17B2		PDZK1IP1	LYPD8
RPS21	C15orf48		TACSTD2	MTRNR2L8
PDCD5	PIGR		GGH	MS4A12
PKM	MT2A		MMP7	CEACAM7
GTF3A	CHP2		S100A4	AMN
CD44	FABP2		LYZ	MT-ND4L
PRDX4	MT-ND3		TRIB3	CKB
RPS5	MT-CO1		SLPI	GSN
RPL7	HMGCS2		TM4SF1	FAM3D
MIF	MTRNR2L12		CXCL8	MT1G
GSTP1	CEACAM7		NDUFA4L2	IGLC2
RPS15	MYL6		GDF15	CDHR5
CXCL3	C10orf99		ANXA1	AQP8
RBCK1	CDHR5		KRT17	GUCA2B
RPL13	MTRNR2L1		DDIT4	ST6GALNAC6
PABPC1	MT1F		HSPA6	SELENBP1
RPL14	ST6GALNAC6			PLAC8
RHEB	C2orf88			MT1E
CBX3	MTRNR2L8			FTH1
TMEM147	PKIB			ADH1C
TRMT112	CKB			HLA-C
SMS	MT-ND5			MT1F
OCIAD2	FABP1			ID1
GPX1	SRI			SLC26A2
RPL7A	LGALS3			AOC1
PLA2G16	FXYD3			IGLC3
RPL18	CLDN23			ENTPD8
NHP2	AOC1			MT1X
MTDH	WFDC2			PLA2G10
IFITM1	MT1X			SMIM22
EIF4EBP1	MALAT1			KRT20
RPS18	KLF4			RARRES2
MYC	MT-ND4L			MT1H
NPM1	SMIM22			PKIB
PPIA	BLOC1S1			C19orf33
NAA10	PLA2G10			LGALS2
STRAP	B3GNT7			HMGCS2
HSPD1	FOS			FOS
EIF3H	CA12			GPA33
TPM4	RARRES2			SDCBP2
TMEM123	AGR3			CHP2
AHCY	HRCT1			AGR3
ARPC1B	FAM3D			OTOP2
NDUFA4	PCSK1N			ID3
CCT3	LAMTOR4			CDKN2B-AS1
GGCT	ENTPD8			TMEM54
RPS3	FCGBP			ACADVL
RPL30	CYSTM1			WFDC2
TNFRSF12A	ID3			PRAP1
PTGES3	CDHR2			C2orf88
POMP	SELENBP1			ACADS
RPL39	SULT1A1			HSD17B2
EEF1D	CFD			PCK1
FERMT1	ACADVL			CA7
ASCL2	SLC26A3			BEST4
TKT	SDCBP2			PCSK1N
VDAC1	ACADS
PFDN2	ARL14
BCAP31	TSPAN1
PCBD1	ID1
RPL35	GPA33
RPS4X	KRT20
CXCL2	JUN
RPL10	CARD16
SNRPE	HLA-A
TRIB3	SLC26A2
PRDX1	HLA-C
CSTB	FOSB
SNRPB	C19orf33
RPLP0	FTH1
DEK	NDUFB1
FHL2	HLA-B
EIF1AX	STAP2
MAL2	PCK1
PHLDA1	TST
CACYBP	AMN
CEACAM6	MISP
INSIG1	HIST1H1C
TESC	PRSS3
CCND1	TMEM54
RCN1	MUC12
RAN	MVP
RPL4	GSN
SOX9	VAMP8
NME1	FABP5
CKS2	TDP2
RPL22L1	ID2
RPS16	CFDP1
DSTN	TM4SF5
TUBB	PRAP1
S100A4	PLAC8
C20orf24
PLP2
LYZ
ENO1
ERO1A
RANBP1
SQLE
SLC12A2
GAL
SOX4
PRDX2
CCL20
KRT7
MMP7
HSPE1
EIF3E
GDF15
HSP90AB1
NCOA7
HSPA8
LDHB
HSP90B1
GGH
DDIT4
SDC4
IFI6
CD24
PDZK1IP1
PHLDA2
ANXA1
H2AFZ
TACSTD2
SAT1
SLPI
HLA-DRB1
REG1A
AREG
FGGY
KRT17
SOD3
CD74
EREG
OLFM4
REG4
HLA-DRA
SERPINA1
TFF2
NDUFA4L2
HSPA6
IGF2
CXCL14
SPINK4
