# Supplementary material for: Challenging the control through a single-cell perspective on normal adjacent tissue in colorectal cancer
Source: iScience. 2026 Apr 9;29(6):115671. doi: 10.1016/j.isci.2026.115671 (PMC13276536; doi:10.1016/j.isci.2026.115671)
Supplement: Table S34. DEGs_Epithelial_cells_analysis_vs._validation_dataset [file mmc35.xlsx]

## Sheet: Tabelle1
	DEG NAT vs healthy
	p_val <=0.05
	log2FC>=0.7
	Analysisi dataset		Validation dataset											only upregulated in Analysis dataset	only downregulated in analysis dataset	only upregulated in validation dataset	only downregulated in validation dataset	upregulated in both	downregulated in both	up in analysis down in validation	down in analysis up in validation
	Upregulated in NAT	Downregulated in NAT	Upregulated in NAT	Downregulated in NAT										GNB2L1	LENG8	MT-RNR2	C2CD4B	ATP5E	MIR194-2HG	PCSK1N	PUM3
	GNB2L1	LENG8	MT-RNR2	C2CD4B										RPS17	PDXDC1	MT-RNR1	KIF18A	ATP5L	NABP1	GDF15	ARID1B
	RPS17	PDXDC1	MT-RNR1	KIF18A										TCEB2	CDC37	C14orf156	CDKL1	ATP5G3	PPP1R15A	IGHA2	VPS13C
	ATP5E	MIR194-2HG	ATP5E	CDKL1										GUCA2B	TFF3	CCDC56	AP1G2	ATP5D	HIST1H4E	JCHAIN	NSD2
	TCEB2	PUM3	ATP5L	AP1G2										ALDOA	THBS1	C19orf70	INPP5B	ATP5I	PIK3R3	AREG	NORAD
	ATP5L	CDC37	ATP5I	INPP5B										GUCA2A	ZFHX3	FAM96B	ANKRD36B	ATP5G2	DDX39B	PDE4C	VMP1
	GUCA2B	TFF3	USMG5	ANKRD36B										CLDN3	SF3B1	C19orf79	LPXN	USMG5	TUT7	CXCL3	VPS36
	ATP5G3	THBS1	ATP5G3	LPXN										RPL7	KMT2E	C19orf10	HSPH1	ATPIF1	OGA	AK1	SYTL2
	ATP5D	ZFHX3	C14orf2	HSPH1										SHFM1	CYP3A5	RP11-884K10.5	RNPC3	ATP5J	SQOR		TLN2
	ATP5I	SF3B1	ATP5G2	RNPC3										PFN1	CDHR1	AES	CTIF	ATP5B	SMIM26		TPM3
	ATP5G2	NABP1	ATP5D	CTIF										SELK	NRDC	2015-09-01	NAALADL1	C14orf2	TRIM73		UGT2B17
	USMG5	ARID1B	ATPIF1	NAALADL1										RPS20	FAM133B	RP4-614O4.5	CLK1	GLTSCR2	ILF3-DT		SPTBN1
	ALDOA	PPP1R15A	ATP5J	CLK1										CKB	TCEAL9	C7orf73	HNRNPA1L2	ATP5G1	KMT2E-AS1		IQGAP1
	ATPIF1	KMT2E	ATP5J2	HNRNPA1L2										CA4	HIST1H2AC	C11orf83	TCTA	SEPW1	HIST1H3A		ABR
	ATP5J	CYP3A5	ATP5B	TCTA										LYPD8	SPTAN1	C2orf82	DERL3	ATP5J2	MCRIP2		DDX17
	ATP5B	HIST1H4E	ATP5G1	DERL3										PRAP1	BAZ2B	FAM96A	ZNF250	ATP5O	AL121944.1		DDX46
	GUCA2A	CDHR1	ATP5O	ZNF250										RPL31	CDK12	FAM84A	USP36	SEPP1	ARHGEF38		ANPEP
	C14orf2	NRDC	MINOS1	USP36										AC090498.1	SUGP2	RP11-48O20.4	NFKBID	C19orf43	TRIR		MYH9
	PCSK1N	FAM133B	SEPW1	NFKBID										RPS10	POF1B	FAM108C1	GPD1	CA7	INAVA		TGOLN2
	CLDN3	VPS13C	C14orf156	GPD1										MT-ND2	HNRNPH1	SELT	POLG2	ATP5H	TNFRSF14-AS1		SRRM2
	GLTSCR2	NSD2	GLTSCR2	POLG2										RPS2	USP34	FAM213A	TPPP3	HN1	HIST1H2BG		LLGL2
	ATP5G1	TCEAL9	ATP5C1	TPPP3										YBX1	U2SURP	CTC-251H24.14	CLSTN3	ATP5A1	BICDL2		CTNND1
	SEPW1	HIST1H2AC	ATP5A1	CLSTN3										RPL13	RBM5	CHCHD8	CD40	ATP5C1	AFDN		DSP
	ATP5J2	PIK3R3	ATP5H	CD40										FXYD3	FUS	2007-09-01	CHN2	TFF1	CARMIL1		FAT1
	ATP5O	SPTAN1	HN1	CA1										PHLDA2	RASSF6	MT-TV	ALOX5	ATP5F1	HIST1H3H		PATJ
	RPL7	BAZ2B	ATP5F1	HIST1H1E										C8orf4	INTS11	AC011753.3	HLA-DRB1	C11orf31	TENT5A		TXNIP
	SEPP1	CDK12	C19orf43	CHN2										CYBA	VEGFA	C19orf24	ZNF862	MT1H	HIST2H4B		CLCA1
	SHFM1	SUGP2	CCDC56	ALOX5										MDK	SRSF11	AC069513.3	APOLD1	COX5A	HES1		RETNLB
	PFN1	NORAD	C19orf70	HLA-DRB1										CST3	KMT2C	2002-09-01	CEP85	CHMP4B	NR4A1		ZRANB2
	C19orf43	VMP1	MYEOV2	ZNF862										CLTB	PILRB	TMEM93	SPATA1	STRA13	RTRAF
	SELK	POF1B	SQRDL	APOLD1										MT1G	GCC2	RP11-329L6.2	FZD7	VIMP	HIST2H2BF
	RPS20	VPS36	C11orf31	CEP85										HSPB1	SLC38A2	C6orf48	LZTS3	FKBP1A	BUD23
	CA7	DDX39B	VIMP	SPATA1										RPS6	PCF11	SSFA2	TOMM5	FAM46A	THUMPD3-AS1
	ATP5H	HNRNPH1	C14orf166	FZD7										FTH1	CHD9	RP11-21N3.1	HSF4	RAC1	KHDC4
	HN1	USP34	FAM96B	LZTS3										RPL13A	SPG7	GSTT1	PDLIM4	HRCT1	COPS9
	ATP5A1	SYTL2	LINC00493	BRD2										SCAND1	FCGBP	MLLT4	ANKRD18A	HES4	HIST1H2AH
	CKB	U2SURP	C19orf79	PCSK1N										PPDPF	MED29	C8orf59	COL16A1	FAM195A	AL118516.1
	CA4	RBM5	TMEM261	TOMM5										PHGR1	ZNF91	RP11-58B17.1	CAPN13	C14orf166	NLRC5
	ATP5C1	FUS	STRA13	HSF4										MT2A	NPIPB5	2011-09-01	IGHV3-21	OTOP2	NOP53
	LYPD8	RASSF6	FAM195A	PDLIM4										ABHD11-AS1	AMD1	C7orf55	FAM117A	SERP1	SELENOS
	TFF1	TUT7	C19orf10	ANKRD18A										S100A10	SRSF1	FAM173A	MACROD2	C1QBP	ATP5PB
	PRAP1	INTS11	RP11-884K10.5	COL16A1										KRT19	NCL	GBAS	SLC29A1	SQRDL	SNHG12
	ATP5F1	TLN2	AES	CAPN13										GSN	DYNC1H1	C1orf106	FAM160A1	MYEOV2	FOSB
	RPL31	VEGFA	RP11-357H14.17	IGHV3-21										RPL23A	DDX24	LINC00675	RXFP4	SPINT2	AP001160.1
	AC090498.1	SRSF11	2015-09-01	FAM117A										TCEB1	UTRN	AP001187.9	HIST2H2BE	RP11-532F12.5	TLE4
	C11orf31	KMT2C	SEPP1	MACROD2										CHCHD10	INTS6	RP11-294O2.2	CLEC2D	TSPAN8	HIST4H4
	MT1H	OGA	RP4-614O4.5	SLC29A1										RPL4	BDP1	RP11-304L19.5	KLK11	LEFTY1	HSPA2
	COX5A	TPM3	C20orf24	FAM160A1										RPL21	DNMBP	CTD-2001E22.2	LMBR1L	CFD	AHI1
	CHMP4B	PILRB	C7orf73	HES1										RPS4X	ERICH1	RTFDC1	C21orf58	EPCAM	SELENOH
	RPS10	GCC2	C11orf83	RXFP4										TMSB4X	ACIN1	MGEA5	SEMA4A	AGR3	AC020916.1
	STRA13	SQOR	C2orf82	HIST2H2BE										COX6A1	MPHOSPH8	CTD-3252C9.4	AARSD1	RP1-313I6.12	CEMIP2
	MT-ND2	UGT2B17	RP11-532F12.5	CLEC2D										BTF3	SNHG8	C9orf142	HLA-DQA1	LINC00493	HEXIM1
	RPS2	SMIM26	FAM96A	KLK11										ID1	IRF3	NOTCH2NL	PGBD4	EIF3F	GADD45B
	YBX1	SLC38A2	FAM84A	LMBR1L										TSPO	NSD3	2009-09-01	TYW1B	CLTA	POLR2A
	VIMP	PCF11	RP11-48O20.4	C21orf58										MMP24-AS1	EHF	ASNA1	ELMO1	CDC42EP5	ATP5F1A
	RPL13	TRIM73	FAM108C1	SEMA4A										PRSS3	LAMA3	RP11-349A22.5	GLA	CCDC64B	ATP5F1C
	FXYD3	ILF3-DT	C16orf13	AARSD1										RHOC	NUMA1	UFD1L	TACSTD2	C20orf24	Z93241.1
	PHLDA2	CHD9	SELT	HLA-DQA1										MIF	RBM6	PCDH24	CD74	TMEM261	ATP5PO
	GDF15	SPG7	C17orf89	PGBD4										RPLP2	CHD6	RP11-480D4.3	PTPN22	MT1F	HIST1H2AG
	C8orf4	FCGBP	FAM213A	TYW1B										MRPL41	ANKRD11	AC073346.2	LGI4	BEST4	SELENOK
	CYBA	MED29	C19orf60	ELMO1										RPL27A	MUC5B	C14orf1	ZNF335	ODC1	ATP5PD
	FKBP1A	KMT2E-AS1	CTC-251H24.14	GLA										SRI	AL031777.3	GS1-251I9.4	FAM122C	DDT	AL355075.4
	MDK	ZNF91	CHCHD8	TACSTD2										RPL36A	HIP1R	EFCAB4A	ZNF821	KRT10	CA1
	CST3	NPIPB5	2007-09-01	CD74										C4orf48	TRPM4	APOPT1	SLC28A2	BAG1	BRD2
	FAM46A	AMD1	MT-TV	PTPN22										RPL26	EGR1	FAM103A1	ROBO3	MPST	CENPX
	CLTB	HIST1H3A	AC011753.3	LGI4										RPS13	SELENBP1	AIM1	PLCG1	PRELID1	JPT1
	MT1G	MCRIP2	C19orf24	ZNF335										KLF4	RBM25	FAM105A	ANKRD36	MRPL23	AC103702.2
	RAC1	SRSF1	AC069513.3	FAM122C										2025-09-15	ERN2	FAM60A	HIST1H2BJ	C19orf60	HIST1H1E
	HRCT1	NCL	2002-09-01	ZNF821										SLC25A6	DDX3X	FAM45A	CCDC183	RANBP1	PPP1R10
	HES4	DYNC1H1	TMEM93	SLC28A2										RPL27	TMEM63A	FAM129B	KIT	MZT2A	ATP5MC1
	HSPB1	DDX24	FAM46A	ROBO3										RPL23	GOLGA4	FAM134A	ZNF827	FABP5	ATP5MF
	RPS6	UTRN	RP11-329L6.2	PLCG1										RPL9	SLC26A3	AC003029.1	HLA-DRA	RP11-357H14.17	AC007952.4
	FAM195A	SPTBN1	C6orf48	ANKRD36										ACTB	NKTR	PROSC	ZNF790	CD9	ATP5MC2
	C14orf166	INTS6	SSFA2	HIST1H2BJ										EEF1A1	ATP2A3	C16orf88	SNHG9	MINOS1	ATP5MPL
	FTH1	BDP1	RP11-21N3.1	CCDC183										CHCHD2	RNF213	TMEM56	DNAH1	EIF3E	ATP5F1D
	OTOP2	DNMBP	GSTT1	KIT										HNRNPA0	USP15	MT-TL1	ZNF407	WBSCR22	SELENOP
	RPL13A	IQGAP1	CCDC64B	ZNF827										MYOM1	PKN2	RARRES3	SULT1A3	UQCRFS1	SOX4
	SCAND1	AL121944.1	MLLT4	HLA-DRA										MT1E	LDLR	RP11-640M9.1	ALG9	AGPAT2	TCIM
	PPDPF	ARHGEF38	C8orf59	ZNF790										RPS27A	RSBN1L	C21orf59	FAN1	EBPL	ATP5F1B
	PHGR1	TRIR	RP11-58B17.1	SNHG9										CD59	WASHC1	RP11-220I1.1	NSUN6	C17orf89	SELENOW
	MT2A	ABR	2011-09-01	DNAH1										ZG16	SRSF10	FAM134B	PIM2	C16orf13	ATP5PF
	ABHD11-AS1	ERICH1	C7orf55	ZNF407										CYSTM1	AL021453.1	RP6-109B7.3	RDH5	ITM2B	ATP5MD
	IGHA2	ACIN1	FAM173A	SULT1A3										ITM2C	SRSF7	RP11-14N7.2	SAMSN1	NDUFB9	CSKMT
	SERP1	DDX17	GBAS	ALG9										LINC01207	HNRNPU	LRRC16A	ATRIP	IGFBP2	ATP5MG
	C1QBP	DDX46	C1orf106	FAN1										COX7A2	ABCC3	SMEK1	CDKN2A		ATP5IF1
	SQRDL	ANPEP	WBSCR22	NSUN6										CLDN23	RBM39	RP11-395P17.3	ZNF10		ATP5MC3
	JCHAIN	MPHOSPH8	LINC00675	PIM2										SDCBP2	MAT2A	SSSCA1	CLIC3		ATP5ME
	S100A10	SNHG8	AP001187.9	RDH5										HNRNPA1	UPF2	ADRBK1	GOLGA8B		ATP5F1E
	MYEOV2	INAVA	RP11-294O2.2	SOX4										NPC2	SGK1	SLC9A3	ZNF552		MTRNR2L12
	KRT19	IRF3	RP11-304L19.5	SAMSN1										MT1X	SMG1	C11orf73	IZUMO4		PLCG2
	SPINT2	MYH9	CTD-2001E22.2	TRIM73										RPS15A	NEAT1	PQLC1	MYO18A
	GSN	NSD3	RTFDC1	ATRIP										MT-CO1	TUBA1B	FAM127B	WDR27
	RP11-532F12.5	TNFRSF14-AS1	MGEA5	CDKN2A										RPL10A	PRRC2C	GRAMD3	SLC29A4
	RPL23A	TGOLN2	CTD-3252C9.4	ZNF10										RPSA	UGP2	C1orf123	FRY
	TCEB1	HIST1H2BG	C9orf142	CLIC3										PVRL2	AKAP9	CTC-539A10.4	HOXD1
	CHCHD10	EHF	NOTCH2NL	GOLGA8B										TMEM59	ZFC3H1	C12orf36	CYP2D6
	TSPAN8	LAMA3	2009-09-01	ZNF552										OAZ1	YME1L1	METTL12	ZNF346
	RPL4	NUMA1	ASNA1	IZUMO4										HLA-C	SYNE2	RP3-412A9.11	ASPHD1
	LEFTY1	RBM6	RP11-349A22.5	MYO18A										SLPI	NUFIP2	C14orf142	GOLGA8A
	AREG	BICDL2	UFD1L	WDR27										ALKBH7	MT-ATP8	KIAA0907	KIFC2
	CFD	SRRM2	PCDH24	SLC29A4										WBP5	ATP2C2	RP11-12G12.7	METTL16
	EPCAM	CHD6	RP11-480D4.3	FRY										RPS25	TAF1D	FAM213B	CDC42BPG
	RPL21	ANKRD11	AC073346.2	HOXD1										JTB	ELF3	CTD-2568A17.3	ZCWPW1
	AGR3	MUC5B	C14orf1	CYP2D6										MYDGF	HNRNPA2B1	2010-09-01	ZNF184
	RP1-313I6.12	AL031777.3	GS1-251I9.4	AHI1										NGFRAP1	SON	OBFC1	HAAO
	LINC00493	LLGL2	EFCAB4A	ZNF346										RPL15	FRYL	RFWD2	TCEA2
	RPS4X	HIP1R	APOPT1	ASPHD1										MARCKSL1	TCF25	RP11-108M9.4	CFAP65
	EIF3F	TRPM4	FAM103A1	GOLGA8A										TMEM176B	POLR2J3.1	RP11-773D16.1	MATK
	CLTA	AFDN	AIM1	KIFC2										B3GNT7	AHNAK	ICT1	CRISPLD2
	CDC42EP5	CARMIL1	FAM105A	METTL16										RPS16	SLC26A2	C21orf2	ZNF597
	TMSB4X	HIST1H3H	FAM60A	CDC42BPG											MUC20-OT1	LLNLR-245B6.1	CXCL2
	CCDC64B	EGR1	FAM45A	ZCWPW1											PNISR	CTD-2119F7.2	GPX3
	C20orf24	TENT5A	FAM129B	ZNF184											AC023157.3	RP11-519G16.5	FYN
	COX6A1	SELENBP1	FAM134A	HAAO											MUC12	MESDC1	HIST1H1B
	BTF3	RBM25	AC003029.1	TCEA2											SEM1	RP11-835E18.2	MDP1
	ID1	ERN2	PROSC	CFAP65											PRPF4B	AC009133.12	PSTPIP1
	TSPO	HIST2H4B	C16orf88	MATK											ITLN1	ATP5S	FAM118A
	MMP24-AS1	HES1	TMEM56	CRISPLD2											PCK1	C6orf203	HRH1
	PRSS3	DDX3X	MT-TL1	ZNF597											GOLGB1	C17orf101	PIK3R2
	TMEM261	NR4A1	RARRES3	CXCL2											LUC7L3	RP11-670E13.6	COQ10A
	MT1F	RTRAF	RP11-640M9.1	GPX3											PNN	CECR5	FUZ
	RHOC	TMEM63A	C21orf59	FYN											BTG2	PPP2R4	TTLL3
	MIF	HIST2H2BF	RP11-220I1.1	HIST1H1B											RSRP1	U47924.27	SLC13A2
	RPLP2	GOLGA4	FAM134B	MDP1											MUC4	HN1L	PFKFB3
	MRPL41	BUD23	RP6-109B7.3	PSTPIP1											HIST1H4C	RP11-295G20.2	SGSM3
	PDE4C	SLC26A3	RP11-14N7.2	FAM118A											MTRNR2L8	FAM101A	CREM
	RPL27A	THUMPD3-AS1	LRRC16A	HRH1											ELOB	DOPEY2	SRGN
	BEST4	KHDC4	SMEK1	PIK3R2											MUC2	C14orf179	EIF4A1
	SRI	NKTR	RP11-395P17.3	COQ10A												TMEM2	SLC15A1
	RPL36A	ATP2A3	SSSCA1	FUZ												CTB-55O6.8	FXYD5
	ODC1	RNF213	ADRBK1	TTLL3												CTD-2396E7.11	INTS6L
	C4orf48	USP15	SLC9A3	SLC13A2												HRASLS2	ABCB9
	RPL26	CTNND1	C11orf73	PFKFB3												RP11-792A8.4	TMC8
	RPS13	PKN2	PQLC1	SGSM3												C14orf159	ERICH5
	DDT	LDLR	FAM127B	CREM												KIAA1715	GRK5
	KLF4	RSBN1L	GRAMD3	SRGN												FAM58A	LRP4
	2025-09-15	WASHC1	C1orf123	EIF4A1												RP11-205M20.3	IGLV7-46
	SLC25A6	COPS9	CTC-539A10.4	SLC15A1												MUM1	KLHL21
	KRT10	HIST1H2AH	C12orf36	FXYD5												RP3-395M20.8	HOXB13
	RPL27	SRSF10	METTL12	INTS6L												LYRM5	CLN6
	RPL23	AL021453.1	RP3-412A9.11	ABCB9												C2orf47	DMKN
	BAG1	SRSF7	C14orf142	TMC8												RP11-113K21.5	HIST2H2AC
	RPL9	HNRNPU	KIAA0907	ERICH5												TROVE2	TRPV3
	ACTB	AL118516.1	RP11-12G12.7	GRK5												CHTF8	PPP1R18
	EEF1A1	ABCC3	FAM213B	LRP4												MUT	RAC2
	CHCHD2	RBM39	CTD-2568A17.3	IGLV7-46												CH507-513H4.1	DNALI1
	HNRNPA0	MAT2A	2010-09-01	KLHL21												ATP5SL	DKK3
	MYOM1	UPF2	OBFC1	HOXB13												RP11-59E19.1	PARP8
	MT1E	SGK1	RFWD2	CLN6												C9orf69	IGHV4-34
	RPS27A	DSP	RP11-108M9.4	DMKN												C17orf62	GYPC
	CD59	SMG1	RP11-773D16.1	GDF15												C15orf57	ARL4C
	MPST	NEAT1	ICT1	HIST2H2AC												ADCK3	COX6B2
	ZG16	TUBA1B	C21orf2	TRPV3												SKIV2L2	ASB3
	PRELID1	NLRC5	LLNLR-245B6.1	PPP1R18												RP11-164A7.1	CHRNA7
	CYSTM1	PRRC2C	CTD-2119F7.2	RAC2												RQCD1	LRRC56
	MRPL23	NOP53	RP11-519G16.5	DNALI1												RP11-1094M14.11	WDR74
	ITM2C	UGP2	MESDC1	DKK3												JHDM1D-AS1	TNFRSF10D
	LINC01207	SELENOS	RP11-835E18.2	PARP8												RP11-465B22.8	IGKV1-39
	COX7A2	FAT1	AC009133.12	IGHV4-34												2008-09-01	ARHGDIB
	CLDN23	PATJ	ATP5S	GYPC												PAPD4	DDX3Y
	SDCBP2	ATP5PB	C6orf203	ARL4C												CTD-2003C8.1	PABPC1L
	C19orf60	SNHG12	C17orf101	PPP1R15A												KIAA1161	CFB
	HNRNPA1	AKAP9	RP11-670E13.6	COX6B2												RP11-163O17.1	CLEC2B
	NPC2	ZFC3H1	CECR5	ASB3												TMEM55B	XRRA1
	RANBP1	TXNIP	PPP2R4	CHRNA7												FBXO18	HLA-DPA1
	MT1X	YME1L1	U47924.27	TLE4												COL4A3BP	MYO15B
	MZT2A	SYNE2	HN1L	LRRC56												TSSC1	TPPP
	RPS15A	FOSB	RP11-295G20.2	WDR74												KIAA0141	PABPC4
	MT-CO1	AP001160.1	FAM101A	TNFRSF10D												C2orf54	CD52
	RPL10A	NUFIP2	DOPEY2	IGKV1-39												AC004951.6	OSGIN1
	FABP5	MT-ATP8	C14orf179	ARHGDIB												C4orf27	KLHL15
	RPSA	TLE4	TMEM2	DDX3Y												MT-TP	ANKRD37
	PVRL2	ATP2C2	CTB-55O6.8	PABPC1L												METTL10	GABRA2
	RP11-357H14.17	HIST4H4	CTD-2396E7.11	CFB												YAE1D1	TTLL6
	CD9	HSPA2	HRASLS2	CLEC2B												FAM134C	HCG27
	TMEM59	TAF1D	RP11-792A8.4	XRRA1												CTB-50L17.10	AZIN2
	OAZ1	AHI1	C14orf159	HLA-DPA1												KIAA0368	EAF2
	HLA-C	ELF3	KIAA1715	MYO15B												RP11-5C23.3	CYTIP
	MINOS1	HNRNPA2B1	FAM58A	TPPP												BRE	UTY
	SLPI	SON	RP11-205M20.3	PABPC4												CTGF	MEPCE
	EIF3E	SELENOH	MUM1	CD52												RP11-111M22.3	TRAF3IP3
	WBSCR22	FRYL	RP3-395M20.8	OSGIN1												C9orf3	HAUS4
	ALKBH7	TCF25	LYRM5	KLHL15												RP11-352M15.2	PRSS22
	CXCL3	AC020916.1	C2orf47	ANKRD37												C19orf66	SMN1
	WBP5	CEMIP2	RP11-113K21.5	GABRA2												WRB	INVS
	UQCRFS1	POLR2J3.1	TROVE2	NR4A1												DSCR3	DEPDC7
	AGPAT2	HEXIM1	CHTF8	TTLL6												TMEM5	ZC3H10
	RPS25	AHNAK	MUT	HCG27												FAM35A	SYP
	EBPL	SLC26A2	CH507-513H4.1	AZIN2												HOXA11-AS1	ADM
	C17orf89	MUC20-OT1	ATP5SL	EAF2												CCBL2	MFGE8
	C16orf13	CLCA1	RP11-59E19.1	CYTIP												HMHA1	L3MBTL1
	JTB	GADD45B	C9orf69	UTY												AP003774.1	CD48
	MYDGF	PNISR	C17orf62	MEPCE												RP13-122B23.13	MAF
	ITM2B	AC023157.3	C15orf57	TRAF3IP3												AC007246.3	PSMB10
	NGFRAP1	RETNLB	ADCK3	HAUS4												KIAA1468	MAFF
	RPL15	MUC12	SKIV2L2	PRSS22												C11orf57	ZNF296
	MARCKSL1	POLR2A	RP11-164A7.1	SMN1												RP11-627G18.3	ARIH2OS
	TMEM176B	ATP5F1A	RQCD1	INVS												FAM208A	ZNF503
	B3GNT7	ATP5F1C	RP11-1094M14.11	DEPDC7												FAM195B	TMEM74B
	NDUFB9	Z93241.1	JHDM1D-AS1	ZC3H10												FAM46C	NDST2
	IGFBP2	SEM1	RP11-465B22.8	SYP												PAPD5	TFPI
	RPS16	ATP5PO	2008-09-01	ADM												GLT25D1	TAF4B
	AK1	PRPF4B	PAPD4	MFGE8												RP11-234B24.2	IGHV3-74
		HIST1H2AG	CTD-2003C8.1	L3MBTL1												CTC-358I24.1	BAIAP3
		SELENOK	KIAA1161	CD48												ZCCHC6	GNL3L
		ITLN1	RP11-163O17.1	MAF												KIAA0430	MAP9
		ATP5PD	RP1-313I6.12	PSMB10												RP11-197O15.1	SH2D2A
		AL355075.4	TMEM55B	MAFF												AC090421.1	FAM43A
		CA1	FBXO18	ZNF296												KIAA1147	SMARCE1
		PCK1	COL4A3BP	NABP1												RP11-358M11.2	CRYBB2
		GOLGB1	TSSC1	ARIH2OS												RP5-1129J21.3	DLEU2
		BRD2	KIAA0141	ZNF503												XXbac-B135H6.15	OBSL1
		LUC7L3	C2orf54	TMEM74B												RP11-467L13.7	HSPA1A
		CENPX	AC004951.6	NDST2												RP11-1143G9.4	LINC00511
		JPT1	C4orf27	TFPI												AGPAT6	FBXL18
		PNN	MT-TP	TAF4B												AC005355.2	ELAVL2
		AC103702.2	METTL10	IGHV3-74												WBSCR16	ARHGAP9
		HIST1H1E	YAE1D1	BAIAP3												C14orf80	CHKB
		BTG2	FAM134C	GNL3L												CTC-228N24.3	DUSP2
		PPP1R10	CTB-50L17.10	MAP9												TMEM57	IGKV4-1
		ZRANB2	KIAA0368	SH2D2A												FAM63B	KCNQ1OT1
		RSRP1	RP11-5C23.3	FAM43A												PDDC1	ACCS
		ATP5MC1	BRE	SMARCE1												RP11-747D18.1	AATK
		ATP5MF	CTGF	CRYBB2												C1orf27	COL9A3
		MUC4	RP11-111M22.3	DLEU2												RP11-83A24.2	MAPK8IP3
		AC007952.4	C9orf3	OBSL1												RP11-140K17.3	EVL
		ATP5MC2	RP11-352M15.2	HSPA1A												KIAA1370	IER5L
		ATP5MPL	C19orf66	FOSB												UTP14C	CAPRIN2
		ATP5F1D	WRB	LINC00511												RP11-796I2.2	PPM1N
		SELENOP	DSCR3	FBXL18												RP11-390E23.6	IGHV4-39
		SOX4	TMEM5	ELAVL2												FAM127A	HLA-DPB1
		TCIM	FAM35A	ARHGAP9												FAM84B	CXXC4
		ATP5F1B	HOXA11-AS1	CHKB												C7orf49	BOLA2B
		SELENOW	CCBL2	DUSP2												AC100748.2	RNASEH2A
		ATP5PF	HMHA1	IGKV4-1												FAM208B	SLC39A10
		HIST1H4C	AP003774.1	KCNQ1OT1												FDX1L	CCNE2
		ATP5MD	RP13-122B23.13	ACCS												KIAA1967	OGDHL
		CSKMT	AC007246.3	CXCL3												RP1-265C24.9	ENO3
		ATP5MG	KIAA1468	AATK												EPT1	APOC1
		ATP5IF1	C11orf57	COL9A3												NCRNA00107	RPL17
		ATP5MC3	RP11-627G18.3	MAPK8IP3												KIAA1551	TRERF1
		MTRNR2L8	FAM208A	EVL												RP1-278O22.1	ERVK3-1
		ELOB	FAM195B	IER5L												XXbac-BPG246D15.8	PIK3CG
		ATP5ME	FAM46C	CAPRIN2												C17orf63	ZNF230
		ATP5F1E	PAPD5	PPM1N												CTA-243E7.1	PDZK1
		MTRNR2L12	GLT25D1	ARHGEF38												RP11-322M19.1	SH2D6
		MUC2	RP11-234B24.2	IGHV4-39												RP11-462G2.1	IGHV1-46
		PLCG2	CTC-358I24.1	HLA-DPB1												AC084018.1	LSP1
			ZCCHC6	CXXC4												CCDC94	IGLV3-25
			KIAA0430	BOLA2B												C6orf106	GPR65
			RP11-197O15.1	RNASEH2A												RP11-44F21.5	POLD4
			AC090421.1	SLC39A10												RP11-977G19.11	RIMKLB
			KIAA1147	CCNE2												AC068491.1	HBA1
			RP11-358M11.2	OGDHL												AP000439.3	C18orf32
			RP5-1129J21.3	ENO3												RP13-582O9.5	EGR2
			XXbac-B135H6.15	APOC1												HOXA-AS4	HOXD11
			RP11-467L13.7	RPL17												RP3-395M20.12	NRARP
			RP11-1143G9.4	TRERF1												RP11-680F8.1	ADSSL1
			AGPAT6	ERVK3-1												NARFL	ISYNA1
			AC005355.2	PIK3CG												RP11-391M1.3	ZNF165
			WBSCR16	ZNF230												FAM73B	FGF9
			C14orf80	PDZK1												RP11-151N17.2	CXCL8
			CTC-228N24.3	SH2D6												RP11-96D1.11	DCLK2
			TMEM57	IGHV1-46												C16orf62	S100A1
			FAM63B	LSP1												RP11-325F22.4	CXCL1
			PDDC1	IGLV3-25												C19orf52	HIST1H4J
			RP11-747D18.1	GPR65												CTC-444N24.11	IGLV1-51
			C1orf27	POLD4												RP11-390F4.3	SKAP1
			RP11-83A24.2	RIMKLB												FAM188A	TREH
			RP11-140K17.3	HBA1												ST20	IGHV3-30
			KIAA1370	POLR2A												PQLC3	NOP2
			UTP14C	C18orf32												AC009014.3	C16orf54
			RP11-796I2.2	EGR2												CTC-425F1.4	HSPA1B
			RP11-390E23.6	HOXD11												CTD-2377D24.6	VIM
			FAM127A	NRARP												FAM109A	CGNL1
			FAM84B	ADSSL1												KIAA0226L	IRF9
			C7orf49	ISYNA1												C7orf13	TBCE
			AC100748.2	ZNF165												C6orf222	GADD45G
			FAM208B	FGF9												CTD-2267D19.2	DNAJB1
			FDX1L	CXCL8												CYR61	PLCB2
			KIAA1967	DCLK2												HIST2H2AA3	RNASE4
			RP1-265C24.9	S100A1												CTA-29F11.1	POLH
			EPT1	CXCL1												NUPL2	ANKHD1
			NCRNA00107	HIST1H4J												EFCAB4B	NXF1
			KIAA1551	IGLV1-51												HEXDC	PHLDA1
			RP1-278O22.1	SKAP1												CTA-293F17.1	HIST1H2BC
			XXbac-BPG246D15.8	TREH												KIAA1429	DDX47
			C17orf63	IGHV3-30												FTSJ2	ARG2
			CTA-243E7.1	NOP2												SEPN1	RGS2
			RP11-322M19.1	HSPA2												RP11-158I9.8	PCP4
			RP11-462G2.1	C16orf54												CXorf23	DNAJB4
			AC084018.1	HSPA1B												ZCCHC11	TMEM107
			CCDC94	VIM												FAM175B	PMAIP1
			C6orf106	CGNL1												SELO	RELT
			RP11-44F21.5	PPP1R10												C6orf1	UCN3
			RP11-977G19.11	IRF9												CCDC109B	TBC1D10C
			AC068491.1	TBCE												AC066593.1	ANXA6
			AP000439.3	GADD45G												RP11-159F24.1	ATP13A4
			RP13-582O9.5	DNAJB1												AC112229.7	RND1
			HOXA-AS4	PLCB2												WBSCR27	ERO1B
			RP3-395M20.12	RNASE4												C18orf8	LBH
			RP11-680F8.1	POLH												C7orf43	RELL1
			NARFL	ANKHD1												KIAA0195	ABTB2
			RP11-391M1.3	NXF1												METTL13	HIST1H2BH
			FAM73B	PHLDA1												RP11-347P5.1	PRAC1
			RP11-151N17.2	HIST1H2BC												RP11-886P16.3	IGHV4-4
			RP11-96D1.11	DDX47												C5orf28	BAMBI
			C16orf62	ARG2												RP11-294J22.6	CHAC1
			RP11-325F22.4	RGS2												RP11-874J12.2	IGHV1-18
			C19orf52	PCP4												C9orf114	IGHV3-23
			CTC-444N24.11	DNAJB4												RP11-591N1.1	GRASP
			RP11-390F4.3	TMEM107												RP11-677M14.3	MTG1
			FAM188A	NLRC5												SDCCAG3	KLLN
			ST20	PMAIP1												FAM3B	ACAP1
			PQLC3	RELT												CH17-340M24.3	IGKV3-11
			AC009014.3	UCN3												RP5-862P8.2	COL1A1
			CTC-425F1.4	TBC1D10C												CTB-50E14.6	ITGA4
			CTD-2377D24.6	ANXA6												RP11-806L2.3	LAT
			FAM109A	ATP13A4												RP11-538P18.2	MFSD14A
			KIAA0226L	RND1												C9orf37	TAGAP
			C7orf13	ERO1B												RP11-385F7.1	CXCR4
			C6orf222	LBH												RP11-166P13.4	GPR183
			CTD-2267D19.2	RELL1												RP11-789C1.1	SCAMP5
			CYR61	ABTB2												ZZZ3	GPS2
			HIST2H2AA3	HIST1H2BH												CTD-2336O2.1	KIF5C
			CTA-29F11.1	HIST1H3H												C3orf17	TAS1R3
			NUPL2	PRAC1												2001-09-01	TRPM5
			EFCAB4B	IGHV4-4												AL035209.2	BAIAP2
			HEXDC	BAMBI												RP11-467J12.4	TCF4
			CTA-293F17.1	CHAC1												RP11-44N21.1	BBS1
			KIAA1429	IGHV1-18												RP11-49I11.1	ZNF286A
			FTSJ2	IGHV3-23												RP11-242D8.1	GLIDR
			SEPN1	GRASP												AC074117.10	SCT
			RP11-158I9.8	MTG1												CTD-2186M15.3	GZMA
			CXorf23	KLLN												FUK	RAB24
			ZCCHC11	ACAP1												CTD-2015H6.3	ZNF564
			FAM175B	IGKV3-11												RP11-995C19.3	CD83
			SELO	COL1A1												AC093323.3	IGKV3-20
			C6orf1	ITGA4												C21orf119	ETV1
			CCDC109B	LAT												C5orf45	TSPYL2
			AC066593.1	MFSD14A												RP11-349K16.1	FCMR
			RP11-159F24.1	TAGAP												RP11-611E13.2	NPIPB4
			AC112229.7	CXCR4												RP11-443B7.1	TUBA1A
			WBSCR27	GPR183												RP11-488L18.10	CYP51A1
			C18orf8	SCAMP5												ADCK4	CCSER1
			C7orf43	GPS2												CTC-504A5.1	PSMA6
			KIAA0195	KIF5C												CTC-338M12.5	PDE4B
			METTL13	TAS1R3												CTC-524C5.2	SCG2
			RP11-347P5.1	TRPM5												RP11-326F20.5	FXYD1
			RP11-886P16.3	BAIAP2												RNMTL1	AMACR
			C5orf28	GADD45B												AC073283.4	PRR3
			RP11-294J22.6	TCF4												RP11-660L16.2	IGKC
			RP11-874J12.2	BBS1												C10orf76	TJP2
			C9orf114	ZNF286A												RP11-345J4.5	IGHV1-2
			RP11-591N1.1	GLIDR												SLC35E2	WASHC2A
			RP11-677M14.3	SCT												CTD-3184A7.4	COX16
			SDCCAG3	GZMA												MKL2	NKG7
			FAM3B	RAB24												MRE11A	HOMER1
			CH17-340M24.3	ZNF564												MT-TI	RAVER1
			RP5-862P8.2	CD83												RP11-539L10.3	CACNA1A
			CTB-50E14.6	IGKV3-20												RP1-80B9.2	DUSP4
			RP11-806L2.3	ETV1												GLTSCR1L	SLC6A19
			RP11-538P18.2	TSPYL2												DIRC2	NGRN
			C9orf37	FCMR												RP11-30P6.6	LTB
			RP11-385F7.1	NPIPB4												C3orf58	ZNF331
			RP11-166P13.4	TUBA1A												RP1-39G22.7	B4GALNT4
			RP11-789C1.1	CYP51A1												RP11-867G23.8	ANKRD20A4
			ZZZ3	CCSER1												C20orf196	USP9Y
			CTD-2336O2.1	PSMA6												RP11-22C11.2	RPP21
			C3orf17	PDE4B												CTD-2270L9.4	TPM2
			2001-09-01	SCG2												KDELC2	INPP5D
			AL035209.2	FXYD1												RP3-325F22.5	RRAD
			RP11-467J12.4	AMACR												FAM63A	RASD1
			RP11-44N21.1	PRR3												RP11-508N22.2	RBM4
			RP11-49I11.1	IGKC												CTD-3074O7.5	RORA
			RP11-242D8.1	TJP2												FAM175A	IFI30
			AC074117.10	IGHV1-2												AP006222.2	TNFRSF17
			CTD-2186M15.3	WASHC2A												ORAOV1	MSH5
			FUK	COX16												CCDC41	INSM1
			CTD-2015H6.3	NKG7												RP4-568C11.4	IGLV4-69
			RP11-995C19.3	HOMER1												CECR1	SLC10A5
			AC093323.3	RAVER1												RP5-881L22.5	RUNX3
			C21orf119	CACNA1A												AC138517.6	EIF4EBP3
			C5orf45	DUSP4												VPRBP	FBXL19-AS1
			RP11-349K16.1	SLC6A19												MTERFD3	MUC20
			RP11-611E13.2	NGRN												RP5-882C2.2	C1QA
			RP11-443B7.1	LTB												AC113189.5	IGHA1
			RP11-488L18.10	ZNF331												FAM57A	IGKV1-9
			ADCK4	B4GALNT4												RP11-465N4.4	VPREB3
			CTC-504A5.1	ANKRD20A4												RP1-34B20.21	HIST1H2BN
			CTC-338M12.5	USP9Y												RP11-545E17.3	IGLV1-40
			CTC-524C5.2	RPP21												RP11-397E7.5	IGKV2-30
			RP11-326F20.5	TPM2												ZUFSP	TM9SF1
			RNMTL1	INPP5D												RP11-452F19.3	COL6A1
			AC073283.4	RRAD												CTD-2547H18.1	SOCS1
			RP11-660L16.2	RASD1												RP11-841O20.2	IGHV5-51
			C10orf76	RBM4												ENTHD2	CD7
			RP11-345J4.5	RORA												CTC-329H14.4	CLU
			SLC35E2	IFI30												LDOC1L	IGLV2-23
			CTD-3184A7.4	TNFRSF17												CTB-175P5.4	COL27A1
			MKL2	MSH5												RP11-395A13.2	ZNF585A
			MRE11A	INSM1												RP11-540A21.3	CSRNP2
			MT-TI	IGLV4-69												TLDC1	IGHV3-72
			RP11-539L10.3	SLC10A5												C15orf52	C1QB
			RP1-80B9.2	RUNX3												CTD-2135J3.2	IGHV4-59
			GLTSCR1L	EIF4EBP3												CTC-459F4.3	LCK
			DIRC2	FBXL19-AS1												C12orf48	MZB1
			RP11-30P6.6	MUC20												RP11-345P4.9	KRBA2
			C3orf58	C1QA												MTL5	ACY1
			RP1-39G22.7	IGHA1												TMEM188	IGLV2-8
			RP11-867G23.8	IGKV1-9												RP4-605O3.4	SARNP
			C20orf196	VPREB3												RP11-212P7.2	PCDH20
			RP11-22C11.2	PLCG2												RP11-963H4.3	VAMP1
			CTD-2270L9.4	HIST1H2BN												DGCR14	IGHV3-7
			KDELC2	IGLV1-40												CTA-292E10.6	TVP23C
			RP3-325F22.5	IGKV2-30												PRUNE	CDKN1C
			FAM63A	TM9SF1												AMICA1	IGKV1-27
			RP11-508N22.2	COL6A1												RP5-1125A11.1	GEM
			CTD-3074O7.5	SOCS1												AL592284.1	CD27
			FAM175A	IGHV5-51												C4orf32	IGLV1-47
			AP006222.2	CD7												C15orf58	LIN37
			ORAOV1	CLU												RP11-392P7.6	IGLV3-19
			CCDC41	IGLV2-23												RP11-752G15.6	GNG11
			RP4-568C11.4	COL27A1												RP11-61K9.3	IGKV1-5
			CECR1	ZNF585A												RP11-10O17.2	LY6H
			RP5-881L22.5	CSRNP2												AC073046.4	RASSF10
			AC138517.6	IGHV3-72												C9orf172	CXCL12
			VPRBP	C1QB												C16orf52	HAP1
			MTERFD3	IGHV4-59												DIEXF	SPARCL1
			RP5-882C2.2	SNHG12												LINC01272	LAG3
			AC113189.5	LCK												RP11-231E4.4	IGKV1-6
			FAM57A	MZB1												AC003075.4	SRCAP
			RP11-465N4.4	KRBA2												RP11-813I20.3	FOXJ1
			RP1-34B20.21	ACY1												DOPEY1	IGFBP7
			RP11-545E17.3	AK1												RP11-115C21.2	GABARAP
			RP11-397E7.5	IGLV2-8												RP11-51J9.5	HOPX
			ZUFSP	SARNP												RP11-138A9.2	IGHV3-15
			RP11-452F19.3	PCDH20												RP11-120K24.2	RGS1
			CTD-2547H18.1	VAMP1												CTD-2037K23.2	ITPR1
			RP11-841O20.2	IGHV3-7												XXbac-B476C20.9	IGLV1-44
			ENTHD2	HEXIM1												RP11-386I14.4	SDR42E2
			CTC-329H14.4	TVP23C												RP13-1032I1.7	CD79A
			LDOC1L	CDKN1C												BAIAP2-AS1	IL7R
			CTB-175P5.4	IGKV1-27												LARGE	HIST1H4H
			RP11-395A13.2	GEM												IKBKAP	LINC00261
			RP11-540A21.3	CD27												RP11-258C19.5	COL1A2
			TLDC1	IGLV1-47												2006-09-01	CCL5
			C15orf52	LIN37												CTB-113I20.2	IGLV2-14
			CTD-2135J3.2	IGLV3-19												AC027763.2	IGLV2-11
			CTC-459F4.3	GNG11												LA16c-380H5.5	NPIPB11
			C12orf48	IGKV1-5												RP11-511P7.5	NKX2-2
			RP11-345P4.9	LY6H												C10orf11	RHOH
			MTL5	RASSF10												RNF219	ATP6V1C2
			TMEM188	CXCL12												GGT1	RGS5
			RP4-605O3.4	HAP1												RP11-468E2.4	IGFBP3
			RP11-212P7.2	SPARCL1												RP11-10E18.6	CYP2W1
			RP11-963H4.3	LAG3												CH507-338C24.1	LY6G5B
			DGCR14	IGKV1-6												RN7SL368P	IGHV3-11
			CTA-292E10.6	SRCAP												FAM206A	ATXN7
			PRUNE	FOXJ1												RP11-758H9.2	SLC7A5
			AMICA1	IGFBP7												RP11-58E21.3	HIST1H2BE
			RP5-1125A11.1	GABARAP												RP11-244F12.3	SOWAHB
			AL592284.1	HOPX												RP11-382A20.3	DCN
			C4orf32	IGHV3-15												RP11-473M20.14	HIST1H2BF
			C15orf58	RGS1												AP003068.23	PAGR1
			RP11-392P7.6	ITPR1												RP11-327P2.5	CAPN3
			RP11-752G15.6	IGLV1-44												RN7SKP127	PLK2
			RP11-61K9.3	SDR42E2												RP11-708J19.1	TXNDC5
			RP11-10O17.2	CD79A												RP11-313D6.4	C1R
			AC073046.4	IL7R												RP11-90D4.2	FN1
			C9orf172	HIST1H4H												CTD-2017D11.1	TTC4
			C16orf52	LINC00261												RP11-431H16.2	IGHV2-5
			DIEXF	HIST1H4E												RP1-278C19.3	ARL4D
			LINC01272	COL1A2												RP11-400F19.6	PGF
			RP11-231E4.4	CCL5												RP11-166P13.3	AC058791.1
			AC003075.4	IGLV2-14												RP11-727F15.9	IGHV3-48
			RP11-813I20.3	IGLV2-11												RP11-1072A3.2	CRIP1
			DOPEY1	NPIPB11												MKL1	CD3E
			RP11-115C21.2	NKX2-2												FAM198B	IGKV1-16
			RP11-51J9.5	RHOH												RP11-1055B8.9	IGKV1-17
			RP11-138A9.2	ATP6V1C2												ABHD14A-ACY1	CD3D
			RP11-120K24.2	RGS5												RP11-192H23.6	HLA-DQA2
			CTD-2037K23.2	IGFBP3												RP11-16E18.4	EGFL8
			XXbac-B476C20.9	CYP2W1												CTC-205M6.2	TPH1
			RP11-386I14.4	LY6G5B												CTB-175E5.4	ARHGAP15
			RP13-1032I1.7	IGHV3-11												RP11-63P12.6	COL2A1
			BAIAP2-AS1	ATXN7												RP11-448A19.1	TPSB2
			LARGE	SLC7A5												RP11-398C13.8	CHGB
			IKBKAP	HIST1H2BE												C10orf10	GZMM
			RP11-258C19.5	SOWAHB												RP11-421L21.3	SCG5
			2006-09-01	DCN												FAM173B	RGCC
			CTB-113I20.2	HIST1H2BF												RNU12	FAM72A
			AC027763.2	JCHAIN												CTC-459F4.2	CD69
			LA16c-380H5.5	PAGR1												PQLC2	CATSPERG
			RP11-511P7.5	CAPN3												PAPD7	CD3G
			C10orf11	PLK2												RP11-297L17.2	CCL3
			RNF219	TXNDC5												RP11-317L10.1	CRYBA2
			GGT1	C1R												KB-431C1.4	PLVAP
			RP11-468E2.4	FN1												PYCRL	IGFLR1
			RP11-10E18.6	TTC4												RP11-544A12.8	SCGN
			CH507-338C24.1	IGHV2-5												RP11-169K16.9	NR4A3
			RN7SL368P	ARL4D												RP11-35P15.1	SERPING1
			FAM206A	PGF												AC093673.5	RAD50
			RP11-758H9.2	AC058791.1												C19orf68	FEV
			RP11-58E21.3	IGHV3-48												RP11-25K19.1	MAN2B1
			RP11-244F12.3	CRIP1												RP11-382A18.1	DLL4
			RP11-382A20.3	CD3E												RP11-791I24.4	IGHM
			RP11-473M20.14	IGKV1-16												RP11-172H24.4	NEUROD1
			AP003068.23	IGKV1-17												ZNF816-ZNF321P	IGLV7-43
			RP11-327P2.5	CD3D												RP11-596C23.2	IGHG2
			RN7SKP127	HLA-DQA2												RP11-182L21.6	C1QC
			RP11-708J19.1	EGFL8												AL356017.3	HIST1H2BK
			RP11-313D6.4	TPH1												AC002310.12	SCG3
			RP11-90D4.2	ARHGAP15												AC090186.1	A2M
			CTD-2017D11.1	COL2A1												RP11-328M4.2	STBD1
			RP11-431H16.2	TPSB2												RP5-1159O4.1	FADS3
			RP1-278C19.3	CHGB												RP11-502I4.1	DLG4
			RP11-400F19.6	GZMM												AC009005.2	WASHC2C
			RP11-166P13.3	SCG5												CASC5	MSX1
			RP11-727F15.9	RGCC												CTD-3138B18.5	EGLN2
			RP11-1072A3.2	FAM72A												GLTSCR1	ANGPTL4
			MKL1	CD69												RP11-187E13.1	EGR3
			FAM198B	HIST1H2AG												FAM109B	PARD6G-AS1
			RP11-1055B8.9	CATSPERG												RP11-498C9.15	MBOAT1
			ABHD14A-ACY1	CD3G												CEBPA-AS1	MAFB
			RP11-192H23.6	CCL3												HKR1	AMT
			RP11-16E18.4	IGHA2												C22orf29	FOSL1
			CTC-205M6.2	CRYBA2												RP11-285F7.2	HIST1H3B
			CTB-175E5.4	PLVAP												RP11-117B7.1	TRBC2
			RP11-63P12.6	IGFLR1												RP11-499E18.1	CST7
			RP11-448A19.1	SCGN												RP11-1000B6.3	C17orf49
			RP11-398C13.8	NR4A3												SGK494	IGLC3
			C10orf10	SERPING1												RP11-490M8.1	HSPA6
			RP11-421L21.3	RAD50												RP11-521C20.4	PTCH2
			FAM173B	FEV												AC002467.7	MAFA
			RNU12	MAN2B1												KIAA1456	SPARC
			CTC-459F4.2	DLL4												RP11-138A9.1	DIO3
			PQLC2	IGHM												RP11-416N2.4	CCL4
			PAPD7	NEUROD1												CSRP2BP	MRPL38
			RP11-297L17.2	IGLV7-43												RP13-188A5.1	KLRB1
			RP11-317L10.1	IGHG2												RP11-343C2.12	SRXN1
			KB-431C1.4	C1QC												RP11-156K23.3	CD2
			PYCRL	HIST1H2BK												RP11-499P20.2	TTR
			RP11-544A12.8	SCG3												RP5-827C21.4	CHGA
			RP11-169K16.9	A2M												MT-TH	APOBEC3D
			RP11-35P15.1	STBD1												NOV	C7orf25
			AC093673.5	FADS3												AC093642.3	BCKDHA
			C19orf68	DLG4												RP5-821D11.7	RWDD3
			RP11-25K19.1	WASHC2C												PLA2G16	ZNF749
			RP11-382A18.1	MSX1												RP11-284F21.10	CLN3
			RP11-791I24.4	EGLN2												RP5-1085F17.3	POU3F1
			RP11-172H24.4	ANGPTL4												SNORD3A	NBPF11
			ZNF816-ZNF321P	EGR3												AP006621.5	MFAP4
			RP11-596C23.2	PARD6G-AS1												AAED1	FSCN1
			RP11-182L21.6	MBOAT1												RP11-734K2.4	INSL5
			AL356017.3	MAFB												RP11-147L13.11	AGAP4
			AC002310.12	AMT												C22orf46	RGS16
			AC090186.1	DDX39B												CXorf24	IGLV8-61
			RP11-328M4.2	FOSL1												RP11-579D7.4	ABHD16A
			RP5-1159O4.1	HIST1H3B												AC097500.2	SNX15
			RP11-502I4.1	TRBC2												XXbac-BPGBPG55C20.2	CALML4
			AC009005.2	CST7												RP1-239B22.5	COL3A1
			CASC5	C17orf49												RP5-908M14.9	AC093157.1
			CTD-3138B18.5	IGLC3												RP5-1042K10.10	LUM
			GLTSCR1	HSPA6												AC018809.6	HIST1H4B
			RP11-187E13.1	PTCH2												RP3-406A7.7	MIAT
			FAM109B	MAFA												AC008268.3	ELL3
			RP11-498C9.15	SPARC												MT-TM	ERCC5
			CEBPA-AS1	DIO3												CTB-58E17.1	UBE2V1
			HKR1	CCL4												AC002117.1	CCL14
			C22orf29	MRPL38												PIP5K2B	CMC4
			RP11-285F7.2	KLRB1												RP5-1180E21.5	PLIN5
			RP11-117B7.1	SRXN1												C8orf41	RAB4B
			RP11-499E18.1	CD2												CTD-3014M21.4	RBP1
			RP11-1000B6.3	TTR												AP001610.9	HMGN4
			SGK494	CHGA												DHFRL1	CFH
			RP11-490M8.1	APOBEC3D												RP11-500G10.1	IGHG1
			RP11-521C20.4	C7orf25												AC017048.3	PYY
			AC002467.7	BCKDHA												RP11-849H4.2	BGLAP
			KIAA1456	RWDD3												CTC-534A2.2	RMRP
			RP11-138A9.1	ZNF749												RP11-110G21.1	PSCA
			RP11-416N2.4	CLN3												CTA-217C2.1	GNG10
			CSRP2BP	POU3F1												RP11-332H14.2	TRAPPC5
			RP13-188A5.1	NBPF11												AC005550.3	C1S
			RP11-343C2.12	HIST1H2AH												RP6-65G23.3	AC007009.1
			RP11-156K23.3	MFAP4												LL22NC03-2H8.5	MUC3A
			RP11-499P20.2	FSCN1												RP3-395M20.9	CXCL14
			RP5-827C21.4	INSL5												CTD-2555A7.2	AC006994.2
			MT-TH	AREG												CTC-304I17.6	TRAT1
			NOV	AGAP4												C8orf44	SNAI1
			AC093642.3	RGS16												RP11-554J4.1	PAM16
			RP5-821D11.7	HIST2H2BF												RP11-706O15.1	WBP1
			PLA2G16	IGLV8-61												RP11-658F2.8	HIST3H2BB
			RP11-284F21.10	ABHD16A												RP11-29H23.1	CHST5
			RP5-1085F17.3	SNX15												RN7SL2	PDXP
			SNORD3A	CALML4												RP11-195F19.5	RNF31
			AP006621.5	COL3A1												AC079922.3	IGLC2
			AAED1	AC093157.1												PTP4A1	ZNF410
			RP11-734K2.4	LUM												MAN1B1-AS1	HIST1H3C
			RP11-147L13.11	HIST1H4B												CTBP1-AS1	APOE
			C22orf46	MIAT												RP11-707G18.1	IGHV3-43
			CXorf24	ELL3												RP11-93B14.5	C11orf52
			RP11-579D7.4	ERCC5												RP11-783K16.5	GPR89B
			AC097500.2	UBE2V1												AC093734.11	PTN
			XXbac-BPGBPG55C20.2	CCL14												RBAK-RBAKDN	NME2
			RP1-239B22.5	CMC4												AC013267.2	U2AF1
			RP5-908M14.9	HIST4H4												AGPHD1	FILIP1
			RP5-1042K10.10	PLIN5												RP11-7F17.8	BSCL2
			AC018809.6	RAB4B												C5orf55	EEF1G
			RP3-406A7.7	RBP1												AC009336.24	HIST1H2BI
			AC008268.3	HMGN4												RP11-35G9.3	GCG
			MT-TM	CFH												AC046143.3	ADRB2
			CTB-58E17.1	IGHG1												RP11-91G21.1	HIST1H4A
			AC002117.1	PYY												RP5-1148A21.3	RNASEK
			PIP5K2B	BGLAP												FLVCR1-AS1	ARC
			RP5-1180E21.5	RMRP												RP11-262H14.4	TNNC1
			C8orf41	PSCA												RP11-1399P15.1	FAM72B
			CTD-3014M21.4	GNG10												RP1-249H1.4	TNFSF9
			AP001610.9	TRAPPC5												RP3-512B11.3	NHEJ1
			DHFRL1	C1S												CTD-2547G23.4	TRAC
			RP11-500G10.1	PIK3R3												RP11-166O4.6	RASL11B
			AC017048.3	AC007009.1												RP11-1398P2.1	HIST1H3J
			RP11-849H4.2	MUC3A												NCRNA00185	PCDH9
			CTC-534A2.2	CXCL14												RP13-870H17.3	IGHG3
			RP11-110G21.1	AC006994.2												RP11-218M22.1	TERC
			CTA-217C2.1	TRAT1												FAM64A	ARHGEF18
			RP11-332H14.2	SNAI1												RP11-61A14.1	LIMD1-AS1
			AC005550.3	PAM16												RP11-429G19.2	TRIM34
			RP6-65G23.3	WBP1												SNORD3B-2	IGHV1-69D
			LL22NC03-2H8.5	HIST3H2BB												C12orf72	EFNA2
			RP3-395M20.9	CHST5												RP11-347C12.10	CCL3L1
			CTD-2555A7.2	PDXP												CTD-3157E16.2	CCL2
			CTC-304I17.6	RNF31												AL591479.1	RAB43
			C8orf44	IGLC2												RP11-18C24.6	IGKV2D-28
			RP11-554J4.1	ZNF410												RP11-206L10.9	TNFSF13
			RP11-706O15.1	HIST1H3C												RP11-697M17.1	TUBB3
			RP11-658F2.8	APOE												RP11-150O12.3	RTEL1
			RP11-29H23.1	IGHV3-43												CTB-31O20.2	NICN1
			RN7SL2	HIST2H4B												RP11-277L2.4	EDC4
			RP11-195F19.5	C11orf52												RP11-983P16.4	ATG9A
			AC079922.3	GPR89B												RP11-54O7.17	MRPS24
			PTP4A1	PTN												RP5-886K2.3	IGKV2D-30
			MAN1B1-AS1	NME2												RP11-317J10.2	GTF2H4
			CTBP1-AS1	HIST1H3A												RP11-321G12.1	BOP1
			RP11-707G18.1	U2AF1												MT-TE	ABCB6
			RP11-93B14.5	FILIP1												RP11-350N15.5	C1orf61
			RP11-783K16.5	BSCL2												RP4-639F20.1	ADAMDEC1
			AC093734.11	EEF1G												RP11-497D6.4	TMEM35B
			RBAK-RBAKDN	HIST1H2BI												RP11-245J9.9	ATP1B2
			AC013267.2	GCG												LLNLR-231D4.1	HIST1H2AD
			AGPHD1	ADRB2												RP13-942N8.1	AL442125.1
			RP11-7F17.8	HIST1H4A												RP11-119D9.1	AC007216.3
			C5orf55	RNASEK												CTB-193M12.5	AC124798.1
			AC009336.24	ARC												RP11-379H18.1	AL034417.3
			RP11-35G9.3	TNNC1												RNU2-59P	AP002498.1
			AC046143.3	FAM72B												RP11-16E12.2	AL353135.2
			RP11-91G21.1	MTRNR2L12												RP11-134G8.7	AC020910.5
			RP5-1148A21.3	TNFSF9												RPPH1	ZNF503-AS1
			FLVCR1-AS1	HIST1H2BG												RP5-1171I10.5	CAVIN1
			RP11-262H14.4	NHEJ1												RP11-356J5.12	AC090152.1
			RP11-1399P15.1	TRAC												RP11-446N19.1	AC093323.1
			RP1-249H1.4	RASL11B												CTB-25B13.12	MOSMO
			RP3-512B11.3	HIST1H3J												RP11-293G6.1	PRKCQ-AS1
			CTD-2547G23.4	PCDH9												C5orf42	PIMREG
			RP11-166O4.6	IGHG3												RP11-422J8.1	AL138756.1
			RP11-1398P2.1	TERC												RP5-1103G7.4	TBILA
			NCRNA00185	ARHGEF18												AC018816.3	SMIM33
			RP13-870H17.3	LIMD1-AS1												AC062017.1	CRIM1-DT
			RP11-218M22.1	TRIM34												AC011747.4	NIPBL-DT
			FAM64A	IGHV1-69D												CTC-479C5.12	PTPRD-AS1
			RP11-61A14.1	EFNA2												RP11-800A18.4	AC109322.2
			RP11-429G19.2	CCL3L1												Z83851.1	AC009509.1
			SNORD3B-2	CCL2												RP11-872J21.3	KNL1
			C12orf72	RAB43												CCDC129	LINC01558
			RP11-347C12.10	IGKV2D-28												RP11-93H24.3	AL627171.2
			CTD-3157E16.2	TNFSF13												RP11-757F18.5	MCF2L-AS1
			AL591479.1	TUBB3												RP1-92O14.3	AL109811.2
			RP11-18C24.6	RTEL1												RP11-85F14.5	AC044802.2
			RP11-206L10.9	NICN1												RP11-550E22.3	ZGPAT
			RP11-697M17.1	EDC4												RP11-399K21.6	GASK1B
			RP11-150O12.3	ATG9A												RP11-483C6.2	AC068473.5
			CTB-31O20.2	MRPS24												RP1-71L16.2	CNEP1R1
			RP11-277L2.4	IGKV2D-30												CH507-254M2.3	AC016027.1
			RP11-983P16.4	GTF2H4												RP11-73E17.2	AC023043.1
			RP11-54O7.17	BOP1												AC009961.3	LINC00937
			RP5-886K2.3	ABCB6												RP11-383C5.4	CU638689.4
			RP11-317J10.2	C1orf61												CTD-2245O6.1	ADCY6-DT
			RP11-321G12.1	ADAMDEC1												ATHL1	PYCR3
			MT-TE	TMEM35B												RP11-112J3.16	AC018647.2
			RP11-350N15.5	ATP1B2												RP5-1074L1.4	AC020915.2
			RP4-639F20.1	HIST1H2AD												UGT2B15	AC007364.1
			RP11-497D6.4	AL442125.1												RP11-437B10.1	LINC01106
			RP11-245J9.9	AC007216.3												RP11-305L7.6	MAP3K14-AS1
			LLNLR-231D4.1	AC124798.1												AC046143.5	LINC02018
			RP13-942N8.1	AL034417.3												RP11-520M5.5	TLCD3A
			RP11-119D9.1	AP002498.1												RP11-159D12.2	EDRF1-DT
			CTB-193M12.5	AL353135.2												RP11-191G24.1	AC139887.2
			RP11-379H18.1	AC020910.5												CTD-2371O3.3	LINC02245
			RNU2-59P	ZNF503-AS1												RP11-299J3.8	FOXP1-IT1
			RP11-16E12.2	CAVIN1												AC055740.2	GDPGP1
			RP11-134G8.7	AC090152.1												RP11-326I11.3	AC009120.2
			RPPH1	AC093323.1												VTRNA1-2	AC133552.5
			RP5-1171I10.5	MOSMO												CTD-3051D23.4	POC1B-AS1
			RP11-356J5.12	PRKCQ-AS1												RP11-582E3.6	ZNF561-AS1
			RP11-446N19.1	PIMREG												RP5-1185I7.1	PWP2
			CTB-25B13.12	AL138756.1												RP11-511I2.2	AC002310.1
			RP11-293G6.1	TBILA												RP11-644F5.11	PIP4K2B
			C5orf42	SMIM33												AC106782.18	SBF2-AS1
			RP11-422J8.1	CRIM1-DT												RP11-304L19.13	FAM241A
			RP5-1103G7.4	NIPBL-DT												RP5-1092A3.4	AC106707.1
			AC018816.3	PTPRD-AS1												RP5-995J12.2	SLC49A4
			AC062017.1	AC109322.2												FAM26F	AC015813.1
			AC011747.4	AC009509.1												AC079111.1	NOP14-AS1
			CTC-479C5.12	KNL1												RP5-1033H22.2	NRAV
			RP11-800A18.4	LINC01558												LACE1	AC139100.2
			Z83851.1	AL627171.2												AC013268.5	AC016065.1
			RP11-872J21.3	MCF2L-AS1												AL355093.2	LINC02762
			CCDC129	AL109811.2												CTA-211A9.5	AC009309.1
			RP11-93H24.3	AC044802.2												RP11-343N15.5	PDCD4-AS1
			RP11-757F18.5	ZGPAT												NCRNA00115	AL137802.2
			RP1-92O14.3	GASK1B												RP1-56K13.1	LARGE1
			RP11-85F14.5	AC068473.5												RP11-504G3.1	AC046134.2
			RP11-550E22.3	CNEP1R1												RP5-1057J7.6	CASC9
			RP11-399K21.6	AC016027.1												RP3-508I15.21	CCDC196
			RP11-483C6.2	AC023043.1												MT-TK	LINC01560
			RP1-71L16.2	LINC00937												RP11-178L8.7	AL583810.1
			CH507-254M2.3	CU638689.4												RP11-337C18.8	FOXP4-AS1
			RP11-73E17.2	ADCY6-DT												MLLT4-AS1	TEX45
			AC009961.3	PYCR3												FAM69A	AL121832.2
			RP11-383C5.4	AC018647.2												MFSD7	AP006621.3
			CTD-2245O6.1	AC020915.2												NR1H4	PYCARD-AS1
			ATHL1	AC007364.1												RP11-385D13.3	AC083855.2
			RP11-112J3.16	LINC01106												RP11-386E5.1	ARMCX5-GPRASP2
			RP5-1074L1.4	MAP3K14-AS1												RP11-297N6.4	AC145207.5
			UGT2B15	LINC02018												RP11-53O19.3	FP565260.6
			RP11-437B10.1	TLCD3A												MT-TD	AC006141.1
			RP11-305L7.6	EDRF1-DT												RP11-797H7.5	LINC02709
			AC046143.5	AC139887.2												AC069277.2	SHLD1
			RP11-520M5.5	LINC02245												DFNB31	AC105942.1
			RP11-159D12.2	FOXP1-IT1												RP11-801F7.1	BOLA2
			RP11-191G24.1	GDPGP1												AC011523.2	AC073349.1
			CTD-2371O3.3	AC009120.2												CITF22-92A6.1	LHFPL3-AS2
			RP11-299J3.8	PDE4C												RP11-502I4.3	LINC01004
			AC055740.2	AC133552.5												RP13-580F15.2	AC090517.5
			RP11-326I11.3	POC1B-AS1												RP11-31F15.1	AL161421.1
			VTRNA1-2	ZNF561-AS1												NCRNA00093	KAT14
			CTD-3051D23.4	PWP2												RNA5SP151	AC092279.1
			RP11-582E3.6	AC002310.1												XXcos-LUCA11.4	SSSCA1-AS1
			RP5-1185I7.1	PIP4K2B												XXbac-BPG181B23.7	AP003498.2
			RP11-511I2.2	SBF2-AS1												RP6-99M1.2	CCN3
			RP11-644F5.11	FAM241A												RP1-180E22.3	AC096751.2
			AC106782.18	AC106707.1												AC147651.3	AC005562.1
			RP11-304L19.13	SLC49A4												CTD-3131K8.2	TYMSOS
			RP5-1092A3.4	AC015813.1												CLEC4E	AC007114.1
			RP5-995J12.2	NOP14-AS1												RP11-392E22.9	AC004982.2
			FAM26F	NRAV												APOBEC3A	AC015908.2
			AC079111.1	AC139100.2												KIAA1524	AL133297.2
			RP5-1033H22.2	AC016065.1												AP001462.6	AC022075.1
			LACE1	LINC02762												RP5-894A10.2	AC104506.1
			AC013268.5	AC009309.1												RP11-727F15.12	AC108134.2
			AL355093.2	PDCD4-AS1												C19orf40	TESMIN
			CTA-211A9.5	AL137802.2												AC093388.3	MRTFA
			RP11-343N15.5	LARGE1												KIAA1683	AC097448.1
			NCRNA00115	AC046134.2												RP1-267D11.6	STIM2-AS1
			RP1-56K13.1	CASC9												RP13-270P17.3	RTL10
			RP11-504G3.1	CCDC196												RNU4-2	AC009005.1
			RP5-1057J7.6	LINC01560												AC016697.3.1	FAM215B
			RP3-508I15.21	AL583810.1												RP11-297D21.4	AC008014.1
			MT-TK	FOXP4-AS1												NAT6	TNRC6C-AS1
			RP11-178L8.7	TEX45												RP4-549L20.3	PHETA2
			RP11-337C18.8	AL121832.2												RP11-10C24.3	AC064807.1
			MLLT4-AS1	AP006621.3												ABC12-49244600F4.3	NNT-AS1
			FAM69A	PYCARD-AS1												RP11-277L2.3	BAIAP2-DT
			MFSD7	AC083855.2												RP11-338I21.1	YTHDF3-AS1
			NR1H4	ARMCX5-GPRASP2												C22orf27	LINC01220
			RP11-385D13.3	AC145207.5												RP11-66B24.4	MHENCR
			RP11-386E5.1	FP565260.6												RP11-146F11.1	ENTR1
			RP11-297N6.4	AC006141.1												AC159540.1	AC100861.1
			RP11-53O19.3	LINC02709												KB-1732A1.1	HAGLROS
			MT-TD	SHLD1												RP11-514F3.4	SLC49A3
			RP11-797H7.5	AC105942.1												RP11-505K9.1	PRUNE1
			AC069277.2	BOLA2												RP11-33O4.1	AC015982.2
			DFNB31	AC073349.1												EYA2	AL135905.1
			RP11-801F7.1	LHFPL3-AS2												RP11-192H23.4	AC074032.1
			AC011523.2	LINC01004												RP5-943J3.2	AC096564.1
			CITF22-92A6.1	AC090517.5												RP11-379K17.12	LINC02441
			RP11-502I4.3	AL161421.1												RP5-832C2.5	AC025263.1
			RP13-580F15.2	KAT14												RP11-219A15.1	LINC02482
			RP11-31F15.1	AC092279.1												CTD-3065J16.9	TIPARP-AS1
			NCRNA00093	SSSCA1-AS1												RP11-152N13.5	AC087482.1
			RNA5SP151	AP003498.2												RP11-429J17.8	TBCE.1
			XXcos-LUCA11.4	CCN3												RP11-790G19.2	FP565260.1
			XXbac-BPG181B23.7	AC096751.2												C16orf59	COX10-AS1
			RP6-99M1.2	AC005562.1												RP11-426A6.7	AL353194.1
			RP1-180E22.3	TYMSOS												TMEM194A	NCK1-DT
			AC147651.3	AC007114.1												AC009501.4	ZSWIM9
			CTD-3131K8.2	AC004982.2												RP11-410L14.2	AC002467.1
			CLEC4E	AC015908.2												RP11-6J24.6	AL139383.1
			RP11-392E22.9	AL133297.2												C10orf35	AC024610.2
			APOBEC3A	AC022075.1												RP11-575F12.3	GIHCG
			KIAA1524	AC104506.1												RP11-725P16.2	HDGFL3
			AP001462.6	AC108134.2												RP11-75C9.1	MIR17HG
			RP5-894A10.2	TESMIN												CTA-384D8.20	AC244033.2
			RP11-727F15.12	MRTFA												RP11-977G19.12	BX664727.3
			C19orf40	AC097448.1												RP5-916L7.2	ARHGAP5-AS1
			AC093388.3	STIM2-AS1												CTD-2095E4.5	CA3-AS1
			KIAA1683	RTL10												RP11-452L6.1	AC024941.2
			RP1-267D11.6	AC009005.1												C14orf64	KANTR
			RP13-270P17.3	FAM215B												RP11-27M15.1	LINC01504
			RNU4-2	AC008014.1												CTA-363E6.2	B4GALT1-AS1
			AC016697.3.1	TNRC6C-AS1												AC093726.6	AC073332.1
			RP11-297D21.4	PHETA2												RP11-439C15.2	STIMATE
			NAT6	AC064807.1												CTD-2017F17.2	AL035071.1
			RP4-549L20.3	NNT-AS1												C7orf60	RPARP-AS1
			RP11-10C24.3	BAIAP2-DT												RP11-181C3.2	LINC01315
			ABC12-49244600F4.3	YTHDF3-AS1												RP11-301O19.1	AC008443.1
			RP11-277L2.3	LINC01220												RP11-342K6.1	PSMG3-AS1
			RP11-338I21.1	MHENCR												RP11-761E20.1	ZNF213-AS1
			C22orf27	ENTR1												RP11-164P12.4	RTL6
			RP11-66B24.4	AC100861.1												RP11-1275H24.1	LINC00894
			RP11-146F11.1	HAGLROS												CTC-463N11.3	TENT4A
			AC159540.1	SLC49A3												AP000344.3	LINC01588
			KB-1732A1.1	PRUNE1												CTD-2540F13.2	TRAM2-AS1
			RP11-514F3.4	AC015982.2												RP11-395G23.3	ELP1
			RP11-505K9.1	AL135905.1												CTC-210G5.1	DOP1A
			RP11-33O4.1	AC074032.1												RP11-1055B8.4	AC091729.3
			EYA2	AC096564.1												TMSB15B	SBNO1-AS1
			RP11-192H23.4	LINC02441												RP11-440L14.1	AL691432.2
			RP5-943J3.2	AC025263.1												AP003733.1	LRMDA
			RP11-379K17.12	LINC02482												METTL21B	AC078846.1
			RP5-832C2.5	TIPARP-AS1												RNU6ATAC39P	AL035587.2
			RP11-219A15.1	AC087482.1												RP11-119B16.2	MIR4435-2HG
			CTD-3065J16.9	TBCE.1												RP11-160E2.6	SRP14-AS1
			RP11-152N13.5	FP565260.1												RP11-514O12.4	BICRAL
			RP11-429J17.8	COX10-AS1												RP11-296O14.3	GALNT4
			RP11-790G19.2	AL353194.1												RP11-179B2.2	LINC02588
			C16orf59	NCK1-DT												AC026471.6	AC092821.3
			RP11-426A6.7	ZSWIM9												SNORD3B-1	AC083900.1
			TMEM194A	AC002467.1												RP11-1114A5.4	AL606760.3
			AC009501.4	AL139383.1												RP11-373D23.3	ATP6V0C
			RP11-410L14.2	AC024610.2												ARHGAP11B	AC093677.2
			RP11-6J24.6	GIHCG												RP11-1017G21.5	AC112220.2
			C10orf35	HDGFL3												RP11-304M2.2	AC113383.1
			RP11-575F12.3	MIR17HG												RP11-10L12.4	LINC00115
			RP11-725P16.2	AC244033.2												CTD-2589M5.4	AC147067.1
			RP11-75C9.1	BX664727.3												RP11-141C7.4	LINC00339
			CTA-384D8.20	ARHGAP5-AS1												AC142472.6	AC026462.3
			RP11-977G19.12	CA3-AS1												RP11-661A12.5	AL162390.1
			RP5-916L7.2	AC024941.2												RP1-90J20.7	AC124067.4
			CTD-2095E4.5	KANTR												C9orf91	SPTY2D1OS
			RP11-452L6.1	LINC01504												RP11-672L10.6	AC079922.2
			C14orf64	B4GALT1-AS1												RP11-819C21.1	AL358472.4
			RP11-27M15.1	AC073332.1												RP13-582O9.7	MEAK7
			CTA-363E6.2	STIMATE												CTD-2366F13.1	LINC00672
			AC093726.6	AL035071.1												RP11-817O13.8	NOTCH2NLC
			RP11-439C15.2	RPARP-AS1												CTD-2258A20.4	PLAAT3
			CTD-2017F17.2	LINC01315												XXbac-BPG299F13.17	PGGHG
			C7orf60	AC008443.1												ATP5L2	AL162231.1
			RP11-181C3.2	PSMG3-AS1												RP13-401N8.1	AC004687.1
			RP11-301O19.1	ZNF213-AS1												CTD-2553L13.10	DNAJC27-AS1
			RP11-342K6.1	RTL6												AC009403.2	MIR762HG
			RP11-761E20.1	LINC00894												AC069513.4	NAA80
			RP11-164P12.4	TENT4A												MIR3648	TTI2
			RP11-1275H24.1	LINC01588												RP11-454H13.5	LINC01023
			CTC-463N11.3	TRAM2-AS1												AC011298.2	ASB16-AS1
			AP000344.3	ELP1												AP000692.10	AL158206.1
			CTD-2540F13.2	DOP1A												VTRNA1-3	AL136131.3
			RP11-395G23.3	AC091729.3												RP11-196G18.23	AC092902.4
			CTC-210G5.1	SBNO1-AS1												RP5-1057J7.7	AC025181.2
			RP11-1055B8.4	AL691432.2												AC016629.8	TTN-AS1
			TMSB15B	LRMDA												CCDC64	RNASEH1-AS1
			RP11-440L14.1	AC078846.1												RP11-181C3.1	AC006449.6
			AP003733.1	AL035587.2												RP11-889L3.3	LINC02688
			METTL21B	MIR4435-2HG												RP11-126K1.2	SNHG21
			RNU6ATAC39P	SRP14-AS1												RP11-216B9.7	AC020765.2
			RP11-119B16.2	BICRAL												RP11-355B11.2	IQCH-AS1
			RP11-160E2.6	GALNT4												IFIT1	AC006230.1
			RP11-514O12.4	LINC02588												AP001505.10	AC022144.1
			RP11-296O14.3	AC092821.3												RP11-473I1.5	ZBTB11-AS1
			RP11-179B2.2	AC083900.1												RP11-92K2.2	PCAT6
			AC026471.6	AL606760.3												AC091729.9	ABITRAM
			SNORD3B-1	ATP6V0C												RP1-197B17.3	AC090114.2
			RP11-1114A5.4	AC093677.2												MCM3APAS	AC016727.1
			RP11-373D23.3	AC112220.2												RP11-286E11.1	AC008443.5
			ARHGAP11B	AC113383.1												CTC-426B10.1	SLC66A1
			RP11-1017G21.5	LINC00115												RP11-555K12.3	AL603832.2
			RP11-304M2.2	AC147067.1												RP11-91K11.2	LINC00847
			RP11-10L12.4	LINC00339												CTC-444N24.8	LIME1
			CTD-2589M5.4	AC026462.3												AC092295.7	AC092910.3
			RP11-141C7.4	AL162390.1												RP5-1065J22.8	AC017083.1
			AC142472.6	AC124067.4												CTC-281B15.1	UTP25
			RP11-661A12.5	SPTY2D1OS												U3.78	AC142472.1
			RP1-90J20.7	AC079922.2												RN7SL180P	AC092944.1
			C9orf91	AL358472.4												RP11-1151B14.4	SELENOI
			RP11-672L10.6	MEAK7												AGAP10	AP001554.1
			RP11-819C21.1	LINC00672												RP1-40E16.12	CAVIN3
			RP13-582O9.7	NOTCH2NLC												LA16c-431H6.6	AC009403.1
			CTD-2366F13.1	PLAAT3												RP4-612B15.3	AC092338.3
			RP11-817O13.8	PGGHG												AC005076.5	AP002748.4
			CTD-2258A20.4	AL162231.1												RP11-277P12.20	ARMH3
			XXbac-BPG299F13.17	AC004687.1												RP11-566K8.2	LINC01473
			ATP5L2	DNAJC27-AS1												RP4-594I10.3	AP002381.2
			RP13-401N8.1	MIR762HG												AF011889.4	WARS2-AS1
			CTD-2553L13.10	NAA80												KB-1507C5.2	LINC01224
			AC009403.2	TTI2												XXbac-BPG300A18.15	AL050341.2
			AC069513.4	LINC01023												RP3-487J7.2	STXBP5-AS1
			MIR3648	ASB16-AS1												FAM95B1	LINC02086
			RP11-454H13.5	AL158206.1												RP11-771K4.1	AC004816.1
			AC011298.2	AL136131.3												RP11-226B15.1	OBI1
			AP000692.10	AC092902.4												RP11-489E7.4	LINC01003
			VTRNA1-3	AC025181.2												RP11-97C16.1	EEF1AKNMT
			RP11-196G18.23	TTN-AS1												AC104667.3	SLC35E2A
			RP5-1057J7.7	RNASEH1-AS1												AC003991.3	AC012146.1
			AC016629.8	AC006449.6												RP11-796E2.4	SELENON
			CCDC64	LINC02688												RP11-514P8.12	AC005083.1
			RP11-181C3.1	SNHG21												RP4-816N1.6	AL022311.1
			RP11-889L3.3	AC020765.2												AC008872.1	LRATD2
			RP11-126K1.2	IQCH-AS1												RP11-108L7.15	AC005670.3
			RP11-216B9.7	AC006230.1												AC007182.6	AC104695.4
			RP11-355B11.2	AC022144.1												CTA-204B4.2	AL162377.1
			IFIT1	ZBTB11-AS1												RP11-631N16.2	ATPSCKMT
			AP001505.10	PCAT6												RP11-449P15.2	JMJD7
			RP11-473I1.5	ABITRAM												XXbac-BPG252P9.10	CCDC9B
			RP11-92K2.2	AC090114.2												RP11-470P21.2	AC008915.2
			AC091729.9	AC016727.1												CTD-3010D24.3	MRTFB
			RP1-197B17.3	AC008443.5												RP3-394A18.1	RELA-DT
			MCM3APAS	SLC66A1												RP11-483I13.5	AC011043.1
			RP11-286E11.1	AL603832.2												FAM92A1	AC063960.1
			CTC-426B10.1	LINC00847												RP11-666O2.2	AL354707.1
			RP11-555K12.3	LIME1												RP11-403I13.5	FAM27C
			RP11-91K11.2	AC092910.3												RP11-890B15.3	AC068888.1
			CTC-444N24.8	AC017083.1												RP11-666A20.4	AL591895.1
			AC092295.7	UTP25												RP11-798K3.2	AC079781.5
			RP5-1065J22.8	AC142472.1												RP11-147L13.13	AL392172.1
			CTC-281B15.1	AC092944.1												RP11-47A8.5	AC005261.1
			U3.78	SELENOI												CTA-215D11.5	PRXL2C
			RN7SL180P	AP001554.1												IGLL5	ESS2
			RP11-1151B14.4	CAVIN3												AC022498.1	AL512791.2
			AGAP10	AC009403.1												RP5-1136G13.2	AC009061.2
			RP1-40E16.12	AC092338.3												CH17-353B19.1	AC007114.2
			LA16c-431H6.6	AP002748.4												AC114730.3	LINC01138
			RP4-612B15.3	ARMH3												RP4-591C20.9	AL035661.1
			AC005076.5	LINC01473												IGHV3-9	AC073111.4
			RP11-277P12.20	AP002381.2												RP11-196G18.24	AC016831.5
			RP11-566K8.2	WARS2-AS1												RP4-798A10.7	AL390728.6
			RP4-594I10.3	LINC01224												RP11-480I12.3	ABRAXAS1
			AF011889.4	AL050341.2												RP5-940J5.9	AL118506.1
			KB-1507C5.2	STXBP5-AS1												RP11-802E16.3	ZUP1
			XXbac-BPG300A18.15	LINC02086												CTD-2269F5.1	RAB11B-AS1
			RP3-487J7.2	AC004816.1												RP11-434H6.7	SELENOO
			FAM95B1	OBI1												SCARNA2	DCAF1
			RP11-771K4.1	LINC01003												CTA-276F8.1	DPP10-AS1
			RP11-226B15.1	EEF1AKNMT												RN7SL499P	AL353572.4
			RP11-489E7.4	SLC35E2A												RP11-874J12.1	AP003068.2
			RP11-97C16.1	AC012146.1												XX-FW83563B9.5	BX890604.2
			AC104667.3	SELENON												RP11-452L6.5	NRSN2-AS1
			AC003991.3	AC005083.1												AC004381.6	PXN-AS1
			RP11-796E2.4	AL022311.1												RP11-567M16.6	MCUB
			RP11-514P8.12	LRATD2												RP11-147L13.12	SNHG20
			RP4-816N1.6	AC005670.3												RP5-1112D6.4	AL022162.1
			AC008872.1	AC104695.4												CTB-171A8.1	AP000873.2
			RP11-108L7.15	AL162377.1												RP11-50E11.3	AP002387.2
			AC007182.6	ATPSCKMT												RP1-80N2.3	DLGAP1-AS1
			CTA-204B4.2	JMJD7												RP11-513M16.8	LINC01687
			RP11-631N16.2	CCDC9B												RP11-464F9.20	AC127526.5
			RP11-449P15.2	AC008915.2												VTRNA1-1	LINC01091
			XXbac-BPG252P9.10	MRTFB												RP11-453E17.1	TIMM29
			RP11-470P21.2	RELA-DT												RP4-798C17.7	LINC00992
			CTD-3010D24.3	AC011043.1												RP11-820I16.4	BCLAF3
			RP3-394A18.1	AC063960.1												CTD-3064H18.1	LINC02535
			RP11-483I13.5	AL354707.1												AC016586.1	AC083973.1
			FAM92A1	FAM27C												CTD-2256P15.2	DLGAP1-AS2
			RP11-666O2.2	AC068888.1												RP11-151G14.2	AP001462.1
			RP11-403I13.5	AL591895.1												TMEM55A	ZNF875
			RP11-890B15.3	AC079781.5												RP11-284F21.9	AC010618.3
			RP11-666A20.4	AL392172.1												RP11-496N17.2	URB1-AS1
			RP11-798K3.2	AC005261.1												RP11-27M24.1	TPM1-AS
			RP11-147L13.13	PRXL2C												RP11-22N19.2	U73166.1
			RP11-47A8.5	ESS2												RP11-458J1.1	VIRMA
			CTA-215D11.5	AL512791.2												RP11-60I3.5	SCAMP1-AS1
			IGLL5	AC009061.2												AP000487.5	KRTAP5-AS1
			AC022498.1	AC007114.2												AL133245.2	AC009812.1
			RP5-1136G13.2	LINC01138												GS1-124K5.4	KANSL1-AS1
			CH17-353B19.1	AL035661.1												RP11-1260E13.2	AP002495.1
			AC114730.3	AC073111.4												RP11-135A1.2	SGMS1-AS1
			RP4-591C20.9	AC016831.5												RP11-390P2.4	PAX8-AS1
			IGHV3-9	AL390728.6												C1orf233	AC020656.1
			RP11-196G18.24	ABRAXAS1												HAS2AS	TMEM267
			RP4-798A10.7	AL118506.1												RP11-222A11.1	ABRAXAS2
			RP11-480I12.3	ZUP1												RP11-93B14.9	Z99572.1
			RP5-940J5.9	RAB11B-AS1												AC004754.3	MRPL20-AS1
			RP11-802E16.3	SELENOO												CTC-241F20.3	AC027601.6
			CTD-2269F5.1	DCAF1												ISPD	LTO1
			RP11-434H6.7	DPP10-AS1												RP11-89H19.2	CRACR2A
			SCARNA2	AL353572.4												LA16c-395F10.2	AL117382.1
			CTA-276F8.1	AP003068.2												CMPK2	AC012485.3
			RN7SL499P	BX890604.2												USP6	AC004951.1
			RP11-874J12.1	NRSN2-AS1												KIAA0922	AL024508.2
			XX-FW83563B9.5	PXN-AS1												RP1-261D10.2	ZNF528-AS1
			RP11-452L6.5	MCUB												MT-TN	AC072061.1
			AC004381.6	SNHG20												CTB-147N14.6	MRM3
			RP11-567M16.6	AL022162.1												PTRF	TTTY14
			RP11-147L13.12	AP000873.2												ZHX1-C8orf76	AC092329.4
			RP5-1112D6.4	AP002387.2												RP11-5O24.1	ZFHX2-AS1
			CTB-171A8.1	DLGAP1-AS1												MT-TA	SLC66A3
			RP11-50E11.3	LINC01687												RP11-595B24.2	LINC02747
			RP1-80N2.3	AC127526.5												RP11-84G21.1	NOTCH2NLA
			RP11-513M16.8	LINC01091												RP11-490O6.2	AC079305.3
			RP11-464F9.20	TIMM29												RP3-322G13.5	ETFBKMT
			VTRNA1-1	LINC00992												MTSS1L	AL512625.1
			RP11-453E17.1	BCLAF3												RP11-37B2.1	ASH1L-AS1
			RP4-798C17.7	LINC02535												FAM27A	NKAPD1
			RP11-820I16.4	AC083973.1												C9orf9	AC010168.2
			CTD-3064H18.1	DLGAP1-AS2												S100A12	AC022868.2
			AC016586.1	AP001462.1												RP11-95D17.1	AC006504.5
			CTD-2256P15.2	ZNF875												RP11-1275H24.2	SMIM3
			RP11-151G14.2	AC010618.3												LL22NC03-86G7.1	AL441992.1
			TMEM55A	URB1-AS1												AD000090.2	AC092868.2
			RP11-284F21.9	TPM1-AS												AP001258.4	RARA-AS1
			RP11-496N17.2	U73166.1												RP11-379B18.6	ILRUN
			RP11-27M24.1	VIRMA												RP11-528B10.4	ITGA9-AS1
			RP11-22N19.2	SCAMP1-AS1												GATS	CYREN
			RP11-458J1.1	KRTAP5-AS1												AF127936.9	COA6-AS1
			RP11-60I3.5	AC009812.1												RP5-1056H1.2	PINX1
			AP000487.5	KANSL1-AS1												RP11-102N12.3	ZNF433-AS1
			AL133245.2	AP002495.1												RP11-46C24.7	AP000866.2
			GS1-124K5.4	SGMS1-AS1												RP11-425D10.10	MAP3K21
			RP11-1260E13.2	PAX8-AS1												RP11-127B20.3	LINC00513
			RP11-135A1.2	AC020656.1												AC074389.9	PHETA1
			RP11-390P2.4	TMEM267												RP11-686O6.2	ENTPD1-AS1
			C1orf233	ABRAXAS2												RP11-488C13.5	ZNF687-AS1
			HAS2AS	Z99572.1												RP11-66N24.3	MAN1B1-DT
			RP11-222A11.1	MRPL20-AS1												RP11-265M18.2	CEP83
			RP11-93B14.9	AC027601.6												TMEM206	AP001107.9
			AC004754.3	LTO1												MB21D1	AC091607.2
			CTC-241F20.3	CRACR2A												HERC5	AC008771.1
			ISPD	AL117382.1												CTD-2576D5.4	AC087379.1
			RP11-89H19.2	AC012485.3												CTB-152G17.6	AP004608.1
			LA16c-395F10.2	AC004951.1												CTD-3113P16.11	SPOUT1
			CMPK2	AL024508.2												GAN	HEXD
			USP6	ZNF528-AS1												AC007382.1	AL355353.1
			KIAA0922	AC072061.1												RSG1	SMIM29
			RP1-261D10.2	MRM3												RP11-923I11.8	HIST1H3D
			MT-TN	TTTY14												RP11-620J15.3	AC098818.2
			CTB-147N14.6	AC092329.4												RP11-425I13.3	AL390719.2
			PTRF	ZFHX2-AS1												C14orf79	RMC1
			ZHX1-C8orf76	SLC66A3												TTTY15	CHKB-DT
			RP11-5O24.1	LINC02747												CTC-529I10.1	AL162458.1
			MT-TA	NOTCH2NLA												RP11-247L20.4	AC011379.1
			RP11-595B24.2	AC079305.3												RP11-519G16.3	AP003307.1
			RP11-84G21.1	ETFBKMT												RP11-92K15.3	ECPAS
			RP11-490O6.2	AL512625.1												RN7SL329P	DICER1-AS1
			RP3-322G13.5	ASH1L-AS1												RP11-474G23.3	PRKAG2-AS1
			MTSS1L	NKAPD1												RP11-325F22.3	LINC01135
			RP11-37B2.1	AC010168.2												CTD-2287O16.5	AL391832.2
			FAM27A	AC022868.2												RP1-223E5.4	LINC01871
			C9orf9	AC006504.5												RP11-87L10.1	AL031058.1
			S100A12	SMIM3												RNVU1-6	WAC-AS1
			RP11-95D17.1	AL441992.1												TMEM105	TENT4B
			RP11-1275H24.2	AC092868.2												RP11-383J24.5	LINC00893
			LL22NC03-86G7.1	RARA-AS1												RP13-15E13.1	FCSK
			AD000090.2	ILRUN												RP11-111M22.2	MRM2
			AP001258.4	ITGA9-AS1												RP11-252E2.1	TUT4
			RP11-379B18.6	CYREN												RP11-696N14.1	AL135905.2
			RP11-528B10.4	COA6-AS1												RP13-516M14.1	AC020978.5
			GATS	PINX1												CTD-3001H11.2	AC069185.1
			AF127936.9	ZNF433-AS1												RP11-48B3.5	AC073896.2
			RP5-1056H1.2	AP000866.2												RP11-473M20.16	EPCAM-DT
			RP11-102N12.3	MAP3K21												CTC-260E6.6	LINC02614
			RP11-46C24.7	LINC00513												RP11-214N9.1	AC022613.1
			RP11-425D10.10	PHETA1												RN7SL200P	AL118558.3
			RP11-127B20.3	ENTPD1-AS1												RP11-88I18.2	AL158152.1
			AC074389.9	ZNF687-AS1												RP11-334C17.5	AC145124.1
			RP11-686O6.2	MAN1B1-DT												RP11-760H22.2	AC020911.2
			RP11-488C13.5	CEP83												RP11-368I7.2	LINC00963
			RP11-66N24.3	AP001107.9												MX1	DNAJC3-DT
			RP11-265M18.2	AC091607.2												RP11-305K5.1	TASOR
			TMEM206	AC008771.1												RP11-378A13.2	HSPA14.1
			MB21D1	AC087379.1												CTB-55O6.12	BX284668.6
			HERC5	AP004608.1												IFI44L	CBR3-AS1
			CTD-2576D5.4	SPOUT1												FAM65A	TMEM250
			CTB-152G17.6	HEXD												RP11-67L2.2	AC003102.1
			CTD-3113P16.11	AL355353.1												CTD-3185P2.1	AC060780.1
			GAN	SMIM29												CH507-154B10.2	AL136040.1
			AC007382.1	HIST1H3D												RP11-143J12.2	GASAL1
			RSG1	AC098818.2												CTD-2314I6.1	TMEM265
			RP11-923I11.8	AL390719.2												RP11-245D16.4	LINC00174
			RP11-620J15.3	RMC1												CTD-2196E14.5	AC005920.1
			RP11-425I13.3	CHKB-DT												RP11-617F23.1	CAPN10-DT
			C14orf79	AL162458.1												RP11-307C12.11	AC016876.1
			TTTY15	AC011379.1												AC025335.1	CCNQ
			CTC-529I10.1	AP003307.1												AP000251.3	AC009107.2
			RP11-247L20.4	ECPAS												RP3-465N24.7	LINC02562
			RP11-519G16.3	DICER1-AS1												RP1-8B1.4	DGUOK-AS1
			RP11-92K15.3	PRKAG2-AS1												RP11-295P9.13	RCC1L
			RN7SL329P	LINC01135												RP11-277B15.3	MZF1-AS1
			RP11-474G23.3	AL391832.2												RP11-20I23.13	ARRDC1-AS1
			RP11-325F22.3	LINC01871												RP11-260M2.1	LINC02256
			CTD-2287O16.5	AL031058.1												AC068302.3	SNHG22
			RP1-223E5.4	WAC-AS1												RP11-74E22.8	LINC00662
			RP11-87L10.1	TENT4B												RP11-225B17.2	SMIM32
			RNVU1-6	LINC00893												RP11-884K10.7	SHLD2
			TMEM105	FCSK												C6orf123	AL592295.5
			RP11-383J24.5	MRM2												RP11-129M16.4	DENND11
			RP13-15E13.1	TUT4												RP11-215P8.3	MRE11
			RP11-111M22.2	AL135905.2												RP11-30E17.3	MARF1
			RP11-252E2.1	AC020978.5												RP11-314N13.4	COLGALT1
			RP11-696N14.1	AC069185.1												XXbac-B135H6.18	SEPTIN6
			RP13-516M14.1	AC073896.2												RP11-497H16.9	LINC02802
			CTD-3001H11.2	EPCAM-DT												RP11-275F13.1	AP003306.2
			RP11-48B3.5	LINC02614												RP11-126L15.4	AC004130.2
			RP11-473M20.16	AC022613.1												RP11-44F14.8	AC015871.1
			CTC-260E6.6	AL118558.3												KIAA0391	AC092171.3
			RP11-214N9.1	AL158152.1												AGAP6	HOXA10-AS
			RN7SL200P	AC145124.1												CTD-2528L19.6	FAM222B
			RP11-88I18.2	AC020911.2												RN7SL118P	MYORG
			RP11-334C17.5	LINC00963												WDR72	MTERF2
			RP11-760H22.2	DNAJC3-DT												AC083843.1	AC124248.1
			RP11-368I7.2	TASOR												CTU1	AC093827.4
			MX1	HSPA14.1												PRODH	PLAAT2
			RP11-305K5.1	BX284668.6												FAM220A	AC243964.3
			RP11-378A13.2	CBR3-AS1												OAS2	LINC01116
			CTB-55O6.12	TMEM250												TRPA1	GPAT4
			IFI44L	AC003102.1												AC009948.3	AL022323.4
			FAM65A	AC060780.1												MARCH1	TEPSIN
			RP11-67L2.2	AL136040.1												AC132872.2	SNHG14
			CTD-3185P2.1	GASAL1												SPEG	LINC01128
			CH507-154B10.2	TMEM265												FPR1	RFLNA
			RP11-143J12.2	LINC00174												AC009299.3	GMDS-DT
			CTD-2314I6.1	AC005920.1												SLC7A7	AC022613.2
			RP11-245D16.4	CAPN10-DT												SLC38A4	AC100810.1
			CTD-2196E14.5	AC016876.1												AXDND1	AC006333.2
			RP11-617F23.1	CCNQ												C18orf54	MAP11
			RP11-307C12.11	AC009107.2												SLC44A5	LINC01006
			AC025335.1	LINC02562												ALG1L	AC004148.1
			AP000251.3	DGUOK-AS1												LILRA5	AC025159.1
			RP3-465N24.7	RCC1L												CPLX1	TASOR2
			RP1-8B1.4	MZF1-AS1												OAS3	NEPRO
			RP11-295P9.13	ARRDC1-AS1												ABHD12B	MINCR
			RP11-277B15.3	LINC02256												SLC22A3	LINC00909
			RP11-20I23.13	SNHG22												AC005921.2	ITPRID1
			RP11-260M2.1	LINC00662												PITX2	AC012360.3
			AC068302.3	SMIM32												NFATC3	TOB1-AS1
			RP11-74E22.8	SHLD2												NHSL2	UBL7-AS1
			RP11-225B17.2	AL592295.5												GHR	SEPTIN8
			RP11-884K10.7	DENND11												INAFM2	AL163051.1
			C6orf123	MRE11												ANKEF1	MIR29B2CHG
			RP11-129M16.4	MARF1												MTRNR2L1	OSER1-DT
			RP11-215P8.3	COLGALT1												FCN1	TLCD4
			RP11-30E17.3	SEPTIN6												NOMO3	SNHG11
			RP11-314N13.4	LINC02802												GOLT1A	LINC00926
			XXbac-B135H6.18	AP003306.2												AC023590.1	NBPF26
			RP11-497H16.9	AC004130.2												NFE2L3	AC132192.2
			RP11-275F13.1	AC015871.1												ACSL1	MINDY2
			RP11-126L15.4	AC092171.3												HSPB3	AC135782.1
			RP11-44F14.8	HOXA10-AS												CHPT1	LINC01278
			KIAA0391	FAM222B												SENP8	AL022069.1
			AGAP6	MYORG												MESP2	COQ8B
			CTD-2528L19.6	MTERF2												ZNF311	CERT1
			RN7SL118P	AC124248.1												ZBTB39	LNPK
			WDR72	AC093827.4												DPY19L1	ERVK13-1
			AC083843.1	PLAAT2												F8A1	RXYLT1
			RETNLB	AC243964.3												SLC16A9	VPS35L
			CTU1	LINC01116												CITED4	EEF1AKMT2
			PRODH	GPAT4												AC108488.3	FAM214A
			FAM220A	AL022323.4												MRAP2	ODR4
			OAS2	TEPSIN												CBWD6	CCN2
			TRPA1	SNHG14												CHADL	MINDY1
			AC009948.3	LINC01128												MYEOV	AP000692.2
			MARCH1	RFLNA												HERC6	HEIH
			AC132872.2	GMDS-DT												CLEC12A	RUBCNL
			SPEG	AC022613.2												HSPA14	JAML
			FPR1	AC100810.1												EIF4E3	Z93930.2
			AC009299.3	AC006333.2												ALDH1L1	NBPF19
			SLC7A7	MAP11												LINC00668	PAXIP1-AS1
			SLC38A4	LINC01006												SLC51A	AP003717.4
			AXDND1	AC004148.1												RSAD2	AC114760.2
			C18orf54	AC025159.1												BRI3BP	HDGFL2
			SLC44A5	TASOR2												GCNT4	LINC00342
			ALG1L	NEPRO												SRM	C5orf56
			LILRA5	MINCR												VCAN	SNHG30
			CPLX1	LINC00909												ZBED3	MACO1
			OAS3	ITPRID1												FBXO45	NUP42
			IGFBP2	AC012360.3												LRP3	AL645728.1
			ABHD12B	TOB1-AS1												SAP30	AL031123.1
			SLC22A3	UBL7-AS1												ZNF777	PCED1B-AS1
			AC005921.2	SEPTIN8												THTPA	MRNIP
			PITX2	AL163051.1												MX2	LINC01843
			NFATC3	MIR29B2CHG												ME1	AC010503.4
			NHSL2	OSER1-DT												S100A9	AC118549.1
			GHR	TLCD4												GCLM	AC245297.3
			INAFM2	SNHG11												IFIT3	GET1
			ANKEF1	LINC00926												VWC2	SHFL
			MTRNR2L1	NBPF26												OLFM4	AC106876.1
			FCN1	AC132192.2												UQCRHL	AL121839.2
			NOMO3	MINDY2												SERPINE2	LIPE-AS1
			GOLT1A	AC135782.1												MPV17L	C3orf85
			AC023590.1	LINC01278												TRIM7	MINDY3
			NFE2L3	AL022069.1												ULK2	TMEM44-AS1
			ACSL1	COQ8B												FLRT3	VPS26C
			HSPB3	CERT1												GPC4	AL136038.5
			CHPT1	LNPK												TUSC1	TTC28-AS1
			SENP8	ERVK13-1												MAP3K12	DOHH
			MESP2	RXYLT1												GPX8	GABPB1-IT1
			ZNF311	VPS35L												KCNE2	RESF1
			ZBTB39	EEF1AKMT2												CLDN12	SEPTIN10
			DPY19L1	FAM214A												FKBP2	AC087623.2
			F8A1	ODR4												FKBP5	KYAT3
			SLC16A9	CCN2												REG1A	AL050309.1
			CITED4	MINDY1												CCDC15	AC012306.2
			AC108488.3	AP000692.2												DDX60	DLEU1
			MRAP2	HEIH												MIF-AS1	LINC01089
			CBWD6	RUBCNL												KAT2B	EIPR1
			CHADL	JAML												BRI3	PITPNA-AS1
			MYEOV	Z93930.2												PDCD7	CIAO3
			HERC6	NBPF19												TMCC3	AL360012.1
			CLEC12A	PAXIP1-AS1												PPP1R14B	AL391121.1
			HSPA14	AP003717.4												WBP2NL	KDM7A-DT
			EIF4E3	AC114760.2												TRIM40	MAB21L4
			ALDH1L1	HDGFL2												CEACAM8	AC025580.1
			LINC00668	LINC00342												FGR	CCAR2
			SLC51A	C5orf56												S100A8	AOPEP
			RSAD2	SNHG30												FGFBP1	RO60
			BRI3BP	MACO1												SERPINB5	AC092803.1
			GCNT4	NUP42												FAM107B	TRIM52-AS1
			SRM	AL645728.1												GLRX5	RELCH
			VCAN	AL031123.1												SLC17A5	PCBP1-AS1
			CDC42EP5	PCED1B-AS1												MNDA	AC245407.2
			ZBED3	MRNIP												SAMD9L	GATD1
			FBXO45	LINC01843												LAPTM4B	CNOT9
			LRP3	AC010503.4												GAREM1	AC245014.3
			SAP30	AC118549.1												CDV3	PSMB8-AS1
			ZNF777	AC245297.3												SLC27A2	FBH1
			THTPA	GET1												ALDOB	MMUT
			MX2	SHFL												HMGCR	GARS-DT
			ME1	AC106876.1												EFR3A	AL139274.2
			S100A9	AL121839.2												RASD2	DELE1
			GCLM	LIPE-AS1												ASAP2	ENTPD3-AS1
			IFIT3	C3orf85												SDR42E1	YAE1
			VWC2	MINDY3												RRP36	FDX2
			OLFM4	TMEM44-AS1												KBTBD11	AC108860.2
			UQCRHL	VPS26C												MESP1	TENT2
			SERPINE2	AL136038.5												ABCC1	GAU1
			MPV17L	TTC28-AS1												RHOU	PRORP
			TRIM7	DOHH												PCSK9	C6orf99
			ULK2	GABPB1-IT1												TBL1X	LINC01637
			FLRT3	RESF1												C6orf52	TMEM94
			GPC4	SEPTIN10												MAN1A1	BX255925.3
			TUSC1	AC087623.2												EFHC2	AJM1
			MAP3K12	KYAT3												GPR82	RTL8C
			GPX8	AL050309.1												INCENP	OGFOD3
			KCNE2	AC012306.2												B3GALT1	MIGA2
			CLDN12	DLEU1												GXYLT2	AC008124.1
			FKBP2	LINC01089												TNFRSF21	AL627171.1
			FKBP5	EIPR1												YRDC	SNHG17
			REG1A	PITPNA-AS1												E2F1	DOP1B
			CCDC15	CIAO3												CNOT11	CCL4L2
			DDX60	AL360012.1												RAB31	AL356488.3
			MIF-AS1	AL391121.1												DOCK4	MTREX
			KAT2B	KDM7A-DT												FERMT1	JPT2
			BRI3	MAB21L4												TXNL4A	APTR
			PDCD7	AC025580.1												SKP2	LINC02298
			TMCC3	CCAR2												WIPF3	AL451165.2
			UGT2B17	AOPEP												GBP4	AC244090.1
			PPP1R14B	RO60												PTGFRN	MAIP1
			WBP2NL	AC092803.1												SPNS2	TPT1-AS1
			TRIM40	TRIM52-AS1												GPR180	AP002360.1
			CEACAM8	RELCH												FKTN	AC051619.7
			FGR	PCBP1-AS1												KDM1B	MISP3
			S100A8	AC245407.2												MBLAC1	GATD3A
			FGFBP1	GATD1												PLEK2	LINC01559
			SERPINB5	CNOT9												DSCC1	PCCA-DT
			FAM107B	AC245014.3												MBNL1-AS1	AC026979.2
			GLRX5	PSMB8-AS1												DHRS9	GRAMD2B
			SLC17A5	FBH1												MFSD14B	LINC02023
			MNDA	MMUT												MAL2	LINC00278
			SAMD9L	GARS-DT												ASNS	AP004609.3
			LAPTM4B	AL139274.2												TMEM158	RALY-AS1
			GAREM1	DELE1												TMEM203	IQCN
			CDV3	ENTPD3-AS1												GPAT3	CD27-AS1
			SLC27A2	YAE1												ITGAV	OTULINL
			ALDOB	FDX2												PXYLP1	RETREG3
			HMGCR	AC108860.2												IMPAD1	LINC-PINT
			EFR3A	TENT2												GABRB2	LINC01752
			RASD2	GAU1												GSPT2	ARHGAP45
			ASAP2	PRORP												IRAK3	LINC01184
			SDR42E1	C6orf99												PI4K2B	GATA6-AS1
			RRP36	LINC01637												FA2H	RAD51-AS1
			KBTBD11	TMEM94												CYP2C18	TLNRD1
			MESP1	BX255925.3												S100P	COP1
			ABCC1	AJM1												DTX3L	AL365436.2
			RHOU	RTL8C												IQGAP2	HDHD5
			PCSK9	OGFOD3												HPDL	AC097376.3
			TBL1X	MIGA2												DOCK9	DIPK2A
			C6orf52	AC008124.1												METRN	NDUFV2-AS1
			MAN1A1	AL627171.1												F12	ELF3-AS1
			EFHC2	SNHG17												C9orf40	TRBC1
			GPR82	DOP1B												CIDEC	SINHCAF
			INCENP	CCL4L2												PRKG2	GON7
			B3GALT1	AL356488.3												CEP55	ZBED5-AS1
			GXYLT2	MTREX												IFI44	CRYBG1
			TNFRSF21	JPT2												ZNF107	AL096870.8
			YRDC	APTR												ZBP1	AC025164.1
			E2F1	LINC02298												MB	CCDC18-AS1
			CNOT11	AL451165.2												GALNT1	AC007613.1
			RAB31	AC244090.1												SLC15A4	SEPTIN1
			DOCK4	MAIP1												ST6GAL2	BABAM2
			FERMT1	TPT1-AS1												TBC1D9	CCDC32
			TXNL4A	AP002360.1												NLK	YJU2
			SKP2	AC051619.7												PPP1R14C	AL109840.2
			WIPF3	MISP3												PRKAR2B	AC103591.3
			GBP4	GATD3A												UBR4	DMAC2L
			PTGFRN	LINC01559												B3GNT6	EIF3J-DT
			SPNS2	PCCA-DT												DBNDD1	Z99127.4
			GPR180	AC026979.2												TFDP1	THAP9-AS1
			FKTN	GRAMD2B												CSTA	DGLUCY
			KDM1B	LINC02023												E2F5	CYBC1
			MBLAC1	LINC00278												SLC7A1	IFT43
			PLEK2	AP004609.3												B4GALNT2	HPF1
			DSCC1	RALY-AS1												GPD2	HNRNPA1P48
			MBNL1-AS1	IQCN												NACA2	MRPL58
			DHRS9	CD27-AS1												PIK3CA	SLC66A2
			MFSD14B	OTULINL												GEMIN5	ETFRF1
			MAL2	RETREG3												DSG2	ALOX12-AS1
			ASNS	LINC-PINT												DDIAS	AC011498.1
			TMEM158	LINC01752												SLC11A1	AL365226.2
			TMEM203	TUT7												ZDHHC20	LINC00667
			GPAT3	ARHGAP45												ADORA2B	AL356488.2
			ITGAV	LINC01184												MIER3	ATP2B1-AS1
			PXYLP1	GATA6-AS1												RAB27B	DEPP1
			IMPAD1	RAD51-AS1												LGR4	CCN1
			GABRB2	TLNRD1												AL627309.1	AP003774.2
			GSPT2	COP1												FRAT2	ZSCAN16-AS1
			IRAK3	AL365436.2												SNTB2	METTL27
			PI4K2B	HDHD5												MYO5A	CFAP410
			FA2H	AC097376.3												MDFIC	UPK3BL1
			CYP2C18	DIPK2A												CEACAM6	PTPA
			S100P	NDUFV2-AS1												B3GALT6	COQ8A
			DTX3L	ELF3-AS1												SPIN4	PRXL2B
			IQGAP2	TRBC1												SPRY2	GRK2
			HPDL	SINHCAF												CCNY	TEDC1
			DOCK9	GON7												ZNF112	AC239799.2
			METRN	ZBED5-AS1												HNF4G	PIP4P1
			F12	CRYBG1												CFP	LINC00685
			C9orf40	AL096870.8												PPP2CB	AL450998.2
			CIDEC	AC025164.1												RMI2	NUTM2B-AS1
			PRKG2	CCDC18-AS1												MARCH2	MIR222HG
			CEP55	AC007613.1												SCEL	HIKESHI
			IFI44	SEPTIN1												OASL	PWWP3A
			ZNF107	BABAM2												ZNF510	EBLN3P
			ZBP1	CCDC32												COPRS	AC010336.8
			MB	YJU2												CCNYL1	HIST2H2AA4
			GALNT1	AL109840.2												LHFPL2	PPP4R3A
			SLC15A4	AC103591.3												PPP3CB	DMAC2
			ST6GAL2	DMAC2L												TCFL5	SLC25A25-AS1
			TBC1D9	EIF3J-DT												KIAA1671	STN1
			NLK	Z99127.4												PHACTR2	AC087239.1
			PPP1R14C	THAP9-AS1												C2CD2L	MESD
			PRKAR2B	DGLUCY												RHOD	MTRES1
			UBR4	CYBC1												FRMD3	DENND10
			B3GNT6	IFT43												NUP155	HOXA11-AS
			DBNDD1	HPF1												RCOR1	MIR3936HG
			TFDP1	HNRNPA1P48												TMEM209	SMIM27
			CSTA	MRPL58												TBC1D30	RAMAC
			E2F5	SLC66A2												GNA12	AL445524.1
			SLC7A1	ETFRF1												EPB41L2	RAB30-DT
			B4GALNT2	ALOX12-AS1												WSCD1	RETREG1
			GPD2	AC011498.1												SGMS2	MCRIP1
			NACA2	AL365226.2												CAMK2N1	MIR200CHG
			PIK3CA	LINC00667												SPC24	MAP4K3-DT
			GEMIN5	AL356488.2												CORO2A	GATD3B
			DSG2	ATP2B1-AS1												OSBPL1A	RTL8A
			DDIAS	DEPP1												SCUBE2	PLPBP
			SLC11A1	CCN1												HACE1	LINC00623
			ZDHHC20	AP003774.2												DDX60L	AC099778.1
			ADORA2B	ZSCAN16-AS1												URI1	TENT5C
			MIER3	METTL27												NPNT	ERG28
			RAB27B	CFAP410												C8orf82	NUTM2A-AS1
			LGR4	UPK3BL1												GNPNAT1	ABHD17C
			AL627309.1	PTPA												LYPD6	SMIM30
			FRAT2	COQ8A												MCM6	AC009133.1
			SNTB2	PRXL2B												CDH23	AC005837.1
			MYO5A	GRK2												IFIT5	RETREG2
			MDFIC	TEDC1												CATSPER2	HYMAI
			CEACAM6	AC239799.2												GCSH	KNOP1
			B3GALT6	PIP4P1												SETD7	LINC01612
			SPIN4	LINC00685												CPNE3	CZIB
			SPRY2	AL450998.2												TMEM246	EMC6
			CCNY	NUTM2B-AS1												ERAP1	C19orf48
			ZNF112	MIR222HG												FAM76A	OIP5-AS1
			HNF4G	HIKESHI												ORAI1	AL139246.5
			CFP	PWWP3A												ARHGAP24	MAPKAPK5-AS1
			PPP2CB	EBLN3P												ZBTB14	PRR34-AS1
			RMI2	AC010336.8												TMEM65	FGD5-AS1
			MARCH2	HIST2H2AA4												USP31	LINC00863
			SCEL	PPP4R3A												NT5E	LINC01578
			OASL	DMAC2												NBPF1	NIPSNAP2
			ZNF510	SLC25A25-AS1												PPFIA1	SEPTIN11
			COPRS	STN1												DYRK2	TMEM161B-AS1
			CCNYL1	AC087239.1												H1FX	AC068587.4
			LHFPL2	MESD												CLGN	CFAP298
			PPP3CB	MTRES1												LSM14B	AC010642.2
			TCFL5	DENND10												TM9SF3	AC007906.2
			KIAA1671	HOXA11-AS												PRKCA	AL499604.1
			PHACTR2	MIR3936HG												MARS2	TMEM238L
			C2CD2L	SMIM27												GINS1	NIBAN2
			RHOD	RAMAC												ZBED4	ZNRD2
			FRMD3	AL445524.1												UBA6	AL135925.1
			NUP155	RAB30-DT												ICE1	NCBP2AS2
			RCOR1	RETREG1												UBTD2	SMIM31
			TMEM209	MCRIP1												POLR3G	SREBF2-AS1
			TBC1D30	MIR200CHG												CEBPD	AC027644.3
			GNA12	MAP4K3-DT												ACE2	HNF1A-AS1
			EPB41L2	GATD3B												FAM81A	LINC01970
			WSCD1	RTL8A												FICD	AC015912.3
			SGMS2	PLPBP												TMEM87B	SELENOM
			CAMK2N1	LINC00623												SQLE	UFD1
			SPC24	AC099778.1												CPD	ITPRID2
			CORO2A	TENT5C												MSMO1	PRXL2A
			OSBPL1A	ERG28												GIPC2	SEPTIN9
			SCUBE2	NUTM2A-AS1												RRP1B	HCP5
			HACE1	ABHD17C												B3GAT2	ANKRD40CL
			DDX60L	SMIM30												TMEM200A	AC253572.2
			URI1	AC009133.1												CCDC137	BX284668.5
			NPNT	CARMIL1												FAM184B	ANTKMT
			C8orf82	AC005837.1												C4BPB	PSMA3-AS1
			GNPNAT1	RETREG2												AP4E1	BNIP5
			LYPD6	HYMAI												RBP2	COA8
			MCM6	KNOP1												CDT1	CRACR2B
			CDH23	LINC01612												EAF1	CDHR2
			IFIT5	CZIB												BACE2	FAM174C
			CATSPER2	AFDN												CKAP4	SNHG1
			GCSH	EMC6												FGFR2	AC254629.1
			SETD7	TNFRSF14-AS1												RAB22A	AC091271.1
			CPNE3	C19orf48												ERO1A	MIR4458HG
			TMEM246	OIP5-AS1												AGFG1	RTF2
			ERAP1	AL139246.5												GBP3	PAXX
			FAM76A	MAPKAPK5-AS1												OPN3	SNHG16
			ORAI1	KHDC4												CAB39	SEPTIN2
			ARHGAP24	PRR34-AS1												ALYREF	NDUFAF8
			ZBTB14	FGD5-AS1												SOCS6	OTUD6B-AS1
			TMEM65	LINC00863												AMOT	SELENOT
			USP31	LINC01578												GPC3	MTLN
			NT5E	NIPSNAP2												N4BP1	SNHG18
			NBPF1	SEPTIN11												HMGCS1	PLAAT4
			PPFIA1	TMEM161B-AS1												ITGA2	METTL26
			DYRK2	AC068587.4												CIT	FMC1
			H1FX	CFAP298												SLC9A2	SNHG3
			CLGN	AC010642.2												CTBS	COA4
			LSM14B	AC007906.2												CCNF	CIAO2A
			TM9SF3	AL499604.1												NIPAL1	GET3
			PRKCA	TMEM238L												RNF128	STMP1
			MARS2	NIBAN2												MAP2K2	SEPTIN7
			GINS1	ZNRD2												IL20RA	REX1BD
			ZBED4	AL135925.1												HOXA2	AC018521.5
			UBA6	NCBP2AS2												KLHL13	MMP24OS
			ICE1	AL118516.1												UBXN10	SNHG19
			UBTD2	SMIM31												LRRC37B	UQCC3
			POLR3G	SREBF2-AS1												MORC4	SPINT1-AS1
			CEBPD	AC027644.3												TMED7	SNORC
			ACE2	KMT2E-AS1												EPDR1	LRATD1
			FAM81A	HNF1A-AS1												B4GALT5	SNHG32
			FICD	LINC01970												SMIM13	AL021155.5
			TMEM87B	AC015912.3												SLC41A2	SELENOF
			SQLE	SELENOM												ST7	RBIS
			CPD	UFD1												BRINP3	DMAC1
			MSMO1	ITPRID2												ARTN	LINC01133
			GIPC2	PRXL2A												CCDC170	TLE5
			RRP1B	SEPTIN9												SLC9A3R2	DANCR
			B3GAT2	HCP5												MBD2	CIAO2B
			TMEM200A	CEMIP2												ZADH2	TOMM6
			CCDC137	ILF3-DT												CENPO	SNHG25
			FAM184B	INAVA												CENPV	SNHG6
			C4BPB	ANKRD40CL												PPP2R5A	COA3
			AP4E1	AL355075.4												XPR1	MICOS13
			RBP2	AC253572.2												EMP1	SLIRP
			CDT1	BX284668.5												MXI1	PET100
			EAF1	ANTKMT												UBALD2	MICOS10
			BACE2	PSMA3-AS1												DHCR24	SNHG5
			CKAP4	BNIP5												PEX7	GAS5
			FGFR2	COA8												KHK	CD24
			RAB22A	CRACR2B												AC016831.7	IGLC1
			ERO1A	CDHR2												POLA1	SNHG29
			AGFG1	OGA												GPAM
			GBP3	FAM174C												LYN
			OPN3	SNHG1												CLIC5
			CAB39	AC254629.1												TSPAN13
			ALYREF	AC091271.1												PRKX
			SOCS6	MIR4458HG												RAB23
			AMOT	RTF2												ITGB1
			GPC3	AL121944.1												ANO1
			N4BP1	PAXX												RNF141
			HMGCS1	SNHG16												FBXL8
			ITGA2	SEPTIN2												MYBL2
			CIT	NDUFAF8												EIF2AK2
			SLC9A2	OTUD6B-AS1												AGPS
			CTBS	SELENOT												GALC
			CCNF	MTLN												LINGO1
			NIPAL1	TCIM												LINC00294
			RNF128	SNHG18												IFIT2
			MAP2K2	BUD23												PCDHB14
			IL20RA	Z93241.1												C1orf115
			HOXA2	PLAAT4												MED13
			KLHL13	METTL26												RFK
			UBXN10	FMC1												DCLRE1A
			LRRC37B	SNHG3												FNIP2
			MORC4	COA4												LRRC1
			TMED7	CIAO2A												PAK2
			EPDR1	GET3												PHTF2
			B4GALT5	STMP1												TAF4
			SMIM13	SEPTIN7												PKN3
			SLC41A2	BICDL2												PTPN9
			ST7	REX1BD												SDR16C5
			BRINP3	AC018521.5												CLCC1
			ARTN	MMP24OS												RPS6KA3
			CCDC170	SNHG19												PATL1
			SLC9A3R2	UQCC3												RACGAP1
			MBD2	SPINT1-AS1												MAGT1
			ZADH2	AP001160.1												HYAL2
			CENPO	SNORC												VAMP7
			CENPV	LRATD1												CHD1L
			PPP2R5A	MCRIP2												DENND5B
			XPR1	TENT5A												CDYL
			EMP1	SNHG32												TSTD2
			MXI1	AL021155.5												XK
			UBALD2	MIR194-2HG												KCTD21
			DHCR24	SELENOF												MTFR1
			PEX7	RBIS												CHAC2
			KHK	SELENOS												ZMPSTE24
			AC016831.7	DMAC1												UHRF1
			POLA1	LINC01133												APOL6
			GPAM	TLE5												HRAS
			LYN	DANCR												EI24
			CLIC5	SQOR												TNIK
			TSPAN13	AC007952.4												C17orf58
			PRKX	THUMPD3-AS1												POLR3B
			RAB23	SMIM26												ARAP2
			ITGB1	AC103702.2												C5orf30
			ANO1	CIAO2B												ABHD2
			RNF141	CSKMT												UNC5CL
			FBXL8	TOMM6												SERPINB8
			MYBL2	RTRAF												MFSD9
			EIF2AK2	AC020916.1												TLR4
			AGPS	SNHG25												GALNT10
			GALC	COPS9												PUS7
			LINGO1	SNHG6												VANGL1
			LINC00294	CENPX												TBC1D8
			IFIT2	COA3												CHST13
			PCDHB14	TRIR												RPS6KA6
			C1orf115	ATP5PB												PTEN
			MED13	SELENOK												PLK4
			RFK	MICOS13												WDR3
			DCLRE1A	SELENOP												ELOVL6
			FNIP2	JPT1												UGCG
			LRRC1	ATP5F1C												DAG1
			PAK2	ATP5PD												MB21D2
			PHTF2	ATP5F1A												ATOH1
			TAF4	SELENOH												POMGNT2
			PKN3	SLIRP												NINJ2
			PTPN9	NOP53												ZNF639
			SDR16C5	PET100												HEBP2
			CLCC1	ATP5MC1												FLVCR1
			RPS6KA3	SELENOW												TMEM181
			PATL1	ATP5PO												SRSF9
			RACGAP1	MICOS10												BRD7
			MAGT1	SNHG5												DNAJC21
			HYAL2	ATP5MF												TTC19
			VAMP7	GAS5												ADRA2A
			CHD1L	ATP5F1B												ATP6V1A
			DENND5B	ATP5F1D												IPP
			CDYL	ATP5PF												FAM126B
			TSTD2	CD24												LPGAT1
			XK	ATP5IF1												DLG3
			KCTD21	ATP5MC2												MTDH
			MTFR1	IGLC1												STK24
			CHAC2	ATP5MPL												PPIC
			ZMPSTE24	ATP5MC3												URB2
			UHRF1	SNHG29												RNF187
			APOL6	ATP5MG												SERTAD4
			HRAS	ATP5MD												PRKDC
			EI24	ATP5ME												SCRN1
			TNIK	ATP5F1E												STK40
			C17orf58													SLC44A1
			POLR3B													STARD4
			ARAP2													MTHFD1L
			C5orf30													STT3B
			ABHD2													ZNF837
			UNC5CL													SEC24D
			SERPINB8													ATP13A3
			MFSD9													LMBR1
			TLR4													SLC35G1
			GALNT10													SRRD
			PUS7													KLHL34
			VANGL1													NR1D2
			TBC1D8													LANCL1
			CHST13													KCMF1
			RPS6KA6													VEPH1
			PTEN													PTP4A2
			PLK4													TSKU
			WDR3													FAM83H
			ELOVL6													GJB2
			UGCG													PLPP6
			DAG1													SLC35F6
			MB21D2													CMTM6
			ATOH1													CPNE2
			POMGNT2													FGF13
			NINJ2													VKORC1L1
			ZNF639													CEACAM3
			HEBP2													CYP2B6
			FLVCR1													PAQR8
			TMEM181													CLEC4A
			SRSF9													PKP2
			BRD7													TNFSF13B
			DNAJC21													DNAJC3
			TTC19													RNF169
			ADRA2A													GALNT7
			ATP6V1A													TRMT1L
			IPP													STAM2
			FAM126B													JADE3
			LPGAT1													KDELR2
			DLG3													PIK3AP1
			MTDH													DDX42
			STK24													BEND7
			PPIC													ITGB6
			URB2													ACVR1
			RNF187													STEAP2
			SERTAD4													ZNF445
			PRKDC													FAM199X
			SCRN1													ADCK1
			STK40													UBE2Q1
			SLC44A1													GNAQ
			STARD4													C2orf69
			MTHFD1L													CUL4B
			STT3B													GPR143
			ZNF837													PARS2
			SEC24D													H6PD
			ATP13A3													LAMC2
			LMBR1													FUBP3
			SLC35G1													CARNMT1
			SRRD													RMI1
			KLHL34													LNX2
			NR1D2													ECT2
			LANCL1													PM20D2
			KCMF1													HACD2
			VEPH1													MNX1-AS1
			PTP4A2													FBXL17
			TSKU													TTC21A
			FAM83H													KREMEN1
			GJB2													PTGER2
			PLPP6													TADA1
			SLC35F6													FAR2
			CMTM6													BCKDHB
			CPNE2													ZNF766
			FGF13													RWDD4
			VKORC1L1													ADAM9
			CEACAM3													SIAH2
			CYP2B6													S100A2
			PAQR8													EDEM3
			CLEC4A													GNS
			PKP2													DCTN4
			TNFSF13B													CCDC88C
			DNAJC3													NUP43
			RNF169													FLVCR2
			GALNT7													NUP153
			TRMT1L													CTPS1
			STAM2													STAT1
			JADE3													DCAF17
			KDELR2													SI
			PIK3AP1													SCD
			DDX42													C1QTNF3
			BEND7													LMAN1
			ITGB6													MPP6
			ACVR1													SELL
			STEAP2													MAPK1
			ZNF445													SPAST
			FAM199X													CASD1
			ADCK1													PGRMC1
			UBE2Q1													B4GALT1
			GNAQ													EPB41L4B
			C2orf69													FDX1
			CUL4B													ITPRIPL2
			GPR143													C9orf64
			PARS2													BTBD1
			H6PD													ATP2A2
			LAMC2													SDF2L1
			FUBP3													TNFRSF11A
			CARNMT1													GRK6
			RMI1													TEX2
			LNX2													SMAP1
			ECT2													GTF2E1
			PM20D2													MYB
			HACD2													FAM120A
			MNX1-AS1													CASK
			FBXL17													PRKAR2A
			TTC21A													HK2
			KREMEN1													AADAT
			PTGER2													PITX1
			TADA1													REEP3
			FAR2													BMP3
			BCKDHB													TIMM8A
			ZNF766													CENPH
			RWDD4													ATMIN
			ADAM9													PCGF6
			SIAH2													AVEN
			S100A2													PLXNA1
			EDEM3													MYLK
			GNS													KRAS
			DCTN4													SLC2A13
			CCDC88C													SEC23IP
			NUP43													BASP1
			FLVCR2													XIAP
			NUP153													ZNF90
			CTPS1													POU5F1
			STAT1													IL7
			DCAF17													GALNT12
			SI													SH3D19
			SCD													THAP11
			C1QTNF3													IFIH1
			LMAN1													PTPN21
			MPP6													CDS1
			SELL													PAQR3
			MAPK1													SPPL2A
			SPAST													PIGX
			CASD1													PKP4
			PGRMC1													MINPP1
			B4GALT1													ANKS6
			EPB41L4B													PPP1R3D
			FDX1													GNG12
			ITPRIPL2													PKMYT1
			C9orf64													LANCL3
			BTBD1													UBE2E3
			ATP2A2													LMO2
			SDF2L1													GFM1
			TNFRSF11A													PLEKHA3
			GRK6													RAB11FIP5
			TEX2													WSB2
			SMAP1													XYLT1
			GTF2E1													ZNF414
			MYB													MBOAT2
			FAM120A													AGMAT
			CASK													IARS2
			PRKAR2A													HOXA13
			HK2													MFSD1
			AADAT													FAF1
			PITX1													TNK2
			REEP3													SYTL5
			BMP3													HAS3
			TIMM8A													RNF103
			CENPH													BCL7C
			ATMIN													PUSL1
			PCGF6													RAD23B
			AVEN													TMTC3
			PLXNA1													ZFPM1
			MYLK													TTF2
			KRAS													SLC45A3
			SLC2A13													SLC35A3
			SEC23IP													HOOK1
			BASP1													STK39
			XIAP													ERBIN
			ZNF90													ATP8B1
			POU5F1													SLC1A1
			IL7													EHHADH
			GALNT12													PANK3
			SH3D19													UBE3C
			THAP11													RNF19B
			IFIH1													ACBD3
			PTPN21													ENTPD5
			CDS1													ICMT
			PAQR3													TOX3
			SPPL2A													FZD1
			PIGX													FBRSL1
			PKP4													NT5C2
			MINPP1													ZP3
			ANKS6													NCKAP1
			PPP1R3D													URB1
			GNG12													ZNF697
			PKMYT1													SND1-IT1
			LANCL3													IPO8
			UBE2E3													GTF3A
			LMO2													BLOC1S4
			GFM1													GAREM2
			PLEKHA3													AIFM2
			RAB11FIP5													TMEM19
			WSB2													ASAH2B
			XYLT1													BCAR3
			ZNF414													SLC38A1
			MBOAT2													IGSF6
			AGMAT													CTDSPL
			IARS2													PICALM
			HOXA13													NAPG
			MFSD1													UBFD1
			FAF1													EGLN1
			TNK2													CLPTM1L
			SYTL5													NTAN1
			HAS3													TAF13
			RNF103													TMX1
			BCL7C													ZMYM1
			PUSL1													SNX7
			RAD23B													MFSD5
			TMTC3													PGP
			ZFPM1													TRIM5
			TTF2													ATP2B1
			SLC45A3													MOB1A
			SLC35A3													MSRB2
			HOOK1													MPP7
			HES4													MTPN
			STK39													TM4SF1
			ERBIN													QSER1
			ATP8B1													ARHGAP26
			SLC1A1													ZNF680
			EHHADH													FAM102B
			PANK3													SLC33A1
			UBE3C													YTHDC2
			RNF19B													ZNF710
			ACBD3													RAPH1
			ENTPD5													MOB3B
			ICMT													YWHAG
			TOX3													KHDRBS3
			FZD1													SUMF1
			FBRSL1													PIGK
			NT5C2													GMFB
			ZP3													AKR1B10
			NCKAP1													GALNT3
			URB1													UBE2R2
			ZNF697													METTL9
			SND1-IT1													DHCR7
			IPO8													SPOPL
			GTF3A													PPTC7
			BLOC1S4													ZNF770
			GAREM2													GBP1
			AIFM2													DHX35
			TMEM19													PAFAH1B2
			ASAH2B													CHAMP1
			BCAR3													ASPHD2
			SLC38A1													ADCY5
			IGSF6													HEXB
			CTDSPL													MTMR1
			PICALM													NDC1
			NAPG													ZNF217
			UBFD1													ELMOD2
			EGLN1													LGALSL
			CLPTM1L													UBP1
			NTAN1													SYK
			TAF13													RAVER2
			TMX1													PON2
			ZMYM1													MIEF1
			SNX7													PTBP3
			MFSD5													SMYD4
			PGP													UAP1L1
			TRIM5													AKAP11
			ATP2B1													YES1
			MOB1A													ARSG
			MSRB2													BARD1
			MPP7													CNTN3
			MTPN													TBC1D10B
			TM4SF1													REPS2
			QSER1													RP2
			ARHGAP26													PIKFYVE
			ZNF680													C6orf223
			FAM102B													HOXA4
			SLC33A1													GXYLT1
			YTHDC2													MARC1
			ZNF710													GMPS
			RAPH1													EID2
			MOB3B													FOXN3-AS1
			YWHAG													SPIN1
			KHDRBS3													SLC5A1
			SUMF1													AFAP1
			PIGK													TMEM41B
			GMFB													UBE2Z
			AKR1B10													SLC15A3
			GALNT3													MARVELD2
			UBE2R2													PPP1R3B
			METTL9													SLC39A11
			DHCR7													GDA
			MRPL23													KDELR3
			SPOPL													SPG21
			PPTC7													AMER1
			ZNF770													CTCF
			GBP1													HPS3
			DHX35													XPNPEP3
			PAFAH1B2													SRD5A3
			CHAMP1													RHOBTB3
			ASPHD2													MANSC1
			ADCY5													RAB32
			HEXB													UTP20
			MTMR1													HDGF
			NDC1													VMA21
			ZNF217													SLC35D2
			ELMOD2													OCRL
			LGALSL													EPSTI1
			UBP1													RER1
			SYK													SUZ12
			RAVER2													CPSF2
			PON2													RNF135
			MIEF1													TRIM14
			PTBP3													PPP1CC
			SMYD4													RRAS2
			UAP1L1													ZNF462
			AKAP11													IPO5
			YES1													KLHL3
			ARSG													CAPZA1
			BARD1													CAST
			CNTN3													YIPF4
			TBC1D10B													NEK4
			REPS2													UBN2
			RP2													RPA4
			PIKFYVE													LBR
			C6orf223													FAM174A
			HOXA4													PRRC1
			GXYLT1													PAG1
			MARC1													FMR1
			GMPS													XXYLT1
			EID2													ARHGAP42
			FOXN3-AS1													NRIP1
			SPIN1													TJP1
			SLC5A1													DENND3
			AFAP1													UGGT2
			TMEM41B													USP18
			UBE2Z													MIB1
			SLC15A3													PSMD10
			MARVELD2													PNPO
			PPP1R3B													KIF15
			SLC39A11													OSBP
			GDA													KIF21A
			KDELR3													RAP2A
			SPG21													OIP5
			AMER1													ICK
			CTCF													SLC25A24
			HPS3													CTSO
			XPNPEP3													BACE1
			SRD5A3													PRRG4
			RHOBTB3													CENPW
			MANSC1													UBE3D
			RAB32													C2orf15
			UTP20													SASS6
			HDGF													ZNF681
			VMA21													PAWR
			SLC35D2													INTS7
			OCRL													CLTC
			EPSTI1													TRIM33
			RER1													NACC1
			SUZ12													TMEM241
			CPSF2													CASC4
			RNF135													SLC9A6
			TRIM14													E2F8
			PPP1CC													RCN2
			RRAS2													KLHDC10
			ZNF462													DCBLD1
			IPO5													TMOD3
			KLHL3													LUZP2
			CAPZA1													IMPA2
			CAST													CDC42BPB
			YIPF4													GCNT1
			NEK4													NR2F2
			UBN2													FBXO46
			RPA4													SLC35D1
			LBR													KLHL2
			FAM174A													UBE4A
			PRRC1													SOWAHC
			PAG1													CMAS
			FMR1													ZNF548
			XXYLT1													SLC25A21-AS1
			ARHGAP42													FCHO1
			NRIP1													CUL3
			TJP1													LINC00960
			DENND3													SRBD1
			UGGT2													CMTM4
			USP18													NAA25
			MIB1													NIN
			PSMD10													HGSNAT
			PNPO													PRR11
			KIF15													GARS
			OSBP													HPRT1
			KIF21A													THAP12
			RAP2A													FFAR4
			OIP5													TPGS1
			ICK													KPNA3
			SLC25A24													LYPLA1
			CTSO													NRAS
			BACE1													SNTB1
			PRRG4													ADIPOR2
			CENPW													ZNF629
			UBE3D													CYB5R2
			C2orf15													CCDC6
			SASS6													RAP2C
			ZNF681													FANCD2
			PAWR													TRAM1
			INTS7													PEX11B
			CLTC													ABHD15
			TRIM33													DNAJC30
			NACC1													LMBRD2
			TMEM241													CUEDC1
			CASC4													ANKRD16
			SLC9A6													ADAL
			E2F8													RAB5B
[truncated: 4,910 more rows]
